# Supplementary material for: Species and cell-type properties of classically defined human and rodent neurons and glia
Source: eLife. 2018 Oct 15;7:e37551. doi: 10.7554/eLife.37551 (PMC6188473; doi:10.7554/eLife.37551)
Supplement: Supplementary file 1. — Also includes information on published RNA-seq datasets used in this manuscript. [file elife-37551-supp1.xlsx]

## Sheet: Mouse EGFP-L10a
ID	Region	Cell Type	BAC Driver	Strain	Gender	Percentage	% mapping	# reads mapped	% ribosomal	% coding	% utr	% intronic	% intergenic	Med 5' Bias	Med 3' Bias	Med 5':3' Bias	%GC R1	%GC R2	Med %GC
GSM2718583	Cerebellum	Granule	NeuroD1	JP241	Female	0.911	0.8809	28281845	0.00175	0.064222	0.119673	0.757652	0.056755	0.192545	0.729188	0.270313	42	-	0.42
GSM2718584	Cerebellum	Granule	NeuroD1	JP241	Female	0.905	0.8755	35075465	0.005417	0.077948	0.136063	0.721818	0.058941	0.178716	0.7633	0.232404	43	-	0.43
GSM2718585	Cerebellum	Granule	NeuroD1	JP241	Female	0.905	0.8694	23592050	0.009251	0.086272	0.149819	0.697669	0.057353	0.162074	0.774225	0.210327	43	-	0.43
GSM2718586	Cerebellum	Purkinje	Pcp2	DR168	Both	0.0054	0.6528	17114132	0.006781	0.028928	0.150572	0.744032	0.069935	0.077163	1.22046	0.065159	39	-	0.39
GSM2718587	Cerebellum	Purkinje	Pcp2	DR168	Both	0.0039	0.6891	23631146	0.014653	0.035614	0.155495	0.722419	0.072392	0.074494	1.29643	0.06112	39	-	0.39
GSM2718588	Cerebellum	Purkinje	Pcp2	DR168	Both	0.0032	0.6775	19334103	0.005354	0.026949	0.131486	0.764486	0.071958	0.092615	1.23797	0.074184	39	-	0.39
GSM2718589	Cerebellum	Purkinje	Pcp2	DR168	Both	0.0036	0.6695	24511609	0.013204	0.033362	0.164964	0.720982	0.068074	0.091217	1.29309	0.070915	40	-	0.4
GSM2718590	Cerebellum	Bergmann Glia	Sept4	DS152	Male	0.0192	0.5884	27916646	0.008568	0.064737	0.248311	0.619312	0.059616	0.020771	1.63891	0.013594	38	-	0.38
GSM2718591	Cerebellum	Bergmann Glia	Sept4	DS152	Male	0.0185	0.6315	18222504	0.018436	0.08739	0.28924	0.549262	0.056573	0.032829	1.78001	0.023286	38	-	0.38
GSM2718592	Cerebellum	Bergmann Glia	Sept4	DS152	Male	0.0184	0.5814	19868836	0.007031	0.069744	0.281798	0.583499	0.058393	0.016526	1.83322	0.009571	38	-	0.38
GSM2718593	Cerebellum	Bergmann Glia	Sept4	DS152	Male	0.0191	0.6185	20992538	0.02237	0.096327	0.312138	0.512492	0.058157	0.031045	1.6083	0.017784	39	-	0.39
GSM2718594	Cortex	Corticopontine Pyramidal	Glt25d2	DU9	Female	0.0099	0.8602	39123431	0.002469	0.029598	0.110974	0.769068	0.088027	0.087087	1.16498	0.080192	38	-	0.38
GSM2718595	Cortex	Corticopontine Pyramidal	Glt25d2	DU9	Female	0.0168	0.8651	36398417	0.006599	0.042409	0.145778	0.722954	0.082556	0.066509	1.34129	0.055114	38	-	0.38
GSM2718596	Cortex	Corticopontine Pyramidal	Glt25d2	DU9	Female	0.0133	0.8636	48287271	0.002999	0.030445	0.106828	0.771816	0.088058	0.102439	1.23758	0.087652	38	-	0.38
GSM2718597	Cortex	Corticothalamic Pyramidal	Ntsr1	TS16	Female	0.0233	0.8598	10136870	0.005503	0.044386	0.135617	0.722362	0.092677	0.055341	1.26187	0.044122	41	41	0.41
GSM2718598	Cortex	Corticothalamic Pyramidal	Ntsr1	TS16	Female	0.0315	0.8325	9153210	0.005491	0.043162	0.148963	0.710932	0.092016	0.02823	1.4583	0.017282	43	41	0.42
GSM2718599	Cortex	Corticothalamic Pyramidal	Ntsr1	TS16	Female	0.0294	0.855	14081638	0.004438	0.043475	0.141963	0.723745	0.086824	0.036733	1.35031	0.024089	42	41	0.415

## Sheet: Mouse Antibody
ID	Cell Type	Population	Strain	Gender	Percentage	% mapping	# reads mapped	% ribosomal	% coding	% utr	% intronic	% intergenic	Med 5' Bias	Med 3' Bias	Med 5':3' Bias	%GC R1	%GC R2	Med %GC
GSM2718600	Granule	Itpr1- Olig2- Sorcs3- NeuN+	C57BL6J	Male	0.897	0.8597	27978496	0.000863	0.030942	0.118693	0.768046	0.081546	0.026976	2.1631	0.013227	39	40	0.395
GSM2718601	Granule	Itpr1- Olig2- Sorcs3- NeuN+	C57BL6J	Male	0.887	0.8394	25245045	0.00077	0.029321	0.115946	0.76881	0.085233	0.023238	2.45773	0.010135	38	39	0.385
GSM2718602	Granule	Itpr1- Olig2- Sorcs3- NeuN+	C57BL6J	Female	0.891	0.9162	22877531	0.003906	0.058925	0.097418	0.775569	0.064634	0.127773	0.553766	0.187461	42	42	0.42
GSM2718603	Purkinje	Itpr1+ NeuN+	C57BL6J	Female	0.0011	0.8246	30065636	0.001205	0.022012	0.165031	0.71777	0.09409	0.049677	2.26434	0.021089	39	41	0.4
GSM2718604	Purkinje	Itpr1+ NeuN+	C57BL6J	Female	0.0014	0.7392	19702979	0.001569	0.023093	0.194377	0.67294	0.10818	0.024574	2.81474	0.008593	39	43	0.41
GSM2718605	Purkinje	Itpr1+ NeuN+	C57BL6J	Male	0.0016	0.9076	31149394	0.005374	0.041527	0.143231	0.73842	0.071932	0.120345	1.3749	0.086385	41	41	0.41
GSM2718606	Basket	Sorcs3+ NeuN-	C57BL6J	Female	0.0303	0.9144	33007823	0.001603	0.036722	0.117285	0.78268	0.061867	0.105135	1.38751	0.067317	40	40	0.4
GSM2718607	Basket	Sorcs3+ NeuN-	C57BL6J	Male	0.0326	0.8322	27166271	0.001403	0.033672	0.141274	0.743246	0.080566	0.02571	2.63186	0.009306	39	40	0.395
GSM2718608	Basket	Sorcs3+ NeuN-	C57BL6J	Male	0.0303	0.836	30919883	0.001305	0.034207	0.136926	0.748534	0.079173	0.030102	2.33475	0.013225	38	39	0.385
GSM2718609	Astrocytes	Eeat1+ NeuN-	C57BL6J	Female	0.0194	0.8865	20533993	0.02348	0.079994	0.107019	0.722585	0.06956	0.124148	0.623523	0.21458	44	44	0.44
GSM2718610	Astrocytes	Eeat1+ NeuN-	C57BL6J	Female	0.019	0.8728	24146821	0.010805	0.068265	0.096949	0.746961	0.078446	0.091115	0.593173	0.167526	43	43	0.43
GSM2718613	Oligodendrocytes - all	Olig2+ NeuN-	C57BL6J	Male	0.0195	0.9226	14964044	0.004709	0.041593	0.12407	0.774745	0.055314	0.091499	1.42112	0.063503	41	41	0.41
GSM2718611	Oligodendrocytes - Mature	Olig2+ Low NeuN-	C57BL6J	Male	0.0145	0.773	20141839	0.002398	0.032483	0.161516	0.725056	0.078852	0.015889	3.15889	0.005429	39	39	0.39
GSM2718612	Oligodendrocytes - Mature	Olig2+ Low NeuN-	C57BL6J	Male	0.0159	0.6783	21676372	0.002048	0.034379	0.182687	0.690311	0.090855	0.013516	3.40156	0.003889	38	38	0.38
GSM2718614	Oligodendrocytes - Precursor + Mature	Olig2+ High NeuN-	C57BL6J	Male	0.0034	0.797	14674798	0.001705	0.029521	0.1337	0.756025	0.07925	0.010656	2.85269	0.004127	39	39	0.39
GSM2718615	Oligodendrocytes - Precursor + Mature	Olig2+ High NeuN-	C57BL6J	Male	0.0038	0.7762	22855030	0.001506	0.031189	0.140106	0.745067	0.08232	0.010606	2.84856	0.003171	39	39	0.39
GSM2718616	Cytoplasmic	-	C57BL6J	Male	-	0.9175	31207799	0.008761	0.256564	0.658131	0.044204	0.033356	0.011466	0.580799	0.02579	41	40	0.405
GSM2718617	Cytoplasmic	-	C57BL6J	Female	-	0.922	41211827	0.014713	0.281412	0.625358	0.045286	0.034824	0.016752	0.589134	0.037183	41	41	0.41
GSM3084590	Granule - ATAC	Itpr1- Olig2- Sorcs3- NeuN+	C57BL6J	Male	0.923	0.9528	44702931
GSM3084591	Granule - ATAC	Itpr1- Olig2- Sorcs3- NeuN+	C57BL6J	Female	0.897	0.957	51637350
GSM3084592	Basket - ATAC	Sorcs3+ NeuN-	C57BL6J	Male	0.0304	0.9624	40766377
GSM3084593	Basket - ATAC	Sorcs3+ NeuN-	C57BL6J	Female	0.0289	0.9662	48886133

## Sheet: Rat
ID	Cell Type	Population	Strain	Gender	Percentage	% mapping	# reads mapped	% ribosomal	% coding	% utr	% intronic	% intergenic	Med 5' Bias	Med 3' Bias	Med 5':3' Bias	%GC R1	%GC R2	Med %GC
GSM2718619	Granule	Itpr1- Olig2- Sorcs3- NeuN+	Sprague Dawley	Male	0.897	0.5483	9923641	0.077179	0.080158	0.068536	0.441946	0.339383	0.112901	0.200368	0.748171	41	40	0.405
GSM2718620	Granule	Itpr1- Olig2- Sorcs3- NeuN+	Sprague Dawley	Female	0.901	0.6379	13121209	0.036826	0.077566	0.086946	0.501589	0.301161	0.091664	0.208006	0.463977	41	40	0.405
GSM2718621	Purkinje	Itpr1+ NeuN+	Sprague Dawley	Male	0.00096	0.8338	22010124	0.007859	0.066531	0.137366	0.496413	0.292563	0.084653	0.471365	0.145821	43	42	0.425
GSM2718622	Purkinje	Itpr1+ NeuN+	Sprague Dawley	Female	0.00089	0.8053	28163100	0.015024	0.062927	0.147696	0.474338	0.30103	0.130394	0.521787	0.214031	43	43	0.43
GSM2718623	Basket	Itpr1+ med NeuN-	Sprague Dawley	Male	0.0275	0.8217	11672903	0.009238	0.069621	0.069924	0.533598	0.31836	0.134316	0.560598	0.235888	43	43	0.43
GSM2718624	Basket	Itpr1+ med NeuN-	Sprague Dawley	Female	0.0239	0.8219	11438907	0.010979	0.066973	0.085962	0.525298	0.311671	0.136388	0.487925	0.2785	43	43	0.43
GSM2718625	Astrocytes	Sorcs3+ med NeuN-	Sprague Dawley	Male	0.0314	0.8163	19471003	0.01807	0.073836	0.074836	0.548177	0.286359	0.166614	0.59786	0.275083	44	44	0.44
GSM2718626	Astrocytes	Sorcs3+ med NeuN-	Sprague Dawley	Female	0.0287	0.6841	16788166	0.053373	0.076144	0.094686	0.478803	0.302135	0.146768	0.394653	0.340107	47	47	0.47
GSM2718627	Oligodendrocytes - Mature	Sorcs3- NeuN-	Sprague Dawley	Male	0.0225	0.7975	18990997	0.019908	0.080502	0.091328	0.552804	0.256796	0.158101	0.61374	0.25589	44	43	0.435
GSM2718628	Oligodendrocytes - Mature	Sorcs3- NeuN-	Sprague Dawley	Female	0.0217	0.7584	9123513	0.026021	0.075257	0.145684	0.501078	0.253888	0.134536	0.522073	0.249493	43	43	0.43
GSM2718629	Oligodendrocytes - Precursor + Mature	Olig2+ High NeuN-	Sprague Dawley	Male	0.004	0.6309	11928679	0.052835	0.07447	0.061144	0.47838	0.337682	0.02628	0.160755	0.345953	45	44	0.445
GSM2718630	Oligodendrocytes - Precursor + Mature	Olig2+ High NeuN-	Sprague Dawley	Female	0.0042	0.7708	17232742	0.021338	0.065341	0.060397	0.541359	0.313301	0.090259	0.48248	0.205069	44	44	0.44
GSM2718633	Cytoplasmic	-	Sprague Dawley	Male	-	0.8176	12181281	0.083012	0.298268	0.398238	0.052601	0.172364	0.105	0.483732	0.19207	45	45	0.45
GSM2718634	Cytoplasmic	-	Sprague Dawley	Female	-	0.8238	11529753	0.07628	0.29766	0.402845	0.054727	0.172704	0.092241	0.528397	0.152181	45	45	0.45

## Sheet: Human
ID	Cell Type	Population	Individual	Percentage	% mapping	# reads mapped	% ribosomal	% coding	% utr	% intronic	% intergenic	Med 5' Bias	Med 3' Bias	Med 5':3' Bias	%GC R1	%GC R2	Med %GC
GSM2718527	Granule	Itpr1- NeuN+	XK	0.914	0.9112	19441577	0.001498	0.058232	0.127931	0.732662	0.079806	0.09101	0.677021	0.122439	40	40	0.4
GSM2718529	Basket	Itpr1+ NeuN-	XK	0.0085	0.9066	24964042	0.006073	0.061123	0.128454	0.720882	0.083941	0.094676	0.853625	0.102374	41	41	0.41
GSM2718531	Glia	Itpr1- NeuN-	XK	0.0336	0.9074	20495776	0.00668	0.067877	0.104617	0.735589	0.085784	0.186153	0.788877	0.241075	41	41	0.41
GSM2718533	Astrocytes	Itpr1- Olig2- NeuN-	XK	0.0305	0.69	9243968	0.002389	0.067755	0.175857	0.650216	0.104066	0.030977	1.24713	0.021005	35	36	0.355
GSM2718535	Oligodendrocytes - Mature	Olig2+ Low	XK	0.0118	0.6666	13555383	0.003207	0.078076	0.207864	0.59938	0.111778	0.009804	1.0682	0.012406	33	34	0.335
GSM2718537	Oligodendrocytes - Precursors	Olig2+ High	XK	0.004	0.703	10638536	0.002339	0.057732	0.154189	0.667147	0.118819	0	0.948297	0.000467	35	36	0.355
GSM2718539	Cytoplasmic	-	XK	-	0.809	10864437	0.021954	0.311858	0.569174	0.041251	0.058623	0.011703	1.32668	0.008902	43	44	0.435
GSM2718528	Granule	Itpr1- NeuN+	PK	0.92	0.8243	25529039	0.000952	0.06035	0.14895	0.704488	0.08538	0.067437	0.815541	0.075371	39	41	0.4
GSM2718530	Basket	Itpr1+ NeuN-	PK	0.0075	0.8196	22974697	0.005256	0.073195	0.188947	0.647438	0.085732	0.062934	0.780663	0.084556	41	42	0.415
GSM2718532	Glia	Itpr1- NeuN-	PK	0.0358	0.8321	25242388	0.005899	0.062427	0.129427	0.695531	0.107337	0.12372	0.851785	0.141094	40	41	0.405
GSM2718534	Astrocytes	Itpr1- Olig2- NeuN-	PK	0.0133	0.8818	23929647	0.008958	0.090364	0.180391	0.616825	0.104432	0.090359	0.481592	0.152521	42	42	0.42
GSM2718536	Oligodendrocytes - Mature	Olig2+ Low	PK	0.0307	0.8779	30123037	0.018538	0.123223	0.367778	0.423234	0.069324	0.084482	0.431023	0.170581	43	42	0.425
GSM2718538	Oligodendrocytes - Precursors	Olig2+ High	PK	0.0023	0.8906	23559957	0.004671	0.068235	0.198579	0.645134	0.083927	0.044436	0.475554	0.082228	41	41	0.41
GSM2718540	Cytoplasmic	-	PK	-	0.8679	12378830	0.01658	0.213993	0.665312	0.064192	0.041595	0.053376	0.614827	0.074882	43	44	0.435
GSM3084578	Granule - ATAC	Itpr1- NeuN+	XK	0.896	0.8604	55668813
GSM3084580	Basket - ATAC	Itpr1+ NeuN-	XK	0.008	0.8648	70132138
GSM3084579	Granule - ATAC	Itpr1- NeuN+	PK	0.912	0.8891	58548203
GSM3084581	Basket - ATAC	Itpr1+ NeuN-	PK	0.0057	0.8915	53151383
GSM2718548	Granule	Itpr1- NeuN+	TM	0.871	0.883	15899698	0.003902	0.081318	0.207436	0.638425	0.06929	0.096269	0.647951	0.130602	41	42	0.415
GSM2718550	Granule	Itpr1- NeuN+	WC	0.779	0.8057	21588475	0.003394	0.063867	0.134257	0.716254	0.082595	0.085929	0.596628	0.11832	41	43	0.42
GSM2718553	Granule	Itpr1- NeuN+	WO	0.898	0.7524	21410547	0.004563	0.07242	0.163895	0.675519	0.084146	0.065607	0.623117	0.094718	42	46	0.44
GSM2718549	Granule	Itpr1- NeuN+	VM	0.942	0.8672	29468993	0.000581	0.055739	0.126316	0.743378	0.07405	0.085115	0.738733	0.111936	39	40	0.395
GSM2718551	Granule	Itpr1- NeuN+	WI	0.895	0.8992	30981276	0.001092	0.064012	0.136141	0.731984	0.066864	0.096407	0.721482	0.115127	40	40	0.4
GSM2718552	Granule	Itpr1- NeuN+	WL	0.91	0.9095	23985332	0.001191	0.062705	0.131817	0.728612	0.075787	0.087951	0.744726	0.110652	39	39	0.39
GSM2718546	Granule	Itpr1- NeuN+	OR	0.921	0.8936	25134420	0.003379	0.072789	0.152861	0.686564	0.084684	0.093943	0.806159	0.1094	41	41	0.41
GSM2718547	Granule	Itpr1- NeuN+	SG	0.929	0.8903	38112250	0.001465	0.06612	0.141252	0.714504	0.076807	0.078207	0.744564	0.09471	39	39	0.39
GSM2718554	Granule	Itpr1- NeuN+	ZH	0.933	0.895	21548882	0.000376	0.057831	0.145006	0.725867	0.070953	0.074793	0.791623	0.099382	39	39	0.39
GSM2718545	Granule	Itpr1- NeuN+	LT	0.931	0.8849	19027091	0.000991	0.053635	0.136685	0.728669	0.080116	0.08321	0.757975	0.096626	39	39	0.39
GSM2718543	Granule	Itpr1- NeuN+	KO	0.908	0.8664	23380836	0.002832	0.065309	0.162587	0.680398	0.089153	0.089927	0.834338	0.097635	40	40	0.4
GSM2718542	Granule	Itpr1- NeuN+	KE	0.916	0.9016	33352751	0.001035	0.060079	0.132014	0.729124	0.077839	0.085371	0.663909	0.129704	39	39	0.39
GSM2718544	Granule	Itpr1- NeuN+	KQ	0.922	0.8855	25321824	0.001683	0.082175	0.182043	0.636307	0.097946	0.093945	0.624563	0.156899	40	40	0.4
GSM2718541	Granule	Itpr1- NeuN+	AI	0.931	0.7816	36823253	0.000533	0.056666	0.141008	0.701716	0.100121	0.067052	1.01866	0.058411	38	39	0.385
GSM2718562	Basket	Itpr1+ NeuN-	TM	0.0078	0.8622	17231563	0.017305	0.101943	0.333833	0.47217	0.076276	0.083384	0.687215	0.11396	43	43	0.43
GSM2718564	Basket	Itpr1+ NeuN-	WC	0.0121	0.8186	21985811	0.005342	0.054152	0.115648	0.736479	0.088929	0.118979	0.687381	0.175427	42	42	0.42
GSM2718567	Basket	Itpr1+ NeuN-	WO	0.0069	0.7243	19690261	0.003206	0.048996	0.132522	0.727837	0.087882	0.046492	0.762458	0.048407	42	45	0.435
GSM2718563	Basket	Itpr1+ NeuN-	VM	0.0048	0.855	28962247	0.005647	0.061776	0.14392	0.706346	0.082864	0.083131	0.913982	0.091146	40	41	0.405
GSM2718565	Basket	Itpr1+ NeuN-	WI	0.0115	0.8344	23523678	0.019325	0.085942	0.172833	0.641232	0.082745	0.094792	0.822058	0.113121	42	42	0.42
GSM2718566	Basket	Itpr1+ NeuN-	WL	0.0048	0.8959	29295993	0.005185	0.063488	0.134843	0.716071	0.080825	0.106892	0.843416	0.125	41	41	0.41
GSM2718560	Basket	Itpr1+ NeuN-	OR	0.007	0.8971	25702697	0.004466	0.062751	0.149339	0.693563	0.090238	0.072461	0.848159	0.083417	41	41	0.41
GSM2718561	Basket	Itpr1+ NeuN-	SG	0.0049	0.8868	28967479	0.004861	0.05801	0.123026	0.73035	0.084168	0.108879	0.920565	0.10995	41	41	0.41
GSM2718568	Basket	Itpr1+ NeuN-	ZH	0.0095	0.8845	19629918	0.006679	0.090353	0.283977	0.548471	0.071077	0.074427	0.820685	0.081507	41	41	0.41
GSM2718559	Basket	Itpr1+ NeuN-	LT	0.0052	0.8767	14805840	0.005291	0.062444	0.164195	0.682729	0.085733	0.051037	0.916543	0.063244	40	40	0.4
GSM2718557	Basket	Itpr1+ NeuN-	KO	0.0161	0.8587	23181752	0.005972	0.056999	0.148717	0.687475	0.101415	0.09427	0.887165	0.099021	41	41	0.41
GSM2718556	Basket	Itpr1+ NeuN-	KE	0.0042	0.8876	31905057	0.006368	0.065357	0.124332	0.718245	0.086182	0.127016	0.759132	0.159232	42	41	0.415
GSM2718558	Basket	Itpr1+ NeuN-	KQ	0.0104	0.8616	27414428	0.014099	0.10048	0.277127	0.514132	0.095297	0.11711	0.67508	0.176521	43	43	0.43
GSM2718555	Basket	Itpr1+ NeuN-	AI	0.0083	0.7943	41636648	0.000609	0.048878	0.14377	0.691292	0.115502	0.052229	1.05552	0.048117	38	38	0.38
GSM2718576	Glia	Itpr1- NeuN-	TM	0.0824	0.8925	15212112	0.004983	0.064987	0.169046	0.672972	0.088516	0.124724	0.787394	0.147285	41	41	0.41
GSM2718577	Glia	Itpr1- NeuN-	VM	0.0319	0.8535	26234904	0.000344	0.038176	0.126254	0.749203	0.086065	0.076448	1.17277	0.067316	38	39	0.385
GSM2718578	Glia	Itpr1- NeuN-	WI	0.0484	0.8762	25696078	0.007909	0.068985	0.122377	0.719525	0.082015	0.119133	0.909389	0.11923	40	40	0.4
GSM2718579	Glia	Itpr1- NeuN-	WL	0.0449	0.8778	24284307	0.011281	0.079734	0.113765	0.70931	0.087055	0.147563	0.771636	0.190476	41	41	0.41
GSM2718574	Glia	Itpr1- NeuN-	OR	0.0344	0.8948	92501191	0.006027	0.076173	0.121768	0.706402	0.090093	0.143515	0.875909	0.149705	41	41	0.41
GSM2718575	Glia	Itpr1- NeuN-	SG	0.0244	0.8626	15996756	0.009081	0.069449	0.109816	0.720529	0.092071	0.141142	0.762931	0.181149	41	41	0.41
GSM2718580	Glia	Itpr1- NeuN-	ZH	0.0387	0.8907	20427773	0.002419	0.055167	0.121214	0.740262	0.081142	0.13282	0.96218	0.1501	39	40	0.395
GSM2718573	Glia	Itpr1- NeuN-	LT	0.0356	0.883	17395291	0.004057	0.066555	0.120027	0.727197	0.082503	0.115388	0.868863	0.137559	40	40	0.4
GSM2718571	Glia	Itpr1- NeuN-	KO	0.0243	0.8584	25714908	0.005223	0.051738	0.13235	0.718926	0.092232	0.120852	1.01164	0.113426	40	40	0.4
GSM2718570	Glia	Itpr1- NeuN-	KE	0.0295	0.9016	32552505	0.003413	0.073018	0.114467	0.727033	0.082339	0.125196	0.773693	0.165458	40	40	0.4
GSM2718572	Glia	Itpr1- NeuN-	KQ	0.0242	0.8935	31403839	0.003738	0.058037	0.128727	0.70416	0.10563	0.105724	0.834303	0.131071	40	40	0.4
GSM2718569	Glia	Itpr1- NeuN-	AI	0.026	0.8098	46309395	0.000486	0.041301	0.128051	0.718937	0.111267	0.0571	1.17044	0.050999	37	38	0.375

## Sheet: Mouse INTACT from GEO
ID	Region	Cell Type	Cre Driver
GSM1541950	Cortex	Excitatory	Camk2
GSM1541951	Cortex	Excitatory	Camk2
GSM1541952	Cortex	PV interneurons	PV
GSM1541953	Cortex	PV interneurons	PV
GSM1541954	Cortex	VIP interneurons	VIP
GSM1541955	Cortex	VIP interneurons	VIP

## Sheet: Mouse SN-seq from GEO
ID	Label	Cell Type
SRR4040367	A1-P1-DG_S150	Astrocyte
SRR4040374	A1-P1-DG_S158	Astrocyte
SRR4040379	A1-P1-DG_S163	Astrocyte
SRR4040390	A1-P2-CA1_S389	Astrocyte
SRR4040402	A1-P2-CA1_S403	Astrocyte
SRR4040410	A1-P2-CA1_S412	Astrocyte
SRR4040481	A1-P2-DG_S242	Astrocyte
SRR4040534	A1-P3-CA23_S517	Astrocyte
SRR4040538	A1-P3-CA23_S521	Astrocyte
SRR4040627	A3-DG_S881	Astrocyte
SRR4040688	A3-P1-CA23_S643	Astrocyte
SRR4040703	A3-P1-CA23_S660	Astrocyte
SRR4040713	A3-P1-CA23_S671	Astrocyte
SRR4040727	A3-P1-CA23_S751	Astrocyte
SRR4040742	A3-P1-CA23_S767	Astrocyte
SRR4040757	A3-P2-CA1_S686	Astrocyte
SRR4040777	A3-P2-CA1_S721	Astrocyte
SRR4040419	A1-P2-CA1_S422	Oligodendrocyte
SRR4040444	A1-P2-CA1_S466	Oligodendrocyte
SRR4040517	A1-P3-CA23_S482	Oligodendrocyte
SRR4040543	A1-P3-CA23_S529	Oligodendrocyte
SRR4040554	A1-P3-CA23_S542	Oligodendrocyte
SRR4040567	A1-P3-CA23_S558	Oligodendrocyte
SRR4040762	A3-P2-CA1_S692	Oligodendrocyte
SRR4040779	A3-P2-CA1_S724	Oligodendrocyte
SRR4040362	A1-P1-DG_S144	Oligodendrocyte Precursor Cell (OPC)
SRR4040399	A1-P2-CA1_S400	Oligodendrocyte Precursor Cell (OPC)
SRR4040401	A1-P2-CA1_S402	Oligodendrocyte Precursor Cell (OPC)
SRR4040422	A1-P2-CA1_S425	Oligodendrocyte Precursor Cell (OPC)
SRR4040424	A1-P2-CA1_S428	Oligodendrocyte Precursor Cell (OPC)
SRR4040460	A1-P2-DG_S214	Oligodendrocyte Precursor Cell (OPC)
SRR4040484	A1-P2-DG_S246	Oligodendrocyte Precursor Cell (OPC)

## Sheet: Human CB SN-seq from GEO
ID	File
GSE97930	GSE97930_CerebellarHem_snDrop-seq_UMI_Count_Matrix_08-01-2017.txt.gz

## Sheet: Mouse CB SN-seq
ID	File	Description
GSE116470	F_GRCm38.81.P60Cerebellum_ALT.raw.dge.txt.gz	Raw counts
GSE116470	F_GRCm38.81.P60Cerebellum_ALT.cell_cluster_outcomes.RDS	Cluster outcomes
GSE116470	annotation.BrainCellAtlas_Saunders_version_2018.04.01.RDS	Cluster annotations
	Files downloaded from dropvis.org on August 22, 2018
