# Supplementary material for: Species and cell-type properties of classically defined human and rodent neurons and glia
Source: eLife. 2018 Oct 15;7:e37551. doi: 10.7554/eLife.37551 (PMC6188473; doi:10.7554/eLife.37551)
Supplement: Supplementary file 2. [file elife-37551-supp2.xlsx]

## Sheet: Sheet4
ID		Gender	Age (years)	Race / Ethnicity	Autolysis (hours)	Neuropath Diagnosis	Clinical Diagnosis	Cause of Death	Smoking History		Alcohol Consumption							Time of Death, CNS Medications
XK		male	23	Caucasian / White	19.5	Normal brain	Unaffected control	Gunshot wounds	Occasional Use		Occasional Use
TM		female	23	Black or African American	10.5	Normal brain	Unaffected control	Pulmonary thromboembolus	Nonsmoker		None
WO		female	25	Black or African American	10	Normal brain	Unaffected control	Gunshot wounds	Nonsmoker		Unknown
WC		male	27	Caucasian / White	19.1	Normal brain	Unaffected control	Multiple blunt trauma injuries - motor vehicle accident	Smoker		Past Use
WI		female	42	Hispanic / Latino and Caucasian / White	16.5	Normal brain	Unaffected control	Complications of Myxoid heart disease	Smoker		Occasional Use							Coumadin
PK		female	44	Hispanic / Latino and Caucasian / White	14.8	Normal brain	Unaffected control	Cardiac problems	Past Use/Abstinent		None							Zoloft
VM		male	45	Hispanic / Latino and Caucasian / White	15.5	Normal brain	Unaffected control	Cardiomegaly, hypertensive type	Occasional Use		Occasional Use
WL		male	46	Hispanic / Latino and Caucasian / White	13.5	Normal brain	Unaffected control	Coronary artery thrombosis	Smoker		Occasional Use
SG		male	63	Caucasian / White	12	Normal brain	Unaffected control	Atherosclerotic and hypertensive heart disease	Nonsmoker		Past Use							Gabapenti; Tramado
OR		female	64	Caucasian / White	8	Normal brain	Unaffected control	Ruptured atherosclerotic abdominal aortic aneurysm	Smoker		Occasional Use
LT		male	65	Caucasian / White	10.5	Normal brain	Unaffected control	Myocardial infarction	Nonsmoker		Occasional Use
ZH		female	65	Caucasian / White	19.4	Normal brain	Unaffected control	Hypertensive and arteriosclerotic cardiovascular disease	Smoker		Occasional Use							Temazepam; Gabapentin
KO		female	82	Caucasian / White	5.5	Normal brain	Unaffected control	Congestive heart failure, emphysema	Past Use/Abstinent		Occasional Use
KQ		female	83	Caucasian / White	13	Normal brain	Unaffected control	Renal failure	Past Use/Abstinent		Occasional Use
KE		male	84	Caucasian / White	24	Normal brain	Unaffected control	Dissecting abdominal aortic aneurysm	Nonsmoker		Unknown
AI		female	89	Caucasian / White	5.13	Normal brain	Unaffected control	Lung cancer	Past Use/Abstinent		None							Alprazolam
AW		male	25	Black or African American	22.5	Normal brain	Control	Satus asthmaticus; asthma	Past Use/Abstinent		Occasional use
