# Supplementary material for: Species and cell-type properties of classically defined human and rodent neurons and glia
Source: eLife. 2018 Oct 15;7:e37551. doi: 10.7554/eLife.37551 (PMC6188473; doi:10.7554/eLife.37551)
Supplement: Supplementary file 3. — SIs for mouse and rat samples with orthologous gene annotations have been calculated using either all cell types (all) or without Purkinje samples. [file elife-37551-supp3.xlsx]

## Sheet: Mouse
Gene	Granule	Purkinje	Basket	Astrocyte	Oligo	OPC
Gabra6	4.6	6798.2	7982.6	8064.8	7928.8	8015
Cbln3	6	22221.4	14782.5	5851.5	9816.1	20157.2
Cbln1	7	22044.7	19233.2	6282.2	10536.5	14801.8
Neurod1	11.8	14669	5403.2	11778.2	15491.7	15477.6
Chgb	14.6	10056.7	5430.3	15848.8	15875	15869.5
Grm4	18.2	6795.4	7981.6	8060.2	7924.2	8012.4
Chn2	20.4	6795.4	7981.4	8060.5	7924	8012
Grin2c	25	6794.4	7981	8059	7923.2	8011.2
Kcnd2	27.6	10188.7	16012.4	15948.7	15948.3	4986.5
Nrep	28.6	10872.5	6274.6	11796	11823.8	11867.6
Btg1	29.8	10856.1	6324.2	11777.8	11813	11854.1
Fat2	31.4	6791.4	7979.4	8057	7920	8008.8
Car4	31.8	6792	7980	8057.2	7920.4	8009
4930449E18Rik	33.6	10819.2	5571.6	15453	15562.6	15539
Diras2	37.4	10336.6	11488.8	11473.5	11539	7674.7
Gm2694	38.4	6790.7	7979.4	8056.2	7919.6	8008.2
Kcnc1	39.2	9743.6	6296.5	15599.6	15689	15681.7
Camk4	40	10716.6	6800.7	11665.4	11704.6	11738.5
Ackr1	46.8	14214.6	4972.6	20159.1	23456.2	10496.6
Rnf112	48	9565	19381.9	19142.8	10955.4	10586.3
Rbfox3	54.8	6786.6	7976.6	8051.6	7915.2	8004.2
Cadm3	59.4	14370.7	4948.4	23041.5	19380.7	14839.7
Rims1	59.6	15364.5	9575	19615.5	19775.6	5575
Ppfia4	60	6786.4	7977	8051.4	7914.9	8004.1
Il16	61.4	6786.2	7976.5	8051	7914.2	8003.6
Etv1	70.7	14831.6	15790.1	15718	11372.7	5218.6
Scn2a1	75.1	10807.6	5806.8	15390.6	15510.3	15484
Tmem266	75.5	6783.6	7974.8	8048	7911.4	8001.4
Als2	75.6	13994.9	15108	14986	11077.6	7678.2
Pagr1a	77	18949.5	10292	5872.9	23597.6	14442.3
Usp3	84.8	13766.2	11166.9	22464.5	18984.2	6783.9
Mmp24	86.6	5290.6	10713.2	15603.1	15689.8	15679.3
Lhfp	87	10938.9	6012	11844.2	11863.1	11913
Cplx2	89.8	10555.6	11616.2	6774.1	11610.8	11652.1
Snap25	90.2	9499	5299.8	19759.2	19947.4	15365.2
Dpp6	90.9	15066.8	5399.1	15787.9	15949.9	10696.9
Slc8a2	93.6	6779.2	7972.2	8043.4	7907.2	7997
Ralyl	94.8	10778.3	11885	11872.6	11916	5999.7
Snrk	99.9	14429.6	11683.8	5825.3	15330.9	15309.6
Ablim1	108.2	5615.2	11835.2	11784.3	11722.7	11752.5
Stxbp5l	111.5	14621.4	6140	15394.3	15624.4	11095.1
Atp2b3	113.4	11231.2	5037	12111.4	12054	12109.2
Sel1l3	117.2	6773.4	7968.6	8037.4	7902.6	7992.8
Lin7a	117.2	11151	5320.4	12027.8	11995.2	12050.6
Adcy1	117.2	9455.6	5893.1	15852.3	15880.7	15881
Ndrg3	118.8	18275.4	10530.8	6693.3	22957.7	14761.6
Caln1	121	5241.2	10286.4	15775.4	15830.4	15829.8
Vsnl1	126.5	10939.6	5978.7	11844.2	11861	11912.2
Shf	126.7	6768.2	7966.2	8033.1	7898.8	7987.9
Tmem178	128.8	11248	4960.1	12131.4	12069.6	12125.1
Bcl2l15	129	6770.3	7967.1	8034.6	7899.8	7989.6
Kcnk1	129.5	10169.2	5929.4	19561.7	19792	14278
Rapgef4	131	6770.7	7967.1	8034.4	7899.8	7989.9
Gabrd	132.6	6769.6	7966.8	8033.2	7899.4	7989.2
Ggact	132.8	14177.2	6570.3	11052	18975.8	18886.5
St3gal5	133.8	14859.7	9605.6	15613.4	15811.3	7047.6
2510003B16Rik	133.8	14018.1	15143.9	15013.5	7239.5	11218.3
Cadps2	134	6769.8	7966.8	8033.9	7899.2	7989.6
Kcnk10	135.6	10887.2	11956.8	11959	11970.3	5635.6
Zfp385b	137	9766.8	5906.6	15716.2	15779.3	15776.2
Pde10a	140.2	5834.8	11789.7	11710	11660.4	11690.6
Tmtc4	142.2	10230.1	11340.7	7868.2	11340.8	11365.4
Wscd2	142.7	10600.1	6878.5	15040.4	15201	15148.3
Sphkap	142.9	5214.1	10137.1	15840.7	15879.2	15881.9
Sv2b	143	10261.5	11366.8	7770.4	11366.5	11389.9
Ndst3	150.9	10954.8	11933.1	5369.1	11911.6	11973.5
Stmn2	151.3	5750.5	11053.3	15301.7	15422.4	15391.4
Bsn	158.6	10760.8	6527.7	11701	11737.8	11776.4
Rbfox1	160	9651.2	19449	5337.2	23837.5	14933
Erc1	161.5	10523.9	7384.4	11498.7	11538.1	11560.2
Slc17a7	161.8	6763.4	7963	8027.2	7893.8	7984.6
Slitrk4	162	10449.2	11618.5	11574.4	11655.9	7033.2
Kcnip4	163.8	9742.4	4954	15878.5	19577.6	19512.6
Syt4	164.6	9867.4	4849.3	23501.8	20074.9	14879.2
Dgkd	165.4	18661.9	10430.3	23250.3	6141	14754
Grik2	175.3	15209.5	16072.2	16046.8	9973.6	5513.7
Fzd7	176.9	10800.9	11906.7	11889.9	5989.8	12006.7
C130030K03Rik	179.2	13930.4	15063	14927.7	7415.1	11303.7
Calb2	183.4	6757.8	7960	8022	7888.6	7979.2
Syt1	185	6758.4	7960	8022.4	7889	7980.1
Plcxd3	190.8	10959.5	5854.2	11858.1	11869.8	11924.2
Nedd4l	191.4	10187.4	11304.6	7976.8	11303.8	11322.9
Specc1	192.7	14751.8	10503.5	15518.3	6412.4	15764.8
Fgf14	195.7	5195.2	9523.1	20158.4	20230.8	14657.2
Sh3gl2	196.6	9415.9	5489.4	19003.7	23775.8	15514.1
Rims2	198.4	13820.2	6380.6	19583.6	19806	10166.8
Neto2	199.4	10410.2	11576.5	11538.3	11617.6	7204.3
Car10	199.6	11035.2	11998.6	5057.8	11971.4	12035.2
Olfm1	200	6754.8	7957.8	8018.8	7886.2	7976.6
Kcnj12	202.5	6752.8	7957.4	8018.1	7884.8	7975.3
Grin2a	205	6753	7957.4	8017.4	7884.8	7976
Smg1	208	22920.2	5367.9	14901.5	11091	18891.1
Epb41	209.2	10201.7	5710.1	15606.8	15688.6	15679.2
2018-09-03	210.5	14307.7	5032.5	19697.2	19880.5	10715.5
Ptpn22	213.2	6750.2	7956.2	8015.6	7883.2	7974.2
Pclo	215.2	10669.5	5408.2	18839	19124	15616.3
Exph5	215.6	6750.9	7956.2	8015.2	7882.6	7974.6
Gap43	218.2	10724.6	11849.5	11822.2	11876.2	6056.6
Brinp1	218.4	10866.8	11945	11941.2	11955.6	5616.6
Xkr6	220.5	10042.7	6010.9	18966.1	23209.4	14805.2
Msra	224.2	10798.6	6344.5	11724.6	11762.1	11807
Mctp1	226.1	6747.1	7954.6	8013	7880.4	7971.8
Gm996	229.2	5069.6	11050.2	15517.8	15605.6	15586
Cntnap1	232.4	10249.5	5493	15662.7	15722.3	15718.3
Ryr2	233.1	6679.3	11576.4	11447.2	11435.7	11443.4
Cntnap4	239.5	10407.2	7737.6	11394.9	11428	11447.7
Ppargc1b	241.9	6283	11536.1	14916.2	15059.2	15003.1
Cntn6	243.5	10438.3	15377.9	18562	18915.4	6397.6
Mapk12	250.4	10616.4	11676.9	6378.7	11659.3	11708.9
Pde3b	253.8	14656.2	5409.6	15406	15594.1	11644.9
Tmem63c	256.2	9695	5937.1	15676.2	15746.7	15745.3
Srsf9	257.8	10557	5089.9	23100.3	15543.8	15151.3
Boc	261.7	6737.1	7949.1	8004	7872.1	7962.2
Tmem163	265	14721.1	15662.4	15599.7	11860.5	4879.2
Atp1a1	265	23323	19006	5291	10722.3	14635.1
Zic2	267.6	15489.4	9442.6	5351.1	16117.4	16148.1
Unc13c	270.5	14653.8	5413.2	15403.5	15592.1	11657.5
Reln	273	6736.2	7948.3	8002.9	7870.6	7962.5
Kcnk12	282.1	6731.8	7945.9	7999.2	7866.6	7960.1
Ptchd1	289.6	6663	11564.4	11426.5	11416.9	11426.6
Tmem62	291.4	18745.7	11260.9	19083.5	5512.4	15334.7
Fut8	293	14153.5	19027.5	22997.1	10746.7	6071.8
Dusp5	293	6731.7	7944	7997.2	7866.3	7958.1
Stxbp1	295.2	10376.2	5102.6	15753	15786.1	15786.9
Oxr1	298.2	22638.7	19357.5	11032.5	5414.1	14588
Negr1	299.7	19314.8	14420.8	5004.7	20008.2	10781.9
Mir670	299.9	6724.6	7941.7	7994.4	7860.4	7951
Lrrc3b	300.4	6729	7944.6	7996.8	7865.4	7957.3
Nrn1	302.5	6726.4	7943.8	7995.2	7863.5	7954.9
Sema4f	305.6	10259.2	15429.4	15220.7	15401.5	6193
Kcnk9	305.8	6727.4	7943.3	7995.2	7864.2	7956.2
Gabrb3	307.5	14352.1	5115.3	18927.8	19204.2	15256.4
Sdr39u1	307.7	15361.9	6719.7	15429.1	16070.2	9933.9
Cnksr2	308.2	9575.4	5599.2	15849	15874.2	15874.6
Camkk2	310.2	6726	7942.9	7994	7863	7955.4
Abhd16a	312.3	22611	6158.4	14351.1	14651	15060.9
Tll1	314.6	6723.2	7941.8	7992.3	7861	7954.4
Galnt13	315.1	5751.4	10398.6	15466.5	15580.9	15565.6
Cacna1c	319.6	10180.5	11370.5	11324.6	11393.2	7922.6
Slc35f3	319.9	11016.5	5558.1	11902.3	11898.5	11957.3
Jph4	326.7	22257.1	15077.9	11482.5	4804	19131.2
Rif1	327.9	14159.4	18978.3	23407.5	5742	10746.3
Prkce	330.1	10599.7	6902.8	11560.1	11608.1	11641.2
Tmem59l	331.5	9838.5	5337.1	19766.1	23319.9	14752.1
Ppm1d	334.7	18937.1	6211.5	19493.3	14113.1	10693.7
B930041F14Rik	336.9	14277.2	9608.8	6081.5	19495.5	23488
6430573F11Rik	340.3	10321.9	5180.4	15228.9	19407.2	19349.4
Otud7a	344.6	15005.9	10082	22971.5	5531.5	19374.3
Pan3	347.1	22959.6	10291	18514.5	14190.6	7172.5
Pxylp1	360.6	6711.6	7936.6	7982.3	7853.8	7945.4
Sidt1	362.6	6712.4	7936.9	7982.7	7853.8	7945.8
Neurl1a	363.4	6711.1	7934.6	7981.5	7851.5	7944
Ablim3	368.2	6710	7935	7981	7851.8	7943.3
Barhl2	371.1	6709.2	7934.5	7978.6	7851.2	7943.2
Pld5	373.2	11048.2	5411.5	11931	11919.7	11979.6
Fbxw11	374.3	22092.7	15207.9	6171.1	18957.4	10665.4
Rnf152	378.1	10490	7276.4	11469.3	11513.3	11538.6
Mtch2	382.2	22249.4	18533	19022.2	6119.9	10372.7
Trhde	384	6706.3	7933.8	7978.2	7848.9	7941.4
Kctd8	386.5	15038.2	4793.1	15775	15927.4	11083
Pkib	387.3	6705.6	7933.7	7976.9	7848.2	7940.6
Rock2	390.8	22191.4	19046.6	14371.2	10956.7	6414.9
Dnm1	392.4	10085.5	5085.1	19888.4	20026	14429.8
Car15	393.7	5991.4	11702.6	11587	11555.2	11578.6
Chd7	394.2	19186	19886.8	14102.7	10436.7	5740.5
Tiam1	395	10917.1	5793	11821.3	11838	11892.4
Nck1	395.1	14028.3	6806.5	11515.2	18518	18387.9
Khnyn	395.2	13981.6	15049.7	7419.6	15147.2	10536.3
Ppp3ca	402.8	17642.5	6695.2	11198.6	22602	14880.4
Alms1	405	14524	5764.3	11340.7	15391.5	15389.9
Gpr137c	418.8	23403.9	13927.8	19613.6	9965.7	6036
Kcnt1	424.7	11079.2	5206.2	11960.4	11938.9	11997.2
Kcnj6	426.5	6695.3	7928.4	7967.9	7841.2	7933.7
Pacsin1	427.5	14028.8	5259.6	11860.1	19359.8	19296.3
Nhsl2	439.9	6690.6	7925.8	7964.4	7839	7929.5
Mpp3	440.4	11202.8	4821.2	12081.9	12028	12085.4
Fam135b	441.7	5208.2	11853	11805.7	11739.7	11774
Celf4	447.6	10766.4	6216.6	11698.7	11736.4	11784.3
1700025G04Rik	448	17893.4	18911.4	11191.6	14814.3	6463.3
Phpt1	448.9	9157.5	18359.1	18610.1	14628.3	18515.3
Soga1	451	18833.8	19610.7	15122	10683.7	5008.6
Sgpp2	456.7	10703.8	5813.5	15273.8	15412.5	15386.7
Gm15800	460.2	13567.2	6597.7	14947	18966.5	15117.8
E330009J07Rik	460.3	19195.9	15568.4	19701.6	5407.3	9609.7
Scg2	462.4	4799.9	10654.7	15630.9	15708.9	15701.1
Adamts10	467.9	14611.5	15570.6	5249.3	15651.6	11114.7
Xkr7	473.3	6681.9	7919.8	7956.7	7833.6	7924
Cnnm1	474.1	4957.6	10803.9	15540.6	15631.9	15617.1
Lgi1	476.9	10805.8	11825.7	5524.7	11793.1	11855.4
Gls	478.9	17954.8	5203.2	24159.4	14716.3	10995.9
Dlgap3	479	10992.9	5486.4	11882.8	11881.8	11940.9
Sdcbp	479.1	10121	6529.7	14800.2	22913.6	18533.7
Gabrb2	479.8	9541.8	5036.1	16019.2	16004.6	16006.4
Tmem181b-ps	482.1	5429.2	10978.6	23178.1	19578.4	10203.6
Cacna1e	484.8	6678	7919.8	7954.8	7828.6	7921.5
Ppip5k1	488.6	9979.9	5996	14441.2	23213.2	19159.8
Tmem229b	494	14756.9	5116.2	15495.1	15677.7	11451.3
Nab1	495	5799.3	18780	21979.2	11212.2	14739.6
Micu3	495.3	18426.3	6494.1	23047.4	10164.8	14763.3
Pcsk2	498.5	10192	11402.4	11342	11418	7672.9
Dpysl4	499.1	10374.7	7557.8	11371.8	11416.4	11436.2
Gprc5c	499.9	6673.9	7918.2	7950.6	7826	7918.4
Fut9	500.1	19333.8	5640.8	9926.6	23570.2	14389.4
Bend6	504.1	10315.6	5569.1	15507.5	15600.9	15587.3
AW046200	507.2	22611.6	9973.6	19598.6	5121.1	15501.1
Ntn4	509.3	10407.4	7388.6	11402	11454.1	11475.2
Pcca	509.6	10684.6	6431	11632	11679.2	11722.8
A230057D06Rik	509.7	18670.3	5454.4	15858.7	23293.2	9621.6
Adam22	512	17974.5	6061.6	14817	23043.7	10952
Cdk17	516.8	22731.2	14313.4	11232.1	5903.7	18690.3
Susd6	520.1	22839.4	9632	5882.5	19331.2	15186.3
Ski	523	10528.5	19028.1	5547.4	19041.4	15016.8
Spred2	524	14715.5	15659.1	5064.8	15738.4	10958.9
Pgm2l1	524.5	10729	6272.2	11665.4	11709.9	11757.9
Ckmt1	524.7	9813.9	4971	15945.5	15944.5	15945.4
Nrip2	527.4	6666.7	7913.9	7943.6	7824.6	7915.7
Snord89	528.2	10181	15519.3	5424.4	15471.7	15455.8
Srgap3	534	14704.1	9804.2	5813.7	23170.6	19266.9
Nrxn1	535.5	15450	5103.1	19805.3	19915.8	9143
Hmgcll1	535.8	10628.9	6543.2	18565.1	18928.4	14833.9
Has1	537.1	9666.4	5676.2	15707.1	15763.7	15760.9
Tesc	537.2	6660.6	7911.1	7941	7819	7913.1
Syne1	540	13837.9	10562.2	4989.3	24257.2	19193.6
Ccndbp1	542.5	18219.1	14774.4	23660.4	10274.7	6127.2
Prrt2	542.5	15055.1	10136.9	4444.7	19835.5	19791.4
Maml3	545.2	10183.8	11341.7	7545.7	11315	11342.5
Hivep2	545.5	18261.5	9676	5921.3	24121.8	14852.2
Mtcl1	546.7	4573.4	11949.2	11965.8	11873.1	11911
Trim3	547.2	22705.2	14836.5	10774.3	5492.3	18997.7
Arhgef7	547.9	17915.5	10441.1	6601.4	18917.4	15330.4
Pde4d	548.7	14196.4	11586.3	15045.6	15287.6	6288
Scn1b	549	9332.8	9460.9	14091.4	19794	19764.4
Fat1	549.1	22435.6	11099.3	5446.9	15054.4	18818.6
Rnf182	550.2	14152.7	19435.1	4934.7	19451.1	11323
Rab15	550.6	6658.6	7910.4	7939.4	7818.9	7908.8
Tmem56	555.4	6659	7911.4	7940.2	7818.6	7909.8
Ntrk3	557.6	14418.4	19763.8	5206.7	19752.9	10142.8
Dab2ip	558.3	10595.9	6682.2	11559.3	11609	11647.6
Zfyve28	565.2	11203.6	4692.1	12084.4	12028.2	12086.4
Stap2	572	6655.5	7907.5	7935.8	7814.6	7905.9
Stat2	574.2	18010.9	6273.6	10288.9	18987.3	15480.3
Kcnk3	575	6656.1	7909.6	7936.8	7817	7907.4
Tenm1	576.4	6652.2	7907.4	7933.4	7814.2	7905.3
Extl2	576.5	18211.5	5155.1	18834.5	15300.7	11792
Olfm3	579.3	6652.1	7907.7	7934.4	7813.1	7905.8
Foxo3	579.3	14768.5	9976.2	6067.3	19215.3	19146.2
Pde1c	584.5	13797.3	19242.6	18945.6	5837.3	11623
Ccni	586.6	14247.6	5253.9	23639.3	14881.7	14801.6
Ccdc120	588.3	6647.6	7905.8	7933.1	7811.4	7903.2
Rtn4r	590.6	6649.4	7906	7931.2	7813.3	7900.7
Iqsec2	590.8	18402.4	15656.5	5222.8	19315.6	10573
Vps13c	590.9	13990.2	7071.2	18716.3	14966	14653.6
Tmem108	595	14652.4	15606.5	15537	11935.6	4667.9
Plcl2	595.2	10253.7	7868.4	11266.5	11313.4	11329.5
Syt3	596.7	14460.6	5766.8	15244.6	15468.9	11314.2
Plekha5	597.2	17749.1	10314.6	23217.1	6614.9	14988
Fam69a	597.9	10399.2	6614.4	18349.6	18719.3	15203.7
Cdh7	600.3	10430.6	7210.6	11419.4	11478.1	11501.7
Nmnat2	600.9	14261.3	10498.4	19835.3	19965.1	4829.4
Aaed1	602.6	17853.3	6349.6	14687.9	14578.3	18937
Galnt7	606.1	15177.5	9997.1	15861.9	5451.9	16050
AI414108	606.6	14340.2	10066.3	23718.8	19677.2	4888.8
Syt12	607.3	6645.4	7904	7927.9	7808.8	7899.8
Inadl	607.5	6643.6	7904.5	7928.1	7810	7900.2
Kcnj9	609.3	10237.7	5621.3	15358.7	15484	15465.2
Airn	609.6	5775.8	11695.1	11563.7	11540.7	11566
Cdh15	613.8	6640.8	7903.2	7924.8	7807.3	7899.5
Syn1	614.2	10172.9	5764.8	18697.4	19013.8	15603.2
Gpr173	614.9	14253.2	19254.2	10109.9	19254.2	6307.3
Mapk11	617.4	6640.9	7901.8	7925.6	7806.3	7898.4
Socs7	618.8	18294.8	10454	22930.3	15122.6	5753.9
Ppp6r2	620.8	23200.1	10423.6	14183.9	18750	6222.9
Tmem261	622.3	18087.4	15654.8	10642.5	10304.7	11113.6
Nrg2	625.3	8850.2	5614.3	19267.9	23399.3	15677.2
Nsmaf	627.3	22592.2	5440.3	18606.2	15339.6	10665.5
Rps6ka3	632.5	10112.4	5465.7	19288.2	19560.1	14834.9
Mcu	633.1	18660.9	6018.6	15660.4	19457	9396.6
Nxn	635.5	6635.6	7901	7921.6	7804.6	7895.8
Ccl27a	637.1	5535.9	9738.4	15665	15735	15732.7
Prr16	639	10376.7	11597.3	11522.2	11615.5	6801.2
C230004F18Rik	639.1	9316.9	4961.4	20218.4	20273	14550.9
Hs3st1	641.8	13742.3	19975.8	23483.5	4967.9	10550.4
Arpp21	642.6	15429.2	16164	9220.4	16167.4	5094.4
Cers6	646	6631.4	7897.8	7918.4	7802.8	7892.1
Cacna2d1	647.2	6632.2	7898.4	7919.3	7802.4	7893.2
Prkcb	649.8	22809.4	4838.3	15428.5	19625.6	10013.6
Rab37	653	6629.4	7897.3	7918.2	7798.9	7891.4
Zdhhc2	653.5	10804	11913.5	11886.4	11904.9	5366.9
Gpr158	658	11083.5	5016.2	11966	11939.6	11997
Cd47	658.8	9857.6	14426.3	6212.9	19028	23122.2
Cnksr3	661.6	19044.9	19779.2	10757.6	14970.3	4536.6
Ak4	663	6628.4	7896.3	7915.1	7800.2	7889.4
Slc39a2	663.1	10418.6	6680.1	14920.7	15111.6	15055.6
Rab4a	664.3	14081.9	6748.5	18248.2	11164.2	18533.1
Rtn4rl1	665	6541.9	11509.3	11326.4	11338.8	11346.4
Rnf208	670.3	10124.3	5543	19243.1	19518.1	10837.7
Klhl34	671	10226.5	5618.9	15143	15289.9	15255.1
Kcnj3	673.7	10038.7	19371.1	4796.4	23987.2	14491
Meis1	674.4	18329.5	19220.4	5361.5	10241.1	15879.9
Arhgap44	674.5	9723	6114.6	15446.4	15562.5	15553.9
Lurap1	677	6623.8	7895	7909.5	7797.5	7887.1
Vat1l	680.2	6624.8	7896.9	7914.6	7800.8	7889.5
Faim2	685.2	14135.5	11221.4	18444.8	6210.5	18763.2
Aig1	685.5	14966.7	10652.7	15691.2	5246.5	15903.8
Des	689.9	6618.7	7892.6	7908.7	7795.6	7884.8
Ppp2r2c	694.1	13588.3	6448.5	19407.1	9943.3	23411.6
Cdyl2	697.9	10295.8	7616.1	11306.1	11362.9	11379.3
Gm9899	698.8	6618.4	7892.2	7903.6	7794.3	7883
Kank2	702.7	6616.4	7890.7	7906.7	7792.7	7882
Lynx1	704.2	10258.8	4719	14940.9	19610.4	19564.3
Sptb	712	6616.5	7890.8	7904	7790.5	7881
Sergef	715.2	6613.2	7889.2	7902.6	7791.3	7880.3
Tle2	718.3	14409.2	15550.4	15378.8	10845.9	6085.3
Fgd4	721.3	14383.7	10874.4	6203.6	15319.7	15309
Cadm2	729.2	19224.6	9772	23853.5	14509	5254.1
Cd300a	731.2	6610.4	7888.8	7898.5	7788.6	7878.5
Arl5a	731.8	17885.5	18885.2	10579.2	11312.1	14338
6430548M08Rik	733.6	10148.2	11330.5	7458.8	11296.3	11323.8
Gnb5	735	5125.6	9883.4	15643.7	23088.2	18718.5
Porcn	736.1	14533.8	4692.6	10109.2	19877	23329.2
Lnpep	737.8	18169	14914.9	10182.1	6274.9	23079.2
Plch2	738	10559.6	6396.4	11520.2	11583	11617.3
Max	748	21882.2	16611.7	10489.6	6669.1	18381.4
Usp46	748.2	9444.7	6606.1	15261.5	23361.9	15138.4
Rabgap1l	748.3	14605.9	15696	15547.5	10522.6	5868.6
Aak1	753.3	13813.8	5232.7	14267.9	19248.1	22833.4
Slc7a14	753.5	10650.2	6286.6	11604.1	11662.8	11704.2
Dmxl2	755	13924.1	5342.6	23147.9	19486.1	10688.5
Adamts18	757.6	6601.4	7883.9	7894.2	7784	7872.9
Kcnh1	761.4	6601.2	7883.6	7894.5	7783.2	7872.1
Bicd1	764.3	14532.2	19608.2	19338.1	5795.2	9987.1
Rgs7	764.3	9850.1	5087.3	19726.3	19908.4	14622.2
Slc16a11	769.1	11104.6	4816.3	11992.2	11956.1	12012.2
Cacfd1	772	13309.4	6276	18789.3	19142.8	13822.6
Cltb	775.6	14352	10872.6	6403.7	18968.7	14976.8
Pip5k1b	779.2	10242	7091.2	14870.7	15050.5	14995.1
Zcchc11	779.6	19054	9550.3	23541.6	14600.9	5822.8
Cpe	792.1	10238	4579.5	19834.1	19991.7	14534.7
Srrm4	797.1	11168.6	4596.7	12048	11999.6	12057.4
Cdh18	803.9	4449.6	11925.2	11927.4	11838.2	11877.6
Osbp2	804.8	5130.1	11788.5	11701.5	11655.3	11685.4
Tbata	805	6583.6	7877	7881.5	7775.6	7864.7
Apba1	807.7	18635.5	14358	23448.9	6398.5	9868.6
Setbp1	809.9	18644.8	15841.3	5278.5	19454.4	9793.2
Kcnmb4	810.2	5279.4	15742.3	15600.4	15714	9992.4
Faap20	818.2	6585.2	7877	7880.3	7773.7	7862.6
Ftx	820.9	10174.4	4741.8	22913.7	19560.3	15069.2
Peak1	821.8	14210.5	15231.9	5361.4	15295.9	11716.9
Tspan17	823.1	18843.8	19670.1	9630.1	10245.8	13633
Rps6ka1	825.2	6581.8	7874.1	7875.7	7772.2	7859.6
Rims3	836.3	6577.6	7874.7	7873.5	7772.3	7855.8
Peg3	839.4	9617.1	4884	14639.7	23836.3	19581.8
Adar	849.1	10146	5061.6	14975.6	23668.6	15211.9
Pkia	850.9	14498.5	5259.4	19622.1	19805.6	9897.6
Zfp746	851	22827.4	9882.4	9826	14642.8	18631
Igfbp5	853.9	6574.3	7872.8	7872.9	7768	7856
Celf1	854.5	21937.9	10274.2	13976.5	18769.2	11041.6
Aplp2	854.8	23616	5420.2	19469.4	9527.6	14487.6
Grin1	855.4	9912	4504.9	15941	15941.4	15941.6
Odf2	866.2	18450.3	10584.5	4790	15254.1	23428.4
Gm4461	869.6	9312.8	5671.2	15559.8	15647.4	15637
Camk2d	872.3	14968.4	4927.4	10615.6	15722.6	15739.3
Zfp521	873.5	19514.8	9066.1	5184.3	20145.8	15037.5
Fgf12	873.8	9335.6	5385.6	20017.1	20110.9	14233.4
Csnk1g1	877.5	9901.5	14980.5	14702.6	14913.8	7596.8
Dpf3	879.6	11011.3	5020.8	11903.1	11892.8	11949
H3f3b	880.6	19182.5	4535.5	19988.7	9934.8	15501.8
Trim39	881.1	18053	5827	23105.8	14562.4	14108.7
St8sia5	882.7	8951.9	4979.9	16116.8	16093.8	16089.2
Epb41l4b	885.7	6565.5	7867	7863.8	7763.6	7850
Stag1	886.8	22785.1	5446.6	19177.9	10907.7	13971.8
Pdrg1	889.2	13618	5997.1	18410.5	14837.8	19748.1
Ror1	892.2	6562.7	7865.7	7862	7760.6	7847.8
Dlgap1	894.3	18711.3	9822.9	6035.9	23997.2	13904
Cited2	900.4	11023.7	4788.7	11921.8	11904.8	11961.2
Wdfy3	901.2	21961.8	14679.8	6270.5	14761.8	14725.3
Ppfia1	902.7	14104.4	11349.1	5425.1	22838.8	18758.2
Rbm4b	907.6	23061.6	5315.8	14503.5	19126.9	10499.7
Fbxo45	910.3	18940.1	5878.5	23196.6	14017.7	10422.9
Syngr1	910.7	14467.4	6279.7	9691.5	19188.4	19122.8
Ubap1l	910.8	9972.4	5482.2	15539.3	15630.7	15620.9
Cdh8	920.7	6557.9	7861.1	7854.7	7756.3	7842.3
Slitrk1	921.5	9494.2	14820.4	20104.6	20176.5	4407.8
Cdon	922.4	5743.2	11653.3	11499	11489.4	11509.5
Nfib	925	23900.4	13900.7	5446.7	18827	10384
Astn2	925.4	4713.5	10354.5	14593.6	23659.2	19123.4
Dock4	926.4	19289.8	19979	9201.4	14978.4	5383
Kbtbd11	927	6550	7860.7	7855.4	7753.3	7843.5
Speg	928.9	6552.6	7862	7854	7754	7840.4
Rnasek	929.6	23490.3	14748	10857.5	9767.2	10105.7
Map1b	930.8	13855.6	10489.2	19898.3	20013.7	4794.8
Rnf130	932	18533	23052.4	14229.2	5291	14349.7
Svop	935.1	6549.6	7860.7	7854.8	7753	7840.4
Camk2b	935.1	4613.3	11874.7	11842.1	11766.4	11806.2
Ubtd2	935.7	6552	7860.6	7852.6	7754.5	7838.9
Rcan3	936.3	6549.8	7861.2	7852.6	7755	7839.1
Slc7a8	939	4962.1	11808.8	11729.4	11676.4	11710.4
Inpp5j	941.5	8837.5	14580.5	20009.1	5441	20132.2
Rnf103	944.5	22334.3	5643	18877.2	10588.8	14998.3
Spag1	944.6	6546.6	7858.5	7849.3	7751.3	7837.7
Sgsm1	945.9	6549.3	7859.6	7852.1	7750.2	7839
Selm	949.1	5804.4	11553.7	11370.6	11385.9	11392.2
Myadm	949.6	10204.6	6200.1	18242.8	15227.5	18513.2
Stx1b	952.9	14120.5	10741	10663.2	18844.4	11258.5
Zranb1	954.2	22916.3	5514.9	19524.8	9771.9	14729.9
Ric3	954.7	14137.7	6582.8	14989.5	15265.6	11015
Cux1	957.4	10154.8	11354.8	7157	11310.8	11345.2
Trabd	958.5	13652.1	14824	10807.2	14896.8	7468.5
Map3k12	960.1	13924.8	5744.1	10094.2	19505.5	19459.7
Psd	961.7	10514	6480.2	11493.2	11564.2	11600.5
Pcbp3	971.2	6541.8	7855.6	7844	7748.1	7833.2
Fam131b	973.2	10509.9	11739.3	11644.2	6131.9	11792.8
Gdap1l1	975.9	10353.7	5837.8	15159.3	15327.7	15294.7
Chl1	976.9	10750	11801.8	5170.8	11757	11819.9
Samd12	978.3	10369.2	7012.6	11372.8	11450.6	11472.7
Usf3	984.7	17962	14774.5	6572.2	10520	22439.5
Rad21	989.7	22783.7	13968	18173.7	10431.3	10455.9
1700109H08Rik	993.3	19087.5	10190.8	10031.1	14101	19712.9
Uncx	994	6536.5	7854.3	7838.3	7743.9	7826.1
Map2k4	997.8	9798.9	5918.5	22890.6	19028.2	14753.8
Pdzd4	1001.5	14370.1	4757.3	19305.3	19571.4	10967.9
Fam126b	1005.6	10476.7	5333.5	15338.7	15465	15447.9
Sesn1	1006.6	21956.9	15491.6	5798.9	9926.2	19143.5
Emc9	1007.4	14191	4915.3	19056.1	11027	19299.9
Crtc1	1011.4	10291.4	15321.5	5875.4	15210.6	15182.4
Pqlc3	1016.5	6521.7	7846.6	7831.6	7740.7	7827.2
Zfhx2	1035.4	23981.6	19664.2	14202.3	4439.2	10022.6
St6galnac4	1036.4	10658.9	5963.6	11610.6	11673.1	11717.6
Tmem65	1037.5	17238.9	5700.5	23345	15177.5	10766.3
Zc3h6	1037.9	10119.9	5608.6	18915.1	15136.7	19168.7
Sri	1046.9	17537.7	18658.1	7310.2	10854.8	11033.3
Fndc5	1048	10296	4583	15739.3	15776.5	15773
Ccdc186	1050.3	22958.5	10568.9	18316.1	10219.9	10293
Spata7	1050.6	10318.5	5732.1	15044.6	18823.3	18731.2
Sirt1	1052.6	22187.4	10770.6	14974.3	5729.7	18331.7
Cnot2	1053.5	18233	5900.6	23574.2	14334	10254.5
Igflr1	1058.4	23743.1	9881.8	13787.7	18201.5	10152
Ina	1061.5	9622.7	6423.5	15187.7	15355.3	15327.2
Crtam	1065.1	6513.9	7842.6	7823.9	7732.3	7813.2
Mir195a	1066.6	10057.6	11366.1	11243.6	11364.3	7093.3
Thap2	1066.9	22841.4	9626.3	19336.3	6147.9	14232.7
Cntnap2	1067.3	6408.3	11454.4	11229.7	11272.5	11266.7
Tmem132a	1070	6512.3	7837.1	7821.3	7730.2	7814
Stxbp5	1071.3	22191.5	5528.2	18835.9	15273.8	10482.4
Ppfia2	1085.1	9324.6	6339.5	15361.3	15497.1	15482.9
Rsbn1l	1087.8	22721.4	10316.2	18891.9	14103.8	6090.2
Ap2a2	1088.6	5961.5	14871.9	10991.6	14768.2	14711
Mllt3	1090	8962.4	6017	19261.8	19533.7	15122.1
Prss52	1090.6	6506.8	7839.9	7819.6	7727.3	7811.6
Aqp6	1090.7	11089.3	4566.8	11979.6	11945.7	12002.4
Mplkip	1090.8	18875.2	5575.7	19438.2	9641	15181.6
Strada	1090.9	18202.1	6471	10088.7	14963	22664.7
Kif26b	1092.1	6509.3	7840.1	7817.2	7727	7809.5
Clip3	1099.5	23217.1	18335.3	5808.1	10745.6	10093.8
D430041D05Rik	1102	4320.6	10434.7	19141.4	19409.4	15538.2
A330076H08Rik	1105.4	14470.6	6143.4	15272.6	15537.1	10424.8
Jmjd1c	1109.6	18314.2	6006.5	14764.7	23038.1	10228.7
Map3k10	1111.5	6502.8	7837	7812.8	7724	7807.8
Shprh	1111.8	18434	5526.7	23251.6	10139	14975.8
Ppt2	1112.3	9369.7	10369.3	14921.6	15104.2	15052
Ccdc92	1112.9	5076.2	9757	15600.5	15685.9	15685.5
Rab6b	1113.1	22624.6	9538.6	5121.7	15277.5	19598.4
Gatc	1114	18373.5	5774.1	14703.6	19314.7	10505.1
Chka	1114.9	22072.6	6171.1	9870.8	15042.7	19184.2
Panx2	1116.4	6499.4	7834.9	7806	7722.2	7805.3
Tmem238	1116.7	10675	11848.1	11785.3	5389	11912.3
Klhdc10	1117.6	14722.3	4889.9	19591.7	19779.1	9924.1
Zmym1	1119.7	18780.5	14904.9	18889.2	10248.1	9693.1
Ext1	1121.3	18203.4	23202	14126.1	10589.9	6143.1
Fam63b	1121.3	18594.2	4808.2	10223.1	15257.2	23332.3
Mus81	1122.7	10097.6	15078	5908	15287.9	15258.5
Itsn1	1135.7	17641.5	5788	14994.4	22529.3	11238.4
6530403H02Rik	1135.9	6494.9	7834.1	7804.7	7720.4	7803
H3f3a	1136.7	22148.6	10522.3	18993.3	5870.2	14028.2
Nptx1	1141.7	4517.9	9218.9	15954.2	19509.5	23016.6
Cnnm3	1142.8	23498.4	5963.2	17802.2	14845.8	9983.6
Lyst	1142.9	6493.1	7832	7806.1	7717.1	7801.1
Mphosph9	1143.9	13700.4	6776.4	18177.7	18600.8	11210.1
Kcnq2	1146	5699.5	11614.7	11441.7	11443.8	11459.8
Il18bp	1151.4	18950.9	9741.4	5080.8	15047	23113.1
Hipk4	1152.4	6363.9	11409.8	11168.9	11219.8	11213.1
Gclm	1152.9	14080.7	6603.7	14938.2	15228.1	10939.2
Tuba1b	1153.3	18641.1	5584	22893.9	10136.2	14174.1
Slc43a2	1155.9	23148.4	5392.3	14314.4	14190.6	18606.8
Gpr75	1159.9	14290.8	4842.5	22569.1	19002.8	11253.8
Actl6b	1162.8	10761.9	5514.5	11697.3	11738.9	11791.1
Gm10033	1166.1	17778.6	14984	23297.3	11064.7	5051.1
Sh3glb2	1168.9	14224.6	19262.1	5432.8	15375.5	10964.2
Cdc7	1169	14401.4	9877.6	18639.8	19038.6	6334.2
Rtn3	1175.4	24228.1	6345.1	17768.3	9843.7	14032
Unc80	1176.7	8919.4	5093.6	19318.1	22958.4	15873.5
Dgcr2	1181.4	13557.2	10873.4	6909.9	18725.1	18670
Fxyd6	1183.6	10288.6	11576.2	11456.7	11574	6368.3
Mir30a	1185	10474.7	5169.4	11460.7	11499.8	11518.5
Pi4kb	1185.9	17900.3	14642.8	6383.5	10428.2	22792.3
Rbm33	1193.9	23272.9	5909.5	10427.4	18213	14330.3
Lpp	1197.5	10352.1	11530.8	6184.7	11478.2	11519.5
Rev1	1197.6	10274.5	5739.9	18728.5	19085.9	14873.7
Kif5c	1199.1	9710.6	4673.3	15818.7	15838.4	15839.9
Osbpl8	1199.5	17702.6	7423.2	18427.6	14756.2	10506.5
Eno2	1200.6	14141.8	9088.3	9159.5	19855.1	19830.3
Crtc3	1201.1	14564	10986.9	5128.6	18984.5	18901.2
Tas2r143	1202.4	10217.4	6987.9	11245.7	11335.2	11350.5
Sec14l1	1202.7	14382.5	5420.3	10751.4	18851.7	18764.2
Srrm3	1202.8	4392.5	9610.9	15964.2	15961.2	15966.7
Saal1	1204.2	13763.9	7730.5	14677.7	11170.7	11264.8
Ccsap	1205.5	10213	7246.7	11239.2	11329.4	11341.8
Orc3	1207.1	23684.3	6595.6	10242.2	13933.6	17770.5
Smyd3	1209.1	14232.9	5903.2	15059.8	15328.2	11258.6
Scyl2	1210.5	13917.7	6626.5	21889.2	18456.3	11070.1
Tspan9	1210.8	6352.4	11433.6	11199.2	11245	11243.7
Fam118b	1211.8	17853.6	5989.9	22483	15194.5	10635.3
Crhr1	1215.4	6475.8	7823.3	7786.4	7704.4	7791.3
Sncb	1219.6	9786	5876.5	15198	15357.8	15327.8
Amph	1220.4	23519.3	5580.7	18694.3	9910.6	14490.5
Mtmr1	1225	22140.3	6051.1	18409.6	14623.8	13820
Dym	1227.1	5199.3	11564.5	14871.1	15034.7	14980.3
Scai	1228.1	14400.6	6244.9	18785.6	19170.5	10105.9
Kptn	1230.4	6470.6	7820.3	7786.9	7702.3	7782.6
Ddx19a	1230.9	21077.4	18663.2	14819.1	10322.8	6831.5
Cdk5r2	1231.7	10354.9	6453.6	11360.2	11439.4	11464.8
Sult1a1	1234.6	13454.6	11325.3	6275.2	14595.8	14544.8
Kpna3	1236.3	18502.9	5969.5	22463.4	14725.6	10414.8
Tmem109	1244.8	13544.5	11333.6	6982.4	14654.8	14597.7
Unc13a	1244.8	10277.7	5139.7	15368.3	15491.4	15471.9
Crk	1246.3	22541.2	6320.3	14668.8	9735.7	18906.7
Mrpl41	1247.1	9579.8	10229	15354	10906.9	15460.3
Dopey2	1247.5	10376	11656.8	11531.1	6261.1	11694.3
Rbm48	1249.3	22079.2	6424.4	14503.5	9971.5	19089.4
Higd2a	1250.2	14786.9	10084	19492.4	5440.6	19081.4
Itfg2	1250.3	6467.1	7819.6	7780.7	7699.6	7779.2
Rb1cc1	1250.8	19119.8	6049.6	23290	10696.4	10043
Ctcf	1254.8	22280.7	6406.6	18329.7	10360.4	14703.4
Klhl3	1255.6	6271.2	11437	11204.8	11252.3	11252.2
Dync1i2	1258.8	18090.7	5498.2	23758	14386.8	10468.9
Pdcd2l	1261	21963.1	14903.1	15163.7	5953.3	10811.6
Atxn1	1261.5	18575.3	9710.6	5481.3	19431.4	15355
Mrpl1	1262.9	17880.9	6582	18215.7	14509.1	18292.4
Rapgef6	1264.4	13721.5	14996.8	14762.8	7223.4	11038.7
Rundc3a	1266.1	4848.9	9998.1	15019.1	19605.7	19450
Nol7	1271.4	23187.1	5216.3	18517.6	10497	14545.6
B4galt5	1271.8	5473.9	11641.4	11470.3	11471.1	11488.6
E330033B04Rik	1273.6	14215.2	4943.3	22849.3	18894.3	11160.1
Runx1t1	1282.2	14413.8	15425.9	4803.7	15487.6	11273.4
Nae1	1283.8	9795.2	6255	19094.5	18737.4	14930
Spaca6	1293.5	5392.3	18586.4	10937	19079.5	10971.8
Slc6a17	1293.8	9183.2	5133.8	15844.1	15859.8	15863.2
B130006D01Rik	1297.2	14408.2	10230	15222.5	15468.3	5860
Rps15a	1297.3	18324	5892.1	22422.6	10823.5	14370.5
Polg2	1299.4	14012.8	14941.5	14977.7	11188.4	7022.4
Cir1	1301.8	17679	11202.1	18413.2	6022.9	15112.6
Olfr856-ps1	1302.6	18106.5	5292.1	15124.6	10967.4	15952.8
Rab6a	1305.3	23222.4	5929.8	10020.8	18457.8	14474.4
Akt3	1305.8	23202.4	9563	14083.1	19652.8	5503.6
Rap1gds1	1308.3	14357.6	15546	15345	10277.3	6160.7
Hif1a	1309.5	22524.3	4864.2	19220.4	15207.3	10204.7
Cblb	1312.4	13872.2	15132.5	14904.2	6385.5	11378.2
Rufy2	1322.4	23448.6	5655.9	9834.7	14709.6	18544
Svep1	1329.5	6441.8	7806.1	7760.9	7685.2	7764.9
Psip1	1330	22822.6	6281.2	10369.4	14219.1	18387.9
Gabpb2	1334	22009.1	14698.8	14249.4	9957.3	14055.6
Lmbrd1	1334.5	23081.1	5858.4	18713.9	9487.3	14994.7
Tmem201	1337	9789.5	11104.4	7651.5	11047.9	11053.5
Lman2l	1338.1	13537	15101.7	9705.2	18986.3	10584.8
Ccdc28b	1342.3	18936.1	23522.5	6006.4	14652.2	5642
Jph3	1343.5	6445.1	7802.6	7757.4	7680.4	7763.3
Hdgf	1345.9	22097.4	5635	10453.6	10592.6	19547.2
Gnptg	1349.3	13380.5	6345.3	14604	18633.1	19596.3
Slc9a5	1351.7	6442.4	7801.1	7756.9	7682.9	7763
Ankle2	1355	22618.1	10560.3	18514.9	10760.2	6510.2
Slc2a13	1357.1	6436.2	7801	7756.7	7681.6	7761.2
Eif4e3	1358.8	6437.5	7804.3	7756.5	7680.4	7760.2
Mtus2	1365.3	9026.5	5407.2	15728.5	15777.6	15777.4
9230112J17Rik	1365.9	6436.2	7800.2	7752.3	7676.8	7758.8
Nell2	1366.1	4764.9	11765.3	11657.3	11622.4	11650.7
Lsm8	1366.6	17653.7	14908.6	18401.8	6097.3	10840.9
Tsnax	1366.7	13674.7	14735.6	18881.3	15139.3	5801.3
Ppfia3	1371.5	9783.8	7760.8	11379.3	11401.7	11421.6
Hgsnat	1372.2	10089	7589.7	11132.7	11227.7	11232.2
Pcgf6	1372.3	17562.1	10246.5	10299.6	22709.8	14380.3
Gm20219	1372.4	18308.6	5627.7	19351.1	9732.7	15579.3
Camsap1	1374	21981.6	6410.8	14617.7	19047.3	10139.6
Zfp652	1379.4	17870.9	6517.8	10910.7	18537.9	15234
Capn7	1382.4	23098.5	10118.3	18364.8	13884.9	9837.9
Suds3	1383.8	9687.6	6360.3	14667.2	18644.7	19119.5
Rp9	1385	13529.8	7282.9	10626	15168.5	15133.3
Marveld2	1386.6	6431.7	7798	7749.4	7677.4	7753.6
Ifitm10	1386.7	14813.4	5205.2	15565.3	15775.1	10200.3
Fbxo41	1387.9	6430.7	7797	7750.6	7675.9	7754.5
Dgcr8	1391.5	22931.4	10247.7	19143.8	13987.7	5930.2
Rpf1	1393.6	18350.4	15239.3	10262.6	6614.4	15089.6
Ssna1	1394.4	13683.9	11196.6	14586.8	6272.6	14844.9
Tnks	1396.4	21307.3	14607	18327.6	10527.5	10525.8
Tmem210	1398	10096.2	6603	11131.1	11242	11259.2
Cep95	1398.2	17281.3	18583.5	14115.1	6809.1	18287.2
Cnrip1	1402.1	19039.1	8991.1	23449.7	15046.5	5201.7
Plpp5	1403.1	17802.5	15349.8	5984.6	22613.6	9680.9
Ica1l	1404.3	6424.1	7794.6	7745.2	7673.3	7751.7
Ctbp2	1406.2	14179.2	5957.9	10905.5	15181.6	15154.8
Dact1	1407.5	10217.2	11498.5	11383	11496.8	6039
Abcc8	1408.9	6424.1	7793.8	7742.4	7672.2	7749.7
Slc12a6	1412	17646.7	10797.7	23207.5	6130.7	14259.8
Tapt1	1430	17933.5	10708.3	18640.2	6194.5	15038.3
Med13l	1431.9	21276.4	10833.4	18645.4	14360.3	6697
Cuedc2	1437.8	13482.3	10978.7	7116.4	14702.2	18517.9
Tnrc6c	1439.7	22427.4	10877.5	17960.7	10301.1	10639.6
Jakmip2	1444	8839.6	14307.1	9801.2	23458.7	18767.7
Mtmr7	1449	4681.8	9934.7	15616.3	15697.6	15697
Stk39	1449.6	14263.1	19253.7	18903.9	5310.6	10804.4
Atp11b	1449.7	17624	6015.5	22443.1	14642.2	14640.7
Fnip2	1450.2	21869.5	15286.4	18972.4	5566.4	10166.8
Pxn	1453.4	10640	11743.2	5037.4	11688.6	11742
Agk	1454	17209.3	10869.4	17992.5	6988.5	14948.4
Hmces	1456.6	18398.7	5307.4	19026.9	14955.4	10637.6
Qrich1	1456.7	17992.8	5705.4	18296.4	11429.3	18718
Taok3	1458	9792.4	11105.4	7433.6	11052.2	11060.3
1110008F13Rik	1458.8	10066.5	15021.8	14687.5	14945.2	6558.3
Rmnd5a	1463.9	18105.7	5915.5	22643.6	9984.4	15394.7
Herc1	1464.7	10224.5	5311.4	18581.8	18940	15299.5
Nr2c2	1466.2	22267.2	6107.9	18910.7	10650.6	14128.4
Golga7b	1467.5	6407.9	7783	7730.8	7663.3	7737.5
Rufy3	1468.6	22848.6	5428	18241.3	10797.5	18004.5
Dennd6b	1470.2	4816.9	10426.3	15373	15505.7	15488
0610011F06Rik	1475.9	9881.2	10040.8	18668.1	10511.6	18978.5
Spop	1481.2	23228	18132.3	14519.4	5189.2	10831.4
Xk	1482	10142.2	6992.1	11171	11280.1	11290.9
2510002D24Rik	1484.4	13796.4	6142.2	10950.1	23487.2	15191.5
Atp6v1a	1485.3	15774.7	6469	15072.3	18840.5	10889.1
Ltbp3	1486.6	13737	15092.1	5857	22566.4	14147
Nepro	1490	17661.2	14954.7	7471.8	10531	14725.4
Twsg1	1492.2	6402.4	7781.9	7724.8	7656.5	7736.7
Dnajc6	1495.2	14045.8	9376.7	19867.8	5238.8	20003.4
E2f4	1500.7	22247.4	11066.9	6416.8	14332.5	18223.4
Mxi1	1502.2	18852.2	19698.1	5176.4	9816.5	14654.5
Fgf9	1502.5	6399.3	7778.6	7724.6	7656	7731.2
Mir382	1503.5	5346.8	10051.7	11717.5	11663	11690.8
Gpr85	1505.5	5696.8	10047.5	15061.5	15231.6	15191.8
Homer1	1506.6	17984.1	10742.2	18682.5	15270.6	5692.5
Cnot6l	1506.8	18341.3	6335.1	23431	14262.2	6384.1
Usp29	1507.6	9975.5	7743	11031.5	11132.7	11134.6
Ahctf1	1508.1	17978.7	6371.9	22415.9	10305.7	14823.9
Zfp148	1508.4	17933.2	6521.7	22567.7	14986.9	9946.6
Rnmt	1509.7	13966.4	10620.5	14845.4	6850.8	15104.6
Cpsf1	1510.4	9955.7	14865.7	6112.2	18524.9	18719
Slc25a22	1510.9	6398.1	7779.3	7721.3	7656.4	7733.9
Rnf145	1511	13546.1	10709.2	14884.2	23004.4	9802.7
Sp4	1517	18545	5892.1	19155.7	6220.6	15411
Usp47	1517.7	22736.8	10152.5	14561.1	14515.4	6671.1
Gtf2a2	1518.1	18842.3	5831.2	23303.8	9991.2	13977.4
Braf	1521.2	13968.3	6351.5	22500	18759.7	10326.7
S100pbp	1523.7	22033.5	18273.4	6653	10613.5	14209.4
Atxn10	1525.3	17760.1	15084.8	6699.4	22466.7	9800.1
3010001F23Rik	1526.5	13846.6	15049.6	10935.2	15106	6206
Cyb5r4	1527	10513.7	5932.7	11492.1	11577.2	11609.4
Fam117b	1529.9	18696	14356.4	19302.2	5920.1	10089.6
Gng2	1530.1	10343	11639.1	11504.5	11624.4	5865.3
Eef2k	1532.1	10233.9	11448.8	6335.1	11390.9	11419.8
Zmynd11	1532.6	23293.4	5574.5	17662.7	10958.1	14389.5
R3hdm2	1534.6	18709.7	9645.3	5958.8	19653.2	15016.9
Ica1	1537.3	9690.5	14483.6	18438.1	18847.6	6842.4
Zfp248	1539.7	21215.9	14971.7	6377.5	18473.2	10742.4
Mir568	1540.7	19265.2	8983.6	10039.9	9626	19942
Foxred2	1540.9	10223.2	11446.4	6306.8	11385.9	11413
Mtmr12	1542.5	6145	11418.9	11177.7	11229.5	11226.4
St3gal2	1543.1	6390.3	7772.5	7717.6	7649.4	7725.8
Rad52	1544.5	18662	14713	5791.9	9867.8	19511.7
Gm11110	1544.9	6390.7	7772.1	7712.5	7644.3	7723
Itga7	1545	6387.7	7770.3	7715	7648.1	7722.5
Zc3h14	1548.8	17824.1	5897.6	14323.2	23051.9	10736.3
Wdr82	1551.5	22238.5	6483	14697.4	14773	13912.7
Eed	1555.3	18074.8	19595.6	10498.3	5380.6	15043
Il20rb	1556.4	6386.7	7770.2	7713.3	7646.9	7721.8
Map3k3	1557	21524.8	15107.1	18009	6984.9	10262
Fbxw2	1557.2	21993.5	5804.9	18801.6	10434.9	14721.5
Mss51	1558.5	13234.6	14521.3	7435.4	14575.4	11067.7
Capza2	1560.7	22698.8	5668.3	14211.4	15010.9	14163.9
Faxc	1565.7	13365.8	6035.6	18797.7	19168.3	11102.5
Herc3	1567.8	8534.7	5343	19505.6	19722.8	15278.6
Tmem181c-ps	1570.2	6382.6	7765.8	7708.5	7643.2	7722.3
Grb2	1571.2	13644.7	18972.5	6189.1	18964.7	10488
Tmem57	1572.1	14765.7	5497	22828.2	19228.2	9373.4
Snrpf	1573.8	18088.1	4960	18732.3	15537.8	10817.7
Gmeb2	1574.8	13874.5	15157.9	14913.1	6707	10749.1
Ybx3	1577.9	13974.7	10947.2	18529	10002.1	13800.1
Emg1	1587.7	22464.4	14471.9	14316.1	14200.4	9900
Slmap	1588.3	22488.4	5812.7	18359.3	14227.2	14170.2
Aftph	1589	21872.4	6256.5	18923.8	10088.8	14660.9
Cln5	1594.5	17931	14439.3	18636.6	5699.2	11090.7
Sdf4	1594.6	23049.1	6378.1	13919.3	18417.5	9863.4
Sptbn4	1602.9	8837.8	5453.8	15715.3	15767.8	15766.4
Baz1b	1609.9	22373.5	6211.1	14312.3	18170	14164.9
Whsc1l1	1610.6	23116.4	17682.2	13890	6654.2	10525.5
Ube4b	1611.6	21894	9419.4	9459.7	18963.2	14931.7
Tbc1d8	1612	6372.8	7760.6	7703.1	7636.4	7710.1
Setx	1613.2	9962	6164.5	18417.9	15018.1	18698.9
Dek	1616.8	17702.4	10738.1	23671.2	10469.1	5945
Gm7854	1620.3	6370.5	7760	7700	7635	7710.8
Git2	1620.6	22056.7	5240.7	14565.6	10489.4	19254.6
Specc1l	1626.4	21792.6	18560.9	13858.9	7016	10403.1
Slc9a7	1627.8	13785.9	6533.4	14677.3	14984.3	11343.5
Acvr1b	1630.8	10153	6893.1	11187.1	11295.2	11302.9
Nudcd3	1632.1	21468.6	18506.5	10293.4	10033	14426.5
Wrb	1632.3	18083.2	5598.7	19073.2	10828.7	14842.7
Hnrnpc	1632.4	18287.8	14013	23430.1	10356.2	5364.6
Immp1l	1632.6	23335.3	9771.2	18730	5219.3	14636.2
Trmt6	1635.7	18005.5	5759.9	18602.6	10996.9	18343.5
Zfp956	1635.9	13611.4	7359	11028.5	14781.9	11160.5
Srprb	1636.2	10026.5	11295	6839.6	11237.8	11258.8
Abhd18	1638.9	13800.7	5960.9	21999.5	14896	14967.4
Slc25a28	1641.2	21819.5	14064.5	18710	6512.2	10538.4
Mphosph8	1647.2	22372.7	5292.6	18697.7	14564.5	10795
Cul3	1647.3	18402.9	5854.1	22830.5	14095	10320.5
Slit3	1648	6362.5	7754.2	7691.6	7628.9	7702.9
Ip6k1	1648.5	21645.9	14257.7	18215.3	10662	10455.7
2410089E03Rik	1648.9	9940.1	5746.5	15065.1	22568.9	14983.6
Ccpg1	1650	21770.7	5385.2	19156.7	10146.5	15130.4
Rit2	1650.7	10559.6	5650.2	11527.4	11608.2	11646.8
Mical3	1653	9499.8	15412	22900.1	15444.2	5047.4
Sec61g	1653.1	17463.5	10873.3	13982.4	18634.2	6416.1
Mapre2	1654.1	17697.6	22686.8	14985.9	5502.6	10797.4
Bmp1	1656	17798.1	18868.9	6227.1	15333.5	9473.9
Mgat3	1656.4	18706.5	23475.7	9388.1	5666.3	14428
Senp3	1658.2	22760.4	5652.1	18195.2	14626.8	10633.9
Zfp612	1658.8	22037.2	6212.3	10002.1	18555.6	14782.4
Chmp3	1659.2	18367.3	9969.9	22240.5	5838.2	15096.5
Ap1g2	1664.1	9777.2	11087.4	7414.8	11033.8	11036.4
Calm1	1666.1	9353.9	4673.1	23514.7	15052.7	19346
Mterf2	1668.3	17187.5	10078.6	13840.8	22450.5	14297
Pabpc1	1675.2	17353.5	7259.5	14298.8	10919.6	22157.3
Muc6	1677	6361	7752	7690	7625.7	7704
Atp6v0a1	1680.9	14569.5	5648.3	9363.9	23010.4	19137
Aprt	1681.8	10291	10659.8	11355.9	11434.5	6895.5
Cxxc4	1682.2	14771.8	5909.4	15532.6	15746.5	5922.2
Iws1	1685.7	21690.4	10327.6	19290.8	10447.9	9772.3
Cgrrf1	1687.7	13982.5	10308.7	5158.5	23106.5	19180.3
Med14	1690.9	22527.6	10334.9	18589	5806.4	14506.8
Clstn2	1691.8	4632.2	11732.6	11604	11582	11609.3
Lats1	1692.6	22434.5	10264.7	14156.4	10592.8	15313.5
Snapc3	1694.9	21188.3	14214.5	14381	18837.1	6207.4
Slain2	1695.8	21321.4	10545.4	18469.9	15048.8	6158
Peli2	1697.9	9952.5	11314.4	11154.1	11298.9	7058.6
Mrps18c	1697.9	14512.2	5477	15306.7	10505.3	15577.7
1600002H07Rik	1705.1	13201.3	18587.4	6914	17873.6	10753
Cnbp	1705.3	19368.4	9772.6	23803	9763.1	5351.1
Smc5	1706.1	21129.4	14436.7	18267.5	6703.3	14307
Nrip1	1707.6	17363.7	14627.2	10975.4	6547.4	18433.4
Ndfip2	1708.3	18846.2	5619.9	19424.2	10170.5	13989.9
Abhd10	1713.5	23212.6	9630.4	9868.8	18864.3	9953.7
Hadhb	1718.8	22360.7	10235	14097.5	18866.5	6217.8
Rprd2	1718.8	22792.4	10330.2	10143.4	10264.6	18121
Cmtr2	1720	6342.8	7740.9	7677.2	7614.6	7691.9
Chd8	1722.1	22044.2	10157.5	6485	14650.6	18454.4
Prune2	1722.3	6345.2	7743.6	7677.4	7616.3	7691.1
Katnbl1	1725.1	17313.7	6701.7	22760.5	14431.8	10569.3
Zc2hc1a	1728	10357.2	6172.6	11356.9	11463.3	11489.8
Fam19a5	1733.6	18415.5	19373.4	14663.9	10173.7	5341
Clcn3	1734.4	22559.3	5685.1	18554.5	14155.3	10637.8
Atl1	1738.7	14107.3	10824.7	14976.2	15284.9	6052
Gdap2	1742.6	13743	7260.8	14645.4	10833.8	14901.2
Parp6	1743.1	9863.6	5381.7	14880.1	22929	18636.4
Senp7	1743.4	22734.2	10157.2	19175.7	13759.8	5819
Edrf1	1745.7	14037.1	6144	18557.8	10451.3	19133.1
Cog3	1748.6	22236.4	10303.9	18667.8	6042.6	14426
Rsbn1	1749.3	18867.1	5851.3	23411.5	6074	14014.6
Tango2	1752.9	10333.2	4966.2	19150.3	14939.5	19025.5
Usp28	1753.2	5554.1	11492.5	11276.2	11311	11310.1
Arnt	1755	21736.7	14354.4	18736.1	6187.1	10625.2
Serp2	1763.9	9770.5	5986.5	15075.8	15264	15228.8
Cox7a2l	1763.9	9568.3	6138.5	15016.7	18705.3	18609.8
Phf20l1	1764.1	22925.6	5203.5	10711.7	18329.2	14461.4
Usp15	1766.7	13561.8	5900.6	23400.7	10300.5	18541.6
Dock3	1767.8	8855.9	5824.1	23009.5	14898.9	19060.1
Sin3a	1768.2	18086.1	10274.6	15078.6	5766.2	22282.1
Pik3ca	1775.4	17147.2	18889.9	10615.5	6294.8	18362.3
Txndc11	1778.9	9115.2	10358.4	10195	22705.9	19098.9
Ssr2	1781	13474.1	14723	6864.8	14780	10034
Mfsd4	1784.5	9866.2	7566.4	10935.5	11053.2	11053.5
Ube2j1	1788.7	18450.3	14727.9	22743.9	10258.5	5487.2
Osgepl1	1791.7	17890.2	9798.1	23255.4	10708.3	10105.9
Mef2a	1792.9	23202.2	9749.8	17800.7	10291.9	13628.1
Akirin2	1796	21636.5	10046.8	14580	6554.2	18928.3
Slc2a6	1798.2	6330.9	7725	7660	7605.2	7675.7
Cds2	1801.2	22170.4	5569.6	9537.8	18759.7	18992.7
Terf1	1802.5	17988.3	6385.1	22514.8	14163.7	10325.9
Ap4s1	1803	14255.4	5580.7	10362.9	22809.4	18454
Glg1	1804.3	13176.4	18474.3	18044.4	14392.6	10623.5
4921511C10Rik	1804.7	6326	7729.6	7659.7	7601.8	7675.1
Slc29a4	1807.9	6324.1	7725	7657	7598.1	7672.5
Sdhd	1811	9754.7	6202	14557.6	14783.4	14713.2
Smap1	1812	22563.3	5844.8	18463.9	14544.9	10036.1
Ggps1	1813.8	18041.5	10554.6	18217.4	14045.9	14395.5
N4bp1	1815.9	17020	10584.6	7123.6	18228.8	14657.9
Reep3	1822.1	6320.3	7722.6	7656.9	7595.9	7671.8
Bbip1	1826.5	23436.4	5811	18859.6	14481.1	9005.8
Smndc1	1832	18498.6	10059.9	19124	10116.9	6750.9
Smg6	1834.5	13455.5	14780.1	14524	7514.3	10845.3
Numb	1835.1	4910	14299.3	19005.8	10508.3	22794.2
Ubl5	1838.3	9715.8	7509.1	10803.2	10922.1	10922
1700020I14Rik	1838.8	14236.9	5512.4	19038.4	15513.5	14287.9
Wipf3	1839.2	9889.6	11186.1	7099.2	11129.2	11140.8
Apbb1	1840.4	14182.5	15421.1	15189.1	5761.4	10676.8
Scamp1	1840.8	18077.1	6208.1	18760	14259.4	10568.9
Fam168a	1843.1	13469.1	6150	22223.7	10845.6	18867.8
Sowaha	1843.9	10096.2	11437.4	11279.5	6189.6	11455.4
Bex4	1847.6	9932.4	6411.2	10987.3	11126.8	11118.7
Pop5	1849.5	18156.6	5886.8	18824.6	11067.6	10145.9
B630005N14Rik	1851.4	22047.2	5830.3	19162.4	10747.1	10565.1
Mecp2	1853	22952.3	9946.6	18091.2	6083.4	14397.6
Nrg3	1854.8	9202.2	15374.8	15081.6	15305.4	6290.3
Tmem170	1859.3	10220.6	11557.5	11393.7	6125.1	11574.7
Pcmt1	1859.3	13876.9	5114.7	22934.3	14441.1	18713.5
Ppp2r3d	1861.1	13650.3	6085.3	11163	14767.8	14724
Xpo4	1861.3	17583.1	6316.2	18801.2	14937.4	10682.5
Kcnmb4os2	1862.5	10049.2	11386.9	11242.9	11378.4	6278.8
Smg9	1863.6	9811.4	7644.9	10887.3	11005.7	10999.5
9430091E24Rik	1877.9	10772.5	5388.1	18045.2	15003.5	18702.8
Rell1	1879.9	6311.3	7714.3	7646.7	7586.7	7660.2
Arl1	1883.9	18205	10425.2	18405.7	15090.7	6030.6
Gnpnat1	1886.9	22429.8	5005	18880.3	9787.6	15641.2
Shisa8	1888.9	6303.5	7708.6	7643.5	7582.8	7655.9
Mob2	1890	22038.7	14244.4	10414.5	5898.5	19036.7
Mtdh	1891.6	22207.4	5559.2	18449	10880.5	14553.9
Med23	1893.4	13942	5667.7	14797.9	15098.1	11502.7
Fam206a	1894.5	9919.7	11203.6	6819.2	11148.4	11162.2
Elp4	1898.5	13503.7	11093.9	14439.3	7297.9	14677.7
Rprd1a	1900.9	22227.7	6513.8	17836.6	10668.3	14262.2
Pdhb	1901	10100.3	5191.1	22745	18880.6	14913.8
Tmem2	1905.7	10454.5	5710.7	11438.4	11538.3	11565.7
Paip2b	1905.7	13429.8	7146.6	14362.5	11238.3	14597.2
Xrn1	1909.3	21929	7025.7	14139.1	10622.3	14574.5
Arid1b	1910.5	8935.8	22842	10335.5	10412.3	18640.6
Ttc39c	1910.8	6297.3	7705.5	7638.5	7582.2	7650.8
Abi2	1911.5	18095.3	9825.8	14130.5	23334	6115.8
Hectd3	1912.2	10157.1	6599.8	11179.8	11292.9	11306.3
Fam160a2	1912.6	18367.4	10116.2	19175.9	15064.8	5700.2
Hgh1	1914.2	6154.6	11264.1	11018.9	11073.3	11060.2
Daglb	1916	6297.2	7706.8	7635.9	7580.5	7653
Snx13	1917.9	9599	5429.5	22802.6	18789.9	14819.7
Supt16	1921.4	20975.5	10447.1	18161.8	6493.9	14995.9
Fbxl20	1922.6	22253.4	14127.1	5956.5	14089.2	18381
Ambra1	1931.2	22664.8	10432.2	5916.5	18228	14304.6
Vps45	1931.5	10194	6636.1	11216.1	11333.1	11347.5
Lrp11	1932.7	10298	5441	14971.9	15178.8	15137.1
Slc24a5	1933.5	10443.1	5737	11433.6	11533.6	11564.5
Epha3	1934.6	6294.1	7703.6	7633.3	7575.1	7644.4
Fam3a	1937.6	14212.5	6266.2	15055.5	10302.2	15351.7
Bod1l	1941.2	22493.3	9965.7	10294.1	9957.8	18881
Chrd	1944.1	6293.9	7702.6	7628.9	7570.9	7651.1
Prkar1b	1950.4	5596.7	11456.5	11231.4	11272.5	11271.9
Desi2	1957.4	23069.1	9907.1	14036.7	18009.9	6627.3
Ric8b	1958.5	17498.7	6636.9	10769.4	18658.2	14076.1
Zfp644	1959.2	22116.4	10409.2	18275.4	5952	14739.1
Azi2	1961.3	14395	5447.4	22286.3	10107.1	19010.9
Polr1c	1963	6285.9	7698.5	7625.1	7573.7	7640.9
Ulk2	1966.7	19005.8	6131.2	23013.3	13544.7	9737.1
Fam184a	1970	13641.2	6672.4	14553.1	14872.6	11099.4
Atpif1	1975	13833.6	10238.9	10490.9	19023	14277
Eif6	1976.1	6286.5	7693.9	7619.7	7567.4	7642.4
Arih2	1985.4	22029.7	10750.6	17818.3	5861.7	14643
Golga4	1988.6	21900.3	14514.3	6609.6	18065.1	10568.3
Sap30	1990.5	6276.7	7692.8	7624.3	7567.7	7640
Nvl	1994.7	21623.7	6341.8	18630	15315.1	6099.4
Rps19-ps3	1995.3	10230.9	11437.1	6880.6	11416	10449.2
Fam193a	2002.5	21868.3	6479.3	13514.1	18698.1	10743
Ap1g1	2011.8	22132.3	14282.1	10080.2	18611	6419.5
Xpo6	2012.3	18364.1	10045.9	22268.8	6114.6	14426
Prmt6	2014.2	13851.2	10417.1	14747	6831	15028.8
Cnot4	2018.2	16879.8	10512.5	22540.4	14623.5	6626.4
1300002E11Rik	2020.1	23585.1	5800.5	13433.4	14260.4	14124.6
Uimc1	2021.1	21648.6	14563.9	14880.9	6038.4	14031.2
Phf20	2022	17978.4	19068.2	5489.6	14596.7	10545.6
Rnf170	2023.2	17608	6662.1	10574	14081.4	19112.4
Dnajc5	2027.1	18213.9	5738.4	18815.7	19108.1	6247.6
Ube2h	2027.5	23258	18167.7	13455.4	10274.8	6293.1
Eif5b	2029.1	22153.4	6074	14072.1	13843.9	18489.1
Ncdn	2030.5	6143.2	11471.2	11297.3	11023.9	11366.2
Usp40	2030.9	21714.7	10677.9	14084.2	7173.4	14341.6
Donson	2031.9	9624	5800.5	14601.2	18815.6	18718.7
Pms2	2032	13799.5	10889.5	14705.2	6658.8	14976.7
Clcn1	2034.5	6272.1	7679.9	7614.1	7559.3	7626.8
Mrpl27	2036.2	6270.2	7681.5	7614.9	7554.9	7624.3
Ccdc82	2038.5	13993.8	7030.4	14866.5	15175.4	6572.1
Tsr3	2039.2	9380	10875	14727.1	6733.1	22268.3
Mbd5	2041.9	22213.4	6302.2	18688.1	14271.4	9768.2
Ncor1	2042.5	22024.2	6477.8	17992.6	14461.8	10402.8
Rragd	2044.8	6268.4	7680.6	7605.1	7557.6	7626.5
Rfx7	2046.8	13872.8	5375.6	22806.8	18822	10402.2
Mcf2l	2050	5820.2	10797.1	11259.2	11307.9	11310.2
Ppp2r2d	2053.5	22308.8	14838.8	14748	5913.9	10315.6
Ccng2	2053.8	18105.1	14421	18794.7	10670.7	5744
Ppil4	2056.2	17494.5	6226.7	22872.7	10732.9	14337.7
Ankrd34a	2057.1	6267.9	7681.8	7608.6	7548	7621
Synpr	2057.4	9779.6	11157.7	10993.9	11139.3	7378.9
Cspp1	2058.1	17643.3	6260.5	10190.7	18358.9	22300
Igsf21	2058.8	10194.3	11529.3	11375.2	11513.3	5718.4
Kmt2e	2060.9	23268.9	14545.5	9753.3	6021	17908.3
Atf7	2061.7	22180.3	14004.5	5840.5	10431.5	18975.2
A930015D03Rik	2062.2	13561.2	14402.6	10253.2	22452.5	10716.4
Actrt3	2062.4	6259.1	7679.1	7606.9	7552.9	7625.5
Gm5148	2063.6	13702.4	6241	14610.9	14933.7	11095.7
Snca	2066.2	13192.6	14532.8	14285.2	7058.4	10923.9
Zyx	2067.3	6260.6	7674.6	7600.6	7548.1	7615.2
Rimkla	2069.1	13469.1	6752.2	9864.4	22159.9	18491.7
Kdm2a	2072.2	21759.9	10912.5	14525.9	6557.2	14765.4
Slc16a13	2073	9852.7	7191.3	10936.4	11048.4	11042.1
Stim2	2073.9	17574.4	18750.9	10864.7	14504.8	5901.1
Cstf3	2075.1	21094.6	6261.3	18764.1	14877.2	9691
Triap1	2076.4	6268.1	7677.5	7603.7	7553.1	7624.4
Tbc1d16	2077.9	10016.3	11384.6	11205.2	6712.1	11375.4
Rpl7a	2082.8	21475.5	9500.4	15016.7	6048.8	14681
Faah	2083.9	5694.8	11357.2	11123.5	11172.3	11169.4
Pcid2	2091.2	13787.7	14651.5	10447.3	9969.3	18377
Cnnm4	2095.6	6253.3	7673.3	7599.9	7545.4	7616.3
Rnf123	2098.4	10217.8	11441.9	5640.4	11375.4	11413.9
2010107G23Rik	2098.7	9728.5	7620.8	10805.7	10921.5	10913.1
Slc35g2	2099.3	9797.6	7619.2	10875	10987.7	10978.1
Hcfc2	2100.8	18190.8	10159.2	22670.3	14191.5	6100.4
Zmym5	2100.8	13836.8	18257.5	10075	6066.4	23039.3
Mmp23	2102.2	9660.1	10988.9	7426.5	10937.8	10936.5
Arhgef9	2103.7	5056	14639.4	10524.6	18809.2	18713.4
Usp7	2105	18007.2	6216	22365.2	10535.7	14304.4
Hnrnpul1	2106.4	22083.1	14384.1	13773.9	6377.7	18161.7
Rab3ip	2108	9908.1	11278.5	11122.5	11267.4	6849.8
Zfand3	2110.1	22111.9	18835.3	13854.5	10447.8	5975.5
1700019A02Rik	2111.7	9907.5	11282.6	11112.1	11266.3	6849.4
Tigd2	2113.2	6251.9	7667.3	7596.5	7546	7609.3
Azin2	2114.8	13820.3	5525.2	11195.1	14911.4	14864.4
Gpat4	2115.2	9806.1	11116.4	6783	11059	11071.6
Cpeb3	2118.7	21899.4	5950.5	18343.3	9763.4	18692.6
Dyrk1a	2124	21282.2	18810.7	13880.8	10137.8	10438.1
Atad3a	2125.3	6067	11179.6	10938.5	10998.9	10987.1
Gspt1	2125.4	18025.1	9687.3	22661.2	6048	14686.8
Adipor1	2125.9	18184	14704.9	14631.2	5985.6	14417.5
B4galnt1	2126.2	9837	6490.8	11329.5	11384	11398
Gle1	2129.1	17548.1	10417.4	14122.2	6519.9	18604.8
Ylpm1	2129.8	22465.3	9775.3	5973.2	14817.8	18377.2
Ndufa13	2132.3	9809.7	11113.9	6764.8	14889.7	14831.4
Arel1	2132.5	17290.3	14528	10622.8	7163.8	18569.8
Mkl2	2133.1	5760.2	14690.2	10652	14580.7	14507.3
Arpp19	2142.5	17639.1	10381.9	18598.6	14686.2	6694.5
Atf1	2142.5	18018.4	10174.6	13583.7	6574.9	22597.3
Sarnp	2143.6	22245.2	10081.3	18403.7	14039.5	6407.5
Med13	2143.6	18207.6	5869.1	22373.2	14277.2	10520.3
Fbxo11	2144.1	23280.2	9891.2	18932.7	13728.1	5452.5
Sos2	2146.5	21157.3	13787.5	10433.8	18671.1	7104.2
Phc2	2158.5	5936.5	11257.8	11006	11072.1	11061
Hipk1	2160.9	21366.8	15019.6	6011.7	10343.9	18668.2
Rpp30	2162.3	13720.3	6765.2	14625.6	10904.6	14889
Kansl1	2166.5	21751.2	9932.9	18650.2	10112.3	13798.9
Gapvd1	2167.2	17969.2	6378.8	17954.2	18329	14160.7
2810002D19Rik	2168.1	6246.1	7657.7	7586.2	7537	7605.3
Secisbp2	2172.7	5784.1	14617.9	11077.6	14507.6	14420.4
Cyb5d1	2175.3	6238.1	7656.6	7587.2	7532.8	7602.2
Smarce1	2175.5	22328.4	17664.1	10286.6	14351.3	6197.3
Alkbh6	2178.4	9808.3	11409	6536.2	11311.2	11333.4
Zfp949	2178.6	13684.3	6549.8	18548.2	14542.1	14590.6
Tmem8	2181.5	6232.9	7658.4	7580.5	7533.2	7598.7
Mcmbp	2182.2	23096.8	17955.2	6309.3	9710.2	14039.9
Chrnb2	2184.4	9688.9	7325.7	10771.7	10885.5	10882.7
Fem1b	2184.5	13733.3	6692.3	14641.1	14967.3	10512.9
BC030336	2193.3	17714.6	14176.4	18457.2	10678.1	6687
D10Wsu102e	2195.7	9820	11197.1	11029.2	6894.1	11195.4
Chp1	2197	21938.9	18735.3	9962	6132	14541.5
Ubqln1	2199.7	17708.3	6555.4	22163.9	10464.8	14244.7
Dennd4c	2212.3	9571.4	6725.7	14469.6	18857.3	18176.1
Smarca4	2217.4	18387.2	9613	6601.2	22703.6	13692.1
Ppp6r3	2218.7	22749	10214.9	13746.9	17922.6	6647.5
Casp2	2222.9	6229.4	7646.8	7574.9	7523.9	7594.2
Tnrc6b	2223.3	22911.5	10223.2	5599.9	13818.8	18652.9
Fam63a	2223.6	14385.8	15463	9814.7	5640.6	15531.2
Rabac1	2225.6	18009.2	14858	14837.5	5281	14884.4
Fut11	2234.9	13548.9	6785.7	14472.1	10921.2	14726.9
Snx3	2235.2	20612.4	6802.4	14684.9	6994.8	18342.2
Ube2d-ps	2241	6226.3	7645.8	7572.2	7519.3	7593.9
Add2	2242.3	9808.1	7504.4	10881.5	10998.6	10994.3
Dtnb	2251.2	13734.8	6172	17965.8	18409.1	11219.4
Setd2	2254.7	22353.7	14262.6	18296.2	9833.7	6662.8
Nampt	2259.4	13656.3	10438.7	14567.2	7081.8	14833
Cdk2ap2	2261.6	13666.6	6920.5	14588.4	10826.2	14676.8
Nsd1	2264.5	22807.1	17980.2	9994.5	10284.4	10116.7
Zfp821	2271.5	9672.6	11059.6	10896.4	11042.8	7472.9
Sec22a	2274.7	20936.4	14444.2	10792.7	10414.1	14595.1
Kdm5b	2286.2	21960.7	17585.5	10553.3	10165.1	13998
Armcx4	2286.6	13625.2	6427.5	14537.4	14857.1	11068.5
Pkn2	2287.9	21528.6	6262.4	18716	10508	13928.6
Sbf2	2288.5	18293.9	10210.5	18958.6	10106.3	10116.6
Ccdc84	2291.9	9772.7	11153.6	10986.4	11140.2	7103.1
Derl1	2294.9	22640.8	6165.8	13282.6	10156.3	18655.3
Eif3h	2298	16899.1	7097	17711	10877.9	14736.3
Tmem50b	2298.7	5426	6777.4	18329.8	18746.2	14847.9
Lrrc29	2299.5	9605.8	11010.4	10814.3	14600.3	14526.1
Lrrc49	2307.1	13577.4	9642.6	18612.2	22239.6	6437.3
Eif4enif1	2330.1	6207.4	7626.9	7555.4	7503.6	7571.7
Gprin1	2335.7	6206.6	7630.8	7558.8	7507.6	7570.6
Slc39a3	2336.3	9997	7580.3	11116	10753.7	11237.4
Noc4l	2337	10110.3	11380.7	11278.7	7386.3	6826.9
1110034G24Rik	2338.5	13080.8	14371.3	10768.9	14433.9	7425.2
Dennd4b	2340.4	14299.7	7108.8	14573.8	9951	19189
Dr1	2342.2	6201.4	7626	7554.8	7505.1	7575.5
Teddm1b	2343.3	6204	7625.9	7554.9	7502.4	7562.9
Usp34	2345.9	17788.1	6358.8	22522.4	10287	14041.1
Plat	2346.8	6200.4	7623.8	7551.7	7497.6	7564.5
D17Wsu92e	2349	17594.9	18416.5	5820.3	10903.4	14751.5
Morc2b	2355.6	6197.4	7618.3	7550	7495.4	7569.8
Tubgcp6	2359.4	9557.7	10887.4	7468	10838.2	10843.4
Wnt7a	2360.9	6200.6	7621	7549	7498.4	7565.7
Trmt2a	2364.7	17572.5	14643.7	6146.3	11007.8	14885.4
Sh3bp5	2368.9	6199.4	7616.6	7547.7	7496.8	7561.6
Ccdc39	2368.9	14370.1	5610.3	15185.1	15446.2	10431.3
Slc16a10	2371.7	6200.4	7618.6	7547.8	7496.2	7562.7
Kdm7a	2374.5	13790.2	7139.2	13833.7	14964.8	10921.9
Rnf19a	2378.9	6196.2	7617.2	7545	7493.7	7561.6
Mpp4	2380.4	6194.4	7617.7	7544.7	7493.2	7557.6
Yipf2	2387.2	10021.5	11294.6	6886.8	11268.4	10605.5
Slc9a3r2	2389.4	6197.5	7614.1	7540.2	7489.8	7558.5
Prim1	2390.8	10036.8	11400.7	11235.8	6220.9	11405.4
Cep350	2391.2	21564.5	6993.2	17835	13952.3	14138.7
Amt	2392.2	6193.7	7612.4	7545.5	7500.2	7563.9
Lnx2	2396.3	6193.1	7612.9	7541.6	7490.2	7560.8
Plppr2	2397.2	9679.3	6704.8	14477	14985.7	14920.9
St7	2403.2	6193.3	7614.2	7541.4	7490.5	7559.5
Ankhd1	2404.5	17722.5	10273.7	22067.5	10329.2	13998.6
Hist1h2be	2411.3	9958	11320	11158.2	11313.8	6375.8
Gprin3	2422.6	6187	7608	7535.9	7484.5	7554.2
Tmem129	2423.4	13343.1	14616.9	10622.8	14678.8	6231.4
Ppp2r1b	2426.1	6188	7608.2	7536.6	7485.1	7556.4
Mbtps1	2427.3	13700	14728.5	5739.3	14741.1	21704.8
Abra	2428.9	6192.6	7609.4	7539.5	7484.7	7552.2
Tmem240	2433.7	6185.9	7608.1	7535.3	7484	7552.5
Ccdc43	2437	13700.2	6543.1	14602.9	10768	14874.2
Cse1l	2437.8	5648.9	10537.2	18775	10191.5	19091.6
Tmem120b	2440.6	6184.3	7601.2	7534.2	7482.6	7549.9
Coa6	2440.8	5727.9	10835.1	18331.2	14687.2	10832.4
Snrnp200	2454.4	20781.4	18328.4	6570.3	14313.3	10690.4
Ergic1	2454.5	5595.6	11528	10493.3	14817.2	14754.2
Ctdspl2	2456.9	21537.8	9580	18707	6812.4	14224
Tbc1d25	2463.5	6176.5	7599	7525.7	7475.9	7543.2
Nup88	2464.6	17317.8	6588.8	14196	10612.8	22660.3
Eftud2	2466.6	9693.6	11004.6	6774	10953.7	10964.4
Wdr33	2466.9	9585	6773.4	17840.8	18486.3	14538.5
Eif2ak1	2470.6	5902.9	11136.9	10797.1	14611.3	14531
Mia3	2474.8	8981.4	14557.6	10261.9	14473.2	22624.2
Bcs1l	2480.6	6177.7	7596.4	7529.6	7470.6	7540.8
Atf6	2482.6	17257.1	6796	18036.6	10924.3	14465.1
Ncald	2483.9	9921.1	11300.4	11129.9	11289.4	6372.6
Nub1	2485.6	12996.7	6104.3	10837	15204.8	15172.6
Gm17296	2488.9	9705.2	11089.2	10928.4	11076.5	7063.8
Mtm1	2491.9	13785.8	6149.4	14671.6	11026.5	14945.9
Mir878	2492.3	6174.8	7592.5	7520.8	7473.6	7539.2
Klhl12	2496.3	17596.5	14359.9	18354.4	6859	10372
Phospho2	2497.4	6167.1	7587.6	7519.7	7471.1	7534.2
Fam133b	2502.4	21800.3	10493.2	10328.9	6788	18031.3
Def8	2505.8	9699.6	11090	10927.5	11082.4	7047.7
Adra2c	2508.7	6168.1	7596.4	7521.1	7466	7538.6
Spryd4	2510.8	9774.4	11151.7	10999.7	11137.4	6194.5
Mrgprf	2511.5	6168.4	7587.7	7519.8	7470.3	7534.4
Ppp5c	2516.4	10016.3	11284.8	6005.7	11218.8	11246.6
Ppme1	2519.4	14304.9	6571.9	14769.1	19030.5	10144.8
Zcchc17	2522.3	13614.3	14954.3	14679.3	10590.3	6627.3
Mrps14	2523.5	9816.4	11193	11035.7	11185.8	6660.6
Larp4b	2528.3	18147.9	5443.8	22712.9	13949.2	14041.4
Rnf10	2528.7	13708	18386	10630.4	6835.5	14724.5
Ubxn2a	2532.8	17614.6	10434.7	18361.5	6210.5	14634.9
Rpl18	2537.4	6162.2	7585.6	7517.4	7465.2	7528.3
Kri1	2540.9	9889	11177.7	6059.3	11118	11137.4
Ccnk	2548.6	9878.9	11171.4	6383.8	11114	11129
Pcnxl2	2551.1	6159.4	7579.7	7509.8	7458.1	7531.4
Kif22	2557.1	10107	6222.5	11141.3	11261.1	11272.2
Rnf121	2562.6	13473.8	14758.5	10792.7	18423.9	6525.7
Herc2	2562.8	17943.4	14428.4	21969.7	6237.3	10235.9
Mllt10	2562.8	21317.1	14579.5	14117.8	6406.8	14278.9
Pigb	2563.9	9963	11249.3	6088.6	11188	11210.3
Trnp1	2565.5	5398.8	11360.1	11132	11178.9	11181.6
Rps6kl1	2567.5	6156.4	7576.4	7510.3	7462.7	7524.3
Gm9958	2568	10280.1	10931.7	11338.5	6173.1	11489
A430033K04Rik	2570.4	9637.4	11021.2	10863.3	11023.8	6987
Fbxl22	2573.1	6152.4	7580.7	7506.3	7456.2	7522.8
Hs6st3	2574.3	6154.8	7576.6	7506.6	7454.2	7524.2
Pomgnt2	2574.4	9635.9	10959.4	7177.2	10909.8	10907.9
Slc15a2	2577.2	9665.3	7000.5	10768.5	10868.1	10839.8
Pip5k1c	2577.3	5610.6	11138.2	10914.1	10961.1	10958.5
Cry1	2577.8	6151	7573.8	7503.8	7452.9	7517.7
AW209491	2578	6158.2	7575.7	7507	7455.8	7530.9
4930430F08Rik	2582.9	9768.1	7210.6	10842.2	10961.5	10949.5
Cnot1	2583.2	21696.3	14539.2	18119.6	6118.4	10364.2
Dnajb6	2583.4	20649.7	14864.8	17871	6526.4	10563.7
Ovgp1	2586.1	9848.1	10899.8	7381.3	11068.8	11075.5
C1qbp	2586.4	6155	7572.8	7505.2	7456.6	7526.3
Entpd7	2589.4	5907.3	11066.1	10852.2	10895.7	10881.9
Usp49	2589.5	21629.7	6320.8	10701.2	18612.8	10459.9
Coq5	2593.3	13218.4	7468.3	14180	14498.7	7353.3
Rnf39	2600.2	9900	6855.5	10962.5	11083.9	11086.4
Tgfbr3	2606.1	6148.2	7569.9	7498.6	7449.4	7517.1
Pdp1	2613.8	9823.1	6906.4	10896.8	11014	11011.3
Olfr543	2624.2	6144.7	7567.9	7498.5	7447.1	7514.3
Dennd1a	2624.7	17208.7	14845.9	6234.7	18406.4	10459.5
Gltscr1l	2625.3	13203.2	14730.9	7030.5	10535.2	18143.4
Samd10	2629.1	9838	6834.7	10905.2	11023.8	11022.6
Bdp1	2632.3	21635.4	6643.5	14544	14543.8	10405.1
Syndig1l	2633.4	6144	7561.8	7494.7	7444.3	7510.1
1700008J07Rik	2633.5	6141.1	7561	7493.9	7443.3	7509.9
Mir425	2642.1	5549.8	7818	7802	7705	7785.1
Golm1	2644.6	9634.5	10944.5	6916	10902.1	10909.8
Ash1l	2648.2	22522.3	17747	6239	14214.8	9987.8
Lrfn3	2648.2	9630.9	10951.3	6803.8	10898.5	10901.3
Elk4	2649.4	17075.7	18310.9	7162.9	10172.3	14298.2
Lclat1	2655.1	6137.1	7558.6	7486.1	7444.3	7507.4
Pim2	2659.8	6135.5	7561.5	7492.4	7436.9	7509.7
Frat1	2660.6	6139	7562.6	7494.5	7444.8	7507.2
Mrpl2	2663.8	6136.8	7555.1	7490.1	7434.6	7505.5
Alkbh3	2666	13704.6	10707.4	6220.5	15000.5	22177.1
Gls2	2668.5	9962	6707	11017	11138.8	11140.8
Papd7	2669.7	9850.4	11160.4	14600.1	14879.9	6623.4
Med15	2673.2	17248.3	10271.8	14429.5	6714.8	21981.8
Tmem190	2676.7	6133.3	7556.5	7488.4	7435.1	7499.9
Frat2	2680.5	6134.5	7560.2	7490.5	7437.7	7502.7
Ssbp3	2684.6	6130.9	7552.2	7484.5	7433.3	7502.7
1700012D01Rik	2684.8	6133.5	7556.9	7487.2	7434	7500.1
Cab39	2686.9	17279.6	10503	18059.7	10791.8	10531.1
4933406I18Rik	2693.7	10033.2	6337.4	11081.8	11201.3	11208.4
Pard6g	2701.4	6129.9	7551.9	7484.5	7432.3	7496.8
AI413582	2703.4	17414.9	15188.1	10942.1	7403.3	10061.7
4930539J05Rik	2705.1	9748.4	7198.9	10827.3	10942.7	10934.9
Rcor1	2708.5	13413.4	15133.4	10172.9	15165.1	6552.3
Mtus1	2708.9	13652.7	14903.3	6398.8	10296.8	14909.5
F8a	2717.7	6126	7547.5	7480.3	7431.2	7493.8
Ppp1r13b	2718.4	14062.6	9953.3	14927.1	6333	15229.8
Psme4	2729.4	21395.7	10819.6	18379.4	10223.7	6908.1
Fbxw7	2734.2	9434	6896	14426.9	14662.8	14573.4
Ripply2	2738.1	6127.1	7542	7474.3	7422	7489.7
Mir29b-1	2738.3	6121.1	7543.3	7474.4	7425.9	7490.8
Ets2	2740.6	6119.9	7541.6	7475.8	7424.3	7488.3
Tas2r135	2743.1	9772	6960.8	10850.5	10972.2	10966
Sh3gl1	2744.7	6119.6	7542.2	7478	7426	7490.7
Zfp410	2745.3	17374.3	14356.2	10611.1	6368.9	21888.7
Ralgapb	2746.8	8872.2	6450	18101.2	18127.9	22602.4
Naa50	2747.4	9810.4	7049.7	10883.8	10994.2	10989.5
Lsm3	2747.9	9658.6	11040	10887.8	7012.5	11031.8
Rfx1	2748.4	6117	7537.7	7475.9	7421	7491.9
1700023F06Rik	2754.1	6116.9	7537.2	7472.4	7422	7486.2
Ephx4	2757.3	6114.4	7541.5	7476.4	7422.8	7487.3
Tspan18	2759.5	6118.5	7536.1	7471.4	7419.3	7482
Tmod3	2774.8	6114.3	7534.5	7469.3	7415.6	7483.1
Prdm10	2779	6111.2	7535.1	7468.1	7417.1	7483.1
Dda1	2780.9	13945.1	10709.7	5667.9	18349.2	18211.9
Wnt2b	2791.9	17522.7	10356.6	10371.5	6762.2	18585.7
Fntb	2795.7	6109.8	7531.8	7467	7411.4	7478.1
C2cd2l	2809.9	6109.5	7526.1	7465.8	7417.3	7474
Zdhhc18	2810.5	6102.5	7524	7462.6	7408.5	7472.3
Med10	2819.3	6099	7523.4	7462.4	7409	7474.9
Atp11c	2819.5	9606.9	10990.1	10839.5	10985.4	7100.8
Paxip1	2821.1	10060.1	11392.9	11233.2	10840.6	6997.7
Lancl2	2823.4	9915.4	6651.9	10976.5	11099	11097.9
Idnk	2824.1	6106.1	7524.2	7461.4	7407.4	7474.9
Ict1	2830.4	9890	10793	7005.6	11100.5	11102.7
Zfp282	2832.8	6104.7	7521.6	7461.1	7405.8	7471.9
Aarsd1	2836.3	9544.5	10930.2	10786.7	10938.6	7102
Rplp1	2836.9	6102.6	7523.7	7455.1	7404.8	7467.8
Tmem51	2844.2	6102.7	7521	7457.2	7403.7	7474.1
Exosc4	2844.9	13684.4	14333.3	7436.3	14871.3	6624.8
Slc25a29	2846.7	6101.5	7519.9	7455.1	7403.2	7465.2
Tnp2	2847.7	6097	7518.2	7458.1	7403.3	7470.9
Pfdn1	2849.4	13252.5	7074	10668.5	14418.6	14347.7
Mettl21c	2849.5	6099.3	7521.3	7454.6	7408.4	7467.7
Golt1b	2850	9832.5	6355.6	14793.2	15057.1	11090.9
Gpr68	2852.9	6098.8	7518.4	7454.6	7402.2	7468.4
A930001C03Rik	2857.3	6094.2	7517.5	7454.5	7401.5	7466.9
Crnkl1	2858.8	9842.3	11210	11054.5	10787	7136.6
Dhx8	2859.4	16825.9	10873.1	10620.2	14132.3	14389.3
Cacna1i	2862.5	6093.4	7518	7452.8	7397	7467.5
Zfp59	2864.8	6093.2	7515.3	7452	7396.3	7464.5
Gadd45gip1	2865.8	6090.4	7518.8	7454.6	7399.5	7466.2
Mtag2	2872.6	6095.8	7518.5	7453.5	7396.6	7465.2
Tarbp2	2874.6	9645.8	7064.1	10739.5	10846.2	10845.9
Selo	2874.9	9582.6	10896.1	6755.3	10849	10849.9
Tceal1	2875.4	9791.6	6882.7	10866.8	10982	10984.2
Snrnp27	2876.4	9962.8	11228.4	7338.4	11215.9	6762.3
Nhlh2	2879.2	6087.6	7514.1	7450.6	7395.3	7461
Rnaseh2a	2889.9	9561.8	10882	7082.1	10836.9	10835.7
Snd1	2890.2	6089.8	7507.4	7450.9	7396.8	7458.4
Thumpd3	2891.1	9805.5	11184.3	11022.5	11173.6	6478.5
Tsfm	2891.2	6094.5	7508.5	7450	7395.3	7463.2
Ecd	2897.2	6089.6	7510	7446.8	7393.8	7459.2
Rnf32	2906	13333.1	6847.3	14280.9	14596.8	10623.5
Eif2s1	2911.7	9864.6	10629.2	11009.9	7135.3	11146.8
Imp4	2912.2	6082.1	7502.2	7443.6	7391.1	7456.3
Zfp667	2912.2	9885.7	6743.6	10949.5	11071.7	11069.3
Mgst3	2913	5918.7	10940.2	10724.6	10783.1	10756.8
Phlpp2	2921.7	9562.5	10945.1	10797.8	10943.8	7205.8
Efcab9	2926.4	6082.7	7502.1	7441.9	7389.4	7450.6
Epha1	2926.6	6082.1	7502.1	7443.4	7388.8	7452.4
1810021B22Rik	2940.3	6079	7496.7	7440	7383.9	7447.9
Krt24	2943.4	6078.4	7499	7437.7	7385	7449
Hlcs	2957	6076.5	7494.8	7436.3	7384.6	7448.2
Stk35	2960.4	6076.6	7494	7435.3	7379.5	7447.1
Polr3f	2965.8	9631.4	7456.8	10724	10835.5	10825
Sf3b3	2971.9	16712.6	14366.2	14067.1	14099.3	10817
Zc3h12c	2973.9	6072.9	7493.4	7430.2	7379.4	7444.9
Hectd2	2975.8	9685.7	7397.9	10774.7	10884.5	10873.6
Lcmt1	2979	5979.2	11054.2	10822.2	10884.2	10865.9
Gm10516	2981.1	9724.8	7199.8	10808.7	10919	10909.8
Jup	2983.8	6071	7491.1	7431	7376.3	7443.8
Vps13b	2984.7	9791.2	7024.1	10867.6	10982.8	10975.3
Pdpr	2997	9620.1	10933.2	6812.3	10888.8	10892.3
Ocln	3005.3	6068.6	7487.9	7426.3	7371.5	7435.1
Lonrf3	3008.7	6066.9	7486.8	7425	7372.6	7437.1
4921531C22Rik	3009.4	6063.8	7482.3	7420	7369.6	7429.6
Ddx52	3020	6066.6	7487.3	7422	7370	7434.4
Mgll	3021.2	6065.3	7481.5	7421.7	7371	7431.7
Paqr7	3027.6	6062.1	7480.5	7423.1	7369	7432.8
AW554918	3033.1	6057.9	7476.7	7416.4	7368.5	7429.1
Dstn	3035.8	6061.8	7478.8	7419.2	7366.6	7426.7
Akap12	3036.5	6058.6	7480.1	7423.6	7367.2	7431.9
Chil5	3039.1	6061.9	7480.8	7425.2	7366.2	7431.2
Taco1	3039.5	6064	7480.3	7420	7366.2	7432.9
Glyr1	3041.7	17954.4	10549.4	6280	14171.4	19095
Slc41a2	3042.3	6063.7	7477.4	7417.6	7365	7429.3
Itpkc	3047	6060.4	7477.2	7421.1	7364.4	7428.4
Gm11985	3047.7	6054.9	7474.4	7417.6	7361.5	7425
Cemip	3049.7	6063.6	7473.7	7419.5	7365.8	7429
Sgpl1	3051.9	6059	7475.1	7420.3	7364	7428.1
Sar1b	3056.8	20669.3	10372.6	18952.7	6239.6	14129.9
Gm16894	3057.8	6060.1	7473.8	7418	7361.8	7426.9
Ddx20	3059	6057.6	7473.5	7418.4	7362.7	7424.3
Cerkl	3066.9	6054.7	7473.5	7417.7	7364.3	7425.7
Krt25	3068.3	6055.1	7465.9	7415.5	7360.4	7425.4
Cebpz	3068.6	13441.8	11124	14415.5	6728.2	11036.6
Thpo	3074.5	6049.1	7475.6	7413.4	7360.5	7422.8
Resp18	3082.2	6052.7	7473.5	7410.8	7356.4	7421.7
St6galnac6	3082.9	6050.4	7466.4	7417	7356.9	7419
Eif2b5	3084	6051.1	7470	7409.9	7356.3	7424.1
Ranbp17	3084.9	6052.6	7466.2	7413.1	7356.8	7424.5
2018-09-06	3088.5	9692	7180.5	10777.8	10889.9	10887.6
Rpusd4	3090.5	6047.5	7467.6	7411.1	7356.4	7423.3
Cdc42bpg	3094	9981.6	11263.2	5922.9	11200.4	11218.6
Klhl23	3098	9578.5	7385.7	10683.7	10785.8	10762.9
Gm16973	3098.6	9585.5	7091.1	10688.6	10795.5	10784.6
Kat7	3115	6043.1	7467.3	7408.6	7352.3	7411
Dis3l	3117.6	6046.8	7457.4	7401.3	7350.6	7412.1
Morn1	3119.1	6044.8	7460.4	7408	7350.4	7418.5
Abtb1	3122.3	9628.6	10928.2	6479.7	10894	10904.2
Rnf113a1	3123.2	6045.4	7458.8	7405.1	7352.3	7412.5
A930024E05Rik	3137.2	6038.4	7458.6	7401.3	7350.4	7413.3
1700028K03Rik	3139.1	6039.7	7456.6	7405.7	7346.9	7409.6
Ccdc137	3144	9373.6	10691.5	7382.3	10672.3	10664.1
Fstl5	3146.8	6036.5	7452.5	7401	7342.9	7406.7
Tacc2	3148.3	6039.2	7454.9	7395.4	7342.2	7408
Necab3	3157.6	6031.8	7448.2	7396.7	7342.2	7405
Cpsf2	3158.3	6030.5	7449.5	7395.1	7339	7397.8
Dis3	3163.5	9534.4	7500.1	10636.6	10740.3	10724.3
Tmem132c	3165.2	6030.9	7447.6	7397.5	7342.1	7400.5
Tbcb	3170.6	9609.9	7416.2	10700	10811.6	10798
Tmem64	3175.4	5187.8	11310	11086	11133.2	11133.6
Mir181a-1	3192.4	6030.3	7448.2	7389.8	7341.6	7399.4
Galnt15	3193.9	6027.1	7443	7387.5	7332.1	7397.9
Lrrc26	3195	6027.6	7443.5	7392.5	7339.6	7396.3
Amer3	3195.6	6031.4	7445.6	7389.5	7336.9	7396.7
Nppa	3196.8	6029.6	7445.7	7393.6	7335	7399.9
Sh2b3	3198.9	6029.8	7440.9	7391.1	7332.6	7397.7
Mir129-2	3201	6023.2	7443.9	7388.7	7334.6	7394.6
Nhp2l1	3202.2	6227.4	7320.9	7564.8	7512.2	7573.3
Gpkow	3202.7	6028.5	7444.1	7389.1	7336.1	7395.9
Krt26	3202.7	6027.3	7441.9	7385.8	7334.1	7397.5
Snrpd3	3203.9	9521.7	10897.2	10756.4	10904.2	6952.5
Zfp111	3206.1	9625.1	7116.9	10720.6	10828.1	10810.5
Hr	3207.5	9619.4	7156	10713.8	10817	10805.3
Micu1	3211.2	6022.5	7437.9	7391	7329.7	7397.9
Pms1	3217.9	6025.2	7437.5	7386.9	7332.6	7394.2
Maneal	3220.7	9549.3	7387.2	10655.2	10757.4	10744.3
Rbm27	3221.9	13272.1	10798.6	14228.1	6946.3	14464.8
Fam189b	3222.1	5953.3	7696	7634.3	7576.7	7640.8
B4galnt4	3233.8	6021.2	7432.4	7381.2	7329.4	7393.7
Tstd1	3235.2	6019	7432.1	7383.6	7324.4	7389.3
Eif2ak3	3235.3	9419.7	10786.1	10659.5	10795.9	7400.9
Dpp8	3235.3	21836.9	13812.7	13986.3	6488.1	17518.4
9430015G10Rik	3238.3	6020	7439.8	7382.3	7327.1	7392.5
E130309D14Rik	3252.7	9720.3	6845.7	10797	10914	10903.7
Cep120	3255.9	6015.7	7430.1	7380.4	7326.3	7386.3
Nipa2	3255.9	9554.9	7257.3	10663.1	10768.9	10739.4
Pold3	3266.2	6013.4	7428.4	7378.8	7321.2	7385.1
Rbm42	3270.9	6012.9	7429.6	7374.4	7320.6	7385.5
Stk10	3271.5	9402.9	10728	7330.4	10697.6	10688.6
Aar2	3276	6013.5	7430.3	7377.6	7321	7382.8
Card9	3276.4	6016.2	7426.7	7373.3	7318.5	7383.7
Polr2c	3277.7	5985.3	10955.2	10739.3	10793.7	10777.6
Banf1	3283.2	6011	7423.9	7375.3	7319.4	7376.5
Echdc2	3285	6010.4	7423.6	7372.7	7318.6	7382
Polr1d	3285.5	6010.6	7425.9	7378.5	7317.9	7384.2
Utp6	3300.1	6009	7423	7370.7	7318.2	7375.8
Map3k13	3308.9	6009.1	7421.4	7376	7315.6	7380.7
Tpra1	3310.2	6008.2	7423.2	7371.9	7316.2	7378.7
Thtpa	3314.7	6002.2	7418.5	7369.5	7314	7376.7
Gng5	3319.2	6005.2	7417.5	7371.3	7316.8	7379.2
Btg2	3323.2	6001.7	7415.2	7367.6	7310.7	7372.7
Etaa1	3324.3	6002.2	7414.7	7368.7	7311.3	7368.6
Dbndd1	3324.9	6000.2	7415.4	7366.5	7309.9	7373.3
Rab9b	3329.4	9968.8	7099	11046.1	11184.6	7029.7
Epg5	3333.4	5999.6	7412.2	7364	7309.6	7372
Vwa7	3335.3	5998.8	7411.8	7368.1	7306.8	7369.8
Map3k5	3337.2	5999	7413.3	7365.5	7306.7	7372.4
1700021F05Rik	3351.3	9600.9	7045.2	10690.2	10806.7	10785.8
Gm6568	3365	5991	7406.1	7356.7	7303.7	7361.8
4833417C18Rik	3367	5992.3	7406.2	7358.4	7303.2	7361.4
Sprn	3374.2	5992.3	7406.9	7356	7298.4	7360.4
Ext2	3377.8	5990.6	7402.5	7358.1	7300.1	7363.4
Med17	3382.6	5990.8	7401.4	7356.1	7298.4	7359.6
Ankle1	3384.4	5986.3	7399.9	7356.5	7298.5	7355.7
Stk38l	3387.6	5530.4	10810.3	14297.6	14515.7	14426.6
Rad9a	3389.7	5991.8	7402.3	7354.2	7297.3	7357.9
Dcp1a	3390.4	9542.2	10913.9	10776.4	7065.2	10913.7
Tunar	3393.8	5987.4	7401.2	7352.9	7297.7	7357.1
Trappc2	3395.7	9469.6	10846.6	10710.8	10854.2	7157
Upf2	3396.6	9460.5	10842.2	10711.3	10850.4	7142.5
Sdhaf3	3398	5986.5	7400.1	7356.4	7297.1	7361.4
Celf5	3402	5988	7400.5	7352.6	7297.7	7358.9
Nfatc2ip	3408.2	9366	10687.8	7326.1	10665.1	10655.8
Klhl20	3410.2	9655.7	7537.4	10821.9	7268	10935.8
Ssx2ip	3413.5	5982.2	7390.4	7351.3	7291.1	7357
Lmnb2	3417.4	5984.7	7396.5	7350.7	7295.3	7351.4
Nup214	3418.3	9512.9	10832.4	6927.7	10798.2	10793.8
Ddx18	3419.5	9420	10788.9	10662.5	10799.9	7281.2
Egln1	3420.9	5984.9	7397.6	7351.3	7293.8	7356.9
Apbb3	3422.1	14217.3	5906.6	23256.8	18635.6	9533.1
Nup155	3423.4	9737.6	7066.1	10855.5	10983.2	10718.1
Itga10	3425	5985.1	7392.7	7347.1	7292.9	7349.6
Slc18b1	3428.7	5920	11189.6	10979.6	11083.1	7114.3
Gemin7	3429.6	5978.6	7390.4	7347.9	7291.3	7351.7
Mir212	3434.6	5977.2	7390.1	7344.3	7288	7347.4
Calm5	3451.2	5973.5	7386.7	7340.4	7285.7	7346.8
Cox8b	3457.5	5973	7383.8	7340	7284.8	7342.3
Olfr31	3457.7	5974.3	7385.6	7339	7283.5	7344.7
Mkrn2	3466.8	5972.6	7382.2	7340.3	7283.6	7344.1
Tas1r3	3468.3	5978.2	7387.1	7344.3	7283.6	7350.5
Hs6st1	3470.2	5973.9	7384.3	7340.7	7283.4	7342.3
Pdcd7	3477.2	9667.4	7046.8	10753.2	10865.1	10854
Aldh9a1	3478.1	5968.3	7381.9	7340.1	7280.7	7342.4
Mturn	3480	5967.3	7378.9	7337.5	7279.8	7339.6
Paox	3484.6	5971.6	7377	7337.2	7276.6	7336.1
Wdr8	3486.5	5968.1	7375.4	7334.7	7280.1	7342.3
Ftsj1	3490.4	5968	7378	7337.7	7278.9	7336.8
Ccdc189	3492.1	5969.8	7378.1	7337.2	7281.3	7340.8
C1d	3492.2	9635.2	7050.7	10727.6	10833.5	10823.1
Usp12	3497.4	5968.4	7377.9	7336.7	7276.2	7341.4
Faim	3502.1	5964.4	7374.9	7334.3	7274.8	7337
1700030M09Rik	3504.3	5961.9	7374.2	7334.6	7277.6	7337.6
Zbtb22	3515.6	5963	7369.6	7330.4	7271.6	7334.4
Ttll11	3516.1	5964.1	7373.9	7333.3	7273.8	7332.3
Tyw3	3527.3	9532.7	7281.7	10632.5	10741.9	10728.2
Plpp7	3530	5958	7369.8	7328.6	7269.2	7333.8
Znrf2	3531	5960	7366.7	7328.4	7267.1	7331
Tmem150c	3531.1	5960	7368.6	7332.5	7272.6	7333
Tmem180	3533.2	5960.9	7367	7327.5	7269.8	7329.9
BC023829	3544.3	5957.8	7366.9	7325.8	7268.9	7328.4
Zfp748	3549.9	5957.2	7364.1	7322.2	7267.1	7327.9
2810428I15Rik	3553.2	9666.3	10976.8	6320.5	10931.1	10930.8
Sarm1	3557.7	5954.8	7363.2	7322.8	7264.3	7325.6
Brms1	3558	5954.8	7362.6	7323.5	7263	7325.6
Olfr55	3561.7	9664.2	6773.6	10756.1	10869.7	10859.2
Tsen2	3575.1	5948.6	7360.2	7318.9	7262.4	7324.1
Dhps	3578.6	5950.6	7357.4	7318.8	7260.5	7323.6
Chchd5	3580	5948.9	7358.4	7321.6	7262.5	7321.4
Mybpc3	3581.4	5949.3	7360.2	7317.3	7260.5	7319.8
Nudt5	3581.7	5947.4	7358.2	7318.9	7262.6	7321.9
Rpl29	3582.9	5949.4	7355.6	7316.6	7262	7320.9
Zxdc	3584.1	5929.5	11037.5	10855.6	7234.5	10962.1
Tmem130	3594.4	6076.8	7237	7426.8	7384.7	7447.3
Timm8b	3596	9771.3	6407.2	10855.3	10963.4	10966
Zfp955b	3602.7	5946.6	7352.9	7315.4	7258.2	7316.1
Mpp1	3609.1	5944.5	7353.8	7314.6	7254.8	7315.5
Aldh3a2	3610.9	5941.2	7352.1	7312.6	7256.6	7315.7
Kcnb2	3616.3	5944.8	7350	7311.3	7254.4	7314.1
2010310C07Rik	3617.1	5942.9	7349.7	7313.5	7255.6	7312.9
Chga	3618	5769.1	10958.8	10734.9	10800.2	10775.3
Dkc1	3618.2	5940.9	7348.7	7312.4	7251.8	7313.6
Ift88	3621.9	5940	7349.8	7312.1	7253.6	7314.2
Zdhhc5	3622.7	5941.3	7350.6	7313.5	7255.6	7316.4
Dusp8	3623.7	5939.1	7349	7311.1	7250.7	7312.6
Tnfrsf12a	3624.8	5940.5	7350.5	7310.8	7250.6	7310.4
Tbca	3626.2	5940.5	7349.3	7311.2	7253.6	7314.9
Fam160b1	3627.8	9546.5	10921.1	10779.1	10925.2	6817.3
Lat	3629.2	5939.1	7346.8	7310.7	7252.4	7312.5
Atg14	3630.1	5939	7347.8	7311.9	7251.3	7310.1
Ly6g5b	3632.1	5938.8	7347.4	7309.8	7251.6	7313.8
Nom1	3644	5937.4	7345	7307.9	7250.8	7308.5
Vipr2	3644.5	5938.3	7344.3	7307.6	7248	7310
Gm16853	3645.4	5934.7	7341.5	7306.1	7247.4	7308
Rptor	3647.3	5935.1	7343.8	7308.2	7249.2	7307.8
Rdm1	3650.8	5936.6	7344.5	7305.9	7249.3	7309.3
Unc45a	3670.2	5929.8	7339.2	7302.2	7247.1	7304.5
Avpi1	3676.2	5928.8	7334.8	7299.4	7243.7	7301
Ipmk	3677.2	9548.9	7163	10644	10753.7	10731.9
6820431F20Rik	3679.9	5929.2	7336	7299.8	7241.2	7301.5
Itpa	3680.2	9592.9	6968.2	10680.7	10792.6	10780.1
Zcchc4	3681	9522.6	7162.3	10621	10732.3	10714.6
Ntf3	3681.2	5929.9	7337.9	7299.4	7242.9	7302.7
1810012K16Rik	3682.5	5930.3	7335.9	7300.9	7241.9	7301.4
Gm20257	3683.4	5927.2	7333.5	7302.1	7242.6	7301.6
Zbtb8a	3687.4	5928.4	7334.3	7299.7	7240	7302.4
Zfp691	3690.9	5926.7	7333.2	7300.7	7239.6	7299.5
Mrpl38	3692.9	5927.6	7332.8	7297.9	7238.4	7298.4
Iscu	3696.3	5927.5	7333.4	7296.5	7238.4	7298.6
Uchl5	3696.3	5925.7	7333.5	7296	7239.3	7300
Ano3	3703.8	5924.3	7330.6	7296.4	7237.2	7297.1
Fuk	3706.2	5925.4	7332.2	7296	7238.2	7295.5
Mpv17l	3708.3	5924	7330	7297.7	7235.7	7295.3
D030025P21Rik	3709.4	5924.2	7329.7	7295.6	7237.1	7294.9
Phospho1	3715.9	5921.5	7328	7293.9	7234.1	7294.2
Ttc21b	3724.1	9523.5	7213.2	10626.2	10730.4	10710.6
Pappa	3725.7	5919.9	7326.8	7294.2	7235.3	7292.2
Stoml1	3731.3	5917.5	7323.8	7291.6	7232.4	7289.6
Itga4	3746.8	5914.6	7319.7	7287.3	7228.6	7288
Abcc1	3751.8	5913.9	7319.5	7288.6	7227.7	7288
Rpp25l	3753.8	5912.9	7318.2	7284.8	7226.2	7285.4
Mtfr1	3757.5	5912.6	7320	7284.8	7225.9	7284.7
LOC432842	3763.5	5910.4	7316.6	7284.8	7225	7285.6
Car9	3778.4	5906.9	7315.9	7282.2	7221.2	7281.6
Spint2	3783.1	5907	7313.8	7281.4	7221.6	7280.4
Ehd1	3783.3	5907.1	7312.7	7281.1	7221.2	7280
Cog4	3788.5	5905.6	7311.9	7278.7	7219.8	7277.5
Cdc14b	3793.6	9501.9	7283.9	10605.9	10707.5	10691.2
Ercc8	3795	5904.7	7309	7278	7217.5	7276.4
9130019P16Rik	3799.4	5902.9	7309.8	7277.7	7217.3	7275.6
Ntng1	3799.4	5902.1	7306.6	7276.4	7217.1	7276.1
Rnf114	3801.3	5903.2	7308	7277.2	7218.3	7276.4
1810030O07Rik	3806.3	5901.8	7308	7274.8	7217.1	7273.7
Psmb3	3816.8	5899.2	7303.4	7273.8	7212.9	7271.7
Arhgef3	3835.2	5895.3	7301	7270.3	7209.5	7268
Rhbdl1	3837.7	5893.8	7298.2	7268	7208.6	7265.2
Nup160	3841.4	5892.2	7298.3	7268.1	7206.8	7265
Foxp1	3846.1	5892.8	7297.9	7267.2	7207.6	7266.2
Stard4	3847.2	5892.9	7295.8	7266.4	7206.9	7266.2
Fam57b	3848.7	5891.3	7296.4	7265.7	7206.8	7264.1
Tmem194	3865.4	5887	7291.4	7263.4	7202.8	7260
Grk5	3866.2	5888.2	7291.8	7262.5	7202.3	7259.7
Cct7	3870.5	5886.4	7290.3	7262.8	7201	7258.2
Tfpt	3874	5885.2	7288.6	7259.9	7200.6	7255.7
Taf5	3880.8	5883.8	7288.2	7258.6	7199.2	7255.6
Podxl2	3885.7	5883.9	7286	7257.8	7198.4	7255.2
Rgmb	3886.1	5882.8	7286	7258	7198.2	7253.8
Prim2	3893.1	2383.4	3794.6	3958.4	3772.4	3896
Gpr39	3893.1	2383.4	3794.6	3958.4	3772.4	3896
Lmx1a	3893.1	2383.4	3794.6	3958.4	3772.4	3896
1700112H15Rik	3893.1	2383.4	3794.6	3958.4	3772.4	3896
A830018L16Rik	3893.1	2383.4	3794.6	3958.4	3772.4	3896
Cpa6	3893.1	2383.4	3794.6	3958.4	3772.4	3896
Lactb2	3893.1	2383.4	3794.6	3958.4	3772.4	3896
Efhc1	3893.1	2383.4	3794.6	3958.4	3772.4	3896
1700066B17Rik	3893.1	2383.4	3794.6	3958.4	3772.4	3896
Gpr45	3893.1	2383.4	3794.6	3958.4	3772.4	3896
Dnah7a	3893.1	2383.4	3794.6	3958.4	3772.4	3896
Pard3b	3893.1	2383.4	3794.6	3958.4	3772.4	3896
Pinc	3893.1	2383.4	3794.6	3958.4	3772.4	3896
Spag16	3893.1	2383.4	3794.6	3958.4	3772.4	3896
D530049I02Rik	3893.1	2383.4	3794.6	3958.4	3772.4	3896
Abca12	3893.1	2383.4	3794.6	3958.4	3772.4	3896
Usp37	3893.1	2383.4	3794.6	3958.4	3772.4	3896
Ugt1a9	3893.1	2383.4	3794.6	3958.4	3772.4	3896
Ugt1a10	3893.1	2383.4	3794.6	3958.4	3772.4	3896
Slc16a14	3893.1	2383.4	3794.6	3958.4	3772.4	3896
Pask	3893.1	2383.4	3794.6	3958.4	3772.4	3896
Serpinb12	3893.1	2383.4	3794.6	3958.4	3772.4	3896
Cntnap5a	3893.1	2383.4	3794.6	3958.4	3772.4	3896
Thsd7b	3893.1	2383.4	3794.6	3958.4	3772.4	3896
Kcnt2	3893.1	2383.4	3794.6	3958.4	3772.4	3896
Aspm	3893.1	2383.4	3794.6	3958.4	3772.4	3896
Pla2g4a	3893.1	2383.4	3794.6	3958.4	3772.4	3896
Rcsd1	3893.1	2383.4	3794.6	3958.4	3772.4	3896
Fcrla	3893.1	2383.4	3794.6	3958.4	3772.4	3896
Ush2a	3893.1	2383.4	3794.6	3958.4	3772.4	3896
Mir297c	3893.1	2383.4	3794.6	3958.4	3772.4	3896
Ptpn14	3893.1	2383.4	3794.6	3958.4	3772.4	3896
Tgfb2	3893.1	2383.4	3794.6	3958.4	3772.4	3896
Rp1	3893.1	2383.4	3794.6	3958.4	3772.4	3896
2610203C22Rik	3893.1	2383.4	3794.6	3958.4	3772.4	3896
Mybl1	3893.1	2383.4	3794.6	3958.4	3772.4	3896
Tcf24	3893.1	2383.4	3794.6	3958.4	3772.4	3896
Adhfe1	3893.1	2383.4	3794.6	3958.4	3772.4	3896
Mir467e	3893.1	2383.4	3794.6	3958.4	3772.4	3896
Slco5a1	3893.1	2383.4	3794.6	3958.4	3772.4	3896
Sbspon	3893.1	2383.4	3794.6	3958.4	3772.4	3896
Gm16070	3893.1	2383.4	3794.6	3958.4	3772.4	3896
Defb44-ps	3893.1	2383.4	3794.6	3958.4	3772.4	3896
Tfap2d	3893.1	2383.4	3794.6	3958.4	3772.4	3896
Pkhd1	3893.1	2383.4	3794.6	3958.4	3772.4	3896
Kcnq5	3893.1	2383.4	3794.6	3958.4	3772.4	3896
Col9a1	3893.1	2383.4	3794.6	3958.4	3772.4	3896
Col19a1	3893.1	2383.4	3794.6	3958.4	3772.4	3896
Lgsn	3893.1	2383.4	3794.6	3958.4	3772.4	3896
4931428L18Rik	3893.1	2383.4	3794.6	3958.4	3772.4	3896
Ptpn18	3893.1	2383.4	3794.6	3958.4	3772.4	3896
Fam178b	3893.1	2383.4	3794.6	3958.4	3772.4	3896
4930594C11Rik	3893.1	2383.4	3794.6	3958.4	3772.4	3896
Cnga3	3893.1	2383.4	3794.6	3958.4	3772.4	3896
2010300C02Rik	3893.1	2383.4	3794.6	3958.4	3772.4	3896
Mitd1	3893.1	2383.4	3794.6	3958.4	3772.4	3896
Rfx8	3893.1	2383.4	3794.6	3958.4	3772.4	3896
Il1r1	3893.1	2383.4	3794.6	3958.4	3772.4	3896
Slc9a2	3893.1	2383.4	3794.6	3958.4	3772.4	3896
Il1r2	3893.1	2383.4	3794.6	3958.4	3772.4	3896
Gulp1	3893.1	2383.4	3794.6	3958.4	3772.4	3896
Col5a2	3893.1	2383.4	3794.6	3958.4	3772.4	3896
Dnah7c	3893.1	2383.4	3794.6	3958.4	3772.4	3896
Stat4	3893.1	2383.4	3794.6	3958.4	3772.4	3896
Myo1b	3893.1	2383.4	3794.6	3958.4	3772.4	3896
Asnsd1	3893.1	2383.4	3794.6	3958.4	3772.4	3896
Ccdc150	3893.1	2383.4	3794.6	3958.4	3772.4	3896
Boll	3893.1	2383.4	3794.6	3958.4	3772.4	3896
9130227L01Rik	3893.1	2383.4	3794.6	3958.4	3772.4	3896
Satb2	3893.1	2383.4	3794.6	3958.4	3772.4	3896
Spats2l	3893.1	2383.4	3794.6	3958.4	3772.4	3896
Aox3	3893.1	2383.4	3794.6	3958.4	3772.4	3896
Aox2	3893.1	2383.4	3794.6	3958.4	3772.4	3896
Nif3l1	3893.1	2383.4	3794.6	3958.4	3772.4	3896
Tmem237	3893.1	2383.4	3794.6	3958.4	3772.4	3896
Nrp2	3893.1	2383.4	3794.6	3958.4	3772.4	3896
Zdbf2	3893.1	2383.4	3794.6	3958.4	3772.4	3896
Mdh1b	3893.1	2383.4	3794.6	3958.4	3772.4	3896
Bard1	3893.1	2383.4	3794.6	3958.4	3772.4	3896
Vwc2l	3893.1	2383.4	3794.6	3958.4	3772.4	3896
Atic	3893.1	2383.4	3794.6	3958.4	3772.4	3896
Pnkd	3893.1	2383.4	3794.6	3958.4	3772.4	3896
6030407O03Rik	3893.1	2383.4	3794.6	3958.4	3772.4	3896
Nhej1	3893.1	2383.4	3794.6	3958.4	3772.4	3896
Epha4	3893.1	2383.4	3794.6	3958.4	3772.4	3896
Mogat1	3893.1	2383.4	3794.6	3958.4	3772.4	3896
Nyap2	3893.1	2383.4	3794.6	3958.4	3772.4	3896
Col4a3	3893.1	2383.4	3794.6	3958.4	3772.4	3896
Col4a4	3893.1	2383.4	3794.6	3958.4	3772.4	3896
Sp110	3893.1	2383.4	3794.6	3958.4	3772.4	3896
A630001G21Rik	3893.1	2383.4	3794.6	3958.4	3772.4	3896
Armc9	3893.1	2383.4	3794.6	3958.4	3772.4	3896
Sag	3893.1	2383.4	3794.6	3958.4	3772.4	3896
Inpp5d	3893.1	2383.4	3794.6	3958.4	3772.4	3896
Ngef	3893.1	2383.4	3794.6	3958.4	3772.4	3896
Ugt1a6a	3893.1	2383.4	3794.6	3958.4	3772.4	3896
Ugt1a5	3893.1	2383.4	3794.6	3958.4	3772.4	3896
Ugt1a7c	3893.1	2383.4	3794.6	3958.4	3772.4	3896
Ugt1a6b	3893.1	2383.4	3794.6	3958.4	3772.4	3896
Trpm8	3893.1	2383.4	3794.6	3958.4	3772.4	3896
Ugt1a2	3893.1	2383.4	3794.6	3958.4	3772.4	3896
Iqca	3893.1	2383.4	3794.6	3958.4	3772.4	3896
C030007H22Rik	3893.1	2383.4	3794.6	3958.4	3772.4	3896
Col6a3	3893.1	2383.4	3794.6	3958.4	3772.4	3896
Rab17	3893.1	2383.4	3794.6	3958.4	3772.4	3896
Klhl30	3893.1	2383.4	3794.6	3958.4	3772.4	3896
Crocc2	3893.1	2383.4	3794.6	3958.4	3772.4	3896
Thap4	3893.1	2383.4	3794.6	3958.4	3772.4	3896
Slco4c1	3893.1	2383.4	3794.6	3958.4	3772.4	3896
Slco6c1	3893.1	2383.4	3794.6	3958.4	3772.4	3896
Slco6b1	3893.1	2383.4	3794.6	3958.4	3772.4	3896
Slco6d1	3893.1	2383.4	3794.6	3958.4	3772.4	3896
B230216N24Rik	3893.1	2383.4	3794.6	3958.4	3772.4	3896
Gm20753	3893.1	2383.4	3794.6	3958.4	3772.4	3896
Cfap221	3893.1	2383.4	3794.6	3958.4	3772.4	3896
Sctr	3893.1	2383.4	3794.6	3958.4	3772.4	3896
Ccdc93	3893.1	2383.4	3794.6	3958.4	3772.4	3896
Zranb3	3893.1	2383.4	3794.6	3958.4	3772.4	3896
Lct	3893.1	2383.4	3794.6	3958.4	3772.4	3896
C4bp-ps1	3893.1	2383.4	3794.6	3958.4	3772.4	3896
Cd55b	3893.1	2383.4	3794.6	3958.4	3772.4	3896
Fcamr	3893.1	2383.4	3794.6	3958.4	3772.4	3896
Rassf5	3893.1	2383.4	3794.6	3958.4	3772.4	3896
Lemd1	3893.1	2383.4	3794.6	3958.4	3772.4	3896
Ptpn7	3893.1	2383.4	3794.6	3958.4	3772.4	3896
Platr22	3893.1	2383.4	3794.6	3958.4	3772.4	3896
Ptprc	3893.1	2383.4	3794.6	3958.4	3772.4	3896
Atp6v1g3	3893.1	2383.4	3794.6	3958.4	3772.4	3896
Crb1	3893.1	2383.4	3794.6	3958.4	3772.4	3896
Gm5833	3893.1	2383.4	3794.6	3958.4	3772.4	3896
Cfh	3893.1	2383.4	3794.6	3958.4	3772.4	3896
Gm4788	3893.1	2383.4	3794.6	3958.4	3772.4	3896
Cfhr2	3893.1	2383.4	3794.6	3958.4	3772.4	3896
4930590L20Rik	3893.1	2383.4	3794.6	3958.4	3772.4	3896
Ptgs2os	3893.1	2383.4	3794.6	3958.4	3772.4	3896
Hmcn1	3893.1	2383.4	3794.6	3958.4	3772.4	3896
2310030A07Rik	3893.1	2383.4	3794.6	3958.4	3772.4	3896
Fam129a	3893.1	2383.4	3794.6	3958.4	3772.4	3896
Colgalt2	3893.1	2383.4	3794.6	3958.4	3772.4	3896
Ncf2	3893.1	2383.4	3794.6	3958.4	3772.4	3896
Lhx4	3893.1	2383.4	3794.6	3958.4	3772.4	3896
Fam163a	3893.1	2383.4	3794.6	3958.4	3772.4	3896
Sec16b	3893.1	2383.4	3794.6	3958.4	3772.4	3896
2810025M15Rik	3893.1	2383.4	3794.6	3958.4	3772.4	3896
Pappa2	3893.1	2383.4	3794.6	3958.4	3772.4	3896
2810442N19Rik	3893.1	2383.4	3794.6	3958.4	3772.4	3896
Fmo6	3893.1	2383.4	3794.6	3958.4	3772.4	3896
Mroh9	3893.1	2383.4	3794.6	3958.4	3772.4	3896
Mettl11b	3893.1	2383.4	3794.6	3958.4	3772.4	3896
Nme7	3893.1	2383.4	3794.6	3958.4	3772.4	3896
BC055324	3893.1	2383.4	3794.6	3958.4	3772.4	3896
Tbx19	3893.1	2383.4	3794.6	3958.4	3772.4	3896
Adcy10	3893.1	2383.4	3794.6	3958.4	3772.4	3896
Cd247	3893.1	2383.4	3794.6	3958.4	3772.4	3896
Uck2	3893.1	2383.4	3794.6	3958.4	3772.4	3896
Olfml2b	3893.1	2383.4	3794.6	3958.4	3772.4	3896
Ddr2	3893.1	2383.4	3794.6	3958.4	3772.4	3896
Cd244	3893.1	2383.4	3794.6	3958.4	3772.4	3896
Pcp4l1	3893.1	2383.4	3794.6	3958.4	3772.4	3896
Cd48	3893.1	2383.4	3794.6	3958.4	3772.4	3896
Igsf9	3893.1	2383.4	3794.6	3958.4	3772.4	3896
Atp1a4	3893.1	2383.4	3794.6	3958.4	3772.4	3896
Mptx2	3893.1	2383.4	3794.6	3958.4	3772.4	3896
Ifi203	3893.1	2383.4	3794.6	3958.4	3772.4	3896
Spta1	3893.1	2383.4	3794.6	3958.4	3772.4	3896
Grem2	3893.1	2383.4	3794.6	3958.4	3772.4	3896
Kmo	3893.1	2383.4	3794.6	3958.4	3772.4	3896
Exo1	3893.1	2383.4	3794.6	3958.4	3772.4	3896
Wdr64	3893.1	2383.4	3794.6	3958.4	3772.4	3896
Gm16432	3893.1	2383.4	3794.6	3958.4	3772.4	3896
1700016C15Rik	3893.1	2383.4	3794.6	3958.4	3772.4	3896
Ephx1	3893.1	2383.4	3794.6	3958.4	3772.4	3896
Disp1	3893.1	2383.4	3794.6	3958.4	3772.4	3896
Capn8	3893.1	2383.4	3794.6	3958.4	3772.4	3896
Bpnt1	3893.1	2383.4	3794.6	3958.4	3772.4	3896
A730004F24Rik	3893.1	2383.4	3794.6	3958.4	3772.4	3896
Spata17	3893.1	2383.4	3794.6	3958.4	3772.4	3896
Kcnk2	3893.1	2383.4	3794.6	3958.4	3772.4	3896
Cenpf	3893.1	2383.4	3794.6	3958.4	3772.4	3896
Batf3	3893.1	2383.4	3794.6	3958.4	3772.4	3896
Vash2	3893.1	2383.4	3794.6	3958.4	3772.4	3896
Traf5	3893.1	2383.4	3794.6	3958.4	3772.4	3896
Hhat	3893.1	2383.4	3794.6	3958.4	3772.4	3896
Traf3ip3	3893.1	2383.4	3794.6	3958.4	3772.4	3896
Lamb3	3893.1	2383.4	3794.6	3958.4	3772.4	3896
Cr2	3893.1	2383.4	3794.6	3958.4	3772.4	3896
Sox17	3893.1	2383.4	3794.6	3958.4	3772.4	3896
Oprk1	3893.1	2383.4	3794.6	3958.4	3772.4	3896
Npbwr1	3893.1	2383.4	3794.6	3958.4	3772.4	3896
Fam150a	3893.1	2383.4	3794.6	3958.4	3772.4	3896
3110035E14Rik	3893.1	2383.4	3794.6	3958.4	3772.4	3896
1700034P13Rik	3893.1	2383.4	3794.6	3958.4	3772.4	3896
Mcmdc2	3893.1	2383.4	3794.6	3958.4	3772.4	3896
Snord87	3893.1	2383.4	3794.6	3958.4	3772.4	3896
Ppp1r42	3893.1	2383.4	3794.6	3958.4	3772.4	3896
Mir6341	3893.1	2383.4	3794.6	3958.4	3772.4	3896
Gm17644	3893.1	2383.4	3794.6	3958.4	3772.4	3896
Prdm14	3893.1	2383.4	3794.6	3958.4	3772.4	3896
Xkr9	3893.1	2383.4	3794.6	3958.4	3772.4	3896
Gm5523	3893.1	2383.4	3794.6	3958.4	3772.4	3896
Msc	3893.1	2383.4	3794.6	3958.4	3772.4	3896
Trpa1	3893.1	2383.4	3794.6	3958.4	3772.4	3896
4930444P10Rik	3893.1	2383.4	3794.6	3958.4	3772.4	3896
D030040B21Rik	3893.1	2383.4	3794.6	3958.4	3772.4	3896
Pi15	3893.1	2383.4	3794.6	3958.4	3772.4	3896
Crispld1	3893.1	2383.4	3794.6	3958.4	3772.4	3896
Crisp4	3893.1	2383.4	3794.6	3958.4	3772.4	3896
Defb18	3893.1	2383.4	3794.6	3958.4	3772.4	3896
Defb41	3893.1	2383.4	3794.6	3958.4	3772.4	3896
Gm15386	3893.1	2383.4	3794.6	3958.4	3772.4	3896
4930486I03Rik	3893.1	2383.4	3794.6	3958.4	3772.4	3896
Mir206	3893.1	2383.4	3794.6	3958.4	3772.4	3896
Mir133b	3893.1	2383.4	3794.6	3958.4	3772.4	3896
Mcm3	3893.1	2383.4	3794.6	3958.4	3772.4	3896
Il17a	3893.1	2383.4	3794.6	3958.4	3772.4	3896
Il17f	3893.1	2383.4	3794.6	3958.4	3772.4	3896
Tram2	3893.1	2383.4	3794.6	3958.4	3772.4	3896
Gsta3	3893.1	2383.4	3794.6	3958.4	3772.4	3896
Gm4956	3893.1	2383.4	3794.6	3958.4	3772.4	3896
Khdc1a	3893.1	2383.4	3794.6	3958.4	3772.4	3896
Khdc1b	3893.1	2383.4	3794.6	3958.4	3772.4	3896
Khdc1c	3893.1	2383.4	3794.6	3958.4	3772.4	3896
4933415F23Rik	3893.1	2383.4	3794.6	3958.4	3772.4	3896
Gm20172	3893.1	2383.4	3794.6	3958.4	3772.4	3896
4931408C20Rik	3893.1	2383.4	3794.6	3958.4	3772.4	3896
Gm597	3893.1	2383.4	3794.6	3958.4	3772.4	3896
Mir6342	3893.1	2383.4	3794.6	3958.4	3772.4	3896
Gm13363	3893.1	2383.4	3794.6	3958.4	3772.4	3896
Ptp4a1	3893.1	2383.4	3794.6	3958.4	3772.4	3896
Gm4850	3893.1	2383.4	3794.6	3958.4	3772.4	3896
Pih1d3	3893.1	2383.4	3794.6	3958.4	3772.4	3896
Gm5415	3893.1	2383.4	3794.6	3958.4	3772.4	3896
Gm9839	3893.1	2383.4	3794.6	3958.4	3772.4	3896
1700001G17Rik	3893.1	2383.4	3794.6	3958.4	3772.4	3896
Rab23	3893.1	2383.4	3794.6	3958.4	3772.4	3896
Bag2	3893.1	2383.4	3794.6	3958.4	3772.4	3896
Gm15455	3893.1	2383.4	3794.6	3958.4	3772.4	3896
Mir6896	3893.1	2383.4	3794.6	3958.4	3772.4	3896
Mir5103	3893.1	2383.4	3794.6	3958.4	3772.4	3896
Prss40	3893.1	2383.4	3794.6	3958.4	3772.4	3896
Prss39	3893.1	2383.4	3794.6	3958.4	3772.4	3896
Cfc1	3893.1	2383.4	3794.6	3958.4	3772.4	3896
AA619741	3893.1	2383.4	3794.6	3958.4	3772.4	3896
Mir6897	3893.1	2383.4	3794.6	3958.4	3772.4	3896
Neurl3	3893.1	2383.4	3794.6	3958.4	3772.4	3896
Fer1l5	3893.1	2383.4	3794.6	3958.4	3772.4	3896
Mir6898	3893.1	2383.4	3794.6	3958.4	3772.4	3896
Sema4c	3893.1	2383.4	3794.6	3958.4	3772.4	3896
Ankrd39	3893.1	2383.4	3794.6	3958.4	3772.4	3896
Zap70	3893.1	2383.4	3794.6	3958.4	3772.4	3896
4933424G06Rik	3893.1	2383.4	3794.6	3958.4	3772.4	3896
Tsga10	3893.1	2383.4	3794.6	3958.4	3772.4	3896
Lipt1	3893.1	2383.4	3794.6	3958.4	3772.4	3896
Lyg2	3893.1	2383.4	3794.6	3958.4	3772.4	3896
Mrpl30	3893.1	2383.4	3794.6	3958.4	3772.4	3896
Lyg1	3893.1	2383.4	3794.6	3958.4	3772.4	3896
Nms	3893.1	2383.4	3794.6	3958.4	3772.4	3896
Pdcl3	3893.1	2383.4	3794.6	3958.4	3772.4	3896
Mir6349	3893.1	2383.4	3794.6	3958.4	3772.4	3896
Creg2	3893.1	2383.4	3794.6	3958.4	3772.4	3896
Gm3646	3893.1	2383.4	3794.6	3958.4	3772.4	3896
Il1rl2	3893.1	2383.4	3794.6	3958.4	3772.4	3896
Il18r1	3893.1	2383.4	3794.6	3958.4	3772.4	3896
Il1rl1	3893.1	2383.4	3794.6	3958.4	3772.4	3896
Il18rap	3893.1	2383.4	3794.6	3958.4	3772.4	3896
Slc9a4	3893.1	2383.4	3794.6	3958.4	3772.4	3896
Tmem182	3893.1	2383.4	3794.6	3958.4	3772.4	3896
Mfsd9	3893.1	2383.4	3794.6	3958.4	3772.4	3896
4930448I06Rik	3893.1	2383.4	3794.6	3958.4	3772.4	3896
Fhl2	3893.1	2383.4	3794.6	3958.4	3772.4	3896
1500015O10Rik	3893.1	2383.4	3794.6	3958.4	3772.4	3896
Tex30	3893.1	2383.4	3794.6	3958.4	3772.4	3896
Mettl21e	3893.1	2383.4	3794.6	3958.4	3772.4	3896
4930521E06Rik	3893.1	2383.4	3794.6	3958.4	3772.4	3896
Col3a1	3893.1	2383.4	3794.6	3958.4	3772.4	3896
Slc40a1	3893.1	2383.4	3794.6	3958.4	3772.4	3896
Stk-ps2	3893.1	2383.4	3794.6	3958.4	3772.4	3896
Mir6350	3893.1	2383.4	3794.6	3958.4	3772.4	3896
Sdpr	3893.1	2383.4	3794.6	3958.4	3772.4	3896
Nabp1	3893.1	2383.4	3794.6	3958.4	3772.4	3896
Stat1	3893.1	2383.4	3794.6	3958.4	3772.4	3896
1700019D03Rik	3893.1	2383.4	3794.6	3958.4	3772.4	3896
Mstn	3893.1	2383.4	3794.6	3958.4	3772.4	3896
Ormdl1	3893.1	2383.4	3794.6	3958.4	3772.4	3896
Mir7681	3893.1	2383.4	3794.6	3958.4	3772.4	3896
Mars2	3893.1	2383.4	3794.6	3958.4	3772.4	3896
1700003I22Rik	3893.1	2383.4	3794.6	3958.4	3772.4	3896
Hsfy2	3893.1	2383.4	3794.6	3958.4	3772.4	3896
9130024F11Rik	3893.1	2383.4	3794.6	3958.4	3772.4	3896
BC055402	3893.1	2383.4	3794.6	3958.4	3772.4	3896
4930558J18Rik	3893.1	2383.4	3794.6	3958.4	3772.4	3896
Sgol2a	3893.1	2383.4	3794.6	3958.4	3772.4	3896
Aox4	3893.1	2383.4	3794.6	3958.4	3772.4	3896
Ppil3	3893.1	2383.4	3794.6	3958.4	3772.4	3896
Als2cr12	3893.1	2383.4	3794.6	3958.4	3772.4	3896
Casp8	3893.1	2383.4	3794.6	3958.4	3772.4	3896
Als2cr11	3893.1	2383.4	3794.6	3958.4	3772.4	3896
Cdk15	3893.1	2383.4	3794.6	3958.4	3772.4	3896
Gm973	3893.1	2383.4	3794.6	3958.4	3772.4	3896
Snord70	3893.1	2383.4	3794.6	3958.4	3772.4	3896
Snord11	3893.1	2383.4	3794.6	3958.4	3772.4	3896
Carf	3893.1	2383.4	3794.6	3958.4	3772.4	3896
Wdr12	3893.1	2383.4	3794.6	3958.4	3772.4	3896
Cd28	3893.1	2383.4	3794.6	3958.4	3772.4	3896
Ctla4	3893.1	2383.4	3794.6	3958.4	3772.4	3896
Icos	3893.1	2383.4	3794.6	3958.4	3772.4	3896
9530026F06Rik	3893.1	2383.4	3794.6	3958.4	3772.4	3896
4930487H11Rik	3893.1	2383.4	3794.6	3958.4	3772.4	3896
Snora41	3893.1	2383.4	3794.6	3958.4	3772.4	3896
Gpr1	3893.1	2383.4	3794.6	3958.4	3772.4	3896
Dytn	3893.1	2383.4	3794.6	3958.4	3772.4	3896
4933402D24Rik	3893.1	2383.4	3794.6	3958.4	3772.4	3896
Mir1958	3893.1	2383.4	3794.6	3958.4	3772.4	3896
Gm13749	3893.1	2383.4	3794.6	3958.4	3772.4	3896
Mir6899	3893.1	2383.4	3794.6	3958.4	3772.4	3896
Fzd5	3893.1	2383.4	3794.6	3958.4	3772.4	3896
2810408I11Rik	3893.1	2383.4	3794.6	3958.4	3772.4	3896
Crygb	3893.1	2383.4	3794.6	3958.4	3772.4	3896
D630023F18Rik	3893.1	2383.4	3794.6	3958.4	3772.4	3896
Crygc	3893.1	2383.4	3794.6	3958.4	3772.4	3896
Cryge	3893.1	2383.4	3794.6	3958.4	3772.4	3896
Crygd	3893.1	2383.4	3794.6	3958.4	3772.4	3896
Cryga	3893.1	2383.4	3794.6	3958.4	3772.4	3896
Akr1cl	3893.1	2383.4	3794.6	3958.4	3772.4	3896
Pth2r	3893.1	2383.4	3794.6	3958.4	3772.4	3896
Crygf	3893.1	2383.4	3794.6	3958.4	3772.4	3896
Myl1	3893.1	2383.4	3794.6	3958.4	3772.4	3896
Cps1	3893.1	2383.4	3794.6	3958.4	3772.4	3896
Fn1	3893.1	2383.4	3794.6	3958.4	3772.4	3896
Apol7d	3893.1	2383.4	3794.6	3958.4	3772.4	3896
Gm8883	3893.1	2383.4	3794.6	3958.4	3772.4	3896
4933417E11Rik	3893.1	2383.4	3794.6	3958.4	3772.4	3896
Pecr	3893.1	2383.4	3794.6	3958.4	3772.4	3896
Ankar	3893.1	2383.4	3794.6	3958.4	3772.4	3896
Igfbp2	3893.1	2383.4	3794.6	3958.4	3772.4	3896
Tnp1	3893.1	2383.4	3794.6	3958.4	3772.4	3896
1700027A15Rik	3893.1	2383.4	3794.6	3958.4	3772.4	3896
Mir6351	3893.1	2383.4	3794.6	3958.4	3772.4	3896
Cxcr2	3893.1	2383.4	3794.6	3958.4	3772.4	3896
Rufy4	3893.1	2383.4	3794.6	3958.4	3772.4	3896
Tmbim1	3893.1	2383.4	3794.6	3958.4	3772.4	3896
Cxcr1	3893.1	2383.4	3794.6	3958.4	3772.4	3896
Gpbar1	3893.1	2383.4	3794.6	3958.4	3772.4	3896
Mir1928	3893.1	2383.4	3794.6	3958.4	3772.4	3896
Mir26b	3893.1	2383.4	3794.6	3958.4	3772.4	3896
Vil1	3893.1	2383.4	3794.6	3958.4	3772.4	3896
Slc11a1	3893.1	2383.4	3794.6	3958.4	3772.4	3896
Rqcd1	3893.1	2383.4	3794.6	3958.4	3772.4	3896
Stk36	3893.1	2383.4	3794.6	3958.4	3772.4	3896
Wnt10a	3893.1	2383.4	3794.6	3958.4	3772.4	3896
Ihh	3893.1	2383.4	3794.6	3958.4	3772.4	3896
Ccdc108	3893.1	2383.4	3794.6	3958.4	3772.4	3896
Mir375	3893.1	2383.4	3794.6	3958.4	3772.4	3896
A630095N17Rik	3893.1	2383.4	3794.6	3958.4	3772.4	3896
Slc23a3	3893.1	2383.4	3794.6	3958.4	3772.4	3896
Abcb6	3893.1	2383.4	3794.6	3958.4	3772.4	3896
Asic4	3893.1	2383.4	3794.6	3958.4	3772.4	3896
Gm15179	3893.1	2383.4	3794.6	3958.4	3772.4	3896
Stk11ip	3893.1	2383.4	3794.6	3958.4	3772.4	3896
Mir6343	3893.1	2383.4	3794.6	3958.4	3772.4	3896
Gm17751	3893.1	2383.4	3794.6	3958.4	3772.4	3896
Mir6352	3893.1	2383.4	3794.6	3958.4	3772.4	3896
Utp14b	3893.1	2383.4	3794.6	3958.4	3772.4	3896
Kcne4	3893.1	2383.4	3794.6	3958.4	3772.4	3896
Ap1s3	3893.1	2383.4	3794.6	3958.4	3772.4	3896
Mrpl44	3893.1	2383.4	3794.6	3958.4	3772.4	3896
Fam124b	3893.1	2383.4	3794.6	3958.4	3772.4	3896
1700016L21Rik	3893.1	2383.4	3794.6	3958.4	3772.4	3896
Mir6344	3893.1	2383.4	3794.6	3958.4	3772.4	3896
Tm4sf20	3893.1	2383.4	3794.6	3958.4	3772.4	3896
Slc19a3	3893.1	2383.4	3794.6	3958.4	3772.4	3896
Krtap28-13	3893.1	2383.4	3794.6	3958.4	3772.4	3896
Ccl20	3893.1	2383.4	3794.6	3958.4	3772.4	3896
Daw1	3893.1	2383.4	3794.6	3958.4	3772.4	3896
Mir6353	3893.1	2383.4	3794.6	3958.4	3772.4	3896
Mir5126	3893.1	2383.4	3794.6	3958.4	3772.4	3896
Fbxo36	3893.1	2383.4	3794.6	3958.4	3772.4	3896
A530032D15Rik	3893.1	2383.4	3794.6	3958.4	3772.4	3896
Gm7609	3893.1	2383.4	3794.6	3958.4	3772.4	3896
C130026I21Rik	3893.1	2383.4	3794.6	3958.4	3772.4	3896
Sp140	3893.1	2383.4	3794.6	3958.4	3772.4	3896
Sp100	3893.1	2383.4	3794.6	3958.4	3772.4	3896
Mir8096	3893.1	2383.4	3794.6	3958.4	3772.4	3896
9930111H07Rik	3893.1	2383.4	3794.6	3958.4	3772.4	3896
Gpr55	3893.1	2383.4	3794.6	3958.4	3772.4	3896
2810459M11Rik	3893.1	2383.4	3794.6	3958.4	3772.4	3896
Htr2b	3893.1	2383.4	3794.6	3958.4	3772.4	3896
Snora75	3893.1	2383.4	3794.6	3958.4	3772.4	3896
Snord82	3893.1	2383.4	3794.6	3958.4	3772.4	3896
B3gnt7	3893.1	2383.4	3794.6	3958.4	3772.4	3896
Gm24148	3893.1	2383.4	3794.6	3958.4	3772.4	3896
C130036L24Rik	3893.1	2383.4	3794.6	3958.4	3772.4	3896
Nmur1	3893.1	2383.4	3794.6	3958.4	3772.4	3896
1700019O17Rik	3893.1	2383.4	3794.6	3958.4	3772.4	3896
Nppc	3893.1	2383.4	3794.6	3958.4	3772.4	3896
Alpi	3893.1	2383.4	3794.6	3958.4	3772.4	3896
Ecel1	3893.1	2383.4	3794.6	3958.4	3772.4	3896
Alppl2	3893.1	2383.4	3794.6	3958.4	3772.4	3896
Akp3	3893.1	2383.4	3794.6	3958.4	3772.4	3896
Chrng	3893.1	2383.4	3794.6	3958.4	3772.4	3896
Chrnd	3893.1	2383.4	3794.6	3958.4	3772.4	3896
Prss56	3893.1	2383.4	3794.6	3958.4	3772.4	3896
Kcnj13	3893.1	2383.4	3794.6	3958.4	3772.4	3896
3110079O15Rik	3893.1	2383.4	3794.6	3958.4	3772.4	3896
Neu2	3893.1	2383.4	3794.6	3958.4	3772.4	3896
Scarna6	3893.1	2383.4	3794.6	3958.4	3772.4	3896
Dnajb3	3893.1	2383.4	3794.6	3958.4	3772.4	3896
A730008H23Rik	3893.1	2383.4	3794.6	3958.4	3772.4	3896
6430706D22Rik	3893.1	2383.4	3794.6	3958.4	3772.4	3896
Hjurp	3893.1	2383.4	3794.6	3958.4	3772.4	3896
Mroh2a	3893.1	2383.4	3794.6	3958.4	3772.4	3896
Ugt1a1	3893.1	2383.4	3794.6	3958.4	3772.4	3896
Spp2	3893.1	2383.4	3794.6	3958.4	3772.4	3896
Glrp1	3893.1	2383.4	3794.6	3958.4	3772.4	3896
Gm19589	3893.1	2383.4	3794.6	3958.4	3772.4	3896
Platr5	3893.1	2383.4	3794.6	3958.4	3772.4	3896
1700067G17Rik	3893.1	2383.4	3794.6	3958.4	3772.4	3896
4933400F21Rik	3893.1	2383.4	3794.6	3958.4	3772.4	3896
Gbx2	3893.1	2383.4	3794.6	3958.4	3772.4	3896
Asb18	3893.1	2383.4	3794.6	3958.4	3772.4	3896
Ackr3	3893.1	2383.4	3794.6	3958.4	3772.4	3896
Mlph	3893.1	2383.4	3794.6	3958.4	3772.4	3896
Prlh	3893.1	2383.4	3794.6	3958.4	3772.4	3896
Rbm44	3893.1	2383.4	3794.6	3958.4	3772.4	3896
Espnl	3893.1	2383.4	3794.6	3958.4	3772.4	3896
Fam132b	3893.1	2383.4	3794.6	3958.4	3772.4	3896
1700020N18Rik	3893.1	2383.4	3794.6	3958.4	3772.4	3896
Asb1	3893.1	2383.4	3794.6	3958.4	3772.4	3896
Twist2	3893.1	2383.4	3794.6	3958.4	3772.4	3896
Olfr1416	3893.1	2383.4	3794.6	3958.4	3772.4	3896
Olfr1414	3893.1	2383.4	3794.6	3958.4	3772.4	3896
Olfr1415	3893.1	2383.4	3794.6	3958.4	3772.4	3896
Mir6900	3893.1	2383.4	3794.6	3958.4	3772.4	3896
Otos	3893.1	2383.4	3794.6	3958.4	3772.4	3896
Olfr1410	3893.1	2383.4	3794.6	3958.4	3772.4	3896
Olfr1413	3893.1	2383.4	3794.6	3958.4	3772.4	3896
Olfr1411	3893.1	2383.4	3794.6	3958.4	3772.4	3896
Olfr12	3893.1	2383.4	3794.6	3958.4	3772.4	3896
Olfr1412	3893.1	2383.4	3794.6	3958.4	3772.4	3896
Ankmy1	3893.1	2383.4	3794.6	3958.4	3772.4	3896
Gpc1	3893.1	2383.4	3794.6	3958.4	3772.4	3896
Mir149	3893.1	2383.4	3794.6	3958.4	3772.4	3896
Aqp12	3893.1	2383.4	3794.6	3958.4	3772.4	3896
Gpr35	3893.1	2383.4	3794.6	3958.4	3772.4	3896
Capn10	3893.1	2383.4	3794.6	3958.4	3772.4	3896
9430060I03Rik	3893.1	2383.4	3794.6	3958.4	3772.4	3896
2310007B03Rik	3893.1	2383.4	3794.6	3958.4	3772.4	3896
Agxt	3893.1	2383.4	3794.6	3958.4	3772.4	3896
Mir6901	3893.1	2383.4	3794.6	3958.4	3772.4	3896
Ano7	3893.1	2383.4	3794.6	3958.4	3772.4	3896
Mir6345	3893.1	2383.4	3794.6	3958.4	3772.4	3896
Mir6902	3893.1	2383.4	3794.6	3958.4	3772.4	3896
Ing5	3893.1	2383.4	3794.6	3958.4	3772.4	3896
Gm9994	3893.1	2383.4	3794.6	3958.4	3772.4	3896
Gal3st2	3893.1	2383.4	3794.6	3958.4	3772.4	3896
Gm6086	3893.1	2383.4	3794.6	3958.4	3772.4	3896
Pdcd1	3893.1	2383.4	3794.6	3958.4	3772.4	3896
4930440C22Rik	3893.1	2383.4	3794.6	3958.4	3772.4	3896
St8sia4	3893.1	2383.4	3794.6	3958.4	3772.4	3896
4930598F16Rik	3893.1	2383.4	3794.6	3958.4	3772.4	3896
1700063A18Rik	3893.1	2383.4	3794.6	3958.4	3772.4	3896
4930533P14Rik	3893.1	2383.4	3794.6	3958.4	3772.4	3896
Panct2	3893.1	2383.4	3794.6	3958.4	3772.4	3896
1810006J02Rik	3893.1	2383.4	3794.6	3958.4	3772.4	3896
Gm20268	3893.1	2383.4	3794.6	3958.4	3772.4	3896
Tnfrsf11a	3893.1	2383.4	3794.6	3958.4	3772.4	3896
Mir3473f	3893.1	2383.4	3794.6	3958.4	3772.4	3896
Serpinb5	3893.1	2383.4	3794.6	3958.4	3772.4	3896
Serpinb13	3893.1	2383.4	3794.6	3958.4	3772.4	3896
Serpinb3a	3893.1	2383.4	3794.6	3958.4	3772.4	3896
Serpinb3d	3893.1	2383.4	3794.6	3958.4	3772.4	3896
Serpinb3b	3893.1	2383.4	3794.6	3958.4	3772.4	3896
Serpinb3c	3893.1	2383.4	3794.6	3958.4	3772.4	3896
Serpinb11	3893.1	2383.4	3794.6	3958.4	3772.4	3896
Serpinb7	3893.1	2383.4	3794.6	3958.4	3772.4	3896
Serpinb8	3893.1	2383.4	3794.6	3958.4	3772.4	3896
Serpinb2	3893.1	2383.4	3794.6	3958.4	3772.4	3896
Serpinb10	3893.1	2383.4	3794.6	3958.4	3772.4	3896
D830032E09Rik	3893.1	2383.4	3794.6	3958.4	3772.4	3896
Nifk	3893.1	2383.4	3794.6	3958.4	3772.4	3896
2900060B14Rik	3893.1	2383.4	3794.6	3958.4	3772.4	3896
Tfcp2l1	3893.1	2383.4	3794.6	3958.4	3772.4	3896
Mir6346	3893.1	2383.4	3794.6	3958.4	3772.4	3896
Inhbb	3893.1	2383.4	3794.6	3958.4	3772.4	3896
3110009E18Rik	3893.1	2383.4	3794.6	3958.4	3772.4	3896
Tmem37	3893.1	2383.4	3794.6	3958.4	3772.4	3896
Steap3	3893.1	2383.4	3794.6	3958.4	3772.4	3896
Marco	3893.1	2383.4	3794.6	3958.4	3772.4	3896
En1	3893.1	2383.4	3794.6	3958.4	3772.4	3896
Htr5b	3893.1	2383.4	3794.6	3958.4	3772.4	3896
Lypd1	3893.1	2383.4	3794.6	3958.4	3772.4	3896
Acmsd	3893.1	2383.4	3794.6	3958.4	3772.4	3896
2900009J06Rik	3893.1	2383.4	3794.6	3958.4	3772.4	3896
Mir128-1	3893.1	2383.4	3794.6	3958.4	3772.4	3896
Mcm6	3893.1	2383.4	3794.6	3958.4	3772.4	3896
Cxcr4	3893.1	2383.4	3794.6	3958.4	3772.4	3896
Cd55	3893.1	2383.4	3794.6	3958.4	3772.4	3896
C4bp	3893.1	2383.4	3794.6	3958.4	3772.4	3896
Zp3r	3893.1	2383.4	3794.6	3958.4	3772.4	3896
Yod1	3893.1	2383.4	3794.6	3958.4	3772.4	3896
Il19	3893.1	2383.4	3794.6	3958.4	3772.4	3896
Fcmr	3893.1	2383.4	3794.6	3958.4	3772.4	3896
Pigr	3893.1	2383.4	3794.6	3958.4	3772.4	3896
Il24	3893.1	2383.4	3794.6	3958.4	3772.4	3896
Il20	3893.1	2383.4	3794.6	3958.4	3772.4	3896
Il10	3893.1	2383.4	3794.6	3958.4	3772.4	3896
Dyrk3	3893.1	2383.4	3794.6	3958.4	3772.4	3896
Ikbke	3893.1	2383.4	3794.6	3958.4	3772.4	3896
Fam72a	3893.1	2383.4	3794.6	3958.4	3772.4	3896
Rab7b	3893.1	2383.4	3794.6	3958.4	3772.4	3896
Ctse	3893.1	2383.4	3794.6	3958.4	3772.4	3896
Avpr1b	3893.1	2383.4	3794.6	3958.4	3772.4	3896
Pm20d1	3893.1	2383.4	3794.6	3958.4	3772.4	3896
Slc26a9	3893.1	2383.4	3794.6	3958.4	3772.4	3896
Slc45a3	3893.1	2383.4	3794.6	3958.4	3772.4	3896
Mir135b	3893.1	2383.4	3794.6	3958.4	3772.4	3896
Klhdc8a	3893.1	2383.4	3794.6	3958.4	3772.4	3896
Nuak2	3893.1	2383.4	3794.6	3958.4	3772.4	3896
Gm10538	3893.1	2383.4	3794.6	3958.4	3772.4	3896
Gm19461	3893.1	2383.4	3794.6	3958.4	3772.4	3896
Golt1a	3893.1	2383.4	3794.6	3958.4	3772.4	3896
Ren1	3893.1	2383.4	3794.6	3958.4	3772.4	3896
Ren2	3893.1	2383.4	3794.6	3958.4	3772.4	3896
Etnk2	3893.1	2383.4	3794.6	3958.4	3772.4	3896
Kiss1	3893.1	2383.4	3794.6	3958.4	3772.4	3896
Lax1	3893.1	2383.4	3794.6	3958.4	3772.4	3896
Zbed6	3893.1	2383.4	3794.6	3958.4	3772.4	3896
Atp2b4	3893.1	2383.4	3794.6	3958.4	3772.4	3896
Mir6903	3893.1	2383.4	3794.6	3958.4	3772.4	3896
Optc	3893.1	2383.4	3794.6	3958.4	3772.4	3896
Prelp	3893.1	2383.4	3794.6	3958.4	3772.4	3896
Mybph	3893.1	2383.4	3794.6	3958.4	3772.4	3896
Chit1	3893.1	2383.4	3794.6	3958.4	3772.4	3896
Myog	3893.1	2383.4	3794.6	3958.4	3772.4	3896
4933406M09Rik	3893.1	2383.4	3794.6	3958.4	3772.4	3896
Mgat4e	3893.1	2383.4	3794.6	3958.4	3772.4	3896
Rabif	3893.1	2383.4	3794.6	3958.4	3772.4	3896
Ube2t	3893.1	2383.4	3794.6	3958.4	3772.4	3896
Ptprv	3893.1	2383.4	3794.6	3958.4	3772.4	3896
Elf3	3893.1	2383.4	3794.6	3958.4	3772.4	3896
Timm17a	3893.1	2383.4	3794.6	3958.4	3772.4	3896
Lmod1	3893.1	2383.4	3794.6	3958.4	3772.4	3896
Mir1231	3893.1	2383.4	3794.6	3958.4	3772.4	3896
Pkp1	3893.1	2383.4	3794.6	3958.4	3772.4	3896
Tnnt2	3893.1	2383.4	3794.6	3958.4	3772.4	3896
Lad1	3893.1	2383.4	3794.6	3958.4	3772.4	3896
Igfn1	3893.1	2383.4	3794.6	3958.4	3772.4	3896
Tmem9	3893.1	2383.4	3794.6	3958.4	3772.4	3896
Ascl5	3893.1	2383.4	3794.6	3958.4	3772.4	3896
Cacna1s	3893.1	2383.4	3794.6	3958.4	3772.4	3896
Gpr25	3893.1	2383.4	3794.6	3958.4	3772.4	3896
Ddx59	3893.1	2383.4	3794.6	3958.4	3772.4	3896
9230116N13Rik	3893.1	2383.4	3794.6	3958.4	3772.4	3896
Kif14	3893.1	2383.4	3794.6	3958.4	3772.4	3896
Nr5a2	3893.1	2383.4	3794.6	3958.4	3772.4	3896
Lhx9	3893.1	2383.4	3794.6	3958.4	3772.4	3896
4930596I21Rik	3893.1	2383.4	3794.6	3958.4	3772.4	3896
4933436E23Rik	3893.1	2383.4	3794.6	3958.4	3772.4	3896
Cfhr1	3893.1	2383.4	3794.6	3958.4	3772.4	3896
F13b	3893.1	2383.4	3794.6	3958.4	3772.4	3896
[truncated: 22,456 more rows]

## Sheet: Rat
Gene	Granule	Purkinje	Basket	Astrocyte	Oligo	OPC
Itga7	7.6	24329.4	14244.3	7007.4	25384.7	20610.4
Prrt2	13.2	30970	13022.9	13492.1	26464.2	7561.1
Cbln1	26.2	31721.5	18986.8	18687.9	7624.6	19495
Gabra6	34	13516.3	15394.8	15529.4	9196.7	15353.7
Nrep	34.2	24804.2	8073.2	12645	25707.5	20348.5
Calb2	34.8	13241.3	15233.6	10415.2	14835.7	15106.2
Cbln3	39.9	31011.3	13164.8	18525	7585	26058
Fat2	44.8	13160	15069.8	15210.6	14766.8	10398.6
Rgl3	48.2	25060.4	19767.8	8120.4	26002.6	12657
Chn2	49.8	24835.6	26183.6	20183.2	7228.5	13051.3
Cdh15	53.6	8560.8	10561	10724.6	10229.1	10590.2
Selm	60.2	18732.1	13565.1	7799	24987	31436.5
Tesc	64	8557.8	10559	10723.3	10226.3	10588.2
Zscan30	65.5	24327.7	13137	12769.7	24886.3	25535.3
Pagr1	68.8	31092.6	13808.9	20020.7	24660.2	6645.1
Gabrd	74.8	8553.4	10556.4	10721.1	10222.9	10584.9
Grin2c	80.4	23586.1	25153.6	7327.4	19985.6	15265.3
Shf	84.4	13576.3	15456.7	15637.2	15179.9	8719.1
Rbfox3	86.4	13231.1	15140.5	15290.7	14835.9	10051
Kcnh1	90.9	8551	10555	10719.9	10219.8	10583.2
Mvp	93.4	19077.9	20653.9	15065.4	15321.2	8179
AABR07030880.1	93.9	8547.9	10554.2	10717.4	10217.2	10580.4
AABR07043098.1	95.4	8549.4	10554.4	10719.2	10219.2	10582.2
Wscd2	96.6	18046.7	8193.2	13731.5	25893.1	25984.8
Mir23b	100.5	24731.3	14496.7	19738.3	6536	26246.3
Il16	103.6	8548.1	10553.6	10718.3	10217.2	10581.4
Maf	104.3	24824.6	26080.6	13074.1	7124.8	20382.4
Slc17a7	104.8	18232.5	20078.6	15041.2	9698.3	15316.5
Zfp449	110.8	18723.4	25676.9	31025	13452.8	7385.2
Camk4	111.6	8546.2	10552.2	10717	10214.9	10579.8
Pax6	111.8	14003.4	15837.4	7692	15462.1	15755.3
Tmem51	113.8	13550.5	15437.2	15618.8	15151	8777.2
Diras2	114	19326.7	20820.5	13718.3	19969	7704.4
Mpp3	114.8	19743.7	6712.2	13395.7	31330.6	25183.7
Mir3576	116.5	12176.1	7333.9	19691.5	26216.7	26113
Shisa8	119.6	13554.5	15442.2	15583.8	8885	15400.8
AABR07070131.1	123.6	18855.2	25210	31609.6	13568.8	7123.5
AC121204.3	125.7	19013.8	31323.1	12522.8	19598.3	13057.7
Kcnk1	128.5	18589.9	7617.5	14224.5	25669.6	25736.3
AABR07037054.1	132	24045.6	19736.4	13928.4	14390.6	19495.3
Ablim1	134.4	7645.3	20388.3	14647	19950.8	20104.3
Ppfia4	134.6	24534.3	19622.4	7342.3	25595.3	14334
Actl6b	135.4	25036.6	7198.9	13052.6	30584.9	20289.4
Rnf112	137.1	19428	26094.6	26090.6	7255.6	12784.2
Camkk2	137.1	7244.8	15584.6	15637.7	15242.9	15496.6
Atp1a1	137.6	31594.9	13377.9	19163.8	7600.1	24727.5
Syt4	139.6	13371.3	7448.3	19128.2	30854.6	25622
Nudcd3	140.6	28769.8	25299.1	14473.2	19718	7757.8
AC111838.1	152.1	18096.1	13917.8	20513.1	19997.3	14267.4
AC118802.1	153.3	19138.5	12398.3	12388.8	25446.9	31807.3
Als2	154.6	29770.7	7157.2	13840.8	25784.4	19663.3
Mir1188	157.2	12806.4	13886.3	13321	25373.9	31926.9
RGD1560784	169	30985	13276.2	13401	25994.7	7772.6
Ak4	174.2	17924.2	10277.3	19824.9	19349.1	14944.7
Mir3596c	180	24957.5	19086.1	14484.4	19365.9	13334.9
Mir3578	180.9	13412.2	9965.9	15455.4	14901.6	15152.4
Chgb	185.6	19416	7449.1	12554.7	25685.6	31184.1
Car4	186.3	8522.7	10539.2	10703.2	10194.4	10561.1
RGD1304810	186.8	19570.9	13048.5	8313.5	20683.3	20874.3
Rnf182	192.8	18223	20135.6	14385.9	19761.9	9829.1
LOC100910401	194.8	18925.1	19613.5	15543.7	20210.2	8251.2
Slc16a6	196.4	23881.5	25562.9	14636.8	19091.6	8272.1
Ppargc1b	198	18500	13528.2	8514	25566.6	25630.6
Plk5	201.8	19489.5	7949.7	13572.4	20623	20817.7
Scara3	203	8520.4	10539.8	10704.2	10193	10560.6
AABR07007023.1	204	23964.5	30615.2	14157.6	19527.4	7244.6
Rtn4rl1	204.8	7133.3	15587.8	15643.8	15246.6	15503.5
Nol3	205.8	24279.5	7462.1	13880.1	25344	19418.7
Ccng2	207.1	25011.2	13536.1	18720	8336.6	26018.6
AABR07013140.1	210	8518.2	10538	10703.3	10191.1	10558.5
Sel1l3	212.9	13407.6	10009.2	15445.6	14895.3	15147.5
Arpp21	218	14020	15768.8	15939.8	15506.2	7201
Ski	219.3	29853.1	25408.3	14298.5	12701.1	13901.4
Wdr66	222.3	13566.9	15464.7	15644.7	15172.1	8547.8
Nedd4l	223.6	23614.8	20352.4	7879.7	24823.7	14609.3
AABR07043098.3	230	13339.3	15254.9	15423.3	14958.2	9451.8
Phpt1	231	17159.9	7899.8	13663.3	31108.6	26178.5
Gm1141	234.4	23417.8	25427.9	25421.3	13497.9	7826.6
Mir541	245.1	17339.2	13267.8	12914.9	20493	20666.1
Jph3	245.8	13852.8	15666.4	15844.8	15394	7618
AC099294.6	248.1	25365.3	12208.4	19109.6	20376.3	19457.5
Tmem266	251.9	13507.6	9519.2	15578.9	15000.8	15249.1
AABR07024885.1	252.6	29613	25944.4	19970	12871.6	7666.7
Rtn4r	256.8	8504.1	10531.2	10695.8	10178.3	10548.7
Rims1	257.1	18776	8685.3	20712.8	20144.8	14034.1
Adcy1	260.3	12286.1	7816.2	19621.6	31689.2	24798.8
Sema3g	261.2	13440.7	9746	15504.9	14934.8	15185
AABR07002564.1	267	13233	8795.6	20794.8	19670.2	20447.3
AABR07026125.1	268.6	23932.5	19593.4	31310.8	11885.5	12685.4
AABR07042077.1	271.9	24383.5	12356.1	21173	30074.2	8020.4
Snrk	275.3	30296.3	12780.9	7860.3	25125.4	20160.2
Pik3r3	276.3	30591.8	7791.3	18417	25358.5	13945.1
Mxi1	281.8	29500.6	20146.2	20470	13994.8	7683.9
Sphkap	283.4	14149.7	7469.7	20644	20133.6	20246.3
Caln1	283.5	12120.3	20894.7	20966	20661.1	7810.1
AABR07033679.1	285	8494.2	10526	10689.1	10172.1	10541.2
Etv1	288.3	18733.2	20471.9	20631.4	13527.7	8802.7
Olfm1	290	23516.3	14331	20229	24842	8515.5
Cemip	291	13230.6	15165.5	15319.9	14843.9	9802.5
Zfp771	292.1	30543.3	18687.4	13900.1	23607.5	9004.9
AC128960.1	292.9	31193.2	19730.6	12997.8	19749.1	7451.4
Kcnc1	293	18171.1	13581.7	6919.3	31422	26018.5
Prpf38a	293.6	29287.3	19564.7	24837.7	15013.2	8096.7
Stxbp1	298.2	19214.8	7176.1	13293.8	30998.8	25466.4
Pgbd5	299.2	12319.8	7762	19654.4	30491.9	25897.8
Pnmal2	299.4	30980.1	6704.9	13988.6	26247.6	18151.9
Fam171a2	300.9	25790.3	19561.4	12898.8	26456.7	6621.3
AABR07039234.1	302.5	24583.4	13363.1	14611.9	25047	13657.5
Wdfy3	305.7	30827.5	18015.5	19704.3	7592.1	18907.1
Supt4h1	306.2	31018.3	24092.3	13793	12771.3	18667.4
Gprc5c	308.4	8490.8	10523.6	10688.6	10168.3	10536.4
Nmt1	308.7	24332	25078.9	13746.6	19520.8	8850.8
Ddrgk1	311.2	31347.3	19775.7	13163.6	18730.9	9093.5
AABR07025051.3	311.7	8491.4	10520.1	10685.7	10165.8	10535.5
Calhm3	314.2	13442.5	15366.4	15534.5	15063.1	8944.3
Adrbk1	314.9	30149.6	24574.7	14266.2	18841.4	8192.2
Sptb	317	8488.2	10522.4	10687.2	10164.2	10535.7
Vwa7	319.2	18291.8	20188.1	15295.4	19813	8182.7
AABR07067403.1	324.1	23848.5	21036	7448.9	13531.2	25068.6
Scn1b	330.6	24480.3	6873.9	12951.5	25699.3	26086.1
Capn1	330.8	8485.2	10521	10684.4	10163	10532.4
AABR07009927.1	331.2	18683.1	8187.3	20625.9	20034.1	14109.3
AABR07053850.1	332.9	13781.9	8453.1	15847.7	15221.9	15473.4
Scn2b	334	19459.7	7198.9	12642.7	31430.5	25431.7
Mmp24	334.7	12252.4	8270.4	19460.1	25745.4	25838.8
Ablim3	334.8	13525	9357.4	15609.3	15017.8	15268.1
Mir6329	336.2	8483.9	10519	10680.7	10162	10526.9
RGD1310127	336.9	27899.1	14377.1	20005.1	14048.3	14397.8
Pan3	338	29913.8	8920.3	24654.4	13603	19071.6
Dusp5	341.2	8482.2	10520.2	10684.4	10160.6	10530.4
RGD1563668	341.7	8482.2	10520.3	10684.5	10160.8	10531
Rhbdl1	342.3	24472.2	12191.4	12876	31146.5	19876.4
Mir129-2	347	25636.1	26648.3	19019.5	12863.9	6919.1
Kcnj12	349.6	8480.8	10518.8	10683.6	10158.9	10529
Asphd1	352.5	30037	12571.2	6816.6	25784.2	20691.1
Stmn2	353.6	7920.9	14811.2	20250	19770.8	19892.6
Tspan1	356.4	13367.3	15287.2	15414.2	9361.9	15221.8
Tspan9	357	12239.1	25191.3	8964.6	29407.8	19969
Tmem109	359.1	29794.5	13935	7637.9	20050.1	19714.3
LOC683422	361.1	18852.8	13866.5	8989.5	24816.7	24827.7
Rps6ka1	364.5	14006.8	15753.7	15902.9	7239.2	15742.2
Npm1	366.3	29302.4	7684.1	20447.5	13701.1	24870.6
Bsn	367	12594.2	8272.9	19860.4	30468.7	24888.5
AABR07006544.1	367.1	25247.1	19440.9	7171	31070.6	13111
Gtf2f1	372.1	13571.2	19216.3	7535.1	25648	25512.1
Dgkd	374.2	29700	25032	14302	7985.6	18724.7
Tmem44	375.6	8471.4	10514.9	10679.7	10153.6	10523.2
LOC100360491	376.9	8471.7	10515.6	10676.2	10152.4	10521.7
Wdr83os	379.3	24515.7	12973.9	19587.7	18445.2	25100.5
Mir195	379.6	24468.1	13841	19638.6	25515.9	7209.4
AABR07027235.1	381.9	24895.8	26195.2	14131.1	13148.1	8356.8
Slc8a2	383.3	19233.3	20881.2	15068.2	20550.5	6258.6
Atpif1	390.7	23488.3	13551.4	7701.5	19980.7	30956.8
Tmem62	391.2	23399.4	8666.5	24713.4	13289.6	30359.5
AABR07050086.2	392.5	23813.3	19537.4	8588.1	20027.7	13796.6
Reln	394.1	8467.6	10512.8	10677.6	10148.6	10519.9
Gnb5	405.9	24308.7	8966.2	14190.3	30097.5	18444.1
Susd6	407.5	30866.6	8499.6	18657	13323.7	24675.4
Syne1	409.5	17932	8420.2	12948.3	31340.9	25410.4
AABR07031674.1	414	18571.6	15100.6	9411.7	19928.8	15072.5
Jund	425.8	31252.2	25532.7	19180.3	6676.6	13420.2
Cadm3	430.3	30707.6	6325.1	13316.4	26284.5	19340.2
Ppp3ca	433.4	7637	20110.5	24734.4	24608.5	14383.2
Itga11	437.2	8453.3	10506.4	10668.1	10139.9	10511.2
Chchd1	437.8	25490	8218.3	19563.2	13665.7	25691.9
Stx1b	438.5	24269.6	13164.4	18274.5	31775.8	8543.8
Cdkn2aip	441	23551.7	13860.3	14361.1	14531.1	25465.5
LOC103690171	443.9	18482.5	12432.1	13355.5	31944.5	19893.4
AABR07042999.1	448.7	18973.8	20693.4	14467.6	20352.4	6826.4
Cplx2	450.9	13600.7	15500.6	15686	15204	8208.4
Mir381	453	7387	14534.5	14228.5	24906.2	24957.7
Atp2b3	454.5	30107.8	6406.1	13224.3	26251	19970.1
Usp3	463.2	29011.9	8675	19919.6	25150.9	13245.5
rno-mir-679	465.5	13137.9	10446.5	15228	14661.3	14918
Crhr1	465.9	14030.1	15780.2	15946.2	15505.3	6926.4
Upf3b	466.3	30676.1	12575.7	14100.2	25376.1	13459
Slitrk1	466.5	12750.4	19512.5	26171	30444.2	7058.8
Mapk12	467.2	18189.3	20125.3	8746.1	19720	15074.2
Ncl	467.4	30901.6	19456.9	19325.6	12949.9	13113
AABR07070243.1	467.6	8439.7	10499.5	10662.1	10130	10501.5
Elavl3	468.3	29646	13965.5	24753.6	7461.2	20042.7
Ndst3	474.1	8444.5	10501.2	10664.8	10131.2	10505
Plxnb2	474.2	23836.2	20279.1	20025.6	24309.3	7461.9
Rer1	477	28146.6	25243.4	19577.2	13437	9115.3
Kcnk3	477.7	8445	10500.4	10664	10130.1	10503.4
Zic1	478.4	30955.7	12865	6451.1	25806	19865.2
Cadps2	478.9	8442.4	10500.7	10665	10130.4	10502.4
Arrdc5	480.6	13014.8	9324.9	20223.2	19725	19863.1
Car10	482	19379.7	14181.9	7299.5	20556.2	20746.6
Tmem163	482.3	19183.7	20762.7	20898	14440.2	6664
Ddx5	484.4	31449	8483.2	18990.3	13538.8	23504
Syt12	485.8	19289.5	7132.9	14689	20447.2	20642.3
Tmem132a	488.1	25506.9	7041.9	12149	20288.8	26359
Tmem130	488.2	25133.9	7375.5	11955.5	31497.6	19903.4
Mgat3	490.5	30321.8	14092.8	7846.6	19244.6	24298.9
Ptms	491.5	30824.8	14480.9	12437.5	19059.8	14647.8
AABR07006672.1	495.1	18399	20294	13765.4	19921.8	8811.1
RGD1563986	496.2	30999.3	19730.7	24848.6	6687.4	13440.9
Lonrf2	501.4	18172.2	7258.7	14812.6	30991.6	24791.6
Specc1	503.8	18357.6	20124.1	20250	7801.3	15383.4
Kcnt1	510.9	26067.3	7071.6	13189.8	26683.3	18249.1
LOC102551184	513.8	31819.5	24471.6	19161.7	6305.1	14458.9
Slc45a1	519.1	13377.8	19527.3	24971.9	24543.9	8813.3
Tmem59l	520.8	17036	8162.5	13565.6	31607.7	25658.1
Mrgprf	521.2	13257.6	15216.2	15380.9	14886.9	9384.9
Fzd7	525.5	13174.9	15245.6	10006.2	14797.5	15083.4
Ctdsp2	526.2	29244.8	19825.6	13162	7763.8	25588.6
AABR07053681.1	527.3	13231.4	9849.9	15334.7	14764.5	15022.3
Noc2l	527.4	23495.5	14050.1	13734.1	31295.5	12144.9
Usp46	528.3	12045.4	13424.6	18557.5	31223.5	25148.6
Cpsf4	530.3	23107.9	25701.1	8643.9	14484.1	24122.3
Pxn	530.4	18664.6	20530.2	13317.8	20159.7	8946.1
Erc1	531	13457.6	9389.8	15565.6	14961.6	15218.4
Nap1l3	531.2	28729.7	8622.9	20050.8	14681.7	19792.9
Kcnj3	542.4	19311.8	6640.1	15063	20448.1	20644.9
Cntnap1	543.6	18155.9	6909.9	13702	26167.5	30952.6
Arf5	543.8	28583.8	24765.1	7543.8	19663.6	14493.6
Grik2	544.8	18642.8	20418.5	20575.7	8826.6	13355.4
Abcc8	545.7	12346	19443.9	25525.3	25068.8	8978.6
H6pd	547.7	13402	9581.6	15506.5	14910.3	15168.8
Bckdk	547.9	30926.6	18669.9	13096.2	13060.5	24458.7
AABR07001438.1	550.8	8422.6	10486.6	10651.3	10110.3	10489.3
Ppm1d	551.9	28626.2	19242.9	25719.9	8058.4	14084.3
AABR07063462.1	553.8	29700.1	25660.9	14613.4	13420.7	8714
Fem1a	554.5	18957.6	7560.8	13423.3	25568.3	25767.4
Kcnk10	557.6	8420.6	10489	10652.2	10112.4	10486
Grb7	558.4	8418.7	10486.8	10652	10113	10485.2
LOC500035	559.5	24891.4	25293.5	14183.4	19433.5	7430.4
MGC116202	560.1	19131.9	13008.2	20995.8	20413.5	8345.3
Zrsr2	560.9	17510.4	19132.5	18981.7	31130.5	13227.8
Tmem63c	563.5	7330.9	20281.2	20327.3	19943	14250.9
AABR07050086.1	563.8	24991	19531.4	13378.7	19070.4	10163.7
Psd	569.5	20170.2	7270.1	12296.9	21057.6	21278.4
Rp9	569.9	23909	7534.6	14125	25038.9	20413.8
Exph5	569.9	7041.4	15540.8	15593.5	15170.8	15432.6
AABR07072671.2	571.6	13295.4	15259.9	15425.2	14927.8	9099.7
Btg1	573.9	28397.8	6947.4	20362.1	19829.1	15250.5
Tarbp1	577.3	24002.8	7302	14160.5	25101	20487.1
Syt1	580.5	13785.5	8192	15859.8	15214.8	15477
Anp32b	582.5	30306.2	26175.6	18762.7	12137.9	12806.5
Pdzd3	584.8	23286.1	25010.9	7897.9	13233.1	20347
AABR07045047.1	586.9	11751.9	30798.9	18057.3	25058.2	18566
Mtch2	593.5	29181.7	24970.5	13556.8	13310.2	15246.7
Cntn2	599	31570.1	19472.9	13429.4	5963.6	25486.4
Fbxo45	604.1	30356.5	18928.4	24387.7	8350.4	13765
Mtcp1	607.3	22302.8	20125.6	14940.5	19260.3	13051.6
Susd2	611.2	13036.7	15118.7	10419.3	14668.4	14952.4
Zfp667	611.6	8404.8	10480.6	10646.1	10101	10475.2
Irgq	611.6	13377	14375.7	9641.5	25132.4	24364.3
Kbtbd11	612.4	13132.9	15125	15278.2	14779.5	9616.8
Lurap1	613.3	18819.2	20410.6	20529	6574.6	15511.6
Zfp238	613.4	30995.5	6274.8	13408.9	19113.1	25988.8
Plcxd3	613.7	13349.2	9712.3	15452.3	14858.8	15121
Rpl7l1	614.5	28835.1	14582	14159.1	20057.2	13196.2
AABR07012492.1	618.6	24847.7	19509.5	12942.5	25100.8	11859.5
AABR07037520.1	621.7	18281.9	7263.5	14620.5	25550.1	25631.7
Trabd	622.3	29694.9	18577	13436.6	24785.6	13912.4
Neurl1	623.9	13993.4	15759.2	15928	15477	6872
AABR07034748.1	624.9	8400	10476.1	10641.8	10097.8	10470.4
Srrm4	625	19652.8	13472.1	7281	20721	20922.2
AABR07072052.1	626.8	19249.2	12220.4	15058.8	25314.9	14191.6
Eif4e3	627.6	13539.1	15030.2	24848.1	24414.3	8524.6
AABR07065532.6	635	13503.4	8464.1	15621	14997	15259.2
Psip1	637.7	29155.5	7556.1	15202.9	24673.8	19307.7
Sv2b	641	8394.8	10474.5	10639.8	10095	10468.6
Smg1	643.3	30429.3	7313.2	25116.7	18742.1	14122.7
Rnf39	643.5	8395.2	10474.8	10640.1	10093.2	10468.7
Akap12	647.3	18685.6	13543.1	9833.1	20059.8	20230.3
Slc9a1	647.8	30961.1	18898	13552	24461.4	7641.8
Tbc1d16	648.7	23447.2	29919.8	15119.2	14330.1	8625.5
Coro2b	652.2	12465.3	31347.4	7934	18115	25897.5
Lhfp	652.3	31294	13395.7	7536.9	18570	25030.7
Rit2	655.6	18166.8	8895	20179.4	19600.5	15086.1
Galnt9	655.9	6733.4	14376.2	20680.4	20187.2	20337.4
Gpr153	657.9	19461.7	21064.1	14406.9	20735.6	6075.1
Slc39a3	659.9	23581.1	25282.6	14518.1	15076.4	7139.3
Rbfox1	661.7	17471.8	25265.6	25286	13758.8	13792.5
Zbtb22	663	13499.8	15426.1	15569.8	7775.9	15365.7
Fbxw8	663.7	17693.8	19699.6	14684.2	19270.4	10279.4
Ngdn	664.8	24690.7	12678.1	13458.6	20368.3	25708.6
Mark4	666.4	28961.9	12855.1	12403.1	25850.5	19168.9
Inip	667.2	28508.3	14071.8	24782.4	8072.6	20213
Scrt1	669.6	20048.8	6697.8	12431.5	30720.8	25674.2
Kcnq2	671.5	18166.8	14142.2	25391.5	24925.2	8510.6
AABR07015006.1	676.6	22664	14292.6	24542.1	9024.1	19634.8
C2cd2	676.8	18744.7	13539.9	20714.5	20129.8	8671
AC119462.3	683.6	18774.3	19501.6	12777.6	30761	13077.9
Fn3k	684	24681.4	13152.7	7407.8	25124.9	25490.1
Speg	684.2	24994.5	6997.1	13524.3	25887.9	19647.2
Cltb	693.5	24247.6	13799.6	8505.7	30706.4	13912
Nsa2	694.4	8378.7	10469.2	10631.3	10083.6	10458.7
AABR07037151.1	695.5	8372.4	10469	10628.7	10082.7	10455.5
Nr1h3	696.2	13311.2	15395.3	9291.8	14942.2	15224.7
Rapgef4	697.1	13281.8	15259.7	15426.4	14923.9	9069.9
Acbd4	698	31640.6	23772.5	8497.3	18393	13383.3
Wdr46	698.9	18503.5	19907.8	8940.7	24413.7	14744.9
Sergef	699.8	18387.9	20320.1	14689.4	19929.5	8322.5
Zfp397	702	29471	13824.9	8361.2	24507.2	19672.8
Lamp5	703.3	8374.9	10465.9	10631.3	10079.3	10457
RGD1304884	708.2	30739.1	13799.7	18898.2	13816.2	18607
Sstr3	720.7	13340.4	15424.6	9167	14964.9	15246.2
AABR07047633.1	727.4	17147.4	19322.4	9701.2	14587.3	18995.7
Med1	728.9	30578.5	19543.6	13766.6	18494.7	8350.2
Igsf9b	731.9	25262.7	12924.5	19470.7	31117.3	6762.7
Upf3a	732	29859	13860.4	8499.1	14136.2	25274.6
H3f3a	738.2	31249.2	23981.9	18915.7	7646	13889.2
Soga1	738.5	31095.9	25125.7	18854.5	14316.9	6344.1
Csad	741.4	24619.5	13328.2	13795.9	30299.4	12183.1
Lin7c	741.5	23036.5	8585	19951.5	14764.6	24435.5
Vat1l	746.3	13966.9	15745	15914.1	15456.8	6821.7
Prune2	749.5	25357.5	6927.3	13994.1	26164.7	18664.7
Rock2	750.3	18571.8	25098.4	15175.7	7493.8	24672
Svop	751.4	13363.9	9473.3	15501	14884.2	15147.1
Caly	753.1	24413	7246.7	20465.7	25466	13318.2
B3gnt4	755	8363.6	10458.5	10624.7	10072.1	10444.3
Map3k12	759.1	18574.3	7050.4	13552.1	30575.2	25981.1
Polr3b	760.8	22809.5	13772.4	19838	24237.9	9720.6
Pclo	763.1	18748.1	7282.2	25092.6	30090.3	14361
AABR07063090.1	763.2	18566.1	20428.4	12777.4	20059.6	8579.5
Ntpcr	764	24112	14929.3	8204.3	25310.4	14814.3
Stxbp5l	765.6	18390	9235.9	14445.6	19824.9	19996.9
Syp	768.3	18758.1	6739.4	13309.4	31551.7	25502.5
Hectd3	769.1	27684.6	14366.9	9341.6	14696.6	24663
Tiam1	770.3	25027.2	6255.2	13127.8	25876.6	20693.1
Bicd1	771.1	13062.6	15064.7	15224.5	14718.5	9810.5
Wbscr17	771.9	24566.8	6132	13630.1	25475.8	21139.3
Iqsec2	772.6	23947.9	20684.3	8120.8	25149.4	12972
Slc35f3	772.9	13175.8	6847.4	19314.7	25850.5	25957
Nop56	773.7	28975.5	8369.7	19571	25130.2	13422.5
Slc18b1	774.2	22985.9	15165.9	8608.2	24363.5	19428.8
Idi1	774.3	8357.3	10455.8	10621.5	10068	10442.6
Svep1	775.2	12971.5	14983.5	15129.1	14625.1	10148.5
Rab27a	775.5	8356.8	10456.3	10621	10066.7	10442.6
Cnksr3	777.6	24615.2	26055.2	20056.8	6603.3	13523.4
Man2a2	778.6	29853.5	13300.1	19270	23890.2	13012.2
Calm1	778.7	25629.2	13702.9	12830	25124.5	18800.8
Rps10l1	779.3	23141.8	20294.9	7484.9	20022.1	24527.1
Tmem35	781.8	24493	7124.8	14277.4	25515.3	19549.2
Camk2b	781.9	6013.7	20281.2	20340.7	20021.4	15286.2
Tceal9	783.8	12941.9	15068.3	10395.1	14599.5	14886.3
Negr1	784.3	25079	13905.8	6905	25956.3	19049.5
AC112531.2	786.4	12615.9	25143.6	18842.2	25585.9	13411
Apba1	787.8	24859	18411.2	30857.9	13404.8	8076.1
Cdon	793.5	6152.9	25892.7	25853.6	18805.3	14477.1
Psmd2	794.4	24343.2	13456.2	14031.3	13510.9	25557.1
Deaf1	798.1	30814.1	24320.9	14431.1	13834.7	7629.1
Cbfa2t3	800.3	8348.9	10452.2	10619.3	10064.3	10437.3
Zfp653	808.4	28527.1	25003.7	13866	19224.6	8624.1
AABR07034445.1	808.7	17813.4	10329.8	14766.9	19290.8	19462
LOC102548415	808.8	18035	8911.8	15462.3	19485.2	19649
Vsnl1	811	8347.9	10450.9	10615.8	10060.5	10436.1
Ap3m2	811.8	24512.6	14081.1	13686.7	30467.9	8498.9
Fam19a5	814	13900.3	15706.4	15878	15410.4	6939.8
Socs7	818	30837.7	18970.8	13863.7	24340.3	7518.9
Nup188	818	30533.9	24913.1	13151	19312.9	7391
Sgsm1	819.1	25587.7	7091.9	12550.7	31204.6	19128.4
Cxxc1	819.8	31244.7	24512	12649.4	17508.5	13091.8
Exosc1	820.9	22504.2	14600.8	19492.4	14057.9	24194
Ttc9b	821.4	24665.7	18241.2	12999.6	25710.3	8713.8
Chd7	822.5	25283.4	26481.5	19936.9	7091.5	12031.8
AABR07056576.1	822.5	13069.4	6689.1	24864.1	31565	19509.6
Mir487b	823	11132.8	7754.8	21043.9	20612.3	20778.5
AC123293.3	823.9	23225	25044.5	20167.1	14110.5	7420
AC120727.1	824.1	13361.9	7978.6	25716.5	20095	19875.2
Sdc2	824.2	13708.2	15682.1	7866.9	15252.2	15546.6
Nfatc2ip	825	8339.5	10448.2	10613.4	10055.8	10430.4
Smarcc2	825.3	29840.5	24265.4	8096.9	19347.4	13700
Dnm1	825.6	18396.4	7124.8	13167.8	31897.9	25004.1
Celsr3	829.1	12083.6	7281.6	19095.3	31134.2	25976.3
Pdrg1	830	24461.9	18862.7	8485.7	13627.8	30476.6
Dctn1	830.7	30252.6	20029.5	8313.6	14280	13944.5
Ccndbp1	833.1	29827.2	13796.1	14172.5	23820.7	13659.6
Gigyf1	833.4	31482.6	13818.1	6931.8	19190.7	23878.7
Ppp1ca	834.5	17592.3	19499.1	14118	14209.8	30008.8
AABR07028768.1	835.4	18321	20265	12747.1	13010.3	20025.4
Nptxr	839.7	6476.5	25313.8	20456.6	29826.3	13411
Pqlc1	840.4	13527	19630.7	20575.9	20186.8	7910.9
Rnf103	841	29048.4	8404.8	24964.6	13789.2	19324.8
Dopey2	843.7	24231.5	8897.4	13162.3	25341.1	19649.8
Prkce	844.3	23556.7	8143.8	19920.8	24831.4	14393.2
Fbxl12	845.2	31396.9	24664.6	8276.7	13823.7	13232.7
Mbd2	847.2	31133.2	23799.6	19282.7	8126.1	13286.3
Adam22	856.8	24459.6	6550.5	18869	25492.6	18742.8
Ap3b2	859.9	22731.9	13697.1	13302.1	31847.7	13752.5
Ctu2	860.6	18125.1	14976	9002.6	19581.2	19744.9
Rnasek	861.2	29860	10829.7	12288.2	24958.6	19524.3
Pacsin1	863.5	19044.2	7323.5	12015.4	30786.6	26138.9
Trim3	869.3	24538.6	14561	18969.6	7449.6	30385.3
AABR07026032.2	871	8329.8	10439.7	10607.4	10047.7	10422.2
AABR07027407.1	874.8	8328.4	10440.4	10607.4	10047.8	10422.4
Dnah11	874.8	14075.3	7118	16017.5	15376.5	15656.5
Cacnb4	875.4	6762.5	13415.9	18639.7	31701.9	25038.4
Slc9a5	875.8	17536.7	8259.2	13687.6	31003.7	25056.1
Ephb2	877.2	17585.3	7534.5	25980.4	25524.5	14416.7
Arhgef7	877.4	24757.6	7293.4	13184.2	25688	19986.1
Mir300	878.8	6201	14553.3	14260.4	25801.7	25891.4
Boc	880.5	18067.3	25763.6	7139.5	25417.4	14493.6
Dcaf11	880.7	29107.9	19333.9	13002.9	19318.5	13725.5
Mir137	884.4	8325.6	10436.8	10603.5	10042.1	10415.7
Cacnb3	884.7	18843.6	14259	8089.9	20192	20371.8
Fbxl16	885.6	23318.6	7665.1	15449.2	24560.2	19728.8
Map7d1	886.4	30680.9	25106.9	14084.1	12972.3	8362.6
Nck1	886.9	28326.1	8819.2	14481.9	19260.4	24560.7
Mrpl38	889.2	17841.3	8997.2	13743.6	24883.6	24918.1
Kyat1	890.9	18405.1	14614	8844.3	19835.8	20008.1
Cct7	891.5	28101.9	8764.2	24732.7	13641.7	24329.9
Orai2	894.2	6266.1	19038.7	13572.7	31176.3	25465.5
Mir99b	896.8	23831.1	13538.2	7861.9	31240.8	18863.8
Cdipt	898.8	29919.7	7637.5	13256.5	19141.6	25605
Khnyn	900.6	17852.9	19859.6	14123.6	19437.9	9928.1
Slc43a2	902	29966.6	7991.6	19148.1	18171.7	24549
Optc	908.3	13618.1	15535.2	15713.8	15218	7646.2
Map1s	910	18192.5	20062.4	15230.8	18793.9	9174.1
Lzts3	913.2	23789.2	14654.2	8241.8	25030.9	14713.8
Clip1	914	18426.1	7250.8	13174.3	31399.5	25260.6
Ppm1e	914.1	30253.6	19865.5	14073.3	24032.4	7086.8
Paqr9	915.2	13412.8	6703.2	19320.7	31066.8	25299.3
Zmynd10	917.1	29115.8	13426.7	8046.6	25194	19229.6
AABR07062799.2	917.3	30506.5	6592.5	13245.4	25705.7	19547.8
Map1b	924.7	18184.6	8321.5	30403	25471.6	13012.2
AABR07063421.1	926.1	31040.6	12901.4	13005.4	13710.8	19755.5
Tmem178a	929.5	24612.3	5949.1	13854.3	25559.6	20802.5
Agbl2	929.7	8312.1	10432.4	10597.8	10037.8	10410
Lonrf1	932.8	13032.6	15150	10096.1	14685.6	14967.5
Gap43	932.9	18614.8	7236	20497	19895.5	15328.8
Suds3	933.3	25231.9	13973.3	7410.9	30372.7	18432
Chmp2a	933.7	18960.3	13903.2	8093.3	30740	19777.9
Actl7a	936.5	8313.4	10424.8	10591.5	10031	10410.4
Cchcr1	938.2	6307.7	20358.3	14095.2	25112.3	25187.2
AABR07002774.2	940.9	13283.9	15241.3	15370.3	7624.9	15158.2
Tnfrsf19	943	18359.6	20179.3	20315.5	14907.8	7539.5
Dab2ip	945.4	24929.3	6694	12519.3	25761.2	20884.9
LOC102555727	945.9	12949.9	14998.1	15144.9	14632.1	9859.4
Psmb5	950.2	28825.3	19604.8	14533.5	19226.7	8543
Asphd2	952.2	12904.7	9187.3	19129.2	24564.4	24596.2
Cep250	952.2	29110.6	19892.8	13347.9	19292.9	13818.6
Atf7	957.9	31168.6	24228.4	18405.7	13379.6	8161.2
Aifm3	967.5	13080.5	19618	6231.3	31411.3	25072.5
Htatsf1	967.7	29413.5	25520.1	19802.3	13051.7	7496.5
Tgs1	969.4	13066.1	9470.6	20183.7	19675.4	19815.6
AC097890.1	979.7	17661.5	25192.5	7948.4	19094.5	19925.4
AABR07038114.1	981.9	14210.6	15498	7109	15564.9	15858.5
Sez6	983.2	25049.7	6061.2	20918.4	25950.9	12761.6
Lgi1	984.2	8297.2	10423.7	10589.6	10024	10398.8
Lrfn3	986.2	23852.9	13028.2	19271.3	30629.3	8063.1
Ppfia1	987.2	18245.6	9506	14367.9	19711.9	19883.7
Unc13c	988.4	13279	9517.9	15442.2	14820.9	15080.7
Sidt1	991.2	13713.6	7998.4	15826.6	15162.6	15427.4
Hnrnpa3	994.2	29496.2	24457.6	13697.4	13096.3	18747
Cds2	994.7	12815.1	8282	19875.7	24413.6	30315.6
AABR07009377.1	995.2	23619.4	13361	24930.6	13660	15337.2
Lpin1	997.8	30224.6	25185.9	7930.2	18687.5	13311.8
Pex11b	999.5	28969.9	14293.3	14175.4	13672	24059.2
Mical2	1002.7	25398.6	11804	7070	30873.1	20296.1
Prkar1b	1004.5	12844.8	19909.3	19910.1	19488.1	9523.4
Hnrnpul2	1005.5	30981.8	18837.9	18987.6	8710.9	13491.3
Sms	1006.7	8291.7	10418.7	10584.9	10020.1	10394.8
Def8	1011.7	28847.6	13514.4	13922.2	19200.3	19905
Pcdh11x	1016.7	13101.5	15132.6	15297.2	14775.3	9200.9
AC105662.1	1020.4	25119.9	18556.3	12922.2	12474.6	26081.8
Aig1	1020.6	29536.2	18783.7	8738.7	13388.5	24935.5
Grk6	1022.1	24006.1	13743.3	7392.8	19281.2	30675
Spred2	1024.9	30837.6	18933.9	7884.3	24526.6	13202.6
Exoc3l1	1026.5	8283.9	10413.3	10578.4	10010.8	10384.5
Rbms2	1029.5	23568.8	20289.1	7940.8	29915.8	13354.5
Mxra7	1029.8	17690.8	10157.1	19718.4	19174.2	14777.5
Mlf2	1030.5	24635	19423.6	8428.7	22171.8	19108.1
Atp5i	1031.6	23288.2	19580.3	12950.8	19147.8	25784.3
Incenp	1031.8	23259.8	14789.1	8750.2	24636.7	14677.4
Cenpb	1037.6	29202.5	25335.2	10502.7	12295.2	19464.8
Rab15	1040.3	23450.2	14886.6	20740.6	24710.4	6695.1
Map3k5	1042.8	8279.8	10415.4	10581.1	10013.6	10387.4
Gpsm1	1045	29847.1	25834.5	7094.6	18993.4	13524.4
Mest	1047.1	18674.1	8031	14521.9	20020.4	20204.1
Fbxl22	1047.8	28911.6	13236	12951.7	19529.7	19541.8
Rnf165	1051.7	24239.6	19910.8	14253.8	29772.5	6512
Chst15	1054.6	13554.1	15494.8	15678.2	15171.6	7709.4
Sema6c	1054.7	24334.6	13160	13716.5	30675.4	13194.8
Ryr2	1055.4	13368.7	7812.4	19612.6	25061.9	25116.9
Ube2m	1055.5	29327.8	14239.5	7612.2	19113.6	24672.9
Abca3	1055.9	18176.1	8096.9	14401.6	29640.1	25052.5
AABR07015080.2	1060.5	23626.7	25353.6	20560.6	12567.7	8155.6
LOC681282	1061.6	13544.5	15569.7	7742.3	15125	15421.7
Cdh7	1062.2	8274.2	10412.8	10578.6	10010.4	10383.8
Zranb2	1062.3	12604.4	7986	19765.9	25051.6	30091
Gltscr2	1062.8	30399	20009.2	12885.6	13861.6	13446
AABR07031525.1	1065.2	25587.4	6173.9	14197.4	18483	26436.3
Zmiz1	1069.4	25193.8	26393	13280.7	19028.2	6708
AABR07005535.2	1069.9	13084.5	8560.7	15271.8	14643.2	14908.7
Prrc2b	1073.8	30762.9	23828.2	13571.2	13143.6	18488
Dgkg	1076.3	5594.7	20439.1	20516.3	20202.6	14894.2
Sesn1	1078.1	29157.7	25004.7	13189.4	7807.8	20153.8
Taok3	1078.4	28804.5	13618.5	19582.9	24178	9151.4
Ccdc120	1078.9	24926	12268.9	12608.3	30448.9	19316.9
Lrrc3b	1083.3	13190.1	15210.4	15340.4	9078.8	15103.5
Muc6	1087.2	13308.6	15432.4	8837.8	14958.8	15242
Rnf24	1088.7	8073.2	15439.8	8905.7	15056.9	15297.5
Ntrk3	1092.4	19099.8	26052.2	12947.2	25706.7	6933.1
Usp28	1095.3	23757.3	25451.3	20180	13962.1	7142.2
Atp9a	1096	24308.7	20058.1	25852.3	12877.4	7943.7
P4htm	1096.2	12884.5	25011.6	24707.9	20080.2	7552.6
Usp2	1097.3	23020.6	19700.4	8363.3	24429.4	14492.8
Slc7a8	1097.5	6457.5	19946.5	12637.4	30867	25364.5
Hist1h4a	1098.1	18085.4	14494.3	20090.9	7834.9	19704.9
Pip5k1b	1101.9	18403.6	7629.3	13881.1	29912.4	25490.1
Mri1	1102	22739.8	9284.6	20057.2	13925.4	24211.7
Copg2	1102.5	22848.4	7637.1	14066.3	25085.3	29913.7
Cfap74	1104	8259.5	10406	10569.1	10000.7	10374.6
Mcf2l	1106.4	18216.4	7737.1	12898.7	31347.2	25113.9
Cald1	1108.8	30104.8	19005.6	13435.8	25383.3	7441.5
Prkrip1	1110.5	30665.7	18868.8	7396.8	24135.6	14215.2
Maz	1110.9	24023.6	19429	13388.1	7416.1	31138.9
Zfp763	1111.3	18015.2	9546.5	15424.1	14689.5	24044.4
Nelfa	1113.4	29782.8	13229.5	8370.1	17679.9	25719.3
AABR07071368.1	1113.7	13018	8998.8	15257.1	14611.4	14874.9
Ctc1	1113.9	30574.8	24670.3	12698.3	13875.4	12800.6
Zfp955a	1114.9	17832.3	7182.8	18636.3	24812.9	30864.7
LOC102546764	1115.7	17444.9	7270.4	18840.1	25075	31273
RGD1310081	1118.2	24426.2	6983.7	14264	25466.1	19387.9
Gle1	1118.6	12984.9	10315.8	15150.5	14557.4	14816.1
Klhdc2	1120.5	29918.8	13856	13746.2	23957.7	13888.5
Ubxn1	1120.9	29570.5	19875.8	7456.4	13718.2	24568.3
Mcrs1	1121.1	23847.4	20075	14156.2	19083.7	9507.5
Syt2	1123.4	18378.4	6110.1	13682.5	31468.4	25742.9
AABR07045297.1	1129.6	13485.7	8549.7	15667.6	15009	15266.8
AC096226.1	1130.1	8251.1	10399.9	10564.4	9998	10366.5
Psmd12	1133.3	28445.2	8210.5	13953.3	24485.2	24299.3
Sf3b4	1134.8	27843.7	18664	8529.8	18206.3	25291.8
RGD1304587	1135.8	30345.9	19348.6	13625.9	7963.1	24371.8
Samd1	1136.6	23027.5	24869.1	15638.5	14295.6	7246.8
Polr2g	1136.9	18082.7	19969.7	20109.5	7789.3	14783.8
AABR07002768.1	1137.1	29395	13707	25436.2	18989.5	7562.7
Grin2a	1138.6	8251.8	10400.3	10566.2	9995.2	10368.6
AABR07061667.1	1138.7	17699.4	25387.2	14983.6	24681.5	7374.2
Pkd2	1142.7	30621.3	18252.8	8923.4	23873.1	13527
AABR07054264.1	1144.4	12506.5	25208.7	18963.8	13200.5	25407.3
Itm2c	1146.1	31642.7	25429	7999.3	18602.6	11624.9
Ing4	1148.5	28901.7	19665	9118.4	13719.6	19641
AABR07015602.1	1148.8	8254.7	10401.9	10569.8	9995.2	10364.1
AC099294.13	1149.5	24348.1	7122.2	19101.4	18991.5	31809.4
Nars	1152.4	29543.1	8008.9	19470.2	18972.9	19293.7
Mcm4	1153.7	22587.1	19502.2	24479.7	14742.1	9320.4
Idh3B	1154.4	18767.5	12804.8	7147.1	30559	25853.1
AABR07004776.1	1156.7	31293.2	19315.6	11936.4	26034.5	6772.7
Rbck1	1156.9	29908.4	13948	7415.7	19173.7	25038.9
Sptbn4	1157.6	23948.8	6971.3	18866.5	31271.3	14234.4
Slc30a10	1160.8	18909.4	20542.2	6141.6	20220	15376.1
Mrps18b	1160.8	16753.1	14696.8	8609.4	23430.7	30677.3
LOC690617	1161.9	31101.3	19054.3	7965.1	14034.3	18596.2
Agtpbp1	1162.3	24328.7	19473.8	30161.1	7054.7	14192.1
Mgat4b	1166.3	23029.9	24226.5	14352.9	14403.4	13511.2
Msra	1166.4	24526	6697	13539.8	25494.1	20326.2
Kdm1a	1166.5	29044.3	8057.4	18961.3	13659.2	25463.9
AC105645.6	1169.3	17528.3	7800.6	15182.9	19062.1	19235.8
Nat8l	1171.8	18152.8	12646.2	7727.7	30776.3	25855.2
Mtm1	1173.1	17658.2	19758.7	14588.4	19313.4	9272.1
Ei24	1173.1	31175.2	19093.9	13372.9	13676.5	13355
Tll1	1173.8	8241.5	10395	10560.3	9988.9	10362
LOC102550729	1177.8	13164.8	9726.8	15341.2	14724.1	14978.6
Hsp90b1	1179.2	28756	19113.8	24744.9	8259.9	18735.6
Cacna1i	1182.4	8239.2	10394	10558.9	9986.5	10360.2
6720489N17Rik	1186.1	7003.8	14124.1	14151.7	30516.1	24718.5
Rims2	1187.8	23130.4	8265.9	20139.8	24489.3	14359.1
Prkaca	1189.1	31266.8	12978.5	7920	23981.5	18743.1
Gabrb3	1189.7	13791.6	7578.6	15874.7	15207	15474.6
Mrpl14	1190.1	17594.6	14937.9	10202.4	19119.2	19278.5
AC142182.1	1192.4	19159	7323.7	14051.2	20372.7	20570.7
Ggact	1192.4	18363	9487.9	20388.4	13539.3	19953.9
Unc13a	1192.4	18705.7	25189.7	13000.5	31245	6813.4
Akap8	1193.8	29752.1	13460.1	9374.5	18854.5	24070.5
Pxylp1	1196	8236	10390.7	10556.2	9983.5	10355.2
Klhl42	1197.5	13748.2	8046.3	20195.3	23990.6	24010.8
Cep89	1198.2	17825.4	9703.6	15108.8	19315.3	19486.6
Ddx46	1198.7	29547.2	24119	12547.6	18824.3	13312.1
AABR07006475.1	1200.4	13182.6	15206.4	15340	8884.9	15094.9
Ubtf	1201.6	30061.6	25141.3	12466.3	19262.4	7423.3
Zfp112	1201.7	12778.8	14850	14989.4	14468.3	10339.4
Ighmbp2	1208.4	17500.9	19599.2	19917.1	24346.2	9312.7
Mtmr12	1208.8	28977.1	13961.7	24942.3	7600.4	19631.4
Itga3	1209.4	12806.4	7331.9	19158.8	25679.2	25777.8
Cep131	1209.6	30024.1	18486.1	13488.3	19216.1	17745.9
Ndrg3	1210.6	24024.5	7162.1	14228.1	25139.8	19588.4
Klhdc10	1210.6	30556	7563.8	19101.9	24043.5	13926.2
Nphp4	1211.5	7568	19088.5	19751.1	29579.3	19465.1
Fat1	1211.8	30433.2	12492.6	12837.3	25568.5	18233.6
Sstr2	1213.1	12355.9	19765.9	19332.1	25098.5	13375.5
AC109741.1	1213.5	8230.8	10385.2	10551	9980.2	10345.8
Arxes2	1216.6	13320.9	10093.8	10326.8	14834.1	15084
Slu7	1219	28778.6	14385.4	13812.9	19627.2	13794.5
AABR07014855.1	1220.4	23321.2	13679.8	18293.3	25871.8	19291.7
Sema7a	1222.1	12300	24934.4	30406.4	7749.8	19817.1
C1rl	1222.9	8227	10385	10551.7	9977.6	10351.3
Gucy1a2	1226.5	8225.5	10385.3	10552.2	9977.8	10349.6
Mctp1	1226.7	8227	10385.8	10551.8	9978.6	10351.2
Evi5	1227.1	23169.9	14009.1	19402.5	24575.5	13678.7
Rhof	1229.6	13144.4	15188.6	15355.5	14826.8	8921.9
Sim2	1230.9	6332.5	19121.4	13361.6	30639.2	25761.1
Pnpla6	1233.4	24201.5	24483.7	13456.2	13357.8	24463.1
Ggt7	1233.5	25159.7	6707.3	13951.7	31035.7	18332.4
Gpr150	1234.6	13085.5	9600	15287.8	14677	14931.2
AABR07065532.14	1235.4	5951	20178.3	20233	19868.8	14875.7
Ubl5	1238.6	29778	12940.1	13006.1	13397.4	25881.8
Rtn1	1239.6	6303.9	14492.3	30211.9	24778.4	19380.7
Fbxo25	1240.9	29813.1	12883.1	24505.4	19185.8	12845.1
LOC690000	1241.6	27850.3	20883.5	19111.8	7306	14700.7
Ppfia3	1243.2	24676.3	13150.3	18712.5	30468.5	8163.3
Akain1	1243.7	7289	15106.9	20027.6	19528.1	19652.9
Maf1	1244.1	28195.5	13214	14159.7	17715.3	26104.1
AABR07044596.1	1244.2	12978.8	8952.7	15233.9	14608.9	14832.9
Cacna1b	1248.4	24094.5	7001.6	20318.9	25219.6	13844.4
Prkcz	1250	7010.8	19455.2	30786.4	13176.7	24763.6
Ube2o	1250.4	18293.6	12812.2	14147.8	30802.8	19189.3
Reep3	1251.4	29235.1	19085.1	13606.3	18455.3	19232.9
Sdc1	1252.4	8217.2	10383.4	10546.7	9973.7	10344.7
Ogfrl1	1256.7	17928.7	19658.4	25000.8	9305.7	14329.1
Col9a2	1258.2	27892.1	19893.7	14536.8	24079.5	7770.3
Smc1a	1259.3	30357.6	14004.3	19531	7293.2	24067.7
Sprn	1259.8	12735.2	15010.2	8967.7	14490.1	14777.3
Tmem120b	1263.1	17783.8	14569.8	10149.4	19286.5	19447.5
AC141969.1	1265.3	23974.1	20018.9	12827	7148.6	18851.8
Hint1	1265.6	28933.2	6904.6	13881	19679	25546
Golga7b	1266.5	8216	10379.8	10545.4	9971.1	10343.2
AABR07066534.2	1271.2	13840.2	15397.3	15794.8	7673.7	15621.5
St3gal3	1272.8	23902.9	25485.5	19587.2	7002.5	14755.4
Adrbk2	1273.5	25576.3	6573	13301.9	26314.1	18724.3
Eif2b5	1273.6	28965	13833.2	8781.5	19084.6	24564.4
Mapk8ip2	1276	21354.1	6687.2	13165.8	31080.9	24031.9
Baz1b	1277.6	18279.5	8848.8	14089.6	24211	29897
Olr1193	1278	8208.6	10380.6	10546.2	9964.7	10345
AABR07045621.1	1280.4	13345.6	15357.8	15545	15008.4	8080.9
Fam32a	1282	17828.6	19854.9	13838.7	13509.7	19584.1
Diablo	1282.1	8209.6	10377.3	10540.2	9964	10335.2
Epb41	1284.1	6283.2	12793	19596.9	31163.5	25315.1
Kantr	1284.7	29139.8	7786.3	24782	18952.7	18962.8
Spock2	1284.9	12301.1	12702.9	13582.4	31780.8	24626.8
AABR07066871.3	1285	17757.2	19808.6	9702.4	14199.3	19525.8
Pde10a	1285.9	12682.4	20686.8	20736.7	20364.6	6893.5
Rps25	1287.1	7225.4	19428.2	13906.7	24180.2	29675.6
Tbc1d1	1287.4	17748.8	19815.9	9673.1	19376.3	14429.6
AABR07060746.1	1288.2	6441.9	18894.5	18584.1	31069.1	25353.8
Ero1a	1290.9	30846.4	7618.5	19868.8	12651.9	24179.9
LOC102552805	1292.8	13116.8	25418.7	24697.9	18978.1	6428.6
mrpl11	1294.4	23739.7	13266.4	18690.8	25937.6	13389.6
Jph4	1294.9	31383.8	19919.8	25347.3	6961.1	7042.9
AABR07054025.1	1295.5	13749.5	15609.3	8437.9	13832.1	15488.5
Shank3	1296	24809.1	5993.1	12609.1	31510.7	20269.2
Tmem57	1297.4	28523.2	7777.6	14710.6	24610.2	19559.6
AC103170.2	1302.5	26061.3	12930.3	12691.8	17688.6	25958.9
Hipk1	1302.8	29790.2	24368.6	8644.7	13709.2	18410.2
Luc7l3	1303.8	12397.5	19293.4	19894.5	30397.2	8873.2
AC113837.2	1305.8	18822.5	8979.4	24326.8	13165.6	31691.7
Rps6kl1	1308.9	12903	18877.8	25133.1	31463.4	6883.8
Sh3glb2	1309.9	30627.4	20349.5	13341.7	6288.7	20118.9
Rn50_X_0729.6	1311.6	22421.8	14111.4	8256.7	31625.1	18682.9
Clcf1	1312.1	18390	20341.3	13950.3	19930.2	8214.3
Sh3bp5	1312.5	18916.3	6996.7	14856.1	24882.5	24919.5
AABR07058267.1	1315.1	24070.9	6746.7	14767.3	24356.3	26399.9
Bend6	1315.3	18099	8235.2	20178	19554.3	15154.6
Calm2	1315.4	12692.2	7277.5	19432.8	25292.9	30304.8
Clvs1	1316.5	11837.4	7117.4	20070.5	25731.3	25838
Cdh18	1317.2	6704.5	15455.6	15510	15053	15315.1
Rif1	1318.5	29229.3	8262	25202.5	18922.1	13620.8
Serinc1	1326.5	29402.5	13463	19773	7574.5	24904.9
Tomm22	1330.8	30482	13977.4	8441.5	18229.6	24681.9
Eif4h	1334.1	30558.1	19031.2	14002.3	7123.9	24333.5
Vars2	1335.6	24340.2	19644.3	7507.7	26078.8	12961.9
Srsf10	1336	29695.9	7648.4	14028.9	24644.4	19175.1
Ilf2	1336.4	28952.6	13328.4	8516.3	24598.2	19545.1
Dxo	1337.4	12908	15105.9	8448.4	14620.7	14890.8
Hap1	1337.6	24632.2	14801.9	14304.8	25666	6325.2
Sbno1	1339.1	30039.7	19115.2	24247.8	14345	6742.9
Spef1	1340.5	29329.6	20260.7	7512.2	13400.9	24298
Cpsf1	1343.6	18166.4	13783.7	8880.4	19807.5	30640.6
Zbtb46	1344.1	5403.4	15706.8	15783	15417.8	15690.2
AABR07030841.2	1346.1	18183.7	13207.3	12322.3	14260.7	25214.6
Ptpn3	1347.4	8191.6	10366.7	10532	9953.6	10326.3
St3gal2	1347.6	23478.4	15042.5	17086	24285	8101.4
Armcx4	1351.9	29894.4	13399.9	18767.5	25814.6	6976.5
Ube2d2	1356.5	25056.8	19245.4	18261.1	7377.3	25760.3
AABR07040690.1	1357.9	24212.3	6087.2	14415.9	25281.7	20018.2
Safb2	1359.5	30029.5	13723.9	7834.4	24422.2	18832.5
L1cam	1359.6	31047.6	5967.4	12278.9	25970	19763
AABR07000398.1	1360.1	24846.9	30582.4	13152.7	13783.5	7680.5
Rps10	1362.7	13686.1	15571.6	9200.8	13810	15460.8
Faim2	1362.7	30649.8	18590.3	26085.9	11829.2	7889.3
Rrp1	1364.3	23433.4	19277.4	12218.3	25534.6	13292.6
Dpp3	1365.3	22735.2	24401.2	14732.8	19350.4	9215.6
Pigx	1368.3	23738.2	8034.4	13979.3	29598.1	19666
Slc25a25	1368.6	17617.7	8689.2	14013.7	30074.7	24713.3
Camk2d	1370.4	28943.8	7254.4	20448.6	14162.5	24232.7
Pitpnm1	1372.7	6390.2	13727.9	18162.6	30769.3	25891.2
Lbr	1375.6	30474.2	19623.7	24694.9	6909.8	13258.3
Vwa5b2	1376.6	8185.4	10362.6	10526.8	9951	10321.7
Pcnx2	1379.1	18139.7	7419	24965.7	29472.8	15090.4
Nmnat2	1379.3	24616.7	6489	12460.6	31793.2	19702.2
Bivm	1379.6	28458.3	13454.4	19098.5	24415.6	9558.4
AABR07009224.1	1379.7	5614.6	13874.9	20995.4	20518.8	20680.5
Tuba4a	1381.7	11992.7	7803.9	18738.4	25735.7	30688.1
RGD1560470	1382.8	6487.4	12462.1	18996.8	31624.6	25413.7
Mir377	1382.8	12669.4	7176.8	19288.6	25295.4	30298.9
Oxr1	1383.4	23382.7	14389.8	19895.3	8010	24796.3
Sdr39u1	1385	30091.9	6401.9	12839.2	25454.3	20079.2
Rsbn1	1386.5	18469.2	8472.4	25510.2	13318.7	24890.3
Oplah	1389	19603.7	21105.6	7011.5	12412.6	21000.9
Dnmt1	1389.8	22944.9	24841.4	19724.2	14510.1	8195
Rn60_2_1877.6	1390.9	18539.9	7763.2	14404.8	19734.4	19987.5
Rab3ip	1394.4	13643.7	6640.5	24857.5	19931.9	29448.3
Narf	1395.1	18021.2	8289.3	14526.7	29997.6	24476.4
Gkap1	1395.4	24119.5	19677.1	13729.2	25420.9	8092.5
Ssx2ip	1396.4	8177.4	10356.3	10523.6	9939.9	10315
Uba2	1396.6	29936.6	18678.3	18981.1	23955	7383.4
Nxpe1	1398.6	13220.9	25376.4	15310.6	6614.4	30510.4
Kif13a	1400.3	30336	26402.3	19464	6215.7	12601.1
Kif1bp	1400.3	28463	12671.8	18877	18910.3	19212.6
AC094527.1	1402.8	8177.7	10355.6	10519	9943.5	10315.7
AABR07026353.1	1403.2	6564.3	15466.8	15525	15068.1	15333.8
Pqlc3	1404.3	18776.7	20559.5	15058.8	6353	20347.1
Dennd5b	1404.9	23178.9	8008	20052.9	29445.1	14277.3
Chd5	1407.4	23847.6	20436.3	14017.5	25070.3	6508.4
Pcdhb22	1408.5	13314.4	14435.9	9970.4	14841	15106.3
RGD1560398	1410.4	23796.7	14448.7	14037.9	23986.2	14244.1
Sfpq	1411.2	29976.5	13273.5	19181.6	24529.6	7983.3
Celf5	1412.7	22692.8	9098.8	19185.3	24154.6	14738.4
Smim7	1413.7	24638.4	8089.5	18755.1	13503.5	30462.3
Kcnj11	1414	17909.9	8581.1	14443	24584.6	24615.1
Prpf38b	1414.2	30329.7	19627.9	18847.8	13673.8	8786.6
Tle2	1414.2	19042.9	20810.4	14466.5	20429.8	6277.1
Pelp1	1418.4	28773.1	24545	13044.1	18695.7	13872.8
Bptf	1418.9	30285.8	19280.1	19519.4	13281.5	8325.3
Mpdu1	1420	23892.9	30557.9	13162.3	19081.2	8299.2
Gpr158	1420.5	13530.3	8059.7	15711.8	15038.5	15298.8
Lhpp	1422.4	29385.7	24890.7	13385.4	7652.9	19744.7
Supt16h	1424.7	28814.6	13401.4	19890.1	19651.5	8615.2
Ap3d1	1428	27603	14227.4	8144.6	24526.8	19432.3
Runx1t1	1429.7	19276.9	20935.6	7929.3	20598.1	12159.7
Stat5b	1432	23732.6	14194	9069.4	25060	18394.4
Ppp2r2c	1432.6	8170.3	10352.5	10516.7	9939.2	10309.4
AABR07048791.1	1433.2	18397.5	20325.4	13660.3	7741.2	20090
Ppip5k1	1433.8	22556.4	9235.7	14565.6	28838.1	19839.7
Uncx	1438.5	8166.3	10352.7	10516.7	9937.1	10308.7
Cacna1c	1441.2	13022.5	9981.1	15211.9	14605.7	14860.7
Hivep2	1441.3	22762	7688.2	19163.1	30521.3	18970
Zfp219	1441.3	30136.2	19436.8	6349.2	25888.6	13049.1
Syngr1	1441.3	24899	7235.3	12644.8	30966	19377.2
Fam96b	1442.7	13549.8	15446.3	15594.2	13670.7	9116.2
Madd	1445.3	11769.9	7378.6	18794	31594.9	25448.7
Psmb10	1445.5	12839.8	25012.6	19855.6	24548.9	7673.6
Dynll2	1446.9	31051.8	13355.9	18346.8	25407.9	6741.3
Dnajc2	1448.5	28990	18167.2	19748.5	18609.1	9026.4
Mir181d	1448.7	8171	10348.1	10510	9937.9	10307
Nrros	1448.8	13237.9	15271.3	15416.5	8441.2	15164.5
Mirlet7d	1451.2	23565.1	19084.7	14016.6	18597.9	9490.7
Rpl4	1451.5	30353.6	18347.7	24966.3	7623.9	13508
AABR07062800.1	1454.3	29485.8	6310.9	13675.1	24964.6	20456.2
Nup85	1454.6	22918.3	13791.2	24873.1	14096.7	14799.5
AABR07059198.2	1458.4	8162.3	10348.9	10517.1	9931.2	10307.1
Lhfpl5	1459.7	18962.9	6462.9	14322.6	25294.5	25356.7
Kif21a	1460.8	29366	19537.6	9079.9	12203.6	25054.6
Scrn1	1461.6	11993.1	31459.3	14119.5	24957.3	8084
Bcl7a	1462	12386.7	30395.8	24716.6	14036.2	13335.3
Celf4	1462	24074.5	6989.7	19200.5	25212.5	14885.1
AABR07043748.1	1462.1	24089	25131.9	13670.9	13430.2	14293.2
Appl2	1462.3	31324.8	25727.3	13735.2	5925.2	18266.9
Donson	1462.9	6581.9	13261.4	19689.6	30827.1	24664.8
Sema6b	1463	12388.7	13959	13287.3	30498.1	24514.5
Tfdp1	1463.2	17808.4	13662.6	19776.2	30502.1	8932.6
Apeh	1463.7	16855	24723.9	13644	31094.2	8326.3
Psmg1	1465	12406.8	25279.8	19530.4	14096.9	19418.2
Mthfd1l	1466	18029.1	10201	19754.5	14145.4	19668.4
Usp45	1466.9	27630.4	9059.6	15252.9	19190.4	19649.3
Tspan7	1468.9	25615.6	18767	13009.5	31141.3	6346.6
AABR07065498.1	1472.4	19082.7	13147.6	8008.1	20348.9	20540.7
Kri1	1478.1	29669	25345.9	14162.2	13810.5	7251.2
Napsa	1478.5	8155.9	10345.1	10509.2	9929.8	10300.2
Fbxw11	1480.5	29125.2	19664.3	20060.7	13309	8373.5
Tubgcp6	1482.3	23940.1	13574.8	7833.8	19749.2	29831.1
Clstn1	1485.6	31072	6396.9	13620.6	25863	17949
Supt5h	1486	29264.4	19913.2	13123.7	13591	14352.3
Sept3	1487	23482.1	6217.8	13804.7	31814.1	19664.9
AABR07026984.1	1489.1	18790.5	6401.1	15550.8	20022.7	20223
Ddx23	1489.4	30755.4	23715.1	14121.8	18459.1	7860.9
Ube2q2	1492.1	24031.5	7975.1	15021	24756	19054.9
Hnrnpll	1492.5	28399.3	14220.3	18993.3	23995.4	8994.3
Arhgap10	1496.6	18185.1	14539.7	20268.2	19690.3	8419
Nelfb	1506.1	30404.7	24574.6	11974.2	18748.5	12403.3
Capn13	1506.9	8147.6	10341.8	10504.5	9924.8	10297.1
Noa1	1507.6	17641.1	9949.6	19779.4	19208.9	14192.4
Smad1	1508.5	23301.4	14144	7812.6	30187.7	19465.1
Ccdc25	1511.8	12436	14641.2	24570.2	28666.2	14303.4
Tfcp2	1512.8	24098	8530.7	13460.2	29565.6	19451.4
Ywhag	1513.9	23262.4	7586.9	19491.9	18923.9	29910
Actr6	1514.1	18715.3	13419.4	25524.9	25147.5	7329.5
Nxpe3	1515.1	17718.2	25048.3	30294	6841.3	14921.2
AABR07012054.1	1518.2	12712.2	6785.5	20212.5	30592.2	25045.8
Lpcat3	1518.3	24887.1	26201	7964.6	12632.5	18283.6
Dync1i2	1520.3	12328.7	7710.5	25158.9	20061.6	29693.5
Camta2	1521.2	18178.5	8766.5	10581.1	29968.4	25369.2
Rn50_10_0862.1	1521.6	13048.8	15131.9	15251.6	8433	15007.8
Pabpn1	1523.6	29841.8	24710.3	12322.1	19490.3	7723.5
Rnf181	1523.8	24093.5	29935.2	13873.6	16241.8	8414.6
Crebzf	1524.4	29067.6	18708.6	14636	8116.9	24784.6
Aarsd1	1525.7	29828.3	12666	13693.7	18929	20137.1
Chga	1526	11889.6	13597.6	14102.3	25219	25288.1
Ssrp1	1532.3	29117.5	19571.5	19017.2	13816.6	8886.7
Mon1a	1533.9	28048.1	25281.1	8451.6	13881.6	19144.5
Slc41a2	1534.1	12641.8	14769.4	14904.2	14371.5	10295.1
Ttc16	1540.5	19411.3	19708.6	8171.7	20661.5	14078.3
AABR07055866.1	1541.5	8136.5	10328.6	10503.4	9915	10284.1
Snap25	1543	12514.6	6729.1	20383.3	30102.8	25028.7
Fxyd5	1543.2	8139.8	10333.9	10497	9913.6	10286
Spop	1544.3	30259.1	7162.8	19597.5	13231.8	24636.4
Adarb1	1549.4	12343.7	6984.6	19813.5	24771.4	31064.4
Gls2	1549.8	23009.9	7905.7	14328.3	30314.6	19437.2
Asb13	1551.3	18054	8640.8	14600.1	19553	19702.4
Mtg2	1551.3	28140.5	23942.1	8775	19169.5	13822.2
Tmem190	1552	22987.7	9336.1	14258.8	13977.2	24461.3
Tecpr1	1552.2	22758.5	24671.9	7291.1	15023	19829.9
Prmt5	1557.8	17738.6	13407.3	13717.9	30074.7	23939.5
AABR07017038.1	1559.5	8132.2	10331.8	10491.1	9914.1	10278.4
Usp35	1560.7	29442.6	13135.5	6713.9	25204.3	20135.5
Fbxl15	1560.8	13424.1	9347.6	11877.4	14916.1	15170.3
Nxph3	1561.5	8132.4	10331	10493.9	9912	10284.3
Golga2	1563	29453.6	19159.2	8577.1	14066.2	19103.2
Mgat4a	1564.8	12045.2	20537.1	20602.5	20200.8	7823.8
Ptrh1	1565.5	8136.2	10331.6	10491.1	9912.3	10286.1
LOC683674	1566	28827.5	20363.2	14026.4	13935.7	9019.8
Samd14	1567.7	12919.6	10257.7	15104	14506.7	14760
Iws1	1568.7	17287.2	18996	8731	29559.2	24486.1
LOC100233176	1570.9	28992.2	25643.7	18617.1	13253.3	8317.7
Rpl7	1579.9	17291.4	24838.6	9439.6	24045.8	14139
Hmga1	1583.6	17886.9	15000.6	8740.5	19401	19577.6
Ctsf	1587	12579.9	25003.6	8636.4	13321.6	31136.2
Scamp1	1589.6	24072.5	18528.9	13875.3	25318.7	8341
Brinp1	1590.4	13221.1	15270.6	15450.4	14917.4	8150.1
Phlpp2	1592.2	22219.4	9733.1	19757.5	23692.9	14593.5
Mapkbp1	1592.4	23730.6	7552.1	14430.9	30802.5	18477
Mrpl20	1592.8	23310.2	19457	13135.8	13448.7	24743
AABR07000533.1	1593.5	17620.3	19733.9	14549.4	19282.9	8815.7
Slc25a40	1593.6	8123.5	10323.3	10485.3	9908.5	10278.5
Ahsa1	1594.8	17995.1	19448.4	19990.9	9166.6	14696
Btaf1	1595.7	29274.8	18577.1	13478.3	8522	24980.6
Ttbk1	1595.7	12805.2	14915.9	15060.2	14528.9	9689.6
Golgb1	1596.7	12003.6	8954.6	19269	29725.9	24909.7
Tpm4	1598.3	29434.4	7423.9	26081.9	18343.5	13248.5
Git2	1598.4	29466.8	7892.7	18905.4	12747.5	25762.1
Hsp90ab1	1599.6	30112	13317.7	18861.3	13744.3	18717.6
Atp5a1	1599.7	18925.9	7147	13045.8	24776	30827.4
Aars2	1600.7	24610.3	13624.3	14806.2	30409.7	7484.8
Leo1	1600.8	17544.5	6886.5	14210	25793.3	25905.6
Osbpl2	1601	28918.3	13880.1	18809.8	19059.9	13327.9
Mir130a	1602.8	18908.3	14434.1	6307.3	20152	20355.7
Coasy	1603.1	24317.8	14151.8	8227.4	12902.5	30481.5
Brf2	1604.5	23205.4	25042.1	15004.4	19237.8	7452.1
RT1-M3-1	1606.6	23219.7	19810.4	8363.5	24580	13655.6
Syt13	1606.6	23480.4	7934	13435.4	24751.3	20353.3
RGD1561444	1607.8	18265.8	8312.8	14777.6	19730.8	19904.7
Hsbp1	1608.4	28279	25235.6	12076.5	14241.9	13522.3
Gdap1l1	1609.3	24461.2	7847.1	19493.5	30353.7	12644.5
Prpf31	1609.8	22856.7	24782	8796.7	19219.8	13935.2
Arl3	1611	12182.4	24692.2	19818.7	24214.9	9012.5
Ppp1r7	1612.8	18296	8307.6	13762.8	29610.8	24920.8
Fitm2	1616.1	29397.4	20159.6	12454.6	19271.8	12673.8
Pnrc1	1616.6	24046.3	14009.6	26150.6	7228.2	14645.5
Fam63b	1617.3	18885	6351.4	13397	30461.8	25753.5
Arfgap1	1618.1	29586.4	19081.6	8969.9	19111.6	13668.9
Mak16	1618.9	18413.9	19457.2	24166.5	19771.6	7823.7
Traf3ip1	1620	30440.6	18667.8	7757.1	24798.3	13013.4
Plekhh3	1620.1	17136.9	19312.3	14304.2	18848.8	10029.3
Lmtk3	1622.2	11841	12833	19398.3	31117.9	24068.8
Lat	1623	30315.5	7788.5	18218.5	24862.2	13376.7
Stat2	1626	29081.6	25785.8	12555.7	13157.1	18280.9
Jtb	1626.1	22831.8	25353.3	18707.6	13738.2	8013.5
Cdc123	1628.1	28035.4	14251	14457.2	19237.9	14462.5
Ncdn	1629.2	29658.5	18965.3	12615.6	24561.6	12802.6
Ckap5	1629.7	6120.5	13677.8	25034.9	24329.5	30114.1
Cic	1631.7	28880.2	24687.7	13946.7	8147.2	19135.5
Igfbp5	1632.8	8114.2	10319.2	10482.2	9900.3	10269.8
Pdcd11	1636.4	29916.8	19629.9	13456	19325.5	8010.6
Wdr43	1637.6	23096.9	24447.6	19397.2	19393.9	8382.8
Rbm25l1	1639.5	29937.7	25697.7	13390.6	13815	7075
Astn2	1639.5	5969.3	19971.8	15482.5	24553.8	24409.7
Atcay	1641	25092.6	12796.3	19166.9	25969.6	6960.2
Arl6ip5	1642	29440.2	14218.6	13065.4	24595.9	13627.7
Aplp2	1650.5	29852.3	6191.5	13607	26037.8	18996.2
Golga5	1651.9	22815.4	8764.5	14647.8	19539.6	24273.6
Samd10	1654.3	18463	14323	7711	19867.4	20039.1
Ppp6r2	1654.4	29727	8338.2	18668.8	25814.1	8047.1
Mtmr1	1656.2	23568.9	7494.7	25108.1	13294.4	29684.4
Tbc1d30	1658.3	23153.1	6368.1	15184.2	29876.9	20176
Ctsb	1661.2	31829.2	18542.5	13615.4	7089.5	23794.9
AABR07063197.1	1664.7	12656.4	14780.3	14917	14385.2	10205.4
Pkd1	1665.4	17323.4	8190.5	13643.8	30507.9	25023.2
Psap	1667.8	31518.8	17958.6	13731.9	7190.9	24242.6
Dlg1	1667.9	23952.8	25580.2	20305.8	6545.7	13588.7
Unc5b	1668.2	30835.8	13091.8	19115.4	5934	25854.4
Hsf2	1668.2	28800.7	19542	8723.3	19440.3	13897.1
Arhgef10l	1668.4	19745.2	21188.5	7019.5	20905.4	11797.2
Kcnj6	1669	8105.4	10313.9	10475.3	9893.4	10263.2
Rnf126	1669.7	12565	19726.7	19160.7	29101.5	13990.7
Papolg	1670	18071.9	8185.3	15078.3	24429.1	24450.4
Fndc5	1672.7	20267	6354.5	11926.4	21144.1	21356.8
Clcn7	1674.2	29171.8	24724.2	8219.1	13052.9	19405.3
Cnksr2	1675.6	12076.3	7488.3	20888.9	20339.9	20508.4
Gss	1676.1	12588.2	14754.8	14882.8	14349.9	10044.6
Ppp3cb	1676.2	28942.4	7724.3	24779.9	19184	14225.5
Ccl2	1677.1	18443.6	20392.3	14539.5	19989.6	7101.5
AC121204.1	1678.5	12754.8	14897.5	15005.8	8683.9	14777.3
Acadvl	1678.6	24022.4	13408.3	8205.1	13522.4	30773.4
Cdc42bpg	1678.7	13217.1	15361.9	8223.5	14890	15174.8
Rnf145	1679.1	29242.3	19297.8	14785.6	24726.7	6453.8
Eif5b	1679.3	29141	19653.9	18759.5	12981.4	13909.8
Mir412	1679.5	12527.2	14812.6	9816.3	14301.1	14592.8
Mettl10	1680.5	30156.9	7751.2	13545.7	24690.9	18811.9
Camsap1	1681.7	29199.6	8957.6	14163.9	18465.1	24462.5
Acss2	1681.8	30529.4	7103.6	13509.9	18463	25087.9
Ube2e1	1684	28070.9	20286	20634.1	13512	7632.6
Pex10	1685.1	22709.3	19130.7	19636.5	14226.7	9216.6
Coro1a	1687.8	13001.5	15094.1	15216.3	8774.6	14964.4
Sun1	1688.4	28885.7	13953.7	19013.6	18652.4	14293.3
Cipc	1690.4	24188.8	25579.2	19772.3	6590.6	14183.1
Stard7	1690.5	29322.2	19189.2	14573.4	18756	8146.9
Utp18	1693.5	6988.4	13965.4	19738	30101.6	23930.6
Csnk2b	1694.9	23431.8	25227.5	12978	19701	8137.4
Zfp12	1696.3	18282.5	19505.8	14784.7	25315.4	7047.9
Rpl41	1698.3	30991.8	18085.6	18964.8	12511.3	18317.3
Inpp5j	1698.7	17189.7	7412.5	13306.2	25231.5	31619.7
Serbp1	1699.3	29246.7	7211	24553.1	19137.3	14514.4
Bche	1703.8	12775.7	14898.5	15047.8	14519.3	9503.9
Zfp523	1704.7	17507.6	25201.9	14079.2	19100	14072.5
Dlgap1	1707.4	18136.7	6732.4	19795.6	31178.8	14396.6
LOC685963	1710.2	8100.6	10307.8	10472	9878.1	10252.9
Foxn3	1710.4	31142.3	13553.5	18582.8	7052.7	24368.7
Mpzl3	1713.2	8093.2	10306.9	10467.6	9883.4	10254
Ift22	1714	13110.2	15279.6	8684.3	14794	15084
Anp32e	1714.4	27423.5	24340.7	14305.1	18847.8	9129.2
Ecd	1715.1	28691.9	24672.3	14010.9	14091.3	8813.8
Ctcf	1716.2	29751.5	8154.7	24292.5	13688.3	18758.8
Rgl2	1716.6	31052.9	24228.6	7116.5	19476.6	12947.3
Srgap3	1716.6	31259.8	13576.8	7479.2	18441.2	23967.4
Trim46	1717.8	13418.8	15411.6	15594.3	15071.9	7411
Mpp4	1719.7	8091.6	10307.8	10467.3	9883.5	10251.9
Wbp4	1723.5	28815	9073.7	19284.1	24167.1	13597.2
Odf3b	1724.4	8092.2	10304	10466	9889.4	10255.2
Sart1	1725.6	29913.6	13934.2	7565.5	13708.3	25201.9
Neurl4	1726.4	24190.6	19066.3	8327.9	13010.4	25458.4
Ubr2	1727.4	12485.7	19663.4	8623.8	24378.8	29552.2
Utp3	1729.7	30866.4	18738.4	8493.3	12731.9	24332.8
Med23	1732	29797.5	19027.1	19027.1	13818.8	7913.8
Nob1	1732.7	12603.5	8129.4	14453.9	29829.8	25451.1
AABR07064111.1	1734	8082.9	10305.9	10469.9	9882.4	10255.6
Osbpl3	1736	17991.2	15025.4	8757.2	19500.6	19672.6
Celf1	1738.3	18318.3	8463.2	20158.2	13820.8	29639.1
AABR07047036.1	1744.5	13079.3	15155.7	15295.3	8667.2	15040.9
AABR07026049.1	1746.1	8087.3	10300.6	10461.7	9881.2	10246
Cd47	1747.5	25545.6	13021.7	8244.4	12917.2	30549.1
H2afv	1748.1	28347.9	25330.8	13768.7	7531.7	19551.3
Psmd9	1750.4	12812.5	14924.2	15034	9579.5	14776.4
Mocs1	1750.5	31518.6	24408.8	13233	13430.3	7300.1
Cxxc5	1754.6	28167.7	13150.5	25081.5	8145.5	19449.2
Rfx5	1754.8	30596.7	12180.2	17706.3	26169.6	12292.4
Plcl2	1755.8	18211.2	7607.7	15639.3	19628.3	19797.5
RGD1311703	1757.9	30335.2	25035.5	20040.1	12236.8	6818.3
Hdac2	1762	30596.7	13503.7	19439.9	18790.4	7908.9
MGC109340	1763.1	12638.3	14896.6	9651.1	14382.8	14668.9
AABR07012991.1	1763.7	12667.2	14817.1	14917.4	9096.8	14672.1
Galnt13	1764	14033.5	6391.7	15985.4	15335.6	15619.7
Casc3	1764.4	28561	19008.7	8878.6	19296.5	14403.3
Cyp2f4	1765	8078.1	10293.5	10462.6	9874.7	10248.3
Yif1a	1765.3	24767.3	18715	7514.1	7620	31366.8
AC098942.1	1766.6	13322.8	14580.7	15347.4	9054.2	15112.1
AABR07034544.1	1766.8	25046.5	6794	12503.7	31346.2	18561.3
Blmh	1770	28640.3	19155.9	9028.9	24095.8	13782.2
AABR07031533.1	1770.5	13863.2	6840.6	15902.2	15230.8	15503.6
Sp1	1770.6	29650.8	25353.6	19610.4	7055.7	12969.9
Barhl2	1770.8	8078.6	10296.8	10457.5	9873.3	10242.3
Xkr7	1771.3	19191.9	6670.4	14064.4	20383.3	20583.8
Ap5b1	1773.2	8075.4	10297.3	10458	9871.3	10239.3
Sh3gl2	1776.3	17379	6449.5	13675.8	31311.2	25850.9
Mbtps2	1781.5	22714.5	14303.1	20233.6	24157.8	8092.4
Stau1	1781.6	29675.9	18785	9203.6	18524.3	18508.7
Gapdhs	1781.9	31078.2	19028	12901.3	18540.3	8114.8
Epb41l1	1782.3	13361.7	15487.1	7923.1	15011.3	15299.4
Ifrd2	1783.1	17521.8	13175.4	19629.5	8915	19217.2
Tbc1d22b	1785.4	29821.2	25336.1	13811.2	19004.1	6471.7
AC134024.1	1785.5	12912.7	15124.8	9444	14628.9	14908.6
LOC100294508	1786.2	29114.6	25448.9	12487.3	17711.3	13040.4
LOC100909712	1788.1	24147.1	13820.3	19831.7	7224.9	28744.1
Dnajc12	1788.4	8071.9	10294.4	10453.6	9868.6	10239.7
Zfp385d	1788.8	12605.8	8530.9	20366.1	19781.7	19904.1
Lynx1	1791	17643.1	6047.7	13398.9	25898.4	31715.6
Fdps	1793	11935.4	8189.8	19525.5	24665.7	30179.8
Ppp1r12c	1793.5	24434.4	12354.5	7681.9	29737.9	19186.7
Eef1a2	1793.8	12651.9	7264.6	18465.1	25918.3	26037.4
Nol6	1795.2	18340.4	19127	8340.3	19331.6	24874
Zcchc14	1796.2	28147	19866.1	19861.6	13010.8	13302.5
Parp2	1796.5	29199.6	18872.9	24605.8	13726.8	7669.5
Ap2a2	1798.5	17349.8	9056.4	24769.3	23879.5	24102.3
Micu1	1799.7	12310.5	9414.6	18947	30085.4	23925.5
AABR07068053.1	1799.8	8066.2	10292.6	10451.4	9865.2	10233.3
Znrd1-as1	1802.3	7482.1	14961.4	14965.9	14484.4	14727.6
Atf4	1803.9	23691.8	13397.5	8175.9	18032.7	31032.1
Snrpb	1805.1	29687.1	13292.3	18953.5	18806.4	13393.2
Fbxo10	1806.6	12492.7	14666.7	14790.3	14262.8	10235.8
AABR07018128.1	1806.9	13018.4	15094.4	15249	14724.3	7924
Trmt10b	1806.9	29972.2	17825	13317.6	18536.1	18636.6
Otud3	1807.7	23549.8	8301.2	14036.1	19293.4	24930.3
Hectd4	1810.3	29664.5	24065.4	13365.1	18398.9	13300.4
Zw10	1811.2	12924.3	15029.5	15195	14656.7	9027.3
Dut	1814.2	30171.9	7439.8	12829.5	24926.9	19115.6
Ctrl	1814.5	12941.6	9860.4	15166.3	14549.6	14804.9
Lnx2	1814.6	12189	7648.1	19115.4	25503.5	25597.5
Cnbp	1819.1	30903.3	18443.8	19862.9	6932.9	14309.3
Pithd1	1820	29179.6	14243.7	19083.9	19265.3	8372
Tbc1d17	1820.3	30069.1	20426.9	12354.1	7489.5	24571.7
Txlna	1821	29059.4	24583.5	7721.6	13599.4	18995.1
Erlin2	1822.2	29798.8	13029.6	7863.5	25256.8	18586.2
AABR07064316.3	1823.8	8070.8	10289.1	10454.7	9870	10238
Snx17	1827.1	31231.9	18389.2	13454.4	13488.2	13618.8
Sema4f	1831.9	13253	8612.5	15492.8	14829.7	15085.1
Asmt	1832.9	8069	10289.8	10447.1	9864.6	10230.3
Cpt1b	1833.5	24021.3	7324.3	13238.5	25150	20013
Bex3	1833.7	23466.6	13200.6	25217.9	20054.9	8902.2
Lypla1	1835.2	28804.3	8436.2	14471.6	13865.2	24732.2
Ets2	1836.9	8058.9	10283.3	10443.5	9862.4	10226.8
Pmpca	1839.1	29309.8	13940.8	19392	8476.7	13519.5
Smpdl3b	1841.9	8057.2	10285.1	10444.6	9858.8	10227
Atp6v0e2	1843.1	17503.1	19202.1	12899.8	18971.3	29792.7
Zdhhc2	1843.8	12909	15030.2	15190.7	14647.7	9028.4
Unc45a	1845	17292.5	13756.4	13210.8	24361	30435.1
Sde2	1847.7	22960.2	24835.6	14353.6	13936.2	14084.4
Abhd16a	1852.5	31759.9	18368.7	13810.8	12443	18184.7
Dhx38	1854.1	17911.4	19967.1	14236.4	19534.5	8155.6
Ulk1	1854.9	18491.9	12660.2	7661.9	24866.9	30831.9
AABR07010589.1	1856.2	8059.7	10280.1	10443	9855.1	10226.3
AABR07031756.1	1857.9	25655	13595.2	6618.3	26376.6	13548.4
Ndufv3	1858.8	22877.7	8294.3	13984.4	18867.2	30851.5
Kat8	1859.1	30590.8	13972.7	18220.6	23194.5	8870.2
LOC257642	1861.6	24567.1	30361.6	7570.8	18129.3	12836.4
Klhl17	1861.9	18168.3	14471.6	6951.1	24486.3	31038.9
Gmfb	1863.4	23901.2	14635.6	14807.6	6894.5	29682.5
Cd2bp2	1863.7	28495.1	18535.3	18262.2	13316.1	24366.6
Hscb	1865.9	23421.6	7741.7	14627.4	19346.3	29215.4
Rprd1a	1866.1	29558.7	8338	14523.2	23784.4	18610.9
Crtc2	1867.9	22705.7	19480.6	8762	23982.4	19400.1
Cnnm4	1872.6	12948.8	15056.8	15224.5	14681.3	8867.6
Slc7a14	1875.5	13689.8	7169.3	15807.8	15126.7	15391.6
Zranb1	1876	29580.6	7752.7	19373	13184.4	24851.5
Nuak1	1876	25167.9	6650.1	19770.8	12242	26123.6
AC099089.1	1877	13204.2	15016.9	15252.5	9227.1	14985.3
Neto2	1877.7	8055.6	10280.2	10439.9	9853.6	10221
Cyb5d1	1879.8	18620.8	13126.3	13504.4	25130.7	19572.8
Ctbp2	1881.7	24204.5	13334.6	7163.8	25311.1	19725.2
Atp5o	1883	18696	12763.1	7812.1	30530.6	20071.2
Rps3	1884.6	28763.7	14401.2	19390	12650.4	14479.3
AABR07005806.1	1884.7	12572.7	25163.5	12605.7	20322	14624.3
Exoc1	1885.8	30546.5	13122.4	18213.7	7589.8	25122
Wdr37	1887.7	13082.8	7021.1	19878.7	24616	29946.2
AC135757.1	1887.8	13383.8	15491.6	7719.2	15018.4	15314.8
Psmc3	1889.2	24176.4	14189.9	7704.9	24560.1	19914.3
Tmem56	1890	18206.2	20204	7739.9	19767.4	14489.7
Ccdc155	1890.2	8047.9	10277	10434.1	9850.6	10218.1
Zfp821	1890.7	23369.7	12712.6	20235.9	12818.1	25375
Eftud2	1895.7	12861.2	14978.1	15134.3	14600.1	8996.1
Baz2a	1898.3	29123.7	19159.8	8632.1	24837.5	8579.7
AC114111.1	1898.8	8043.2	10280.1	10425.9	9837.9	10213.3
Zbtb45	1901.1	8045.2	10275.2	10432.6	9847.9	10216
Chac1	1901.5	19075.5	8316.6	7849.7	20324.3	20516.8
Dusp8	1903.9	23200.9	7814.9	19347.2	17910.2	30205.5
Naa16	1904.1	12932.7	9112.7	20171.2	24017.8	24084.5
Tldc2	1912.6	8041	10269.8	10432.6	9849.6	10218.3
Actr1b	1921.3	12380.7	14230.8	7884.7	24384.4	31129.2
Morf4l1	1921.4	29949.5	19729.6	14042.4	7109.2	23549.1
Fuk	1921.6	17713.8	14876.3	8640.4	24214.5	24235.9
Fbxo44	1922.8	30098.7	6979.9	12577.7	20222.7	24719.8
Mir3597-3	1923.3	8044.2	10269.7	10438.2	9846.7	10206.3
Kmt2c	1925	28337.4	19121.6	13481.8	13400.4	24351.4
Nudt3	1927.8	30088.3	19211.2	6478	24887.1	13769.7
AABR07030598.1	1928.2	8037.5	10269.2	10429.5	9842.6	10211.4
Nelfe	1929.1	28615.9	25348.4	12619.8	14086.1	12953.4
Trim28	1932.2	18069.3	19275.1	8827.4	18942.4	24920.4
Crk	1934.6	30253.6	13397.5	18697.5	19213.9	13376.2
AC139927.1	1937.6	8033.6	10267.8	10426.6	9835.3	10200
Olfm3	1937.8	14075.6	6133.6	16002.8	15365.2	15648.6
RGD1559904	1939.3	22264.7	24090.8	14307.4	19194.2	14353.4
Zdhhc1	1941.8	24113.8	13121.4	8296	25296.5	18921.7
Scnm1	1943.5	17369.1	13528.5	18805.8	18689.4	30708.3
Cadm1	1943.9	29371.6	25844.5	19710.8	12311.8	7119.9
Ubtd2	1946.7	8033.5	10262	10427	9837.1	10206.2
Resp18	1949.6	29499.3	7086	12502.4	25288.8	20149.9
Syt9	1953.1	13734.8	7015.9	15835.8	15158.3	15424.1
AABR07049578.1	1953.5	8034.5	10261.2	10414.6	9835.3	10198.1
Tubd1	1954.7	18932.8	20723.3	13913.6	6483.9	20520.2
Eif5a	1954.9	30279.8	19823	14069.3	24015.7	6437
Megf8	1955.9	29832.5	18418.6	7486	25845.8	12542.8
Tbl2	1956	28679.7	20393	13158.6	19716.7	7848.8
Trim44	1959.1	29468.2	14700.5	12207.7	24872.4	10384.5
Ptges2	1959.2	23515.3	9046.3	8870.2	19803.5	24866.6
Ppme1	1959.3	28557.2	7355.4	14041.2	25511.7	18741.6
Ssbp4	1959.5	24583.2	10058.7	11963.1	25580.3	19456.7
LOC100911847	1960.1	8023.4	10264.2	10421.8	9830	10196
Fut8	1961.1	12457.5	24927.6	19255.4	9261.9	24153.4
Lsm5	1963.5	8032.2	10266.3	10420.7	9833.6	10205.1
Kmt2b	1964.9	28086.1	19642.4	8545.6	14219	19612.1
Inpp5k	1965.7	7000.9	30468	24960.2	13501.3	18601.1
Pdk2	1965.8	31437.4	12697.5	7040.6	18812.6	24449.4
Ndufb8	1966.7	30054.2	14142.3	19058	25000.2	6248
Tinf2	1968.4	28349	20216.5	8329.9	8223.2	25036.4
Exosc9	1968.4	12801.1	9883.9	15057.5	14438.8	14687.8
Cabin1	1968.5	28395.2	14627.8	8239.9	24212.5	18935.8
Abcg4	1969.1	24154.8	7037.2	19199.6	31649.2	12414.1
Usp36	1969.6	23450.3	13975.2	8216.8	30155.8	14441.7
Rps27	1970	30571.7	24054.2	14168.7	6815.1	18230.5
Ap4m1	1970.2	28457.7	19479.4	12885.1	13620	23699.6
Mta2	1973.1	29108.8	25607.5	19174	12751.6	6774.6
Gapvd1	1973.2	30134	13584	23737.9	19044.6	7746.4
Tecr	1974.3	29041.1	13441.9	18893.1	8069.1	25045.4
Pnkp	1974.6	12678.1	20556	8231.3	14502.7	20282.9
Dkc1	1976.6	29323.7	19904.4	13603.6	23265.3	7034.5
Dffb	1978.2	18146.6	25403.9	18570.2	12856	18327.6
LOC685081	1978.4	18056.3	19248.8	13140.4	13525.6	30794.6
Eif3j	1978.8	29057.9	8307.7	19116.4	12820.8	25100.8
Rps19bp1	1981.5	23418.7	8855.3	13097.2	18769.3	24810.7
Vps4a	1982.7	30213.7	13696	17702.7	7774.9	25152.4
Alg1	1984.6	18243.6	20258.4	8003	13842.2	19993.5
Tpd52l1	1985.8	8024.1	10259.4	10419.7	9829.1	10202.2
Rpl18a	1986.8	29798.8	19063	11985.6	7712.8	25516.8
Nol7	1991.1	25674.9	12830.8	19537.3	6754.5	26098.2
Gpr137c	1991.6	28687.1	12775.1	20476	24993.6	7123.3
Ppp1r16a	1991.8	22903.4	19549.1	9063.3	24454	13940.3
Fau	1993.9	23837.4	18760.9	15153.6	7250.7	27610.4
Arpc4	1996.1	18470.2	14442.4	19913.4	8545.6	24701.2
Tor2a	1996.4	8023.3	10260.7	10422.4	9830.8	10199.3
Mir376c	1998.1	11958	13173.8	25434.2	24924.9	13705.8
Rn60_14_0094.2	1999.8	8010.9	10255.5	10415.7	9828.9	10196.5
Gnas	2000.1	24003.2	13398.2	19537	25238.2	7486.8
Smtn	2000.4	5958.4	15465.5	15527.8	15073.1	15343.4
Zfp91	2000.9	25356.1	8806.4	18657.2	13459.3	25702
Defb24	2002.9	8028.5	10260.3	10418.5	9830.1	10195.1
Atrx	2003	22710.3	7812.4	19476	29919.9	18929.3
AC109958.1	2003.7	29921.8	18774.8	13467	12392.6	19420
Tbc1d2b	2004.6	23243.1	13463.4	8266.9	19973.3	24649
Csnk1g2	2004.8	28803.3	19754.1	7591.2	24812.3	13301.5
Dhx8	2004.9	29806.5	24695.1	14563.9	13488.5	7134.1
Acvr1b	2005	23950.3	6523.8	13547.5	30689.1	19659.4
AABR07001057.1	2006.2	8020.8	10263.1	10415.8	9831.3	10200.2
Zic2	2006.6	23992.3	6531.5	14556.6	25119.6	19500.5
Rcor3	2008.4	29626.7	19435.3	19064.8	8113.2	13723.4
Ddx42	2010.2	29641.1	18617.9	18898.2	8455	20980.5
Ubac1	2015.2	29323.1	13139.3	7481.5	25246.2	19029
Mfsd4	2015.6	18249.9	12550.8	7506.1	25677.4	25773
Mir3592	2017.1	7065.6	15327.9	13678.5	14954	15197.9
Podxl2	2018.1	12901.8	15027.7	15183	14644.8	8857.4
Prelp	2018.2	17851.4	19941.6	14260.2	19495.4	8545.7
Kif5a	2019.1	11199	18474.4	7880	31430.4	25415.5
Gpat4	2019.2	28174.1	19753.3	13578	24333	8324.6
Arglu1	2019.8	7032.9	29512.4	19316.2	18950.4	23950.8
Safb	2023.5	29915.9	19333.5	13656.5	18500.2	8762.4
Prrc2a	2023.8	28537	20226.7	7732.6	24283.1	13573.4
Otor	2024	12746.4	9336.3	15028.4	14409	14645.2
Hinfp	2024.4	28853.9	19095.1	8557.3	12571.9	25315.6
Ap2m1	2028.1	23657.7	14194.1	13097	18722.9	25155.9
Arl1	2030.5	12371.4	13947.2	14587.9	24579.2	24392.6
Yrdc	2030.6	23718	7324	14814.9	24131	24594.8
Arcn1	2031.8	29840.8	19403.3	18309.3	7615	14442.9
Sri	2033.4	29290.7	13860.1	23552.2	13869.5	8393.2
Cdk11b	2035.7	30506.7	24772.6	13396.5	17959.3	7787.7
Ythdc1	2037.8	30279.4	18855.5	19520.6	8155.6	13306.4
Smc5	2039.1	22753.3	8790.5	18832.5	18689.9	29624.4
Atp6v0a1	2039.3	29871.6	7080.3	12986.4	20286.3	24126.8
Abi2	2039.5	24193	12188.6	7655.9	30673.1	19620.9
Galnt7	2041.3	18726.2	8407.3	30345.9	8364.8	25033.5
Tspyl2	2041.8	23124.7	19166.4	18989.5	25522.4	7759.7
Ift20	2042	24846.6	6771.8	19856.1	18325	25104.7
Hddc2	2046.8	12854.9	14994.4	15151.8	14605.5	8976
Ist1	2047.3	30187.6	18611	23619.5	13835.7	8147.5
AABR07035787.1	2053.9	17282.9	25256	14607.7	13591.9	19290.1
AABR07002908.1	2054.8	8007.5	10250.2	10404.9	9817	10181
Pcbp3	2057.8	12708.1	14858.9	14997.1	14459	9548.6
AABR07007517.1	2059	12823.2	14935.3	15058.3	8032.9	14806.7
Hdac5	2059.1	23972.7	13762.3	18787.1	6850.5	30993.6
Prkar2a	2059.4	29446.1	8080.1	13259.5	24966.7	18492.6
Rnf167	2060.8	29294	25003.5	12912.7	8147.3	18538.2
Med17	2064.6	18214.3	14441.6	14713.1	25299.5	8664.7
Mir543	2064.8	8003.1	10241.2	10398.3	9815.6	10181.7
Arid3b	2065.4	7432.3	19673.5	19629	14696.1	19318
Slc33a1	2065.6	28781.4	8007.1	20246.6	13614.8	23926.9
Eif2s2	2066.3	28361.9	6814.9	19544.7	23907.6	24383
Esyt1	2066.7	12718.6	14966.9	9476	14467.4	14744.5
Kdm2a	2066.9	29833	8365.7	13596.1	18827.7	23700.4
Ppp1r10	2068.9	28910.1	24782.4	8792.2	10490.9	19158.8
Itpkc	2073.5	13080.3	15295.6	8535.1	14795.6	15079.2
Rn60_7_1214.2	2075.4	13980	8151.5	8804.2	15224.7	15498.6
LOC361985	2075.9	30769.7	13808.5	13762	17987.8	18059.7
Mark2	2078.3	30840.3	25006.1	17967	12960.3	7504.6
AABR07065246.1	2078.9	13385.9	9441.4	15495	14913.7	9854.9
Tmem145	2080.1	24406.5	11649.9	6913.4	31825.3	19670.6
Ccnk	2080.3	23251.4	14239.1	14338.6	24907.3	8084.6
Cdc16	2080.4	29050.9	13812.4	19479.9	18841.9	8647.2
AABR07007095.1	2081.9	7997.3	10241.2	10398.1	9815.3	10179.5
Srsf9	2081.9	30339.5	24793	18907.3	7351.7	12999.5
Fam134a	2083.9	29894.5	8106.4	13374.8	19285.8	24114.9
Tbc1d8	2084.2	12668.9	14827.5	14971.9	14435.1	9520.9
Psmb6	2084.6	23217.8	14055.2	14188.6	8504.2	24656.6
Nadk2	2085.9	30775	19221.1	7758.7	12807.3	23671.9
Ensa	2087	19201.7	8011.8	12619.2	25069.3	25271
Rn60_Y_0001.1	2089	18288.8	8798.8	15263.4	23992.7	13818.7
Casp2	2095.5	27345.2	14557	19580.6	18894.4	9009.6
Faf2	2098.4	30039.9	18142.8	13676.5	23455	9096.3
Eef1g	2099.9	17746	14482	19107.7	23557.7	23551.2
Cog2	2100.6	18154.3	14132.3	8064.4	29629.3	24259.6
C2cd2l	2101.9	29151.5	13019.9	18954.6	24918.6	8150.3
Kif1c	2103.2	31216.3	24377.1	7981.1	18519.3	7871.9
Prpf6	2105.5	29876.6	13694.3	13729	23669.7	13239.9
Tet3	2106.6	29259.4	25663.2	19488.2	6920	12997
Pdhb	2107.3	23216.3	7743.9	19082.5	30103.8	14055.7
Xrcc1	2108.3	28497.5	25272.7	7613	19294.6	13701.8
Ap2a1	2109.9	30248.4	13096.2	8360.9	24317.5	18167.2
Gemin5	2110.8	22705.1	9078.8	14901.7	18924.6	24202.7
Ralb	2111.4	6787.4	29506.7	24811.2	13642.9	19465.3
Sez6l2	2112.8	11390.9	7188.4	18579	26258.9	26386.2
Zfp703	2112.9	7994.2	10241.1	10394.1	9810.2	10169.2
H3f3b	2113.7	30601.1	12266.7	26118	12459.1	12841.9
Aup1	2114.3	23665.6	31011.7	13159.6	12932.5	17299.3
Nabp2	2116	29343.3	14182.6	8338.8	18915.1	24119.2
Oxa1l	2118	29906.7	6572.1	13614.2	25284.5	18904.2
Cul2	2124.5	22820.2	9080	14442.1	19045.2	24308.5
Taf1	2126	17913.2	8156.5	15335.5	19425.1	19586
Usp7	2128.5	29041	7348.8	19308.3	24555.2	13960.4
Zfp637	2130.2	13318	9792	14713.7	14827.8	15072.8
Rpap1	2131.3	17561.4	14973.5	9537.7	19113.9	19271
Ddx50	2133.1	22874.4	8445.5	14916.3	24284.6	19435
RGD1562200	2134.2	13004.1	15104.3	15238.7	8516.8	14972.8
Map4k3	2134.7	30599.4	6669.4	19099.3	23951.8	14009.9
Eny2	2139.2	23308.4	6781.9	20055.4	19990.6	24388.2
Nfatc3	2140.5	27998.2	19544.9	14162.7	13449.8	19359.6
Lrpap1	2141.2	29499.9	18548.6	13897.4	23659.1	8651.3
Dhrs7	2143.7	23199.6	25082.8	14166.1	7277.5	19630.5
AABR07007839.1	2143.8	12789.9	14931.3	15072.1	14541.2	8865.5
Prkcb	2144.5	18165.7	7630.3	20269.4	19636.4	14682.2
Borcs8	2145.2	22897.1	19747.2	8264.8	14817.4	23864.4
AABR07055492.1	2145.3	7983.2	10231.8	10389.8	9804.5	10163.8
Phax	2146.7	22476.2	19339	24438.5	8791.8	14350.3
Rad52	2147.1	18035	14543.8	8663.7	19567.3	19734.1
Farsa	2150	18399.4	8446.6	13936.7	18574.5	30681.4
Ttll11	2150.1	12353.4	8511.6	20337.4	19752.9	19873.4
Tmprss11f	2150.2	7979.9	10230.2	10387.4	9797.3	10170.1
Cenpv	2153.7	22687.4	18564.3	13028	29618.3	18234.6
Pex6	2153.7	23123.6	13767.2	13906.3	24546.8	14032.9
Ptcd3	2154.1	17432.1	8451.2	24487.4	13446.1	30649.7
Tut1	2155.8	22869.3	30032.1	13725.1	13669.3	13748.2
Zdhhc8	2157.1	12627.8	24931.3	24370.9	8348.8	18930.3
Pa2g4	2157.2	28334.8	25013.5	19356.9	12956.4	7557.2
Agap2	2157.2	25754.4	12933	17947.9	26409	6497.5
Emc1	2158.8	12320.6	25036.8	13782.8	24214.4	14564.1
Cblb	2160.2	13048.5	15159	15290.8	8309.2	15034.5
Mtus1	2160.5	24881.5	13176.7	18279.2	7224.2	31009.7
Fam133b	2161.8	30154.3	14298.9	19236.4	19354	6826.5
Snrnp200	2161.9	29602.5	13950.1	24200.3	18347.8	7852.3
P2rx4	2163.6	29163.8	14346.9	19527.3	6662.2	24446.2
Erap1	2164.2	17859.5	19678.2	19940	9056.2	14181.2
Tsen54	2165.2	22173.9	19434.1	13683	23659.7	8999.6
Klhdc4	2167	18382.6	8715.8	13516	19851.3	20024.7
Tmem30a	2167.3	31055.2	18308	24818.1	12472.5	7566.3
Cdc5l	2170.6	28583	8390.8	19170.7	13547.6	24588.1
Patj	2172.4	13345.3	7936.6	15593.5	14908.3	15164.4
Prss53	2173.7	30297	13380	12585.3	13475.1	24956.1
Tarbp2	2176.9	28966.7	7167.8	13167.4	19919.5	25006.6
Slc7a6os	2177	28011.2	8385.1	20406.7	12540	24733.1
Med13l	2177.5	30299.4	14422.5	14355.4	23617	7941.4
Map3k10	2179.7	24191.5	19059	13943.6	25399.5	6911.5
Mapk14	2182.8	5940.9	13307	20095.5	25155.6	29905.4
Pan2	2184.7	7287.1	30089.2	24594	12837.6	19296
Zfp251	2190.4	29688.6	18975.7	13463.1	7754.4	24381.5
Fstl5	2190.5	7973.6	10226.8	10379.9	9794.4	10162.4
Ttc37	2190.8	23733.4	7402.3	18827.9	19160.9	24774
Cs	2191.9	18270.1	13389.7	7080.7	30319.9	25252.3
AABR07005703.2	2192.2	7973.6	10216.9	10376.5	9788	10159.8
Aurkaip1	2193	29366.7	18438.4	17897.1	8262.2	24649
Pi4ka	2198.3	24117.2	6778.2	13654	20361.3	25188.7
Ubl4a	2198.6	7105.4	15266.8	15303.3	14836.1	14450.9
Mthfr	2200.6	17658.9	19787	15086.3	19340.4	7547.8
Dpp6	2201	25638.6	12362.4	12629.7	26328.1	12614.5
Akap5	2201.5	22920.7	12957.7	25436.6	7087	25608.5
Zc3h7b	2202.6	29395.2	25667.7	13436.3	18931.2	6785
Cbx6	2207	24289.2	20270.3	13810.1	24547.8	6640.9
LOC361635	2209.4	28474.5	24948.6	18854.1	13294.1	8533.3
Taf4	2210.4	27806.7	9656	19989.9	19107.3	13544
Eef2	2212.6	30940.6	18770.8	19254.4	7285.9	13682.5
Sgip1	2213	24328.8	7435.1	12208.9	31513.2	18714.3
Rbm3	2213.1	30366.3	18773.2	18897.9	7650.2	18698
Tceal8	2214.8	13412.6	15512.8	7285.3	15040.1	15330.8
AABR07065532.15	2216	12990.2	7955.2	15253	14609.4	14853.5
Drg1	2219.5	24107.2	13441.5	13331.4	18520.9	25420.6
Akap17a	2220.6	30682.1	25176.7	12008.7	12532.7	13911.3
l7Rn6	2223	23372.7	14001.2	19657.3	18800.9	13592.3
Tsr1	2223	28848.7	14093	19404.6	23943	7869.4
AABR07042733.1	2223	12729	14981.5	9443.8	14473.5	14753.7
Shtn1	2224.4	11442.3	7763.7	25766.1	18393.8	30794.6
Nup62	2225.1	24002.5	13665.9	13814.5	29889.8	8418.8
Nell2	2225.3	6479.1	15303	15346.2	14865.7	15121.2
B4galt3	2225.5	28742	25725.6	12777.8	17803.9	8309.7
U2surp	2226.4	23434.9	7306.6	19973.2	13451.4	30066.7
Cse1l	2228.5	28947.4	18309.4	25255.9	13635.6	7988.5
LOC684509	2231	13416.3	8665.8	15450.8	13500	15135.5
Tmem183a	2232.2	30316.8	19138.8	8461.5	13072.5	19208.5
Edf1	2236.8	22908.4	13316.7	8554.9	19044.9	30252
Eif4a3	2239.6	29558.4	19092.1	7956.7	13154.7	24726.6
Cwc15	2241	17586.4	14581.7	24680.8	8111.8	24790.7
Ccdc88b	2242.5	7962.3	10215.2	10367.2	9785.3	10147.1
Furin	2242.6	12451.9	24470.6	19387.3	18976.6	13741.6
Pcdhac1	2246.8	11882.3	7584.9	25352.8	24826.9	19964.5
Fnip2	2247.2	28907	18867.7	25405	7247.3	13672.2
Klc4	2248.6	17538.4	19691	8974.1	19225	14360.5
Rmnd5a	2249.9	27489.9	14274.9	24792.4	8548.2	18943.9
Uqcr11	2252.6	24432.5	19328.3	14549.7	14263.2	12129.8
Hnrnpd	2252.7	30117.1	12785.5	18791.7	12724.4	23742.4
Fsd1	2256.5	28052.1	20678.7	13503.7	20075.6	7284.3
Uimc1	2257.3	29521	13163.7	18521.8	8392.2	24762
Ubr4	2257.3	17678.7	14218.1	9067.2	28825.7	24224.9
Mir540	2257.7	7960.8	10214.1	10364.6	9780.5	10147.8
Plscr3	2260.2	12834.4	15082.4	9140.7	14578.5	14866
Kdelc2	2260.7	12344.6	19946.5	19926.5	8748.4	19628.2
Slc25a11	2262.2	23661.5	14124.2	6645.5	20125.7	24951.2
Tmtc4	2262.7	12711.2	14845.8	14950.9	9545.9	14690.9
Hirip3	2263.6	29564.7	14185.4	7294.6	23976.7	19268.5
Rilp	2264.1	19337.9	13995.7	6739.7	19745.8	20622.6
Bsdc1	2265.3	30178.9	24179.2	13155.2	7932.2	18657.9
Ubr1	2266.5	29535.4	18726.2	8243.6	18527.9	23146.5
Rpl6	2267.2	24145.7	25030.2	20321.2	12269.8	7993.5
Ppp2r5e	2269.4	29656.7	13044.9	13611.4	24391.7	13415.2
Arhgap44	2270.5	6133.2	13388.2	19617.3	30946.4	24074
Slc9a6	2271.8	27997.4	8429.9	19722.9	24144.9	13746
Otud6b	2272.4	23731.6	8715	19342.5	24625.1	13225.5
Bag6	2280.1	29666.6	24054.2	12898.5	18918.2	8277
Sdcbp	2281.2	12309.4	24595.8	13245.9	30934.3	13130.9
Ntm	2282.4	6234.9	7547	19969.2	30975.9	24720.7
Adcy9	2283.3	29735.3	12342	18472.1	25801.4	7689.4
Rnf122	2287.9	7952.3	10208	10356.4	9771.5	10143.9
Arfgap2	2287.9	29186.8	24138.5	13898.6	14257.4	8456.3
Pank2	2288.7	28364.1	8859.5	18875	19012.6	19110.5
Smarca2	2291.5	30536	12781.7	6669.3	24603.9	19551
Usp20	2294.2	29178.6	25726	19090.5	6959.8	13032
Selo	2296.4	30544.2	13671.4	13427.9	18616	13513.4
Fem1b	2296.6	23182.9	8046.3	24525.2	13751.6	24547.4
Acox1	2297.3	29989.2	7875.5	12642.3	18382.6	25240.6
Snx30	2297.9	30944.5	18983.5	25183.9	12167.6	6864.4
AC115181.1	2298.2	12741.6	14899.5	15048.2	14514.6	9159.2
Map3k2	2304.1	29170.4	7524.3	19175.2	18297.6	24402
Eif3a	2305	22628.7	20569.8	14209.4	19943.6	8538.6
Rtl1	2305	11455.1	7225.6	19185.4	30543.4	25595.1
Fam193a	2305.7	29013.2	8450	19375.9	24024.8	13335.9
Rab37	2306.4	12746.7	14889.7	14996.5	9214.3	14743.1
Mgll	2308.8	12941.9	15079.9	15242.9	14696.3	8369.7
U2af1	2310.1	30378.6	13555.4	23441	7647.3	18653.7
Dus1l	2314.9	27847.1	19408.9	13793.3	18520.2	14309.6
Psmc5	2315.9	17603.9	7954.1	19188.5	24461.1	25081.5
Stk3	2318.3	13029.4	15143.9	15277.7	8217.8	15014.9
Pitpnm3	2319.4	5983.1	11996.7	19720.8	25904.3	26022.9
Cbx2	2320.1	7949.6	10204.9	10353.3	9763.6	10132.7
Gcn1l1	2320.2	28710.9	25406.5	12757.5	19242.5	7937.7
Cnot3	2321	29417.8	19004.7	13296.9	18359.1	13502.6
Smn1	2323.1	23113.6	7972.6	20277.7	13982.2	24475.6
Brsk2	2323.3	29734.1	13609.8	23449.9	18428.1	13111.9
Rbm17	2325.7	23752.9	8643.1	18166.2	13257.3	30130.1
Hars2	2328.2	22920.7	24156.5	9284.9	23692.6	13330.5
RGD1309104	2330.3	18777	20564.5	20719.3	13180.6	6878.6
Glg1	2332.2	17134.4	9519.2	24281.7	24105.3	18974.6
Tvp23a	2332.8	19405.3	12508.9	24801.9	29822.9	7166.7
Ssb	2335.7	29263.4	8016.6	19238.9	12860.9	24778.5
Zfp664	2337.9	12676.3	9266.6	14961.6	14326.7	14579.2
Coro2a	2338.2	7937	10193.6	10350.4	9764.1	10130.3
Prkaa1	2339.6	28923.9	19739.5	14159.7	7921.2	19047.9
Capn7	2340.2	29549.4	7886.2	18800.6	24236.1	13475.9
Luzp1	2341.9	11249.2	8290.7	25293.9	30385.6	19296.5
Elp2	2343.3	29070.2	12944.2	19133.5	24698.8	8295.6
Prpf8	2343.9	17839.6	8646.1	14284.1	29149.3	24190
Sec22b	2345	6859.9	13415.9	24917.7	19800.3	24426.2
Pip5k1c	2345.5	16796.3	13899	8453.8	25062.3	30047.3
Srpra	2348	28942.9	13315.5	8623.3	23793.1	19490.4
Daxx	2349.1	28929.3	25580	13818.5	17423.8	7449
Tnrc6c	2349.2	30769.3	13363.2	23671.3	18192.2	8130.9
Rundc3a	2349.6	11397.6	12431.3	17911.1	25931.1	30930.4
Odf2	2349.6	29383.5	13352.9	18684.5	24357.1	7676.7
Pdpr	2351.3	23757.3	7505.8	13805.7	25017.1	19538
AABR07021018.2	2351.9	12750.5	14887	15002	9269	14737.3
Rps21	2353.2	30369	7072.2	25180.3	18750.7	12538.5
Peg3	2354.3	11847.6	6975.5	25013.8	31500.3	18996.7
Pspc1	2354.8	30214.6	7516.2	19023	24435.7	12935
Arl5a	2355.6	24974	20024.8	13504.5	25235.6	6721.1
Gpatch11	2358.6	22695.1	14517.3	13891.7	24178.1	13455.8
Fam184a	2359.1	13067.2	6420.8	25089.3	29224.3	19827.6
LOC100365450	2359.9	13407.4	12761.9	15416.2	14896.5	8542.4
Klc1	2360	29754.8	19283.8	7879.8	23899.2	13030.6
Wdr82	2361.9	29605.2	13919.1	19222.2	18868.2	7780.5
Sugp2	2362.4	23352.3	8563.6	18129.2	30384.5	13490.3
Dclre1a	2362.4	28627.8	19895.6	14041	7724.2	19836.6
Lman2	2363	17300.3	19373.4	8172.4	29576.7	23936.3
Tom1	2364.8	13208	15278.1	15418.2	7464.7	15166.9
RGD1307461	2365.8	7933.8	10194.2	10348.9	9761.1	10129
Rragd	2366.6	12752.2	9965	14999.4	14389.5	14644.8
Msl2	2366.9	23894.4	19503	24490.4	8502.3	12735
Nisch	2367.3	31185.5	19151.4	8393.3	18266.6	12824.2
Mettl14	2371.5	29500.6	18859.4	18744.2	7638.7	23651.6
Stx3	2376.6	12961.6	6772.1	20615.6	20032.3	20171.8
Rps29	2376.7	28128.9	19637	13579.2	19177	8909.3
Ociad1	2377.6	29459.5	12698.2	19800.5	8241.3	23817.2
Rps15a	2378.5	28152.8	12388.2	24517.1	18328.8	14406.7
Usf1	2378.8	28204.3	25490.4	13685.5	8593.5	13920.3
Sumo4	2379.4	13256.1	15234.3	14127.2	14838.2	8194.6
LOC102552497	2383.1	29365.8	19014.9	19073.1	14355	7150.9
Hnrnpm	2383.9	29438.8	12988.8	20048.4	12400.1	20057.8
Slc25a16	2385.7	6835.7	14223.1	24272.8	29706.7	18923.9
Max	2387.2	29113.3	18778.5	7957.4	12913.3	25252.6
Sf3a2	2389.3	28234.8	18848.1	8271	13395.6	24248.6
Bms1	2391.7	29618.1	19344	24848.1	7786.8	12438.1
Hlcs	2393.3	28606.4	14307.7	7498.8	24465.6	19271.8
Rpl17	2394.3	22758.6	8841.7	24738.9	19340.1	13026.4
Zmynd8	2396.8	30784	24822.9	12770.1	18345.3	7271
Anapc16	2397.3	29433.9	19825.3	10330.6	12009.9	24662.1
Cdk9	2398.7	29477	24739.3	12421.1	13546.5	13445.5
Pcnx1	2402.9	17422.6	8194.1	14214.4	30246.3	24273.4
Rnf10	2405.1	30402.5	23996.2	13410.8	12835.3	13516.5
Stag1	2405.1	27695.2	8454.1	19840.4	13439.5	24497.8
Pde4dip	2405.4	17181.7	13897.6	25623.8	24930.3	7999.2
Fam53a	2407	17774.5	19882.4	14977.3	7851.2	19598.4
Proser1	2408.1	17250.6	8288.8	24476.4	13938.8	29972.5
Psmd8	2410.5	29420.7	19347.8	12364.6	23502.9	12645.1
Adck3	2411	7922.2	10186	10338	9750.6	10119.8
Ppp6r1	2412.1	29267.2	18484.5	8709.2	23463.9	18472.8
Ndufaf3	2415.1	18190.8	20382.9	14555.9	6508.8	29620.6
Stk11	2417.1	18390.5	20299.6	9696.2	19520.4	12744.4
Cbx8	2420	7929.6	10182.5	10338.3	9744.6	10120.2
Mbnl2	2421.2	11577	19856	30455.8	7083	25020
Smchd1	2421.5	29815.1	18175	24196.4	13072.8	8597.6
Fam117b	2424	29550.2	7709.7	20128.2	12544.1	24333.8
Med4	2425.1	7913.3	10180.3	10329.8	9746.6	10120.5
Ralbp1	2426.3	28700.6	20441.6	19904.1	7020.9	13222.7
Rpl22	2427.2	16757.4	14756.7	19935.6	24323.1	13025.6
Hgs	2431.3	12815.3	13969.2	14424.4	28744.7	23479.8
Nrbp1	2434.9	30915.3	8223	18602.1	18023.2	18275.1
Ddi2	2437.9	30163.5	7892.5	18815.7	13038.6	24117.1
Pkn1	2438.4	29942.8	25589.3	13582.1	17951.4	6875.4
Ccdc9	2439.6	31333.6	12980	12299.2	23676.2	17964.3
Pycard	2439.9	17816.8	13998.6	24608.7	7656.9	24149.2
Banp	2441.6	28077.7	19918.2	14058.1	13592.5	18462
AC094643.2	2442.1	17062.7	18754.5	13873.9	13232.9	31578.5
Tm9sf1	2445.2	28961.7	18882.2	24508.1	13123.9	8321.4
Smarca4	2447.4	23225.6	8140.7	14323.6	30136.8	18274.6
N4bp1	2450.2	28845.2	7748.5	19087.9	19694.2	19007.6
Fbxw4	2450.6	27805	19045.8	19125.2	18941.4	9178.5
Cnot2	2452.5	29024.2	7770.4	23876.1	18440.7	18731.6
Impdh2	2453.8	17473.6	18689.4	8546.6	30587.5	18618.7
AABR07058267.2	2454.5	12712.4	14855.7	14983.1	14469.8	8233.1
Rab11fip3	2455	18639.1	12411.9	8087	29870.8	25075.9
Actn1	2455.3	7912	10173.2	10324.3	9738.5	10104.5
Rsf1	2455.4	28820.1	13077.4	19106.9	23739.1	8809.4
Psma1	2456.1	13422.6	8673.6	19514.5	19378.7	24833.3
Lsm12	2456.6	28518.9	19542.9	13955.1	8136.4	19523.4
Cbfa2t2	2457.7	29750	7422.9	13900	18327.1	24560.6
Zgpat	2458.1	29081.9	12890.2	13353.8	19132.4	24043.8
Sart3	2463	28860.6	20387.4	8772.1	18389.7	14251.1
Lrrfip2	2463.2	22818.1	9745.3	14031.6	18778.7	29273.3
Ip6k1	2463.9	30778.1	18875.1	13395.1	6850.1	24093.3
E2f4	2465.6	29631.7	13159.6	13091.3	24427.7	17964.3
Dgcr8	2470.4	31197.9	12171.7	19670.5	18619.3	8101.4
Sumo1	2471.2	28606.3	18738.6	13165.8	18734.5	13819.8
Cab39	2471.2	28920	8072.4	24278.8	13369.2	19419.8
Cpe	2472.1	17239.4	7063.4	25083.7	31569	12982.8
Med21	2473.1	13459.1	14814.7	15583.4	15085.8	8480.3
Rb1	2474.7	28446.1	19111.6	24747.7	8120.9	13629.4
Lmnb1	2477.5	23036.1	8031.9	19242.4	24448.8	14470.5
mrpl9	2477.9	17655.8	19780	8349.8	14247.9	19475
Fut9	2480.2	24334.1	7323.8	12626	25395.4	19353.8
LOC100363452	2481	7906.3	10170	10319.3	9736	10106.4
Tmem143	2484.5	17875.8	19615.9	9417	19470	14096.9
Fbxo42	2485.6	23347	13491.4	19310.7	24768.9	8251.9
Ttc7b	2486.8	29893.6	8229	18241.8	13106.2	24359.1
Nxn	2488	18404.3	20395	7877	19973.7	13085.1
Sptssb	2490.9	7901.6	10168.6	10321.2	9736.6	10106.4
Rps8	2491.2	18067.7	18488.1	30707.1	7507.2	19501.2
Kctd13	2491.3	28465.7	8405.1	24945.4	8333.2	19634.6
Cc2d1b	2491.5	28115.9	14801.5	8996.2	24321.7	13501.3
Kdm2b	2491.8	23321.4	13913.8	8192	19151.5	24759.5
Impact	2492.1	18183.2	8171.1	24551.6	13469.3	29921.9
Kctd20	2493	28457.9	19535.5	19408.1	7530.5	18962.5
Sec23b	2493.6	28120.7	24731.7	19355.3	13863.8	7589.6
Slk	2493.7	29541.4	18804.9	19036.6	8375.9	13838.2
Nat9	2496.9	17815.2	13915.1	13944.6	14213.4	19462.6
Cacfd1	2498.3	12457.2	14642.4	14765.6	14231.4	9966.5
Hs6st1	2502.9	27533.5	14441.2	8911.5	18795	24125.3
Rnf168	2503.9	29112.5	25695.2	18570.6	7815.2	12192.4
Nsun5	2507.8	13132.1	15323.9	7910.5	14829.2	15117.3
Phtf1	2508.3	24678.6	6946.9	13328.8	19582.5	25431.4
Ccz1b	2508.8	29172.1	25108.4	18417.2	7612.3	13572.1
Kdm4c	2512.7	22650.5	13793.9	24682.4	19011.7	9074.3
Lztr1	2513	29419.3	25251.4	8207	13456.2	13550.5
Xpo6	2513.5	29619.6	7741.4	13374.1	18919.4	24248
Pde4a	2515.3	7894.1	10165.9	10314	9730.3	10093.9
Trappc8	2515.6	28678	7599.8	18570.3	13517.7	25743.1
Rnf114	2516.2	29457.2	12787.1	8022.7	24749.4	18744.2
Supt6h	2518.3	17417.3	24388.9	8767.7	14353.2	28849.1
Nono	2518.6	29240.9	18883.7	18552.7	19336.5	7095
Spem1	2521	12528.8	7706.8	18647.6	29803.2	24724.7
St13	2522	27957.9	14297.8	19547.7	23655.9	8361.9
Ptk7	2522.4	17187.5	19372.5	13454	18915.7	8933.7
Cacna1e	2522.7	12817.5	14974.3	15128.4	14586.3	8622.8
Anapc5	2523.2	29209.1	19761	13976.1	18704.3	7917.9
AABR07027283.1	2523.9	7896.1	10162.5	10311.4	9728.4	10102
Fbxo22	2524.1	17741.8	7778.9	19394.6	24120	29705.6
Grb2	2524.2	6574	29997.3	20005	13110.6	23889.4
Ankrd6	2528.1	13082.5	15180.3	15349.5	14814.4	7559.5
Rab24	2528.4	12397.4	14679.3	9830.8	14179.3	14458.5
Polr3d	2529.1	12684.1	14952.1	9336.4	14445	14717.8
Acin1	2529.2	30715	24184.6	12562	18345.4	8044.2
Dnajc21	2532	17852.2	19826	19940	7042	15023.6
Usp12	2534	27314.6	24575.9	14031.3	8499.8	19109.7
Vom2r44	2534.5	12365.3	13605.4	14239.9	20044.9	20205.1
Pcdhga9	2536.1	24566.2	7645.3	12780.4	24749.5	20310.2
Arhgef11	2538.4	29925.9	12569.4	13680.3	24596.7	13263.1
Nsd1	2540	29655.8	23820.8	18647.6	12955.2	8846.8
Psmd6	2540.8	28998.5	13341.9	13515	18574	18921.2
Snrpd1	2545.2	29537.7	14186.1	24044.8	7864.1	13817.5
Zdhhc18	2548.3	22835.1	7658.2	13355.6	29757.2	20269.8
Tm9sf4	2549.2	29730.7	24539.6	13600.7	17862.5	7777.5
Creb3	2549.2	24473.9	7647.9	13807.3	13954.3	25812.2
Tmem8a	2552.8	17844.4	8539.7	9752.5	19380.9	19544.6
Nfyb	2553.9	30687.9	18356.9	18744.1	18479.4	7546.6
Rnf20	2555	29021.9	14279.8	18486.8	24058.1	7972.9
Gripap1	2555.4	23150.9	13760.2	13390.4	29958.7	13510.7
RGD1563365	2556.3	12897.5	15099.7	7510.9	14612.2	14897.1
AABR07065531.4	2558.1	7387.8	19358.1	13206.9	14674.2	24920.7
Tbcd	2562.6	29130.2	14616.8	8937.1	18356.9	23089.4
Mgea5	2565.3	23713.7	19411.8	13386.5	7414.8	29942.5
Nup155	2566.4	17603.1	14564.4	19467.9	19218	9236.6
Ggct	2566.7	7884.4	10155.6	10304.8	9721	10087.4
Tnpo2	2568.2	6163.9	24836.3	14205.5	29225.7	19414.7
Matr3	2570.4	28558.2	8004.9	19877.8	12458.5	25019.3
Ttc39c	2570.6	22968.2	14365.3	7586.8	24383.2	19775.3
Cdc7	2572	12461	9981.9	15257.1	14762.3	14998.4
Taf10	2572.2	18701.5	19564.7	14592.8	12803.9	19236
Morc2	2572.7	29408.4	13532.8	18368.8	24399.5	8271.2
Mms19	2572.9	22881.8	19705.7	9057.4	14228.3	19177.6
Drd1	2574.4	7880.6	10152.4	10302.8	9718.2	10091.6
Rpl27	2575.3	29042.2	19514.3	13348.3	8078.3	19180
Eif3d	2576.5	23005.3	14384	8479.3	18741.9	24501
Txn1	2577.6	17201.1	14217.7	24337.4	24346	8401.2
LOC103694404	2578.4	12377.7	14539.5	14625.1	9642.8	14383.7
Psmd7	2579.8	29424.3	8085.3	18440.9	13229.8	24566.8
Rnf41	2579.8	27847.2	13755.8	8742	24160	19111.8
Rn50_1_1361.1	2583.6	7885.1	10152.8	10303.1	9714.3	10083.7
Sec62	2583.7	29771.6	7675.9	20029.3	12582.9	23789.9
AABR07002784.4	2583.8	18339	14709.8	19942.9	19803.6	7767.7
Cep120	2584	30320.1	7885.7	24180.2	18515.2	12975.5
Hspa4	2586.5	17566.7	8851.6	24721.1	13585.3	29184
Rock1	2588.4	17544.3	6933.9	24959.6	19500.7	29878.1
Eif2s3	2590.4	29803.3	18966.3	24504.7	7317	13227.5
Polb	2591.6	17346.5	13778.8	18819.2	29346.6	18676.9
Ssbp3	2592	29259	25422.2	7088.4	12846.4	19261.9
Ltn1	2592.2	24270.2	8497.8	19752.4	19239.8	14559.8
L3mbtl2	2593.4	23295.7	14335.1	7859.4	19118	24900.6
Ak2	2595.6	22395	14547.6	14726.8	24261.8	8548.4
Pms2	2595.7	13307.2	7534.2	19663.8	19325.3	24889.9
Zfp445	2595.8	28928.8	13210	19122.3	7717.7	24835
Gtf2a1	2596.5	22690.3	19369	24679.1	8118.3	14341.9
Mirlet7f1	2599.9	6282.8	15134.5	15182.4	14720.2	14982.9
Rpap3	2600	11839.2	8264.2	19195.1	30664.1	23809.4
Polr3gl	2601.6	24188.8	7721.9	12867.4	29674.3	19299
Tfap4	2603.6	17690.1	19721.6	19837.3	8054	14528.9
Ndfip1	2605.8	30881.2	7802.6	18986.3	23745.1	12448.9
Wbp2	2606.3	30682.1	19134.5	12846.5	6663.1	24372.8
Dnmt3a	2606.5	29872	18946	12790.4	24878	7381.4
Gpatch3	2608	13091.8	15202.2	15367.3	14825.9	7548
Setd1a	2608.8	7312.9	19474	24245.3	18933.5	23788.2
Gga3	2612.6	17137.3	12811.7	13220.8	24917.4	30646.6
Chl1	2622.8	24175.3	19790.6	12109.4	25357.8	7606.8
Gramd1b	2622.8	23131.6	19222.4	12618.1	31318.4	7559.8
AC097756.1	2623.4	23898.1	8410	6965.4	25069.3	20060
Prkar1a	2625.4	6523.5	23956.5	18672.8	24340.8	24479.5
Rpl3	2627.8	21849.1	9556.9	19358.3	19011.7	23607.8
AC133294.1	2629.1	7869.6	10143.4	10289.7	9703.9	10075.8
Brd8	2629.6	29554.5	23709.2	13969.2	23219.4	7384.3
Dnaaf2	2635.3	12798.1	14955.4	15109.8	14567.4	8576.5
Ilf3	2636.3	30681.5	18886.2	13373.4	23241.9	7610.3
Gpkow	2638	28806.4	24166.9	14392.7	13314.6	8677.4
Psmc1	2640.8	6955.1	18878.1	19351	24370.6	24744.4
Cnot10	2643.8	28265.4	13744.7	19315	13294.1	19060.6
Mir3569	2644.1	7860.9	10143.4	10289.2	9705.6	10072.3
Taf12	2644.6	22446.3	14520.1	14297.7	24469.2	9427.6
Haghl	2647.6	17426.4	19567	8096.1	19104.9	14730.3
Nap1l1	2648	29769.7	7277.2	24670.1	17616	14269.2
Gfod2	2648.8	17309.4	7671.5	19351.6	29805.8	23822.3
Zmat2	2651.8	29291.6	24150.4	13242.8	13088.2	13659.3
Kdelc1	2653.2	17602.2	9318.9	14121.3	18971.8	24030.9
Otud7a	2654.2	23714.8	13444	19206.2	7631.7	25093.3
Igf2r	2654.3	22333.1	14746.3	14505.7	29090.1	8533
Morc3	2656.1	30522.2	23938.2	18561.2	7372.1	13378.3
Ino80	2657.3	23192	14004.2	14299.6	13784.5	24290.1
Ubl7	2657.9	28747.1	14059	20313.2	7206	19888.7
LOC100911993	2659.2	23942.7	7911.9	14301.7	17817.2	29955.9
Pkig	2659.4	24824.1	18501.1	12736.6	25800.3	7191.8
Alg10	2660.6	12472.3	14751.7	9483.7	14262.8	14522.8
Zfp334	2661.5	12531.4	9572.9	14802.3	14203.3	14446.7
Ccdc22	2663.3	22994.9	17853.6	7756.3	18379.1	30936
Rtf1	2665.9	17424	8942.6	19023.9	29294.9	19132.6
Atg5	2666.5	22579.9	14458.5	14206	13885.3	24118.8
Tp53i11	2666.9	7865.4	10141.1	10284.2	9694	10065.5
Raf1	2667.7	30066.4	8707.8	18418.5	13197.3	23293.6
Pick1	2667.8	11911.9	19020.2	7927.8	25080	25144.6
Tpr	2668.4	23854.6	13230.6	24883.8	18946.6	8513.1
Nvl	2670	28651.7	8179	19373.2	14257	23124.7
Rad54l	2670.3	7861.4	10136.5	10283.2	9701.2	10067
Homer1	2671.9	23770.2	7751.7	19539	25036.8	12954.4
AABR07071814.1	2673.7	23841.9	13410.4	7951.5	12789.8	25075.4
Ncaph2	2676.1	28597.3	18901.3	13313.1	18472.3	18511.6
Top2b	2681.8	29418.8	6823.9	19316.2	13304.4	24891.9
Alms1	2682.5	17735	13141.8	18895.1	24135.8	24766.8
Hdgf	2682.8	30077.6	12944.9	10635	23584.9	18571.5
Tmem208	2684.9	28855.8	18728.3	12537.6	12860.9	24565.5
AABR07029217.3	2686	7856.6	10133.4	10280.7	9697.2	10068
Kat5	2686.4	29965.8	7811.3	18565.8	24562.3	12927.3
Cog4	2686.5	28926.6	18366	13226	18022.1	23890.3
Zfp952	2687.5	17909.2	6937.8	25237.7	13249.6	30443
Atp13a2	2688.9	16976.1	13049.3	8703.9	30341.1	24672.6
Ttc39b	2690.6	6815.4	19897.5	24323.5	23869.2	14146.1
Mcu	2691.8	28931.1	24749.2	19775.5	7416.3	12779.7
Rbm28	2696.6	17531.7	14667.8	19688.3	19121.1	8853.1
Parp6	2696.7	22665.5	7095.5	15151.3	19142.8	29448
Gpbp1	2696.8	29574.1	18189.8	24524.2	13051.3	8238.3
Aktip	2697.5	28762.4	23907.3	18789	14220.2	7556.7
Ggnbp2	2698.9	29998.6	17671.4	24551	13146.6	7644.4
Fus	2701	28957.7	23657.3	18876.6	8521.6	13670.1
Dnajc18	2701.4	22866.7	13639	19242.5	29673.3	8178.1
AABR07003952.2	2705	7854.5	10126.3	10275.5	9688.6	10056.6
Pqlc2	2706.3	23103	13591.1	18945.8	24571.2	8740.7
Ep300	2707.2	28239	14667.3	19423.6	7335.1	24272.7
Rabgap1l	2709.8	7852.6	10129.2	10276	9692.8	10060.6
AABR07058412.2	2711.9	13745	15538.7	14866.3	7176.4	15513.7
Rack1	2714.8	29262.7	18500.3	18749.3	14739.6	7460
Plp2	2717.2	7849.3	10127.4	10270.4	9695.6	10057.7
Aprt	2719.3	18600.4	14751.3	8688.6	13998.4	20134
Anapc7	2721	29176.1	23329.6	14379	14076.4	7867.1
Csnk1g1	2723.6	22819.1	8207.1	19841.3	24282	13776.1
Irak2	2725.6	7851.9	10121.8	10272.6	9688.5	10060.4
Ccdc47	2726.3	28909.7	7643.7	19048.2	13305.9	25076.9
Ptpn22	2727.2	7847.8	10124.8	10271.6	9688.3	10055.8
Srpk1	2729	23350.4	13605.6	12909.4	24793.2	18784.5
Ptprs	2730.2	22133.7	13460.1	8668.6	30703.8	18807.5
Pim2	2731.1	18622.7	8401.7	8626	20028.8	20204.9
Ankrd9	2731.3	7848.7	10124.2	10277	9694.6	10059.6
Fam118b	2731.8	23346.1	8052.7	19546.6	25168.5	13485.3
Tmem141	2738.2	7849.4	10126.3	10270.4	9685	10055.4
Aff4	2740.5	28269.8	19286.2	24471.8	12819.1	8653.5
Kcnk12	2744.2	7844.4	10122.2	10268.9	9686.6	10054.1
Ggcx	2745.5	28482.6	18706.9	8077.9	25138.7	13155.2
Phrf1	2748.7	28047.5	18639.4	13708.4	13837.1	24004
Rbm33	2751.7	29367	6992.3	18863.5	13286.1	25093.7
Ipo8	2752.1	28657.1	24868.6	13659.8	18437.5	7877.6
Chd2	2752.2	29308.7	14087.5	8329.7	23294	18657.4
Wbscr22	2753.5	22435.5	8744.7	19458.2	14339.7	23951
Ccar2	2758	23394.1	13211	8270.2	19415.5	29293.1
AC123144.4	2758.2	7838.5	10118.5	10269.1	9688.2	10058.8
Rhebl1	2760.9	17004.3	14665.6	19055.6	8815.8	18673.3
Terf2	2762.6	23641	19514.3	14306.3	24857.4	7521.8
Slc7a4	2763.2	17244.7	9123.4	14291.7	19470.4	19613.1
Dph7	2767.6	22350.3	13647.7	8513.1	31027.9	18113.4
Sh2b3	2769.5	27570.2	24121.8	19029.5	8749.2	14145.1
Qrich1	2770.4	28638.4	7859.7	18776.1	18744.6	23644.7
Mbd1	2773.5	30336.1	8433.3	13360.3	18416.1	23112.6
Rbm4	2774.4	30404.6	18617.6	13218	23643.9	7701.9
Snx11	2775.7	17818.9	19909	7614.1	14468.4	19628
Zfp263	2778.9	7834.2	10114.9	10260.8	9677.6	10053
Hgh1	2780	12920.6	8827.4	15200.7	14549.7	14807.5
AABR07044447.1	2782.1	12993.4	15160.8	7441.7	14679.5	14967.9
Vcp	2782.1	29349.2	18643.5	13554.3	13560.4	18999.9
Ids	2783.6	29114.8	8575.9	18625.1	18569.9	18907.1
AABR07033249.1	2784.7	23316.1	6978.9	19913.7	30670.5	12799.2
Ppig	2786.9	11883.6	8503.5	25006.8	24815.1	19108.4
AABR07054319.1	2787.7	7833.4	10111.6	10267.3	9674.7	10048.4
Nupl2	2787.8	24145.2	7269.1	14015.7	18764.6	30603.2
Xkr8	2788.6	7398.4	19398.3	19877.1	19403.6	13876.6
Hdac3	2788.9	29741.9	7644	14366.9	23788.7	17988.1
Smarca5	2789.3	28447.9	6824.2	20534.3	13011.8	24717
Zfp560	2789.9	23095.7	18992.3	14072.5	19772.3	8764.1
Ywhae	2793.5	28649.6	24328.8	19442.7	12903.4	8271.3
Rhot1	2794.9	27739	18786.3	14177.4	24381	8405
Creld1	2796.3	12085.1	30278.5	13755.1	23954.8	13551.1
AABR07060522.3	2797.4	7830.1	10110.8	10257	9677.5	10050.1
Amz2	2799	11742.5	8575.1	17856.1	25010.9	29800.7
Cops6	2799.6	17364.1	13034.9	13567.1	24620	25975.2
Suz12	2801	28395.4	13633.9	24463.9	8647.4	18548.1
Pfdn1	2803.7	22705.7	8140	13311.8	28901	19962.7
Mtf2	2803.8	29521.3	8077.4	24839.5	7895.7	18989.4
Abcf2	2804.3	23525.4	9047.4	19145.7	14289.6	24255.2
Phospho1	2804.7	7830.4	10110.1	10256.9	9677	10040.7
Zfp692	2805.4	31062.9	17991.1	7263	24817.5	12433.5
Rangap1	2805.5	7834.8	10109.5	10257	9678.9	10042.2
Rab39a	2807	27364.6	13527.1	20144.2	24469.7	7751.2
Smpd4	2808.4	24237.7	13260.9	7265.8	24797.3	19999.5
Ddx24	2812.8	11688.5	7900	19942.4	29674.4	24537.2
Xpo4	2815.1	23674.7	8639.2	19725.6	23713.2	13440.3
Mir879	2820	12391.3	20602.6	12803	13805.6	20446
Ddx41	2820.9	22544.3	8235.9	14291.2	14972	24042.1
Usp19	2822.3	17733.7	24503.8	13066.8	29420.6	8312.9
Gramd4	2822.4	12226.4	19588.6	8857.4	24194.5	24221.3
Acvr2a	2825.8	22577.3	13181.3	20384	24067.9	8315.3
Prdx2	2826.7	22782.9	18474.9	13413.9	25235.8	18421.8
Rundc3b	2827.6	12599.9	9948.9	14861.9	14261.2	14511.3
Tmem201	2831	23468.6	13284.9	8588.4	24830.5	18752.8
Abcf1	2831.1	29567.1	13465.5	7417.9	23724	19141.4
Cdyl2	2833.7	17663.6	8450.1	15111.4	19228	19391.3
Zfc3h1	2838.4	22212.1	9476.8	24161.2	23883.8	14166
Eif4enif1	2842.5	29372.7	8569.3	13754.4	18389.7	23855.7
Bod1l1	2845.2	23481	8141.8	24803.5	18912.9	14433.8
Atp6v1c1	2846.3	28309.4	13368.8	24323.1	8315	19311.7
Mapk6	2846.7	30509	24386.4	18705.1	7705.8	7824.8
AABR07005779.4	2849.1	7822.9	10104	10243.9	9667.4	10031.3
Ddx19b	2850	27252.6	8813.3	18862.2	19087.1	19446.3
Mfsd13a	2851	23694.2	18860	13254.8	30303.7	7405.4
Fkbp1a	2854.2	22388.3	8629.5	19764.2	8635.1	29895.2
Kat7	2854.4	28350.4	14122.5	19151.4	7764.1	24037.6
Wrap53	2857.4	17220.8	14426.1	19364.4	18824.7	9477.2
Stk35	2858.3	22651.1	8336.4	12644	19862.5	29353.3
AC123253.1	2859.3	12421.3	14613.3	14740.5	14216.6	9179.6
Actr2	2862.1	17158.2	13074.1	24822	18162.6	29727
Mdc1	2866.1	22691.1	18992.2	24356.8	9040	14059.6
Atf2	2866.5	28235.4	8141.3	19437.2	13379.1	24299
Zfp511	2866.7	13499.4	15411.2	15070.2	15094.8	7136.2
Poldip3	2866.7	29727.6	13476.7	19333.5	18443.1	8381.8
Acvr1	2867.6	28351.2	18995.7	8266.1	24841.9	12895.1
Pde4d	2868	28390.8	19479.8	13654.6	7471.4	24592.4
Arfrp1	2870.8	17953.6	14708.9	19942.3	14453.1	8313.7
AABR07017530.1	2872.3	18914.9	20473.2	14413	8321.9	13100
Sf3b2	2872.6	30177	24590.3	12187.9	12955.2	13620.5
Eya3	2875	27709.2	19599.8	24441.1	13751.4	7794.6
Gnl2	2877.1	22836	14052.4	19237.2	18956.8	14055.3
Cnot11	2877.9	22819.9	13921.6	9736.8	13251.6	24346.5
Zfp597	2883.6	17038.4	8392.7	19215	19110.3	29414.9
Cherp	2884	22921.3	13749.9	13775.2	24799.8	13929.2
Abcf3	2884.2	29311.7	19208.7	8466.6	12860.9	23186.6
Schip1	2885.5	13026.5	15152.1	15280.8	7627.3	15021.7
Eapp	2887.3	23194.6	19199.2	24809.6	8740.2	13139.4
Mib2	2889.9	23765.9	18303.2	7656.3	29771.7	13648.3
Trpc4ap	2893.2	30110	18444.5	23462.1	12454	8656.3
Lonp1	2896.7	29084.1	23919.3	13578.6	13126.5	13590.8
Scyl1	2896.9	23534.4	18972.1	8059.4	9087.9	29847.7
Klhdc3	2901.6	22340.8	30102	8483.6	12540.8	19654.2
AABR07028970.1	2904.1	13774.2	7489.1	12663.8	15099.8	15388.1
Slc19a1	2905.4	7809.2	10090.8	10234.6	9656	10022.6
Dapk1	2909	6546.7	15132.6	15159.9	14672.2	14922.5
AABR07066748.1	2909.4	7805.6	10091.3	10232.5	9652	10021.5
Cnot6l	2909.9	28215.6	7493.7	19130.3	19365.9	18932.3
Taf8	2910	28898.6	25022.8	18846.6	6864.9	14267.3
Rpl29	2914.3	12928.6	14752.3	19741.7	19274.3	8474.3
Rptor	2917.8	28071.3	18404.5	8821.3	24241.7	13669.8
Fry	2919.1	11223.7	18435	7368.3	31021.6	25496
Stip1	2921.3	16820.7	13484.6	23366.2	30658	8848.9
Agap3	2926	11593.2	13571.1	18779.9	24852.4	29205.9
Nfkbie	2926	13071.1	9657.9	10063.7	14667.9	14924
Dnajc16	2926.5	22492.1	14060.3	14874.3	23997.7	8883.7
Pip5k1a	2934.1	29914.7	24168.8	7960.4	18368.2	13005.6
Gars	2934.1	17692.3	7918.6	15100.3	19234.8	19400.4
Sec23ip	2934.7	27502.7	13435.6	19608.8	13344.7	19410.6
Tbc1d9b	2938.2	6813.3	24432.9	13349.3	24009.5	29362.9
Ppil4	2939.7	22593.6	8165.7	19160.9	24756.4	18974.4
Crtc1	2941.4	6673.4	24750.3	18693.5	30556.9	12835.5
Kdm5b	2942.9	23001	18906.8	13900.4	29422.3	8208.5
AABR07003953.1	2945.6	12345.3	14533.9	14660.2	14142.4	9268.1
Iqgap1	2947.3	12781.9	14942.1	15094.4	14557.4	8243.8
Chd8	2958.1	27881.7	13963.2	19098.5	13573	19193.8
Nutf2	2960.1	22361.1	24106.3	9096.5	18235.7	18603.6
Bcas2	2960.8	29493.4	13277.4	24832.7	19332.2	6768.4
Mcmbp	2962	27753.1	19416	20031.5	8709.5	13339.3
Acvr1c	2962.3	7799.6	10079.2	10221.9	9643.3	10015.4
Atp11b	2966.1	23537.2	7997.6	20225.2	18847.4	19010.3
Cnrip1	2968.6	7797.4	10076.2	10221	9644.5	10010.5
Nedd8	2969.9	26985.1	18985.1	14740.1	23528.1	8934.5
Mrpl35	2970.3	27377.2	8889.8	19122.9	23703.9	13649.7
Sae1	2972	29491	23995.1	18665.3	13185.3	8044.9
Tsr3	2973.7	7795.7	10073.8	10221.4	9643.5	10013.4
Zc3h18	2974.9	30057.4	19139.9	13327.9	23418.6	7539.4
Dnajc5	2975.1	12057.3	7601.8	25359.9	29713.4	18883.2
Ino80d	2975.6	30101.6	23531	18860.8	12726.2	8156.5
AABR07041418.1	2981.7	7798.6	10075.1	10221.6	9641.6	10010.6
Hnrnpul1	2983.3	22632.5	12445.8	19636.3	13222.4	29320.7
Eif5	2986	17877.2	12852.8	19186.4	13904.4	29039.9
Pnrc2	2987	29671.8	8434.7	25235.1	13589.6	8029.9
Uqcrc1	2988.2	18456.6	14080.3	7288.2	29874.2	19666
AC115369.1	2989.9	7791.6	10080.4	10215.9	9635.5	10005.7
Arsg	2990.7	7793	10072.8	10217.2	9642	10005.1
Mxd4	2990.9	28146	13333.2	12452.9	17401.5	26019.7
Pgap1	2991.6	17432.3	19492.4	19584.6	13364	9323.7
Ttc33	2993.8	23024	8459.5	24534.1	13783.4	19694.4
Shmt2	2993.8	13652.3	8070.2	20124.9	14387.1	24101
Chfr	2995.4	23162.3	8751.5	19571.4	18494.4	19581.2
AC111292.8	2996.7	12492.5	9500.7	14754.8	14155.2	14408.2
Ccdc186	2997.2	29046.3	7486.9	19107.4	17483.2	24663.3
E2f6	2997.5	28955.9	8144.3	8520.4	18143.6	25310.9
Pitpnb	2998.1	21965	14118.1	19684.3	23495.5	9181.4
Kif5b	3000.1	29199.8	13935.9	18598.8	7809.5	24097.9
Dnajb11	3002.1	28471	13943.1	18662	24900.9	7319
Trmt6	3002.5	7589.4	18652.2	23969.7	13715	19201.7
AABR07046669.2	3004.2	7795	10073.4	10215.4	9640.2	10013.7
Snapc4	3005.9	17880.9	14125.9	7953.2	24360.9	24392.4
Zcchc8	3006	29679.6	23866.9	12963.2	8056.5	18786.4
Hadha	3006.6	23917.9	12983.8	7867.7	23812.4	24741.4
Tle1	3008.8	18623.6	20558.7	7870.2	12187.1	20315.6
Scrn2	3008.9	17721.9	19785.3	8987.1	18766.3	14048.5
AABR07052697.1	3010.8	7787	10067.1	10210.7	9633.6	10004.9
Colgalt1	3012.2	22917.2	25469.9	19646.6	7891	8549.1
Sars	3017.5	23559.8	12822.6	8531.9	19943.2	24639
Carmil2	3021	12643.9	9532.3	14925.5	14309	14556.7
Smug1	3021.8	7784.6	10066.8	10212	9633.5	10000.8
Cope	3026.9	22500.8	18775.2	24685.5	8039	14614.2
Nemf	3027.8	28704.3	7994.1	19353.8	13182.9	24178.9
RGD1562914	3030	12533.7	14817.2	8878.2	14315.6	14592
Bnip2	3030.3	29426.8	18451.9	24557.3	12984	8122
Bcl7b	3032.5	12520.2	14678.4	14773.6	9464.3	14522.6
Timm22	3033	17704.9	8365.2	14368.4	19274.1	19432.1
AABR07011956.1	3034.2	7777.4	10072.5	10204.8	9638.6	10000.8
Gnpat	3042.4	23716.3	9014.7	13887.5	18943.5	23875.1
Zc3hc1	3043.2	22850.2	19348.1	8958.3	13409.7	24371.7
Dpysl4	3045.3	23689.2	6961.3	18702.8	24935.4	14345.9
Fam160b1	3045.4	22760.3	19432.1	13645.7	7905.1	29606.2
Ddb2	3046.6	23274.5	25185.5	8557.5	12882.9	18468.4
Ica1l	3046.9	12946.4	8428	15259.3	14595.3	14844.3
AABR07073271.1	3053.8	7779	10062.6	10203.9	9629.8	9997.2
Acad9	3056.9	22601.9	14382.2	14506.8	24107	8510.8
Npepps	3057.4	29102.2	8544.4	13360.3	18298.7	24446.5
Arid4a	3059.6	28752	13613.7	24433.3	8198.2	18313.3
Abt1	3061.9	17728	24405.8	14035.7	7727.2	29592.6
Fam69a	3065.8	13031.3	15134.2	15298.5	14767.5	7265.4
Ubxn4	3066.7	28296.7	7884.6	19092.9	13146.5	24668.2
Insr	3069.4	29408.1	13340.3	18525.7	8341.4	23999.9
Tbc1d15	3071.4	28951.7	18233.4	24508.1	13475.7	7846.1
Mrfap1	3072.7	7772.9	10055.4	10202.9	9616.4	9990.2
Fdxr	3077.6	12955.3	15090.3	15252.3	14713	7643.3
Set	3079.8	12715.9	14877.1	15030	14494.2	8485.5
Uck1	3081.8	17967.9	20065.4	8535.3	12975.3	19763.7
Mturn	3084.2	7771.8	10055.8	10197.4	9621.9	9989.6
Banf1	3085.5	28693.9	7513.7	19724	12799.7	24437.2
Erich3	3088.4	12698.2	14875.5	15019.2	14484.2	8465.9
Pkib	3088.4	7771.2	10055	10196.3	9621.3	9987.4
Ftsj3	3095.1	28816.3	19829.7	19162.7	13933.8	7410
Sap30bp	3100.8	27878.2	20061.9	13562.2	13283.8	14098.8
Cetn2	3101.7	18436.9	14557.1	12982.1	19840.9	13463.5
Dnajc8	3102.1	29399.4	18717.1	13490.1	17726.8	18336.2
Rab1b	3102.5	22474.4	19205.4	29908.4	18219.7	7934.6
Kctd2	3102.8	21797.8	14465.2	24600.2	19345.7	7760.2
Mir3099	3104.4	7767.6	10053.1	10186.4	9615.6	9982
Psmd4	3105.9	16999.4	8590	13872.5	19049.9	30520.4
Polr1d	3110.4	17264.1	14784.3	19406.9	18861.2	8917.7
Prpf18	3113.6	27684.1	13244.1	24291.2	19393.6	8662.9
Unc5a	3114.4	7769.8	10052	10197.4	9620.8	9984.6
Ddx3x	3120.6	29149.1	12358.9	20881.9	7447.8	24480.3
Sntb2	3125.7	7762.8	10049.4	10184.9	9612.7	9980.5
Scaf8	3126.4	28479.6	13042.1	19573.4	23375.9	8506.4
Rgs9	3127	7763.6	10049.2	10188	9614.7	9980.9
Rpp30	3128.8	22536.7	7713.4	24517	13738.5	29480.8
Pram1	3131.5	24907.3	8760.3	17695.4	12814	27444
Map3k13	3132.9	17508.2	9660.9	19625.4	14026.7	18836.1
Rexo1	3133	28091.8	19332.4	7472.8	24188.4	13864.1
Mia3	3138.3	11891.5	8754.2	19590.5	24111.1	29024.6
Fam185a	3139.1	17053.2	19127.7	19176.1	14461.4	8298.8
Wdtc1	3142.6	27550.5	24191.2	14497.3	7906.4	19084.9
Gm1000	3144.4	7759.4	10045.7	10189.4	9609.3	9974.3
Ttc13	3146	28894.8	18234	7514.2	24313	13718.4
Plk3	3147	12476.6	14630.2	14725	8533.4	14491.7
Tbc1d13	3147.8	17408.4	19557	9735.1	13333.8	19260
Tomm34	3148.4	28143.2	8768.3	18882.2	13528.8	23718.5
Gpr173	3151	12530.1	14718.8	14850.9	14317.8	9084.6
Cacna2d1	3161.5	7755.2	10039.5	10182.4	9609.3	9972.8
Ctdspl2	3163.8	29414.7	12823.4	24637.7	13280.2	13093.7
Fbxl20	3165.7	22834.2	8306	18508.8	18501.4	29438.8
Jph1	3166.5	13070.6	7893.9	15370.1	14688.8	14946.2
Nrn1l	3168.7	11541.2	17999.3	8619.4	24395.2	30737.3
Trip11	3170.7	28235.7	8327.8	19262	23549.2	13827.4
Hspa13	3173.9	27091.5	9422.1	14207.4	18685.9	19331.7
Ep400	3179.8	28756.6	18738.2	23989	18331.5	7932.6
Zfp143	3183	7751	10038.6	10174.6	9603.6	9970
Abcd2	3185.7	7754	10036.5	10175.7	9602.4	9970.6
Trappc4	3185.8	17817.6	19953.6	9418.2	8583.8	19657.9
Nucks1	3186.4	30215.4	12634.7	18806.7	7480.1	24397.3
Crtc3	3193.1	22924.4	20356.4	14238	24367.9	6655.2
Kpnb1	3195	28612.2	8216.7	18585.8	13289.5	24587
Tmem240	3196.6	13447.8	14867.2	8252.7	15045.3	15324.2
Cir1	3198.3	27854.1	13464.4	20174.5	6947.9	24680.6
Fgf14	3200.3	12228	8178.2	20072.8	19499	19610.6
Adamts18	3201.5	7006.4	14966.9	14971	14487.4	14724.2
Ptges3	3204.5	23572.2	12957.8	18978.2	12600.9	25410.7
Ppp6c	3212.2	29853.8	7818.8	24086.1	17889.6	17932.2
Scgb1a1	3213.9	12682.1	14840.9	14986.7	14464.7	8255.2
Stk25	3219.6	29169.3	8841.1	13804.1	18620.1	18705.5
Eif3b	3221.2	7745.3	10023.1	10166	9593.5	9962.6
Tmem164	3221.2	17838	8731.8	13915	19403.4	19569.6
AABR07028492.8	3224.1	7744.3	10027.6	10162	9593.5	9963.1
Csnk2a1	3225.2	12067.9	24417.3	19575.8	28931.2	8172.3
Uba1	3227.7	11303.1	8097.1	18755.2	24008.7	30983.4
Zfp207	3230.6	22479	13324.7	20037.2	29517.4	7713.5
Brd4	3232.2	29063.3	18339.7	23667.9	13455.9	8361.4
Dkk3	3232.9	7740.5	10027.1	10165.4	9592.5	9959
Atp6v1e1	3234	28924.2	13394.3	13627.1	18054.4	23391.5
Gpatch1	3244.7	22498.5	19240.1	8769.4	24017.8	13968.9
Oat	3245.9	23136.8	18977.2	8397.9	13204.6	24629.1
Ppp1r12b	3248.1	12409	7933.9	19455.8	29306.4	24045.9
Zfp386	3248.9	30060.7	23533.9	12847.5	17963.9	13028.5
Atraid	3250.9	30582.4	18546.8	7825.8	13500.2	18485.9
Gid4	3252.2	17351.5	9530.9	19390	14056.9	19085.9
Rab1a	3252.6	28264.3	24943.1	12765.5	17969.3	12882.7
Lsm14a	3252.8	30550.5	13600.7	18077.7	17860.8	12465.5
Fosb	3256.6	7732.5	10020.6	10156.6	9589.7	9956
Ubap2l	3260.5	28211.6	19039.5	24426.8	8343.2	13231.9
Zfp39	3261.1	12664.2	14823	14961.7	14437.4	7832.7
Pcdha3	3263.7	7580.3	14641.3	14613.1	14159.6	14370.2
Tcf3	3263.8	21799.3	23877.4	9277.4	13788.8	19160.1
Chrd	3264.1	7733	10015.5	10157.2	9583	9952.8
Fam96a	3265.8	17476.2	24128.7	13503.6	13196.9	24768.1
AABR07005711.7	3266.8	7736.2	10020.2	10159.6	9585	9960
Sltm	3268.3	28624.4	13412.5	24061.4	13214.7	18249
Fzr1	3277.9	22123.8	24192.2	8714.4	19200.4	13676.3
Herc2	3279.9	28167.7	13526.9	24746.9	8179.8	18619.5
Kdm5c	3284.7	27973.5	18598.8	19331.2	13477.8	13424.4
Ctsq	3288	7735.3	10018	10157.3	9582.1	9948.1
Sall2	3290.5	12850.8	15098.9	7848.5	14593.3	14872.3
Slc25a14	3290.7	7209.7	19672.6	19004.5	18809.3	23875.6
Sumo2	3292.8	29801.8	23628.1	14475	13551	7568.3
Slc37a3	3295.6	27724	19068.9	19091.5	14454.7	8648.8
Zbtb9	3295.7	12551.5	14834.3	8409	14329.6	14601.3
Cryzl1	3298.1	29041.7	7745.8	18222.2	24792.3	13263.5
Flrt3	3303.1	12775.9	7626	29946.8	23816	18987
Hspe1	3304.2	17319.8	15070.7	20403.7	19946.9	7024.9
AC094964.1	3306.2	7743.7	19620	19349.6	8830.7	19279.7
Itfg2	3312.3	29817.2	8406.2	18332.2	23586.4	8656
Sla2	3316.7	17957.7	9324.1	19727.5	19541.8	13823.8
Fbxw5	3322.3	17997.8	30686.6	7064.9	13212.3	24786.6
Kat6a	3323.4	29438.4	18060.7	18850.8	7197.1	24127.2
Tmem222	3323.9	22179.9	13331.6	19055.6	24219.7	12756.9
AABR07058511.1	3324.3	7723.5	10014	10144.6	9576.6	9947.6
Adcy3	3324.5	12362.3	14559.5	14669	14157.3	9289.6
Znhit2	3326.5	7721.4	10007.5	10146	9576.8	9944
Tcerg1l	3328.1	12659.5	14941.1	8652.1	14431.2	14710.8
Ube2k	3329	22980.7	7365.2	14258.4	24623.8	19496.8
Slc17a5	3330.1	22804.8	7483.7	15155.6	19305.7	19389.1
Paip2b	3331.5	12625.6	9429.1	14903.8	14291.3	14545.1
Cfdp1	3333	28473.4	23962	13153.1	18598	13148.7
Manba	3333	7722.7	10007.6	10144	9574.1	9941.1
Nudt14	3333.9	7723.6	10009.8	10139	9575.6	9945
Ndufs1	3338.2	28349.7	7805.5	13883.2	24551.4	18562.9
AABR07029467.2	3338.7	17370.1	19547.2	14347.6	19083.7	8349.1
Tnfrsf12a	3339.6	7720.1	10002.6	10146.8	9570	9939.6
AC094647.2	3340.4	7717.3	10002.5	10148.3	9565.4	9931.9
Gnb3	3343.8	17947.7	6679.2	14905.1	19423.7	19596
Rnf6	3354.3	24306.2	7554.7	18752.3	23947.1	23949.6
Pias2	3360.3	27835.6	7666.8	19622.2	24312.1	13432.8
Ap4e1	3361.1	29082.2	23797.7	18718.5	18269.6	7645.7
Jade1	3363.5	12969.8	8048.4	15280.8	14611	14861.2
Mrpl2	3365.7	17616	8926.5	14765	19162.6	13936.9
Gsr	3366.1	17545.2	19697.4	14298.2	8225.2	19402.6
Zfp94	3369.4	23102.8	13619.2	8713.8	13656.1	29252.5
Ccdc174	3375.7	22337.9	14222.2	19389.6	8265.2	23892.3
Dpp9	3378.2	22872.7	14154.1	8689.9	23733.9	19247.8
Pgm2l1	3380.6	12366.6	14563.2	14689.4	14168.1	9331.8
Rprd2	3384.4	29405.3	7492.4	24079	13350.4	19010.7
Smg9	3385.1	17469	19629.7	14426.4	8400.6	19328.2
Xbp1	3385.6	6333.5	24777.4	24280.6	18820.3	19060.6
Armc9	3387	22071.5	18743.4	13849.5	23602.2	13939
Gfy	3389.3	7708.1	9992.6	10130	9560	9928.4
Anapc11	3392	17743.9	19878.2	9440	8164.7	19575.5
Tmem42	3397.3	12936.1	15165.6	8822.9	14670	14699
B3galnt1	3399.9	12400.2	9911.7	14636.9	14060	14301.8
Sugp1	3404.1	28969.7	13286.6	14410.9	23973.5	8238.4
Fbxw2	3406.5	30141.7	7995	19281.2	18346.6	13277.8
Josd1	3413.4	18308	9288.8	19530.1	8956.8	19906.4
Rpp14	3414.9	23189	13986.1	24529.4	13065.1	13751.2
Taf11	3415.9	13267.5	9284.6	19752	13935	19344.1
Dhx9	3416.5	28005.8	8543.6	24551.7	8251.8	19083.5
Rabl6	3421.2	22627.6	19576.2	8254.2	12662.2	29903.3
Smc6	3425.6	29558.2	13407.4	25063.6	12396.3	12857.3
AABR07067387.1	3430.1	7702.6	9985	10118.5	9553.2	9911.8
Kars	3433.7	12215.8	14415.9	14518.5	14008.3	9708.4
Srrd	3438.9	12128.8	14319.5	14425	13919.2	9928.2
Upf2	3441	27680.5	14084.1	19005.2	8160	24097.2
Serac1	3444.9	28018.1	8241	13396.9	19161.7	24127
Smc3	3447.9	29445.6	12688.8	18874.7	23980.4	8723.2
Sympk	3448.8	22503.6	18531.9	8940.5	19084.6	23584.5
Atg4b	3451.2	27612.5	18425.3	14158.8	18748.4	13589.1
Hira	3453.6	7698.4	9982.7	10121.1	9549.6	9920.5
Pcsk2	3454.5	12209.3	19226.5	19170.5	18760.5	9589.3
Kdm5a	3458.5	29204.8	7983.4	19697.6	17610	19047.8
MGC94335	3460.1	22212	14377.6	14317.7	8899.7	23766.1
Kcnb2	3462.7	7694.3	9980	10118.5	9545.9	9915.4
Rn50_14_0459.2	3465.3	7691.9	9986.3	10117.7	9541.3	9910.6
Pcca	3466.4	22882.4	8217.6	13967.5	24360.6	18818.2
Bbs1	3468	22616.4	19960.6	7399.2	24107.2	14052
AABR07049547.1	3468.5	12398	14685.7	8846.1	14191.3	14464.5
Ube2v2	3476.1	22604.2	14183.7	19033.8	8026.4	29126.1
Mir34a	3483.2	7691.8	9980.2	10112.3	9536.3	9902.5
Pnma2	3483.8	12141	14325.6	14422.6	13920	9927.1
AC118872.1	3486.4	7691.5	9981.6	10113.8	9548.7	9912.4
Rbbp5	3486.9	28399.7	19165.6	13361.6	8222.8	23951.3
[truncated: 30,141 more rows]

## Sheet: Human
Gene	Granule	Basket	Astrocyte	Oligo	OPC
ZNF385D-AS2	8	9306	9916.5	9676	9403.25
FAT2	15.25	19596.8	14811.6	8214.25	19627.8
LINC00473	23	8531.62	19784.9	19765.5	14336.6
SLC17A7	27.125	14755.9	15213.1	8011.38	14826.9
MTCL1	28.5	7429.5	15340.5	15182.9	14973.2
LOC101927577	35.75	14780.2	7830.62	15079.2	14858.4
CADPS2	39.75	9301.5	9907.62	9667.62	9394
DIRAS2	40.25	19331.6	19586	9299.25	14196.8
GRM4	43.75	15011.8	7167.38	15284.4	15077.4
RIMS1	44	14174.8	19667	19657.1	9004.88
KCNJ3	49.5	7230.5	15395.1	15243	15036.8
GRIK2	51.25	14864.2	15300.2	15174.1	7484.25
SLC8A2	51.75	14492.6	8697.25	14796	14553.1
GABRA6	54	7564.38	20262.2	14666.1	20024
CHGB	56.875	18611.9	20470.4	7484.5	20208.9
IL16	57.75	7255.25	15389.4	15233.4	15028.6
KCNK1	58.125	13692.2	24973.5	19714.9	8783.75
POLB	59	14023.9	8581.62	20147.9	19528.4
CHN2	61.75	14937.8	15383.8	7437.88	15007.8
CTD-2297D10.2	63.5	14426	8879.25	14730.5	14480
SYT1	68	9297.25	9900.25	9659.38	9385.38
SCN2A	69.25	7509.12	20635.1	20594.4	13779.4
SRRM4	71.75	7518.62	15297.9	15142.2	14932
INSM1	73.25	14689.9	15146	8139.38	14754.8
CBLN3	76	21024	13264	6932.62	21048
STXBP5L	79.25	7437.5	20657.2	20620.8	13817.1
CAMK4	79.5	13225.8	8989.5	20172.4	19983.1
JKAMP	80.125	19352.1	19602.4	8980.38	14332.5
RBFOX3	81	9295.5	9896.25	9655.75	9381.75
NEUROD1	81.375	13348.1	20008.4	7561.62	26269.8
CDH18	82	9294.75	9896	9654.12	9379.75
CCDC175	89.5	9293.75	9893	9652.25	9377.88
RALYL	93.75	14066.2	20094.4	20071.8	8220.5
SPHKAP	94.25	9293.62	9891.5	9650.5	9376.75
ALS2	95	8529.12	14953.5	14809.2	14574.6
RBFOX1	102.75	9292.25	9890	9648.75	9374.25
LOC100130705	109.875	9291.5	9888.5	9648	9373
SYT4	111	20117.6	15012.4	6921.12	20141.1
MIR1275	111.25	9289.62	9885.5	9644	9369.75
CLVS2	111.875	7776.75	14490.2	20127.4	19937.2
ZDHHC22	113.125	20553.2	19680.8	14596.8	7386.25
SNORD114-6	113.75	7179.12	20672.8	14889.4	13914.1
VSNL1	114.5	14590.2	15037.6	8429.25	14649.4
KCND2	116	26195.8	13344	20135.8	7540.62
GLCE	121.75	8023.75	20272.2	14035.4	20027.5
PCLO	122.5	7954.12	15137.5	14985.9	14756.6
ABLIM1	122.875	14772.8	7797.88	15055.5	14826.8
KCNA1	126.5	20342.9	20634.4	13965.8	7441.38
TMEM178A	127.125	6824.12	14738.5	25887.8	19748.4
MSRA	127.5	7418.62	14123.2	19890.4	25759.6
SH3GL2	127.75	6962.25	14930.6	20302	20115.8
MICAL2	127.75	7195.38	15382.2	15228.8	15022.9
LINCR-0001	129.5	6987.5	19525.2	25632.5	19488.5
ETV1	129.75	24753.5	20404.9	14464.2	7300.75
SNAP25	131	7808.25	13537.5	20609.8	24996.8
KCND3	131.5	7480.5	20555.5	20512.9	13888.8
NPTX1	132.375	14091	19844.2	8138	24844.5
FSTL5	133.625	9286.25	9879.88	9637.88	9363
PDE1A	133.875	15022.9	15458.8	7124.75	15084.4
FLJ44635	137.875	7059.12	19812	19888.1	24975.8
LHFP	142.75	19949	8655	20192.5	13465.4
GAP43	143.75	8137.88	19941	19910.5	14418.2
RUNX1T1	143.75	25665	7987.25	20353.2	13180.2
SGK223	144.25	14689.5	8033.38	14981.1	14739.5
LRRC3B	148.75	14811	7657.75	15094	14868.2
TMEM266	150.625	9284.25	9876	9634.5	9358.25
SV2B	152.75	9285.25	9876.12	9635	9359.5
RIT2	152.75	9283.5	9874.38	9633.75	9357.5
CDH22	154.875	8681.62	14880.2	14738.5	14495.1
MIR21	158.375	7468.5	15289.4	15130.9	14917.9
PDE3B	166.375	9283	9872.75	9631.12	9355.5
MMP24	168.75	7980.88	15085.2	24644.5	19432.9
STMN2	169.25	7248.25	15352.8	15197.2	14990.8
RASGRP1	172	9283	9870.75	9629.5	9353
USP3	172.5	19908.8	8453.5	20138.4	13719.1
CALN1	175.75	14475.4	8648.38	14772.5	14518.5
UNC13C	177.5	7185.12	15369	15214.4	15009.8
ATP2B2-IT2	181.125	7007.75	13541.9	25688	20779
PPP3CA	184.25	19185.6	8937.25	24783.8	14195.4
CCNC	185.125	7576.88	14768	25174.9	19829.2
WSCD2	186.625	6869.25	15468	15316	15117.5
DGCR5	192.75	7230.38	15348	15191.1	14983.2
KIAA1456	193.5	13881	7229.75	20644.8	20489.9
RELN	193.75	9279.75	9865.25	9624.25	9348.25
TMEM63C	198.125	14361.5	14759.8	14639.1	8869.25
CDR1	203.125	26226.2	13915.1	7328.62	19709
PPFIA4	211.875	8720.62	14704.4	19489.5	19262.2
HS3ST1	216.5	19830.5	14478	20061	7610.5
NHSL2	219.125	9275	9857.38	9615.75	9340
OXR1	220.125	9275	9855.75	9614.75	9339.12
PILRA	224.125	9273.38	9854.62	9613.25	9337.75
RAB37	225.375	9273.38	9853.5	9614.12	9335.75
TRHDE-AS1	227.625	9275	9854.62	9613.25	9336.5
EEF1DP3	228	14236.2	9332	14514.5	14264.6
NMNAT2	228.125	6994.5	14402.8	25628.8	20030.1
GABRB2	229.25	6827.12	15468	15316.2	15117
KCNC1	230.875	9271.62	9851	9610.75	9336.88
PEG10	238.5	7276.88	25516.9	13682.9	20045.4
SLC36A1	242.5	19691.2	19938	13973.9	8311.25
DHDDS	250.875	14729.6	19159.8	19643.4	8242.62
STARD4	252.375	19834.9	14413.8	13876.4	13966.6
SLC35G2	253.625	8176.75	15014.4	14867.5	14632.9
GPRIN3	257.625	14368	14764.8	14646.4	8845.25
TIAM1	261.25	6702	19838.2	20213.5	20145.2
ABLIM3	262.25	19674.2	9306.12	14086.2	19237.1
JMJD1C	264.125	7392.5	14824.2	25498.1	19444.4
SNORD113-3	265.625	6912.25	26543.1	20397	13323.6
XKR7	266	8220.5	14207	19906.2	19685.5
CBLN1	272.875	26150	19525.8	7090.5	14004.4
RNF152	276.125	8631.12	19731	14367.5	19481.9
LINC01481	277.75	7006	19736	14814.5	25712
LINC01619	278.375	9265.75	9839.5	9598	9322.12
STARD5	281.5	7592.38	15200.6	15046.6	14828.2
ARHGAP29	283.5	9266	9839.5	9599	9322.25
GPR137C	287	19281.5	26260	8288.12	13231.8
AGAP2	287.375	8465.75	14893.5	14750.5	14511.8
PTEN	288.125	7058.75	14628.1	20431.6	20152.2
PTCHD1	291.25	9196	14655.8	14530.4	14279
VWC2	292.25	14779.9	15193.8	15069.8	7545
CAMKK2	298.25	9262.38	9833.5	9594.88	9315.12
GLS	299.375	6985	14843.8	20551.2	19894.4
KCNK12	303.25	9261.88	9832.75	9594.75	9315.25
SSTR2	308.25	9261.75	9831.5	9591.25	9313.75
ZIC1	311.5	20049.9	7694.5	13148.4	26464.8
LOC643355	312.625	14475.1	14876.6	14746.2	8443.75
GALNT9	314	9262	9830.25	9590.25	9313.38
CPLX2	314.5	9260.25	9829	9590.62	9310.88
CDON	316.5	7650.62	15172.5	15017.5	14798.1
INTS6L	316.625	19763.4	19353.2	14448.8	8183.12
SRGAP2	318.125	14667.8	7951.62	14944.1	14711.8
PLCL2	319	8386.62	14407	24827.2	19143
LOC100130298	319.75	9257.5	9827.25	9587.38	9309.62
TPM4	322.375	25639.6	14533.4	7292	14279.2
FOXN3	323.75	19592.9	8345.75	19815	14062.1
REEP3	324.5	18909.8	14385.9	24627.8	13798.4
ARSJ	327.25	9259.5	9825.38	9585.75	9308.75
CELF4	327.25	9258.5	9826	9585.62	9308.88
EPHB1	328	8573.88	14830.2	14693	14448.5
TLL1	328.5	9259	9826	9586.5	9308.38
SNCA	334.125	19842.9	20084.1	7660.25	14534.8
ZNF385B	335	9258.5	9824	9583.75	9304.62
RTN1	337.25	19731.6	19983.2	13730.5	8751.62
CNKSR2	343.25	6887.5	15410	15259.1	15054.8
LDLRAP1	346.375	15031	15451.8	6907	15081.2
KLHL3	348.125	7011.88	20426.2	14571.5	20193.9
GALNT5	352.125	9251.5	9815.75	9577.25	9298.62
MIR4514	352.375	7336.5	14894.9	19785	19565.6
CBLB	353	9254	9819.25	9579	9300.25
MCTP1	354.375	9253.88	9818.25	9578.5	9300.75
LOC100507387	357.5	9254.5	9817.5	9578.25	9299.75
MDGA1	358.125	8095.12	15001.4	14854.5	14621.4
XKR6	359.375	8021.12	20595.8	20552	13058.6
CAMK2B	361.75	7987.38	15046.4	14897	14663.6
SLC35F4	367.75	8037.25	14860.4	19611.6	19381
ZFPM2	369	6898.62	20173.9	25325.5	14473.8
ROCK2	369.875	14266.2	9154.38	14528	14273.8
EPB41	371.375	7938.5	15058.8	14909.5	14679.2
CADM1	372.5	7602.75	26308.1	19046	13901.4
TRIM3	373.25	19267.5	14284.5	9098.62	19233.1
NEGR1	374.25	8312.25	14929.6	14784.5	14548.9
LIMA1	375.375	19447	19672.4	13980.2	8880
HECTD4	377	14001.9	19675.4	8814.62	24321.4
SERGEF	379.25	9249.38	9812.75	9571.75	9293.25
ZIC5	380.625	13832.1	7201.62	20576.2	20417.1
SEL1L3	381.875	20221.4	20486.4	14699.1	6710.62
ADAMTS16	382.5	9249.75	9810.75	9570.38	9292.25
CD47	387	13529.6	20475.5	16703.8	13921.2
ZBTB18	388.875	7390.38	13620.1	19664.4	26222.9
SUSD6	391.25	14315	8020	19911.1	19699
AKAP12	394.5	13369	25117	13822.8	19253.9
CCDC28A	395.25	8152.62	14600.4	19662	19438.5
LETM2	397	19444	13187	19651.4	13492
CDYL2	401.75	9246.88	9806	9567	9288
PAN3	404.625	14013.2	9201.62	25188.6	13849.6
CNOT2	408.5	13302.6	19857.6	8116.62	25610.6
STXBP1	409.875	6734.88	20219.5	19979.2	19943.8
GRIN2A	413	9245	9802.25	9564.5	9283.75
RIMS2	417.375	8306.38	14918.9	14774.5	14540.8
CCKBR	418.625	9243.38	9800.5	9562.5	9282
CKMT1B	421.75	6533	13816.4	26059.4	20304.5
AMER3	422.875	7915.88	15041.1	14893	14660.1
L3HYPDH	424.375	14035.4	25063.5	14114.1	13378.4
CCNG2	425.625	6911.12	25569.1	19855.5	19494.2
CLSTN3	428.375	6671.5	19929.1	25590.6	14582.6
NBPF15	429.25	9242.5	9798.75	9559.75	9279.75
SLITRK4	429.5	19557.6	19782	14286	8294.38
CCM2L	430	9241.5	9798.75	9558.38	9278.75
C14orf132	431.375	7911.12	13348.1	20375.9	20189.4
NEBL	434.125	19759	7655.75	25308.9	14139.8
ENKD1	434.125	13574.4	19354.4	8445	24715.2
GPR158	436.5	14437.4	20017.4	20001.8	7670.88
SYT9	437.875	14694.4	15114.1	7841	14716.5
ZCWPW1	442.375	19615.5	8612	13999.5	19609
KDM4C	443.25	14388.6	14786.6	8817.25	14390.9
ZDHHC2	444.625	20004.8	20255.8	8025	13572.8
DUOX1	445.125	19869.6	19873.9	14535	7917.25
NRN1	448.25	13887.1	24853.2	19658.5	8202.62
BICD1	453.75	9237	9792	9553.5	9272
SNORD115-47	454.625	6442.12	15523.4	15369.8	15177.9
SNORD113-2	455.5	7111.12	26134.8	13285.2	20163
ERC1	470.75	7274.62	15070.9	25139.4	19410.9
GFOD1	472.75	13459.5	25486.2	20150.1	7631.5
MICU3	475	7637.75	19987.2	20223.9	14180.4
RGS7	475.125	6940.62	20584.9	25372	13936.5
TTC9B	475.5	13604.1	14299	25283.2	13603
RMND5A	478.875	14042.4	9725.25	14278	14016.5
SYNPR	482.75	9233.5	9784.25	9545.5	9263.75
ZNF337	486.625	14012.5	8075.38	25090.4	19751.6
CATSPER2	488	6843.25	14356.9	20428.8	20393.5
LRP2BP	488.75	13114.8	14003.8	25817.6	14029.1
KCNH1	493.625	9230.38	9781.5	9543	9259.75
WAC-AS1	493.75	19592.9	14020.6	14359.8	14150.1
PTK2B	494.875	9229.25	9779.75	9542.5	9258.25
LONRF2	495.625	7076	20013.5	14696.8	20216
MCU	496.5	9231.12	9780.5	9542.25	9259.75
PTPRR	497	6835.62	15378.1	15223.9	15020.2
MAML3	498.375	14136.9	9442.62	14386.1	14122
CROCCP3	499.5	13108.6	13662.1	21029.8	20020.6
MYRIP	500.875	9229.38	9780	9541	9258
ZNF385D	502	9229.62	9779.75	9542.25	9257.75
GALNT7	502.625	6909.5	14713.9	25157.9	20029.2
RRAGD	504.125	7174.38	15266.5	15112	14900
ATP2B2	505.875	6500	15359.8	24974.5	19931
CAMK2D	510.375	8441	14569.6	19557.5	19335.5
ADD2	513.875	6892.62	15354.6	15200.2	14993.2
LOC101926934	514.875	7288.5	20162	20126	14473.1
TMEM163	517.5	14775.5	15168.9	15047.5	7354.75
RASA1	517.875	7350.62	20320.5	19862.5	19414.1
PFN1P2	519.375	9223.88	9771.38	9534.88	9252.38
ZFYVE28	519.625	7174.38	15260.4	15103.2	14890.9
ATP8A2	520	7224.75	15245.8	15090	14876.8
C9orf72	520.75	13871.2	14445.4	19799.6	13599.8
SPTB	524.25	14420.5	14791	14671.9	8420.25
ANKRD36	526.125	13580.4	25252.2	8654.62	19168.8
SVOP	526.875	14026.9	8879.25	19496.9	19264
HIVEP2	527.875	7589.62	25084.8	19913.1	14153.9
GALNT13	533.125	20219.1	13276.5	25467.6	7810.12
BRINP1	533.125	14599.4	14986.4	14862.4	7895.5
CCNI	533.5	7446.12	20261.2	20133.5	19157.1
TENM1	540.25	9223.25	9768.5	9531.38	9246.25
KIAA0895L	541.375	6767.5	26198.5	19903	14077.4
UBASH3B	541.625	6483.38	15478.2	15325.5	15129.8
UBTD2	543	19291.2	14583.8	19478.8	8326.62
JAKMIP2	543.125	13332.4	25016.1	8858.12	19577.6
FEM1C	544.375	7175.62	20504.6	20469.2	13932.2
SCN4B	545.125	9221.5	9764.38	9533.25	9243.5
TSTD2	546.375	19317	14401.9	8591	19281.6
SNORD5	548.125	6323.62	19919.5	25733.5	14833.8
RASGEF1C	554.25	14557.8	8114	14812	14562.8
MAL2	557	9218.62	9763.75	9526.12	9242
CCSAP	561.75	20132.2	25410	7623.12	13414.5
TTC7B	566.625	19509.2	14528	19187.2	8537.5
PHTF1	567.25	7969.62	14984.5	14837.4	14601.8
BMPER	569.375	9215	9756.38	9519.12	9238
WBSCR17	571	7269.88	15205.5	15054	14836.9
ELP4	571.375	14323.9	8793	14567.4	14304.6
SLC26A10	571.75	6414.88	14102.8	20769	20626.1
LOC105375734	573.875	9216.62	9758.88	9521.12	9235.25
ATP2B1	576	6797.75	20075.8	25724.6	14140.1
GPR83	577	9215.62	9757.75	9523	9236.25
RYR2	577.5	9216.12	9758.12	9521	9235.5
ADARB1	579.25	8698.62	14730.8	14601.8	14348.6
CA4	580.125	9215.25	9758.38	9523	9233.25
LMBRD1	581.625	14283.1	8913	14534.2	14270.1
PRR16	585.375	9212	9754.88	9519.88	9233.25
NAB1	587.125	25019.6	20056.4	13282.1	8283.5
RABGAP1L	587.25	9215	9755.75	9518.5	9232.88
LRCH1	588.375	15009.6	6691.75	15255.5	15050.2
DNM1	590	6669.62	20402.1	20370.4	14542.1
ARHGAP44	598.5	7205	15225.4	15071.9	14856.1
LOC101928327	599	14783.2	15171.6	15047.6	7144.5
PURB	599.25	13139.1	8090.75	19407	26010.1
CNTN1	600	13953	20180	25861.5	6773.5
ADAMTS18	601.75	9207.12	9748.5	9513.25	9227
PAXIP1	603.125	14579.1	14962.9	14833.6	7910.38
LEAP2	607	12739.1	20132.8	13076.8	19883.6
PLD5	607.25	19281.1	19477.9	8728.38	14355.9
SNORD116-28	612.25	6288.5	15516.6	15362.6	15170.2
GNPDA2	612.875	7955.25	14497.9	19753.9	19547
BTG1	616.125	19755.5	14306	13715.9	13924.6
PLCB4	618.875	6771.5	15357	15205.1	15000.4
PLCXD3	620.125	7682.38	15062	14913.1	14678.8
ITM2B	620.125	19756.6	12451.1	13822.4	20664
ADAM22	623	6881.12	13903.8	25563	20319.4
IFIT1	630.875	14394.1	14752.4	14638.5	8460.38
TUBB4A	632.25	13961.2	21007.1	6262.25	20525.4
SSX2IP	633	7785.25	19926.8	14458.6	19675.4
THUMPD2	633.75	7913.38	14751.2	24503.8	19428.1
ZNF273	634	14240	8940.38	14485.1	14220.1
ATP1B3	642.875	6613	20462.6	14513	20232.4
DPF3	642.875	7716	19640	19766.4	19551.5
ZXDB	643.375	8040.25	20044.8	13336.1	24960.9
SESN1	644.25	7681.62	19595.8	14148.4	25282.8
SOGA1	646.625	26310.4	19861.6	13509	6942.25
NRG1	649.375	9200.88	9739.5	9501.88	9211.88
LINC00562	651.625	7569.62	19801.8	14892.4	19559.2
LGI1	653.5	20038.4	7144.12	20218	14226.8
CNRIP1	659.625	7775	13974.6	19931.8	24933.4
LOC284578	663.5	9199.25	9734.25	9497.5	9210.12
EPDR1	664.25	13238	20282	25451.1	7638.88
KCNMB4	664.75	14583.6	14979.8	8014.88	14585.5
PTPN18	668.75	7485.38	12797	20629.4	25583.9
JPH1	671.75	8631.75	14718.6	14586.1	14327.6
ARFGEF3	673.5	19597.1	25684.9	7356.62	13944.9
TMEM57	673.75	8225.62	25043	19365.9	14001
PAG1	674.75	24945.8	7452.62	20103.5	14050.6
MED31	677.75	7272.25	19789.1	24900.9	14694.9
LINC01544	678.5	9199.5	9732.12	9495.38	9204.62
NEUROD2	682.5	6259.88	20671.4	14264.1	25322.4
SMC5	683.375	19380.4	9218.75	14337	14172.2
POLE3	685.5	7993.75	14299.1	14236.8	25346.4
SCRN1	687.125	13588	7704.75	24868.6	19951.9
LIN7C	693.125	19444.4	20084.2	13740	12614.8
MYO5C	693.25	9195.38	9728.88	9489.12	9201.5
FGF9	694.5	8183	14864.1	14720.6	14476.2
TBC1D9	698.5	8559.12	14740.2	14604.9	14352.2
PPP3CB	700.125	7553.5	14166.8	26245.5	18670.4
PRSS3	700.875	9193.5	9725.75	9487.62	9199.75
SHF	703.625	14196.9	14555.4	9078.88	14166.8
SNORD114-31	706.375	12982	26551.6	20210	7119.88
FUT9	707	13250.4	7846.88	19804.9	25616.2
LINC00173	707.375	13641.5	6744.88	20736.5	20595.4
CACNA1A	707.375	10093.2	26185.9	20528.6	9893.25
SYN1	707.625	7195.75	19940.4	14961.8	19711.2
SNAP91	709.625	6579.12	25400.1	20038.9	14589.9
SNORD113-8	712.375	7652.12	15009.4	14861.5	14621.2
SOCS5	713.375	13839.1	14130.9	13851.1	24419.5
SKI	714.375	19546.5	9356.25	19729.6	13271.9
MED13L	715.875	13299.6	13920.6	25215.2	14557
CTDSPL	718.375	20025.9	7283.62	20213.8	14055.4
TERF1	718.625	14208.9	14572.1	9120.25	14179.6
ENY2	719.125	7821.62	19611.2	14093.6	24945.9
ARMC8	720.75	20161.6	20203.8	13950.5	7739.5
YWHAZ	720.75	7046.62	19388.2	14282.5	26042
ZNF382	723.875	6910.25	15277.2	15124.4	14912.4
CDH7	725.375	9186.75	9717.62	9481.25	9189.62
KIAA0319	729	8117.75	14880.9	14737.8	14493.2
MARCH7	730	13867.4	8746.38	25394.8	14084.9
CNBP	730.25	7881.5	13617.9	19835.1	25165
CLK4	730.75	24619.2	8704.38	13862.6	19368
CNTN6	734.75	9188.12	9717	9480.25	9189.12
MIR197	734.875	7497.88	14988.5	13187.5	14674.9
FGF14	741.375	12873.8	7898.38	26682.8	19422.2
STXBP5	742.25	7167	15190.8	15038.2	14818.9
ADAM10	743.125	14752.2	14235.1	7494.75	24963.4
HEBP2	745.5	19513.2	14061.9	19690.6	8245.12
MAGI1	750.125	7801.5	19951	14354.9	19693.8
KCNIP4	750.125	12392	26566.2	20301	11923.1
SOCS7	753.5	19202.2	13798.5	19369.4	13588.8
DDX20	758.875	9183.25	9712.75	9474.62	9183.5
ANKRD36C	761.75	13589.4	24324.8	13705.1	19079.9
WAC	762.125	25209.5	13579.4	13491.5	18902.9
CLIP1	763.5	14267.5	7628.62	19722.6	24843.1
ICA1	765.375	7883.25	14944.5	14797.5	14555.5
BSN	766.875	7356.75	15108.1	14956.2	14732
LINC00632	766.875	6817.38	26238.4	19213.2	14597.8
RPL15	767.125	7568	19438.8	19802.9	19999.1
ANKS1B	767.5	7284.88	25967.6	19672.4	13618.4
CPNE9	770.125	9181	9706.62	9473.38	9179.75
MSS51	770.5	8187.5	14844.1	14700	14454.1
SYCE1	772.75	7317.62	25157.9	20006.8	13926.5
PIK3R3	773.5	7073.5	14253.6	20273.1	20081.9
TMOD1	774.625	14132.2	9234.75	14354.1	14081.4
SMAD4	776.5	19310.6	8060.62	19494.2	14561.9
ABCA5	776.75	6650.5	19713.5	19594.1	25194.1
NRXN1	779.125	6927.25	26428	20088.2	13081.5
CRYM	779.5	9178.38	9704.38	9469.25	9177
ZFAND1	781	6718.75	25235	20343.6	14118.1
ZNF33A	781.125	8013.5	20266.5	13164.2	25120
SLIT3	785.75	9175	9700.62	9466	9173.12
LINC01420	787.875	25178.9	14012.2	19769.2	7497.88
SYBU	795.75	6976.5	15057.9	19877.9	19681.1
BEND6	798	6736.62	20511.9	20482.8	14090.2
LOC101928068	804.25	8133.5	14106.1	14764.2	14542
MFSD4A	806	9173.25	9696.12	9460.75	9166.62
CEPT1	806.25	13881.6	19200.6	24429.8	13608
SYNE1	809.5	13665.6	6624.38	25868.8	20315.2
SLC35F3	815.5	8109.5	20040.2	20013	13501.6
SMYD3	816.125	14021.8	9535.62	14241.8	13969.5
MIR3685	820.25	6328	13574.1	20044	26772.9
EPB41L3	820.625	6778.62	20268	14638.6	20036
PRR36	821.375	12838	25805.6	14462	13330
MAP1B	823.75	13324.8	20892.4	6602.62	25688.1
USP32P2	825.25	8319.38	19215.5	13183.1	19543.1
ANKS4B	831.25	9168.5	9690.75	9453	9161.75
MREG	833	14635.5	15021	7691.75	14620.5
RAB3IP	833.5	25982.6	20608.4	13021	6871.12
PANK3	836.75	13454	20127.5	25107	7440.75
TTC37	837	13900.2	19355.4	8768	24304.1
CA10	838.5	13857.8	26430.4	19802.6	6471.12
COG2	839.375	9166.88	9687.25	9452.88	9159.5
NIPAL3	843.375	14860.2	15257	6979.75	14870.6
LOC101928416	844.625	15000.5	6523.25	15238.5	15028.6
MIR7-3HG	848	8278.75	14791.1	14649	14400.1
ZDBF2	849.875	8159.75	14767.9	14634.6	14378.4
TDRD6	851.875	8582.38	14679.8	14543.8	14284.6
SNORD116-30	851.875	6652.12	20563.1	13993.8	20160.4
LOC105378853	854.375	9164	9684.5	9447.75	9155.12
C17orf51	855.5	7150.5	14405.9	20032.4	19823.4
CYB5A	858.25	9160.62	9686.12	9445.75	9153.38
ORC4	859.75	7371	19536.8	14760.8	24817.8
DYNC1I1	863.375	6765.88	15279	15125	14912.9
PDE3A	864.125	14282.2	8485.62	14519.8	14253.4
UBE2QL1	867.5	6721.75	15285.4	15136	14921.6
LOC100507577	871.875	13665.2	8673.75	19710	19482.8
ZNF133	874.5	7699.75	25480.9	20073.9	13222.4
EPB41L5	876.75	7817.5	14596	19680.4	19452
OLFM3	877.25	6254.75	15441.1	15285.5	15087.6
FBXL3	877.5	19732.6	7655.75	13798.5	25280.1
FAM214A	877.875	7607.62	24673.4	19967.5	14145.8
LOC105374344	881.625	9156.5	9675.75	9444	9147
ZNF33B	881.625	7956	14884.2	14740.5	14492.8
COX20	881.75	19203.4	7873.62	13211.9	26184.9
PDXDC1	882.75	7686.38	19638.9	19839.4	19455.2
C3orf58	883.5	20433.5	6786	13631.8	25541.1
CKMT1A	883.5	6353.88	20677.2	20648.4	14076.1
KIAA1683	886.75	19181.5	19345.6	8904.38	14021.8
SMG1	887.5	25227.1	7990.12	13639.6	19571
SLC6A7	895.375	9156.12	9672.62	9439.88	9141.25
ST7	895.375	9153.62	9676.75	9437.12	9144.38
ZNF521	895.875	6208.62	20490.5	20452.8	14542.4
FAM63B	896	12900.9	20371	8268.12	20117.9
GUF1	896.875	7910.25	24652.9	14146.2	19546.2
MAPK14	899.375	19214.1	13754.4	13576.1	24238.8
CADM2	899.75	7833	25499.6	19532.1	13498.6
PIK3CA	904.375	19258.2	19342.5	14799.9	8095.38
RNU11	908.25	14282.5	8145.38	14534	14263.9
ZNF519	908.375	13934.2	19775.9	14217.8	13645.8
HIPK1	910	13516	14463.2	14027.1	24563
GLS2	912.75	6814.25	19610.8	20350.4	19572.2
NKAIN2	913.5	7781	20538.6	13017	20292.1
RTN4R	917.375	14606.4	6236.5	20386.8	20219.8
GLCCI1	917.75	13832.5	24809.5	20119.5	7611.25
CNOT7	919.5	13983	9471.25	14196.4	13916.6
PDE5A	919.75	7419.75	19290.8	19717.2	19890.8
BRAF	921.25	8231.5	14563.5	24842.4	18885.4
CFLAR	926.875	25568.2	7862	19285.5	13682.8
NFE2L3	928.5	19028.8	13962.4	8698.25	18935
TOP2B	928.875	19469.2	20083.1	8235.38	13818.6
CCDC177	931.875	6756	24921.4	20060.1	14596.2
MORN1	932.875	14673.6	7420	14896.5	14655.1
MRS2	934	7237.38	14081.2	20177.2	24785.1
SMC3	934.25	19408.6	8533.88	19503.5	13999.5
TMEM65	934.375	9147.25	9663.75	9428.5	9132.88
LDLRAD4	935.125	19243.9	13799.5	20309.6	7874.88
LOC729080	939.125	14829.6	15204	15078.8	6808.25
MTHFD1L	941.625	9146.5	9665.12	9429.12	9129.12
SETBP1	942.625	14074.1	14401.1	14291.1	9129
PCNX2	943.875	7485	19887.5	24665.9	14290.6
RAPGEF4	944.25	13238.8	20175.4	20145.2	8090
FAM160A1	946.75	9144.25	9658.5	9426.88	9131.75
RNF146	948.375	19071.4	19870.9	8785	13898.4
KLF9	949.5	19618.8	7314.75	14635.5	19580
ENTPD6	953.125	7689.5	14013	19874.1	20023.8
DRAM2	956.375	8485.62	14625.1	14486.6	14229.9
MIR377	958.875	9140.88	9664.62	9423.38	9126.25
CLSTN1	959.125	8301.75	20078	20042.4	13328.9
BBIP1	963.5	7848.38	19963.4	13519.8	25203.6
KCNK9	964.25	9141.62	9654.75	9419	9124.38
SGCE	966.625	18795.2	25078.6	13986.6	8151.12
GACAT2	967.5	9137.38	9648.38	9419.75	9119.38
RAD21	969.5	13237.1	18713.8	13754.4	25127.9
ZDHHC21	972.875	18848.5	13987.4	25918	7563.12
APOL2	977.75	19466.6	8478.25	20163.4	13531.6
LYG2	978.25	7443.88	18931.1	19912.6	19708.9
SHANK3	978.375	7153.88	24966.2	19943.6	13960.9
TCAF1	979.25	19024.9	14670.1	19172.1	8379.25
KIAA1586	979.375	7580.5	14067.4	20020	19819.9
POU2F1	982	18959.2	8301.12	25099.1	14026.2
HNRNPH3	982.125	18979	13363.4	8462.88	25567.2
KIAA1024	982.375	9135.62	9652.88	9415.62	9120.12
PPP3R1	983.125	13852.8	8229.75	19263.4	24708.5
LOC100506548	984	7306.62	19067.6	13679	26348.2
SNX25	987	9135.62	9651.88	9415.75	9118.75
ANKS6	988.125	14121.5	14469.5	9112.38	14073
STK10	992.125	9133.88	9650.88	9413	9115.38
FKBP14	992.625	9134.5	9650.25	9414	9118
ABCC8	993.25	9136	9649.75	9417.38	9117.88
SYCP3	993.5	6943.38	14136	25369.8	19614.8
PSIP1	993.875	13375.6	20456.8	7146.12	25324
TMEM51-AS1	995	9135.12	9647.62	9416.25	9119.25
KIAA0895	995.5	8189.38	14766.8	14628.2	14374.5
MIR485	995.5	7555.88	14701.6	14568.9	14312.6
ZNF772	997.75	13897.4	18981.6	19880.4	13155.8
TDRKH	1000.12	24171.6	9036.62	14114.9	14085.4
TSC22D1	1003.62	7346	25434	20840.2	12652.1
TTC21B	1005.25	14117.6	20347.4	14618.4	7555.5
CYP2R1	1006.25	19382	13294.5	19545.2	13179.4
ZC2HC1A	1007	14227.1	8686	14458.6	14180.6
TMEM62	1012.25	9130.25	9646	9409.88	9114.12
ZNF483	1013.25	7368.12	25267	19852.1	13563
ENO2	1014	6847.62	13625.6	19920.1	26173.8
SPATA7	1014.5	8087	25514	20016.8	12417.8
DOPEY1	1016.62	7440	24963.8	14416.2	19396.6
PATJ	1017	7788.12	14896	14752.8	14505.6
EEF1A2	1019.88	9124.88	9640.12	9405.62	9108.62
GPATCH8	1020.88	7079.5	25415.9	19460.8	14333.2
DGKD	1023.5	7537.88	14966.2	14818.6	14578.5
TRHDE	1023.62	9125.88	9640	9408	9111
KRTAP5-AS1	1025.75	7403.62	20521.9	20487.4	13218.4
VPS53	1031	8751	14352.5	19272.1	19026.9
MAP1LC3A	1031.25	6433.12	20563.2	14242.4	20328.9
GSTM4	1032.88	19021	19853.8	19641.1	7656.38
BLACAT1	1036	9125	9640.25	9401.38	9107.88
NDUFB4	1039.25	13432.9	7543.25	20385.8	20243.4
TCAIM	1043.12	7135.5	20202.1	20152	14059.4
TSPAN15	1043.25	14589.5	14974	7568.62	14573.9
NCDN	1043.88	7803.75	20198.4	8475.88	25529.8
L1CAM	1044.62	9123	9637.25	9398.5	9103
PRR3	1045.88	7515.75	19292.5	20708.8	19548.4
KMT2E-AS1	1046.38	13304.9	8577.25	18543.1	25648.2
MIR124-2HG	1048.38	7427.62	14991	14845	14604
P2RX4	1050.5	14316.9	8313.62	14549.4	14283.5
IGSF21	1051.88	19963.1	20181.6	14526.9	6758.5
ROR1	1053.88	9122.25	9630.5	9392.38	9099
SLC10A5	1056.12	8628.38	14544	14418.5	14150.2
TCF4	1059	13536.1	19575.5	20136.5	13411.4
NCBP1	1060.75	19239.1	12715.6	19939.6	18866.6
REL	1068.62	14283.1	8525.5	14504.4	14230.2
MAN1C1	1072.75	8986.38	14468.5	14347.6	14076.2
CAPN1	1077.88	8327.62	14563.9	19275.1	19027.5
SEPT11	1078	6573	15271	15123.4	14910.1
NR3C1	1079	13174.4	25445.2	20137	7323.75
HIPK4	1079	9116.88	9627.75	9396.12	9096
PPM1A	1079.5	13643	14386	20315	13343.6
PAK1	1082	8022.12	14740.2	14600	14343.1
INPP4A	1083.25	7027	19475	25553	14171.4
CLN5	1087.5	24731.4	7433	14369.5	19476.5
MGAT4A	1088.75	14684	7260.38	14910.4	14664.6
USF3	1090.38	19168.2	14051.6	8601.25	19080.5
FAM13A-AS1	1093.38	14254.2	19335.8	13307.2	19064.8
DPY19L1	1093.88	14216.9	19889.5	7701.75	19615.9
QSER1	1094.5	13496.4	13200.1	20314.6	19258.9
ZNF706	1095	14588.8	7504.5	19714.6	20271.4
HPCAL1	1097	9109.25	9624.5	9388	9089.12
ANK3	1097.25	14287.6	25663.1	6654.5	19640.5
TRNT1	1098.38	14222.5	19389.6	8465.38	19139.6
IMMP1L	1101	7505.12	14960.6	14814.4	14574.4
SLC9B2	1103.38	9109.25	9622.25	9386.12	9088.12
LNPEP	1105.25	14032.9	9235.5	14244.9	13966.4
CELF3	1105.5	7149.75	15049	14899.6	14660.5
R3HDM2	1108.12	12722.9	19025.4	19193.2	24758
CUX1	1108.25	14271.2	14607.6	14490.1	8418.12
NUMBL	1108.38	20084.5	13693.8	19273.5	8026.38
EMC9	1108.88	6896.62	14092.5	20276.8	20090.5
RFX7	1109.62	20173.6	19142	8329.12	18837.6
PSMA1	1109.75	9108.5	9621	9384.5	9087.12
KBTBD3	1110	13051.2	14054.2	14032.5	25090.2
PFN2	1111.75	7004.75	19942.6	14614.5	20238.4
VEZT	1111.88	7066.12	19575.2	25317	14232.8
SLC16A9	1113.12	9106.38	9619.88	9383.5	9085.5
PSMD6	1114	13567.1	19301.6	25096.6	8357
CHKB-AS1	1114	6958.38	19520.8	24971.9	14490.2
CHD7	1115.5	26255	19951.1	13001	7054.5
GOLGA7B	1118.25	14691.9	6724.5	20011.2	19814
USP27X	1119.25	24907	13930.5	19199.2	8082.75
CDC25B	1119.88	25344.4	13357.4	20040.2	7293
LSM8	1121.88	12873.8	13841.8	19463.8	19454.4
RPS6KA3	1123.38	14507.2	14861	14734.4	7574.75
ZNF781	1126.75	7727.25	24517.4	19092.1	19178
FBXO3	1131.38	13437.5	19973.6	7916.12	20090.8
CASP3	1132.5	14424.9	8001.75	14646.2	14384
EPM2AIP1	1138	7070.25	19982.8	13255	25902.1
ANKRD19P	1138.75	13949.1	9450.88	14154.8	13878.8
NDST3	1140	9099	9611.88	9376.25	9074.12
GNB5	1140.5	7902.75	14745.1	14605.5	14347.8
ANK1	1140.88	9102.75	9615.88	9375.38	9072.75
MED21	1143.62	7712	19132.8	13668	25783.8
USP45	1143.88	13936	7962	19175.1	25053.2
NRIP1	1145.12	12891.6	8209	25111.9	19758.1
CACYBP	1146.12	8359	24661	19902	13088.1
ANKRD28	1152.38	25383.5	20692	12982.1	7074.25
NCR3LG1	1153.75	7780.88	20582.8	20544.1	12530.8
C5orf24	1154.38	7214.38	20306.5	19463.4	19287.1
ADAM23	1155.25	14085.6	14410.6	14297.1	8915.38
RASA2	1155.88	14250.6	19873.4	14754.1	8096.62
PKIA	1159.75	9094.38	9607.5	9371.75	9070.38
PHIP	1160.12	13872.9	19167.5	14016.5	19285
PDCD4	1160.5	14359.5	14726.1	8250.62	14318.9
RNF145	1160.62	7922.75	14298.9	24701	19232.9
H2AFV	1161.38	7134.62	19386.9	13762.6	25934
SGCB	1165.25	13363.6	25199.1	14086.1	13532.9
CALM2	1166.88	13886.4	14178.4	7481	26219.1
ZNF548	1166.88	13810.1	8950	24462.2	14158
CRLF3	1170.75	7039.75	19873.4	25832.6	13497.4
C11orf80	1173.62	6595	15239	15087.4	14868.5
ZRANB1	1173.88	7398.75	13359	20381.6	24935.8
HNRNPA0	1175.38	13268.4	13977.8	25747.1	13216.8
KCTD2	1175.88	8452.25	14621.1	14482.1	14215.2
CERKL	1176.38	9091.62	9600.62	9368.38	9066.25
SIDT1	1176.38	7022.25	15096.2	14943.9	14716.9
TMEM161B	1179.5	19014.9	19171.2	14105.6	8803.62
KCTD3	1179.75	13473	25136.2	13643	13739.9
CHRD	1180.12	9090.62	9600.38	9368.75	9059.75
COL27A1	1181	18739.4	14113.8	18936.1	8754.62
DISP2	1183.12	7238.5	14931.2	14786.5	14540
AIG1	1183.75	7896.12	19640.4	14284	24228.6
CAPN7	1184.75	13354.5	25818.2	7811.38	19253
FRY-AS1	1186.12	8156.88	14721	14585.6	14329.1
HERC3	1187.25	7287.88	19902.2	14108.8	24827
LINC01184	1187.62	7870.12	25927	13603.8	18730.9
EOMES	1188.88	13970.2	8814.75	14200.4	13902.6
ZNF720	1190.75	13846.4	14075.6	24893.5	13079.1
RCOR3	1191.12	13139.8	25318.9	13569.4	18120.5
FKBP1B	1192	9089.5	9597.38	9364.5	9067.12
DENND4A	1195	24902.2	7305.75	14175.2	19697.2
RNVU1-14	1195.12	9087.38	9596.38	9360.12	9063.38
TTC17	1195.38	13130.4	13865.6	20169	19654.5
PCBP2	1196.75	19063.8	7594.88	13773.8	25919.8
UBP1	1198.5	7513.62	25271.2	19897.4	13530.2
NRG2	1198.88	6987.12	25723	20575.5	12822
SRGAP3	1199.12	7038.88	13345	25797.2	19926.5
METTL21B	1201.5	19250.8	19099.1	14048.6	13519.9
SLC16A4	1205	7455.38	14936.8	14792.9	14548.8
PRKCZ	1205.88	14146.2	14497.1	8892.88	14090.4
MAGI2-AS3	1206.75	13161.2	8392.5	13823.5	25921.4
SRSF12	1208.5	9083.5	9595.25	9361	9059
SNORD114-29	1209	7723	20521.2	12154.9	20282.4
OAZ3	1209.62	19552.8	13799.8	8077.38	19498.1
MNAT1	1211.25	13120.9	20263.1	24817.9	7842.12
ELK3	1213	9082	9593	9358	9059.25
KCNH7	1220.5	9083	9593.5	9358.25	9055.5
PSMC1	1220.88	18446.8	13993.6	13781.8	19327.5
GOLT1B	1226.75	6968.75	15096.6	14945.6	14713.1
ARIH1	1232.62	8077.88	19478.5	25285.6	13269.6
NRG4	1233.12	9079.88	9586.38	9352.62	9049.88
SNORD113-6	1233.75	7842	14537.9	14409	14129.5
UBE2B	1234.12	13246.6	14293	12627.9	25784.2
DNAJC2	1234.12	13249	14384.9	19502.2	19053.4
PRPF38A	1237.25	19432.2	7498.38	14070	24885.9
PABPC1L2A	1237.5	7369.38	14934.4	14787.8	14542.8
ATF7	1238.38	19564.9	14092.6	7981.25	19492.1
GMFB	1242.12	19347.1	19518.9	14443.2	7518.75
KIAA0513	1245.25	7186	14972.8	14823.8	14582.5
MICU1	1245.62	14360.5	14696.4	14579	7981.5
RC3H1	1248.38	18657.8	8900.25	13895.6	24414.9
TDP2	1249.62	13942.1	19532.8	19524.8	8171.5
MAK	1252.88	13394.9	14032.8	25425.2	13652.2
MIR6129	1254.12	9077.62	9588.25	9348.75	9042
ME2	1254.88	8749.75	14492.1	14364.2	14088.2
CLOCK	1261	7309.5	19879.1	14492.8	19623.5
PGRMC2	1264.88	14347	14682	14561.2	8014.88
LIN7A	1267.25	14145.8	8751.5	14362.8	14079.4
CNTN4	1268.12	7710.38	14829.2	14688.6	14435.9
CELF1	1269.75	19598.4	8094	25773.8	12601.2
LZTS3	1271.25	6829.88	19737	26488.2	13209.9
DAB2IP	1271.62	9065.5	9577.5	9345.12	9040.25
EIF4EBP2	1271.75	13247	8761.5	26115.1	18511.1
DESI2	1274.75	14613	14962.2	14842.6	7188.38
GLRX	1278.12	13427	6694.88	20359.8	25409.6
NCOA5	1279.12	13601.6	13211.9	25630.9	13365
MAPK8	1284	24548.6	19200.1	13690.9	13291.9
CEP57	1284	12795.4	14299.5	14068.8	24922
SUPT16H	1286	13080.1	18978.4	14055.2	24524
DNM1L	1286.12	6934.5	19985.2	14219.2	24758
MED6	1287.88	13037	8079.38	19580	25613.9
ARID1B	1289.5	24837.2	13657.4	19089.9	8450.12
VPS26B	1291	8419.12	13926.8	14191	24888.5
CD200	1294.25	7717.25	19676.1	14367.5	19419.2
TEX9	1295	9059.25	9581.25	9338.75	9039.5
NRXN2	1295.75	19544.1	26145	13706.5	6616.5
ATP9A	1298.12	13739.1	25534.4	8111	18567.2
IFIT2	1298.88	13538	20579.5	6733.25	20338.4
B4GALNT1	1300.62	6822.12	15047.6	14901.2	14660.6
API5	1301	14168.5	14516.9	8745.38	14111.9
FAM126B	1301.25	7378.38	14935.9	14789.8	14542
FOXN2	1301.5	25189.6	20071.5	7901	12799.1
SNRK	1303.12	19923.5	7858.5	20100.5	13104.4
DDHD1	1307.62	13704.8	25123	8042.88	19130.9
ZFP3	1310.75	19409.4	9085.75	19056.2	13688.1
MIR563	1311.38	9057.62	9566.12	9330.75	9033
TMX3	1312	19061	8417.75	19227.2	14094.8
MED4	1312.88	9061	9568.75	9335.75	9036
PHF14	1314	19088.5	14203.1	24708.1	8076.25
CDH2	1317.38	14190.6	14518.4	14398.8	8448.75
ZNF714	1318.12	7729.25	13980	25250.2	18913.6
PGAP1	1322.25	14423.4	14767.6	14647.2	7709.38
ZDHHC17	1324.75	19003.8	9010.38	19152.4	13831.2
MIR670HG	1326.38	9057.88	9570.25	9329.5	9026.12
ZNRF3	1326.88	9057.88	9563	9336.88	9025.62
UBXN2B	1328.38	6949.5	19837.4	19447.6	19699
SKP1	1336.5	7522.25	20156.9	20236.8	13119.1
PRKAB2	1338.88	19428.9	19756.4	14216	7885.38
DYRK1A	1339	13295.9	8262.12	25217.2	19178.5
LYST	1339.12	9052.62	9560.88	9328.62	9023.5
SEPT3	1339.25	6222.25	20778.9	19508.2	19758.5
SPCS3	1342.12	13017.8	13707.9	14332.1	25151.8
ARPP19	1342.38	14059.9	19658.2	7183.25	24995.5
C18orf42	1345.75	8117.12	14649.8	14515.6	14242.9
ADAM9	1346	14137.8	14465.9	14355.9	8526.88
CRBN	1347	8204.12	19563.2	14159.9	19296.8
ICA1L	1349.38	6906	20447.2	25763.5	12869
POMGNT2	1351.5	14244.1	8163	14472.5	14195.6
XPA	1351.88	12215.8	8427	20127.4	24926.1
HN1	1356.38	9047.75	9557.75	9323.25	9022.75
FAM102B	1357.5	9049.88	9559.88	9325	9020.38
TTC19	1358.12	7877.75	12870.6	25929.8	19429
RNF169	1359.38	14041.8	13804.5	8927.38	24696
SYT14	1360	7417.5	20045.8	20013.9	13724.8
FBXO17	1362.25	14298	14623.5	14516.2	8101.38
KIAA1468	1364.75	13665.5	20020	7763.38	19749.5
PURG	1366.12	6692.75	19398.6	25404.6	19083.9
KIAA1549L	1366.5	14459.2	7594.88	19496.2	19252.6
UNC79	1368.75	6529	25458.5	20433.4	13526.8
RB1CC1	1371.88	18217.9	13523.8	14028.1	24723.4
FAXC	1375.75	7220.12	20036.4	20003.4	13960.1
IPO5P1	1379.75	19005.8	13836.9	19454.2	13107.6
KRAS	1381.12	8542.38	14524.2	14392.4	14120.2
MEIS1	1382.88	20240.4	7463.12	13090.5	20211.1
TNKS2	1387.38	8328.62	19416	14184.4	19156.9
TPTE2P1	1388.12	7739.12	26229	20067.5	12436.5
FOXO3	1388.5	19896.9	7894.62	14369.6	18977.9
LDHA	1389	14820.4	6986.75	14380.4	20115.9
PUM2	1389.12	13728.6	19719.2	20028.6	7817.62
PAXIP1-AS1	1389.38	19078.1	19618.5	13065	14149.6
SOS1	1390.5	7662.12	14027.8	25463.8	18801.4
ABCD2	1391	6939.88	14414.2	19961.6	19754
LOC102723704	1391.12	7242.12	20480.9	19811.2	13635.4
GPAT4	1394	9040.25	9549.75	9317.62	9010.25
NECAP1	1394.5	7199	14718.8	19403.6	24729.6
RNVU1-1	1396	9040.25	9556.25	9314.75	9007.38
PAQR3	1396.12	6923.88	20242.2	25399.5	13278.5
STAG1	1396.25	18966.2	14524.5	19105	8282
LCN8	1397.75	9039.5	9547.62	9313.5	9006.5
ZNF484	1401	19118.6	25338.8	13659.9	7827
STAM	1402	19322.4	14108.2	8034.25	19241.1
FGF5	1403.38	9037.5	9549.75	9314.12	9006.62
SRPK1	1404.38	8834.5	14399	14278.2	14001.6
SHPRH	1407.12	7679.38	19329.8	13644.6	25311
LRRC37B	1407.38	20170.1	19521	13523.4	8193.88
MPP3	1409.38	9036.5	9547.62	9312.12	9005.25
SYNCRIP	1410.62	13728	14233.9	19277.4	13998.9
ZNF746	1412.75	13756.1	13599	19981.9	13690.8
COG6	1423.5	13998.2	14322	14213.1	8800
SETX	1427.38	19891.1	12976.5	8321.25	24546.8
CERS5	1427.75	18819.5	14521.4	25244.4	8057.12
MIR543	1428.12	9033.5	9541.12	9308.62	9003
CKAP2	1429.5	7521.12	14782.8	14641.6	14390.1
RBM4	1429.75	7871.62	19559.1	14357.4	19866.6
PSMD5	1431.25	19139.8	19292.4	14251.6	8265.88
KLHDC10	1432.25	7348	20001.4	25616	13000.9
PRNP	1433.38	7805.25	19717.9	13757.8	25262.1
C3orf17	1434.75	13787.4	12958.6	20055.1	19153.8
MAP4K3	1435	13388.9	19288.6	25192.1	8009.12
FEM1B	1435.88	13511.1	13516.9	19395.6	19537.8
RAB18	1436.38	7695.75	13476	19253.1	25534.4
GPHN	1437.88	6988.88	25181	19575.8	14186.1
EBF1	1440.5	9027.5	9539.25	9303.88	8992.25
LINC01128	1440.62	7441.75	19236.6	14229.1	24797.4
ZNF83	1447.12	24970.4	19373.4	14199.9	7301.88
FBXO11	1447.88	19565.8	12933.9	24896.2	13065.4
ASPHD1	1447.88	14102	19607.1	7671.75	19337.6
SCN3B	1455.25	9024.62	9533.5	9300.5	8992.62
CHPT1	1455.38	8554.88	13932.9	19313.5	19056.8
ZNF251	1458.38	7937.38	19745.6	19963.4	13568
VAMP4	1461.88	8912.5	14309.6	14201.9	13907.4
TRMT11	1464	7899.5	14711	14570.8	14311.1
TMEM161B-AS1	1464.12	7472.25	13768.1	25818.5	18690.9
DCAF10	1465.25	7160.12	24746.1	19621.6	14088.4
ADAM17	1466.88	19596.2	13988.4	7792.62	19526.8
STAC	1469.12	9020.75	9528.88	9299.38	8988.25
USP28	1471.12	9022.25	9531.12	9298.25	8989.88
AMY2B	1473.5	6284.62	14830.1	20017.1	19819.9
REV1	1474.88	7650.5	20365.2	14313.6	19297.2
MLLT10P1	1477.5	14250.5	19670.5	19652.2	6956.12
TMEM183A	1482.12	9020.12	9526.12	9294.75	8984
TUSC3	1482.75	9020	9526.62	9295.25	8987.5
ALDH3A2	1484.5	13678.1	19442.6	8518.5	19162.4
LRFN3	1485.12	9017.12	9524	9295.62	8981.25
MBD5	1485.75	14054.4	19683.4	24347.2	7388.88
RNF115	1488.12	7812.12	14603.5	19175.9	24262
SCUBE2	1488.5	7463.62	14263.9	24920.8	19179.2
CDC27	1489.62	13850.9	25020.6	8877	13387.6
ARMCX5-GPRASP2	1491.12	12480.5	19844.1	19890	13397.1
TTC28-AS1	1492.5	8218.75	19641.1	19617.4	13566.1
VPS45	1493.75	6682.5	13787.2	25175.8	20205.4
CCDC144B	1495.25	13876.5	18827.6	18846.8	8828.38
DKFZp686K1684	1496	14053.5	8749.12	14267.8	13981.4
RALGAPB	1500.12	8275.62	24437.1	19222.2	13801.2
DCUN1D5	1501.38	7149	19785.8	24938.5	13800.2
WASL	1507.12	8180.12	14139.4	19374.9	19124
PIAS1	1507.75	13441.9	8643.25	20177.8	18914.2
DGKE	1509	7295.38	14397.5	25360	18892.1
ESYT2	1513.25	6941.25	19766	14801.8	19513.6
ZNF331	1513.88	8777.5	14357.2	14237	13963.8
MYEF2	1517.5	7382	13261.4	25823.4	19225.2
RHBG	1518.12	14064.5	8098.12	14298.5	14003
BDH1	1520.5	6386	19781.1	25429.8	14259.8
MADD	1521.75	6867.5	20111	14201.5	19855
ZFAND4	1523.25	14100.2	14368.1	8440.25	19482
LHFPL4	1525.38	7325	20329.4	20297.4	13078.4
CCSER1	1529	9006.25	14252	14137.2	13853
MBLAC2	1532.75	8153.5	14577.9	14445.2	14173.1
LINC01266	1535	9005.62	9512.12	9284.25	8975.75
RSBN1	1535.5	14180.6	8328.88	14400.5	14116.4
MARCH6	1535.62	7008.38	19296	14325	25292.2
HECTD1	1536	18787.8	14073.2	8769.38	24127.8
RAB14	1537.75	13633.4	19062.2	9028.75	23906.8
C1orf27	1539	18843.4	19060.1	13000.2	18929.2
NFIA	1540.5	19491.4	7283	25770.8	13402.1
SNX14	1542.5	7724	19386.8	24753	18685.9
SNCAIP	1544.12	14283.1	8036.38	14504	14222.9
DENND4C	1545.12	13961.4	14277.8	19131.9	8999.5
HNRNPA1P10	1556.12	13898.9	8930.5	14123.6	13828.2
TTC1	1556.25	13628.2	19613.4	7153.25	25400.8
MKRN2	1557.62	8999.12	9507.88	9277.25	8963.88
KANTR	1561.75	7209.75	25469.2	20484.6	12567
TMEM126A	1562.38	18994.2	19881.1	14359.2	7245.25
NUTM2B-AS1	1565.12	19152.5	25011.6	13729.6	7849.25
C6orf106	1566.12	13951.9	14270.8	14167	8816
BRCC3	1566.12	7799.38	19902.6	13644	19632.2
STAT5B	1568.75	14075.4	14403.4	14287.1	8538.25
SLC24A5	1574.25	7690.38	14628.8	18988.4	18701.9
BASP1	1575.5	6481.25	25109.4	19695	14521.6
CECR2	1578.75	24844	13276.4	19316.5	12911
PHF3	1579.12	19579.5	13082.8	7869	25126.8
BAG5	1580.12	13199.1	19674.9	6936.62	25738.5
FOCAD	1580.25	7131.12	14929.8	14782.2	14536.2
CPEB2-AS1	1581.62	8990.25	9499.12	9272.12	8954.12
TMEM106B	1582.12	7639.62	20586.6	20540.8	12743.2
CALM1	1582.62	13624.5	19398.2	7103.75	25755.8
ARL5A	1583.75	14002.6	8811.38	14217.8	13927.8
POLR1D	1586.62	13945.8	9021.38	14159.9	13865.1
RPRD2	1590.38	13480.9	24562	19675.4	7843.38
PCID2	1591.38	12939.6	18837.6	13254.8	25240
SUN1	1594.12	8474.25	14297.1	19300.5	18743
DENND6A	1594.25	18982.5	19576.1	13373.8	13539.9
SEPT7P2	1594.88	7415.75	19773.5	14216	19508.4
CENPJ	1594.88	18933.1	13830.5	19103.2	8805.25
NIPBL-AS1	1595.38	6937	19898.9	13263.4	25603.6
LONRF3	1595.88	8479.88	14454.4	14325.2	14054.5
FBXL5	1600	18954.2	13997.4	7860.75	24946.5
CTNNB1	1606.5	19488.8	6313.75	20063.1	25169.6
CDHR3	1606.62	14313.8	7194.75	19605.2	19378.1
ICE1	1607.88	8084	19860.1	13414.9	19587
ING3	1610	14004.2	8806	14220.9	13928.8
NCBP2	1611.62	13493.2	19163.1	24612.4	8481.12
NCK2	1613.62	7837.62	14480	19070.6	18796.1
LCOR	1614.5	12985.8	19760.4	8054.25	24959.4
MAPKBP1	1617.62	8374.12	14744.6	14403.2	14336.9
NAA50	1620.12	7679.12	14643.6	19320.9	23940
SNAPC3	1620.5	13469.6	19454.8	19093.2	13694.8
CSNK1A1	1620.75	25299.4	8187.12	13543.9	18706
KIFAP3	1621	7275	19778.9	19755	14058.8
BHLHB9	1622.5	7474.38	19681.4	14175.6	24263.9
ZNF37BP	1623.5	25348.9	19180.5	8583.38	12715.4
FRY	1626.38	13725.9	20098.9	20077.4	7051.5
SLC25A27	1627.5	7215.38	25978.9	19443.9	13152.4
GLTSCR1L	1628.12	8714	14381.4	14258.4	13971.5
TNKS	1628.75	19585.1	24823.9	13506.4	7745.88
GABRB3	1629.88	6801.88	20235.1	20195.1	13734.6
ZNF326	1632.38	19415.4	7971.25	19571.1	13818.4
A2M-AS1	1632.88	14281.9	14647.9	8051.75	14227.8
DGCR8	1633	18750.6	8975.5	13650.9	23485.1
RPS6KA5	1633.38	19956.2	6974	13960.2	19899.5
TLN1	1638.25	24425.6	7989.75	14024.4	18947.2
LAMB1	1638.38	8425.38	14479.2	14349.6	14073.2
FREM1	1640.12	8977.75	9488.75	9258.5	8946.62
STAU2	1640.75	7650.75	24501.8	19772.9	13664.5
KIAA2026	1646.75	18960	14174.9	7986.62	24547.1
KIF1B	1650.62	19624.9	14233.8	7294.12	20067.2
CUL1	1652	7859.88	19206.8	14256.5	24277.9
ARHGEF12	1652.5	12200.5	7729.88	20471.4	20302.9
TSPAN18	1653.88	8976.88	9484.12	9254.88	8940.88
SP3	1656.88	14115.4	8450.5	14335.1	14041.2
SNORD140	1657	19332	7255.88	19504.1	13954.4
FAM171A2	1657.25	8973	9486.25	9255.5	8935.38
CCNJL	1659.25	7900.62	14622.1	14490.2	14217.4
PGM5P2	1660	18843.8	12746.2	7951.62	26140.6
UBN2	1662.75	7165.25	19104.5	14006.9	25413.8
ARHGAP26	1666.25	8443.75	14206.2	19130.2	18871.8
RNF122	1667.38	8971.88	9480.12	9250.62	8938.25
CNOT4	1667.88	24196.9	8613.38	19211.2	13243.1
RUNDC3A	1667.88	7054.75	13222.2	25104	20029.8
NMRK1	1672.88	14140.6	19133.4	8717.38	18600
BARHL2	1673.38	8969	9480.88	9247	8933.62
MMADHC	1675.62	8246.75	14521	14392.5	14118.8
ZNF510	1676	7937.38	14621.4	14485.1	14210
PEX11B	1676.25	7288.5	20063.8	25627.6	12744.1
MON2	1676.25	19022.1	25502.9	8101.38	13025.2
EPT1	1676.75	8478.75	14440.4	14311.9	14032.1
MAP2K4	1677.12	13029.2	25411.9	13419.1	18695.2
SHOC2	1679	14195	8119.62	14414.9	14133.5
LRPPRC	1680.88	7239.62	14862.2	14717.2	14468
CYP26B1	1680.88	8964.62	9479.88	9244.75	8925
DYNC1LI1	1681.25	13603.5	9448.75	18895.5	18623.8
C16orf52	1682.5	7428.75	14801	14658.9	14403.2
WDR33	1683.88	13473.2	18507.4	19762.8	13269.2
TMTC3	1685.75	8657.38	14354	14226	13944.8
RFWD2	1685.88	14282.5	8429.5	13831.1	24003.8
FTX	1688.38	7345.25	14239.6	25019.9	19197.4
TCERG1	1689.25	7277.25	25260.6	19188.9	18853.1
MAN1A2	1690.38	13723.6	19479	19463.5	8036.5
FAM153C	1692.5	8965.88	9477.88	9244.25	8926.5
ARHGEF7	1697.5	18502.8	25386.2	7164.75	18756.5
FBXO22	1698.25	13973.2	19545.4	8077.12	19266.8
HLTF	1700.25	7335.75	19777.6	19657.1	18811.4
CCNK	1702.75	19665.8	14552.4	13829.1	12848.6
SYNGR1	1703.38	7053	20550.4	20511.8	7733.88
FAM219A	1704.5	12801.8	19687.9	19085.9	19559.9
MAP3K2	1707	24511.4	13927.6	13969.8	8336
SVEP1	1707.62	8960.75	9471.12	9240.25	8926.38
H2AFZ	1711.12	6797.5	19927.4	13236.6	25814.5
DSTN	1711.38	8959.75	9471.75	9241.25	8926
DUSP5	1714.25	8961.12	9476.88	9237.62	8923.12
TXNDC16	1719.5	13909.2	14251.4	8983.38	13842.4
USP15	1722.38	14191.8	14529.2	14414.1	7980.62
CDC7	1725.75	7509.38	19912.6	19890.1	13546.1
PHF20L1	1729.12	13992.1	8426.5	13963.4	24549.6
ZNF154	1731.25	13793.1	7768	26001.6	18630.9
USP47	1731.62	19943.2	14044.4	7789.12	19147.1
LYSMD3	1733.88	8954.5	9464.75	9234.75	8919.75
HDGFRP3	1736.12	8046.62	19807.9	19784.8	13196
ARRDC3	1737.75	18829.6	8544.88	24531.6	12795.1
CCNH	1739.38	18809.5	14346.4	18729.8	13706.8
PPP1CB	1739.75	13480.8	8686	19328	19064.4
ZXDA	1743.62	13319.5	7565.75	19707.2	24674
SLC25A4	1744	6302	25751.4	19634.4	19367.9
LOC102724084	1748.75	8952	9462.5	9235.25	8913.75
TTC32	1751	6785	14214.9	19177.5	25686.6
NELFA	1754.5	13932.1	8196.88	14056	20205.2
MIR4645	1756.88	8947.88	9459.38	9228	8912.62
C9orf24	1763.25	8653	14112.1	19093.6	18830.9
PDE10A	1765.25	8948	9464.12	9233.12	8912.25
SPON2	1767.88	8945.88	9457	9226.12	8910.38
KSR2	1768	7792.88	14644.9	14505.4	14237.8
PCNP	1768.5	12731.6	19879.5	25517.9	7343.5
KIAA0141	1770.38	7312.88	19562	25551.2	13157
GMPS	1770.5	8821.38	14277.9	14163.1	13871.5
CRTAM	1771	8945	9455.5	9224.5	8910.12
USP33	1771.5	7126	13993.6	19711	24687.4
PRKAA1	1772	24801.2	19368.8	13392.6	8014.25
RABL6	1775.38	13842.9	9070.75	14060.5	13773.1
G2E3	1780.12	14223.5	19018.4	19024.5	7951.75
NPAT	1781.5	7962.12	14583.1	14445.4	14174.1
UBR3	1781.62	8265.25	24796.2	13953.1	18551.2
FAM188A	1782.88	19290	24412.2	13393.4	8198.62
TBL1XR1	1787.75	25377.4	7945.25	19339.4	12735.8
MIR1185-1	1789.12	8935.88	9449.88	9227	8911
RNF144A-AS1	1789.62	8942.75	9451	9220.62	8905.25
MASP2	1791.5	13377.8	24982.6	19796.1	7356.62
IFIT5	1791.88	13586.5	14121.5	13476.2	19645.5
ZNF852	1793.75	13100.4	25291.6	7643.62	19284.9
GTF2A1	1798.88	13646.9	8432.62	19303	19048.5
ZNF782	1799.25	8188	19712	19048.1	14231
PPP2R2D	1800.5	18500.6	14315.8	8722.5	18398.4
C5orf51	1804.38	18549.1	18635.4	12904.5	25112.6
SYT3	1805.62	7652.25	14627.2	14493.2	14232.9
CRY1	1806.38	8935	9447.75	9217.88	8901.75
RIC1	1809.5	13527.4	8466.62	16587.8	24340.1
CSE1L	1811.12	13934.5	14286.2	8874.25	13874.1
GPCPD1	1812.75	13840.9	8099.75	19367.8	19107.4
CASP2	1813.38	19270.2	14194.6	7730.38	19165.9
TROVE2	1814	8258.5	18826	13267.8	25464.1
PPIL4	1815.12	14056.4	14296.5	7871.25	24131.9
RARRES1	1816.12	13410.9	24163.2	19427.8	8297.88
ZNF420	1816.88	8589	14429.2	14090.6	18979.9
MARCH8	1818.88	19468.2	14340.9	8166.5	18545.6
EIF4E3	1819.38	8927.62	9448.62	9211.62	8899.38
CTBP2	1819.62	14073.8	8306.62	14298.5	14009
MCF2L	1820	19908.1	13967.1	7934.88	19039.9
TCEAL8	1821	8016	24573	19641.6	13209.8
ZNF175	1822.38	13503	19579	8293.88	19294.8
STX6	1822.75	8350.62	14437.8	14313.8	14029.8
NUDT15	1825.75	8928.25	9445.75	9215.12	8895.12
KRIT1	1826.12	7319.5	25543.5	13385.5	19266
NDRG3	1826.75	8929.5	9442.25	9211.5	8891.5
ZNF300P1	1831	19099	18860.8	13936	7618.88
PTPRB	1832.25	6700.88	15011.8	14864.6	14626.9
CENPC	1843.75	19528.6	8613	13687	18542.1
XRN1	1844	19700.8	13955.9	13697	13218.5
CAND1	1844.25	7288.5	19076.6	14358.1	24779
PPME1	1844.62	13828.8	14168.1	9092.88	13769
TM9SF2	1849	8713.75	19192	13907.1	18919
C4orf33	1851.75	13304.4	19246.2	19240.1	8495.5
RAB21	1853.5	7793.12	14253	19385.2	19133.5
FBXO41	1856.88	8917.12	9441.12	9206.88	8892.75
TNPO1	1857	7866.5	24660.4	19363.2	13525
TAS2R3	1861.5	8390.38	14128.5	19312.9	13496.8
SMARCE1	1863.75	7999.25	20080.2	13886.6	18937.4
SDHD	1864.25	14016.6	19303.1	18776.9	8089.88
MIR138-2	1865.75	8917.75	9429	9205.12	8888.62
HSPA14	1866.5	8918.25	9432.25	9202	8881.25
NTF3	1866.62	8921.25	9428.5	9206.88	8887.38
SMARCAD1	1868.38	19022.8	19179.6	14460.1	7849.12
SMNDC1	1869.38	19276.2	13576.6	19446.2	7517
PLXNA2	1869.5	14345.9	7283	14579.1	14300.4
BCLAF1	1870.88	7887.75	13238.4	19367.8	25295.1
TEFM	1871.5	13131.2	13093.1	14317.9	25153
CERS6	1872.12	8916.12	9429.75	9202.62	8884
RCAN3	1873.75	8919.38	9434	9208.38	8888
SRGAP2B	1875.62	13980.6	8547.25	14206.1	13909.4
CNNM1	1876.75	8924.62	9429	9199.75	8883.5
HECW2	1877.75	14049	19570.6	7756.25	19292.1
SLC36A4	1878.75	13760.1	9258.38	13978.6	13678.6
KCNJ6	1878.88	8914.62	9431.25	9200.75	8885.25
WDR73	1879.88	7593.38	18879.2	19417.8	20199
ANKRD36B	1880	8455.88	14579	13431	14210.2
CARNMT1	1882.75	8919.25	9432.38	9197.88	8885.75
PKIB	1885	8913	9429.12	9200.38	8883.75
PNRC2	1886.88	14183	7370	14319.5	24447.8
NIPBL	1888.25	24403.2	13564.4	13526.8	13801.2
THEM6	1889.38	7394.62	19453.1	19875.1	13684.6
BTBD3	1894.12	7615.88	19696	12849.9	25493.4
FRG1BP	1896.25	14529.1	14907.2	8381.62	13867
APBA2	1898.62	8814	14230.5	14116	13830.5
SUPT20H	1901.5	13508.1	24899.9	8126.5	18836.9
MAP1LC3B2	1901.62	13839	8867.25	14069.2	13771.4
ZNF197	1908.12	7344.75	13606.6	24867.1	19544.2
DNAJC12	1912.5	8906.12	9424	9193.62	8873.62
RBM12B	1913.62	19130	8409.62	13994.9	24026.6
GUSBP4	1916.25	8899	14195.6	14079.2	13790.2
ZNF718	1920.12	19415	13409.1	7984.25	24481.9
LY6G5C	1921.88	8497.12	14193.1	14086	13801.9
SCYL2	1923.5	18793.9	14124.2	19247.4	8425.62
CHD1	1924.75	13727.2	13919.9	13315.8	24072.6
SEC22A	1928.38	7728.5	18947.2	24438.8	13849.9
SAR1A	1930.75	7918	19945.9	24200.2	12859
TTC13	1935.62	8175.62	19959.5	14392.4	13676.8
NFKB1	1936.38	19055	19227.5	8230.88	14001.4
ZFAND3	1937.38	13055.2	19088	19078	19098
MOB1A	1940.25	7560	13398.8	19877.2	19650.5
EXOC6	1943.62	14077.5	14415	14308.2	8083.25
MXD1	1944.62	19175.9	14292.9	13713	18449.1
ZMYND11	1948.5	19158.4	13433.2	14055.2	13895.6
ZNF91	1949.5	13227.2	20227.8	19919.4	7361.75
SRSF10	1951.62	24747.1	13806.9	13625	8371.75
NETO2	1952.62	13900.5	14230.5	14128.4	8629.12
CMTM6	1953.12	19452.9	13692.9	19608	7323.5
SEP15	1954.88	8897.25	9409.62	9187.12	8862.62
HSF2	1956.25	7936.62	14505.6	14375.8	14092.9
TCP1	1956.75	12712.4	20022.2	13872.2	16366.1
BRWD1	1958.25	7911	24847	19517.1	13089.2
FAM153B	1962	8893.5	9409.75	9181	8864.62
SPOP	1968.38	8645.88	14286.2	14162.9	13876
ZFP28	1972.75	13413.6	19997.5	7484.88	19720.8
POLR3C	1977.75	7528.38	19834.1	13682.8	24190.2
ATF2	1985.12	18987.6	14291.9	18617.8	8445.25
EPHA7	1988.62	8886.38	9401.62	9167.5	8857.25
TRAPPC11	1989.12	7749.62	24476.6	13356	19504.2
NPEPPS	1990.25	7841.12	19285.8	19272.9	14121.9
JAZF1	1994	18966.2	14184.2	13830.6	13763.6
PAPOLA	1994.62	12721	19707.5	13718.8	19275.6
DMXL1	1996.25	13531	23928.8	19131.1	8263
FBXO25	1998.62	8834.5	14206.2	14095.6	13804
DKK4	2003.75	8883.62	9393.88	9170	8849.5
GFM2	2003.88	8165	19313.6	13999.8	19036.4
PGM3	2004.25	13424	19829.4	19810.4	7507.62
TOR1B	2005.12	13418.4	8638.88	19128.4	18878.1
RSPO3	2007.12	8882.88	9397.25	9174.38	8854
UBE2H	2010.75	13985.9	24963.4	13514.9	12485.1
RPS18P9	2012.38	14095.8	8094.12	14331.1	14040.1
SSR1	2016.5	7608.75	19631.4	19976.4	13688.4
MAPT	2017.75	19636.4	24963.5	8131.12	13016.9
MBTPS1	2022.38	13764.5	19773.6	13963.6	8303.75
AHCTF1	2023.12	13498.5	9197.5	18976.4	18714.2
IREB2	2023.5	13834	14162.9	14060.6	8778.88
PTCHD1-AS	2024.38	8870.62	9391.75	9166.38	8849
LOC729732	2031	14005.5	8331.88	14237.8	13944.9
TMEM136	2033.62	25031.6	18840.5	12944.5	12700.6
LOC441204	2039.25	13948.4	14296.5	14184.5	8178.88
TXNL1	2042.62	8338.5	19215.2	13988.5	18945.4
MAML1	2047.5	19065.8	8964	13495.1	18913
LPCAT3	2048	13783.9	8936.75	14013	13708.2
MPDZ	2051.25	24999.4	13834.8	8007.38	18460.1
ATRX	2053.25	13508.8	19506.6	14115.6	13934
HDAC8	2055.38	13037.8	13501.2	24395.1	18916.5
FANCC	2056.5	8867	9385.88	9160.5	8840.38
PPIP5K1	2058.25	6817.38	14879.6	14735.6	14490.5
GGH	2059	13748.9	14084.5	13989.9	8863.5
IQSEC2	2059.75	13961	8331.25	14192	13892.6
ARHGAP9	2060.5	14267.8	7551.88	14498.2	14215
DMXL2	2064.12	13159	25414.9	19198.9	7510.88
ZCCHC17	2066.12	7762.5	19268.6	14393.8	19006
AFTPH	2066.75	8867	9383.25	9157.25	8835
LOC389247	2067.75	14325.8	14226.9	19349.1	7846.12
ZNF292	2068.25	7779.38	13934.8	19315.4	24243.6
ARG2	2068.88	13649.9	8974.12	13941	19853.8
MRPL39	2070.75	13003.1	19482.6	19377.4	13510.6
EPC1	2073.62	18844.8	9058.75	24057.4	13387.4
ACTR2	2081.12	6988.12	14799.8	14660.9	14401.1
ZNF827	2081.25	24420.8	19371.4	14004.5	7377.25
RIC8B	2081.62	13235.9	19499.2	19492.5	8223.75
TRIM33	2084.25	13206.9	25237	19162.8	7899.75
POLR2A	2088.12	19350.9	14133.9	7059	24804.8
NGLY1	2089.12	19296.2	13889	13755.6	13491.4
ATP6V1C1	2091.12	7777	14328.4	19236.5	18981.2
RWDD1	2094.62	8158.12	14379.9	14255.5	13969
SH3BP5	2099.5	8629	14134.5	14013.9	13723.4
HIST2H2BA	2101.38	13709.5	8739.5	18785.6	18514.2
TIGD7	2101.38	18816.8	13581.9	19582.9	13057.9
CACNA1C	2101.75	8853.25	9374.25	9151.62	8823
ACADM	2103.75	7282.75	14697.9	14559	14295.4
CMC1	2103.88	19220.1	19142.4	8681.25	13363.5
VIPR1	2107.75	8856.62	9372.5	9144.38	8819.88
DDX18	2107.88	13720.2	18946.4	7870.25	24686.4
BMPR1A	2109.12	19499.1	13885.8	8334.5	18636
GDAP2	2111.38	14168.5	14499.2	14394.8	7761.5
MTF2	2113.5	8854.25	9371.5	9147.75	8825.12
CNOT1	2113.75	13235.1	19640.8	18782.2	13502.5
HLCS	2113.88	8819.25	14099.9	13993	13697.1
BCAP29	2118.5	7385.38	19857.2	19832.4	13421.6
DHX29	2119.25	8676.88	14231.5	14113.6	13820.5
SVBP	2120.5	13711.8	9157.5	13937.2	13639.6
SLC22A5	2121	8596.38	8600.62	19416.5	19171.1
FAM13A	2126.25	8847.38	9368.75	9142.5	8820.38
N4BP2L1	2126.38	13385	18593.2	8499.5	24426.6
NME6	2127.5	13330.8	24718.4	18847.9	8216.75
RAB23	2127.88	8848.62	9368.12	9142	8820.5
EGLN1	2128.25	7128.75	19279.5	14366.8	24451
PRR34-AS1	2130.38	8850.5	9373.25	9141.62	8820.12
ZNF800	2134	13765.2	14105.4	9099.75	13702.8
ZFP90	2136.25	13535.4	14035.2	25026.6	13213.2
RNF138	2136.88	13957.1	8410.88	14187.4	13888.8
FBXW11	2137	8847	9367.38	9140.5	8819.75
PACS1	2137.88	13568	13298.6	24952.2	13305.5
HACD2	2140.62	8848.12	9364.75	9138.88	8818
FBXW4	2141	7662.5	19362.8	19023.8	19228.9
PPHLN1	2141.38	13689.5	9223.12	13914.5	13608.6
CUL5	2141.62	13989.6	19212.6	24127	7824.75
KRR1	2143	8843.88	9365	9139.38	8816.75
SMPDL3A	2149.12	13975	14332.1	8304.5	13914.2
TUBB	2155.62	13176.4	19682.4	13330.6	19351.1
CELF5	2157.25	7984	14448.8	14323.8	14038.6
KCNK10	2157.5	8835	9363	9128.75	8809.12
NECAP2	2159.25	18924.2	7862.12	14207.4	18812.6
LINC00484	2163.25	8844.5	9361	9134	8808.5
MARK3	2163.5	7623.25	13307.8	19454.4	24866.9
SOGA3	2163.88	12859.5	18616	19683.9	18895.9
SRSF8	2174.38	19518.4	13928	8143.25	13770.5
OLA1	2176.5	13883.4	14220.5	14111.8	8480.62
TM9SF3	2177.5	13892.1	8565.12	14121	13816.9
TMEM51	2177.62	8837.5	9361.75	9134.62	8814.62
EHBP1	2177.88	8411.5	14249.2	14136.8	13846.5
WWOX	2182.88	24931.9	7569.38	18785.1	13707.9
MTMR12	2183.5	8270.5	14257	14153.9	13855.2
SETD2	2185.88	19076	13178.9	8021.88	24896.2
TMCO3	2193.75	19653.4	18904.8	13192.5	13119.6
TRAM1	2194.62	13995.1	14335.8	14226.1	8034.12
VPS54	2195	13495.1	7773.62	19709.2	24149.1
AP3M1	2195.38	23932.4	19204.8	8383.62	13200.5
ITFG1	2200.12	13831.4	19017.4	8685	18746
HNRNPR	2203.12	24645.8	18738.2	14247.2	7901.25
C5orf45	2203.75	7620	14532.4	14397.4	14126.2
BARHL1	2204.62	8822.75	9345.62	9120.75	8801.5
TPP2	2208.38	13328	24274.8	19316.6	7667.5
ZNF821	2211	7945.5	14444.2	14316.2	14033.6
TMEM170B	2219	8072.12	14402.2	14274.4	13989.4
MRPL35	2222	7667	14521	14391.2	14113.5
TSPAN9	2222.88	8823.25	9341.75	9115.5	8796.12
LOC105373383	2223.5	13691.5	8806.12	13931.4	13624.5
LOC283683	2226.62	13820.8	14161.6	14062.9	8444.75
HNRNPC	2229.12	19077.8	8539	19321.6	13642.6
TP53RK	2233.5	18651.4	8405.62	13421.1	24627.4
SHFM1	2234.75	7628	14254.6	19290.9	19036.6
PCCA	2236.75	7592.12	13239.2	19767.6	19528.5
SMS	2239.38	8863	14074.8	13976.6	13676.9
DACT1	2248.75	8817.38	9338.38	9114.25	8790.5
RAB33B	2249.12	8818.12	9338.25	9115	8789.75
LMBR1	2249.25	8228.38	19369.8	24331.2	12970.9
FBXO31	2249.75	8819.12	9335.12	9117	8791.75
BRD1	2250.25	14118.1	14454.2	14354.8	7497.38
RPRD1A	2254.25	13087.5	13348.4	13896.1	24920.2
PRKD3	2257.75	8813.38	9334.5	9108.25	8791.38
HDHD2	2260.25	19274	19436.9	7229.5	14133.6
PLA2G12A	2261.88	7108.38	14383.2	19391.1	19144.5
FAM87B	2263.12	8865.25	14023.6	13915.9	13615.9
TP53I11	2268.62	8808.88	9337.12	9108.62	8784.25
NUDT10	2276.5	8794.25	14096	13992	13697.9
PPM1D	2277.62	13689	14029.9	9087.62	13629.9
SPRY3	2277.75	13749	8847.25	13984.9	13681.2
SEMA4F	2278.75	8810.88	9339.25	9108.38	8782.62
EXOG	2279.25	8809.5	9330.75	9106.5	8784.75
RRN3P3	2280.62	8808	9328.5	9106.12	8782.12
NUMB	2292.5	8804.62	9329.5	9103.25	8779.88
STX7	2292.88	14261.1	7345.38	14490.4	14198
SNX10	2296.62	8802.25	9327.5	9102.5	8778.25
XPO7	2299.5	7334.62	19349.8	14382.9	19458.1
PM20D2	2306.75	8802.25	9323.75	9100.12	8777.5
PPP6C	2308.25	13745.4	14079.2	13982.1	8713.5
COL4A3BP	2309	13711	14050	9080.38	13650.4
EIF1AX	2311.12	8020.12	14396.5	14269.5	13986.1
SH3GLB1	2311.5	13788.1	7659.75	18941.6	24344.6
ZNF518B	2313.62	8801.62	9322.25	9103.62	8776.25
IL17RE	2319.88	8796.5	9316.5	9096.75	8769.25
TNP1	2321.75	8799.12	9319.5	9095.5	8770.25
STX17	2322.88	8113.88	13799.2	19248.2	18989.1
MIR331	2323	14432.4	13579.6	14707.2	7432.12
SRGAP2C	2323.25	8797.5	9320.25	9096.5	8773.5
PRIMPOL	2331.5	7811.25	19556	24090	13216.5
NDUFA10	2334.25	6993.38	20024.2	13672.1	24398
AQP7	2336	8794.75	9315.5	9093.62	8765.5
AP3S1	2339.5	13768.5	14115.8	14026.5	8332.38
CCDC112	2343.25	8791.75	9314.25	9091.25	8767
BEND3P3	2344	8736.38	14054.5	13944.9	13651.4
GABRD	2344.38	8794.62	9310.5	9089.38	8769.75
HACE1	2347.88	13685.4	19037	8565.62	18757.6
ZNF566	2353	8789.62	9312	9088.12	8762.5
IGFBP5	2354.5	8788.5	9309.88	9085.5	8761.12
CLUHP3	2357.25	8784.5	9307.88	9098.88	8772.5
FAM179B	2357.38	8782.75	9308	9085.75	8761
GATC	2361.75	8362.38	14040.5	13966.6	19617.9
SPATS2	2363.88	8788.12	9310.62	9085.75	8764.25
LOC100507461	2365.88	8785.75	9306.5	9082.88	8761
CDK14	2372.75	13765.9	14109.1	14006.5	8556.38
SLMAP	2373.5	8783	9307	9085.75	8759.25
FMNL1	2374	8780	9307.38	9082	8761
ZNF7	2374.25	13633.5	13805.4	12922.8	24263.9
TTC39B	2374.5	8783.62	9305.25	9084.5	8761.5
GPALPP1	2379.25	13466.6	24316.8	14325.9	8030.38
ZNF596	2380.75	18829.5	8665.12	18994.6	13459.9
KRT19P2	2392.25	8781.5	9305.62	9080.5	8757.25
KBTBD12	2392.62	8073.88	13800.6	19055.5	18806.6
UBE2W	2393.75	12976.5	13839.2	24544	13674.2
INVS	2395.88	19149.1	14053.6	7751.88	19052.5
CCT6P3	2399.62	18730.5	14000.5	18896	8255.88
DAAM1	2400.25	8777.5	9300.75	9077.62	8753
GTF2A2	2403.88	13669.5	14012.1	13912	8598.88
AASDHPPT	2408.88	13698.2	14108.9	8542.5	23619.6
CROCCP2	2410.38	19348.8	8533.38	19526.8	7696.12
ZBTB33	2415.88	13641	19148.1	8336	18869.2
PLEKHA5	2416.12	13898.5	14242.1	14135.2	8161.75
DNM1P35	2420	8770.25	9301.12	9076	8751.38
KBTBD11	2421.12	8775.5	9292.5	9071.38	8744.75
SGPP2	2429.12	8767.38	9292.5	9070	8748.25
TBCA	2432.38	13368.2	24060.5	8422.88	18919.6
LOC400548	2432.38	8773	9289.75	9071.12	8743.25
UHRF2	2434.12	19439.5	14016.2	8046.12	18400.6
SRGAP2D	2436.25	8766.38	9293.5	9068.62	8746.38
XRN2	2447.75	13321.5	13890.9	19021.2	19146.5
LOC101927415	2449	8765.62	9288.88	9069.12	8739.75
EXT1	2450.75	13645.2	9057.88	14110.5	13823.6
STX12	2453	13729	14065	13967	8657.25
SLF1	2453.75	13762.2	14102.9	14002.2	8487.88
VTRNA1-3	2455.5	7149.75	14619.1	14469.2	14207.4
PRKRA	2473.12	13666.1	8593.12	13910.6	13612.2
LOC728730	2473.5	7343.75	14545	14410	14136.2
AGK	2475.5	8756.75	9281.62	9060.25	8735.5
WDR7	2477.75	8756.12	9282.62	9060.38	8733.25
MFSD8	2478	8756.88	9280.5	9058.12	8733
RIPK1	2481.5	8398.38	14138	14368.9	14098
CALY	2490.38	8753.62	9275.25	9056.25	8729.88
TMEM50A	2491.88	8753.62	9278.25	9057	8730.25
SLC30A7	2501.88	13806.2	14174.5	8282.12	13758
SENP6	2507.75	18640.9	8231.5	13152.1	24716.6
ERGIC1	2509.75	8745.5	9275.25	9052.38	8723.5
TOP1	2510.88	13763	14115.9	8691.12	13708
EDEM3	2512.38	8526.5	14105.6	13997.6	13698.4
HNRNPD	2515.25	13429.5	19498.1	12933.5	19395.6
PPM1E	2520.5	8162.75	14264.6	14149.8	13854.2
NXPH3	2521.62	8745.38	9268.75	9045.5	8720.88
RARS2	2524	8743.62	9270.12	9049.5	8723.25
GLG1	2524.25	13664	18853	23862.8	13360.1
STK38	2527.25	13648	13994.9	8914.62	13595
RMND1	2529	8747.75	9268.38	9047.62	8722.62
SNRK-AS1	2530.25	8749.25	9269	9052.88	8724.38
TCTE1	2533.5	7638.5	14445	14318.1	14035.9
TBC1D24	2534.5	8741.38	9267.75	9047	8722.25
RNVU1-15	2538	8742.62	9271	9047.25	8717
RANBP2	2538.25	7931	19216.1	13194.8	24457.8
TRPM7	2540.25	13872.6	14241.6	8344.88	13819.9
HMGCLL1	2546.12	13661.9	8759	13902.2	13592.2
ATP6V1H	2546.25	8351.38	18797.6	23961.4	13586.5
CHCHD1	2551	8735.25	9264.12	9041.38	8709.62
SGCZ	2551.75	8732.62	9261.88	9052.25	8714.12
ITGA4	2552	8740.38	9259.62	9037.25	8716
INTS6	2552.12	8737	9262.62	9042.25	8714.62
ZNF804A	2554.5	8737.38	9257.38	9042.25	8711.38
BCL9L	2558	13551.5	8924.12	13803.2	13493.6
CSPP1	2564.62	8388.75	14106.1	13931	18801.9
LRRC28	2580.5	8734.38	9253.38	9037.5	8709.25
CACNB3	2581.25	8731.25	9255.62	9037.88	8712
DDHD2	2583.5	7417	13795.8	24708.2	18934.6
ASH1L	2589.5	24169.2	13893.5	7907.62	18810.6
RPL23AP53	2592.12	8487.62	14035.6	13932.4	13636.9
NHLRC2	2593.12	13371.5	8974.62	18805	18519.1
DOPEY2	2602.12	8721.75	9252.75	9034.25	8702.5
ECHDC1	2603.75	7938.12	13896.9	18954.8	23532.5
PUM1	2609.5	13860.1	8211.25	14099.6	13804.5
BBS7	2613.88	8721.12	9247.75	9028	8699.75
DDX1	2616.62	8079.25	13596.1	19298	18831.5
PKD1	2617.62	7832.62	9339.12	14330.1	14069.5
TFDP2	2618.25	8334.12	19110.4	8686	18827.5
RGP1	2625.12	13544.4	8935.25	13799	13483.9
TSTD3	2626	13775.5	14131.2	8559.5	13719.2
ARL6IP6	2627.12	13445.9	9185.5	13695.2	13384.9
C7orf60	2628.12	8713.25	9245.88	9024.88	8690.88
NAA15	2628.75	13896.4	14265	8217.12	13840.6
MPP7	2634.12	8716.5	9240.75	9024.38	8697.12
FKBP3	2637	8481.25	13855	18733.4	18452.5
OXCT1	2638.62	13734	14080.8	13978.6	8428.75
ZP2	2642.12	8714	9240.88	9020.25	8693.75
DEAF1	2651.75	8711.62	9240.25	9018.5	8692.88
MIR1253	2654.88	7896.75	14272.5	14153	13870.1
C16orf72	2656.12	18586.6	8324.25	24435.4	18616.8
SKA2	2658	13664.4	14028.2	8625.38	13622.2
SNW1	2664.88	18777.8	18949.9	13706.9	8352.5
ACBD6	2665.62	8707.88	9235	9015.88	8689.5
CSTF3	2671.62	8699.5	9225.5	9012.25	8680
UBE3C	2673.5	13178	24193.5	8198.5	18923.6
PIK3CB	2676.75	8141.5	14221	14105.2	13810.8
LMBRD2	2676.75	8704.5	9231.75	9011.88	8688.12
ELMOD2	2683.88	13758.5	14103.4	14005.8	8262.5
LOC101241902	2685.25	8697.75	9229	9005.62	8679.5
GFOD2	2685.25	8699.88	9232.38	9013.5	8681.38
MFAP3	2686.75	7883.5	18821.6	14161.4	18546.1
MYRFL	2689.62	13914.9	14261.4	14148.2	7508.5
USP9X	2690.75	18765.6	8832.38	8686.88	23620.2
PGAM1	2690.75	8574.75	14017.8	13916.2	13613.9
GARS	2692.75	8354.5	14067.2	13960.1	13664.6
DCAF6	2695.62	13858.6	8011.5	14096.9	13796.4
MMS19	2701.88	18406	14312.4	14008.2	13665.6
KLHL34	2702.5	6875.12	14733.2	14588.6	14334.4
ATF6	2704.25	8696.88	9219.75	9009.38	8675
PIK3C3	2711.75	8693.62	9222.88	9006.5	8676.5
NDUFA4L2	2716.62	8691.62	9218.12	9003.5	8673.62
UBE2J1	2719.38	8693.88	9221.5	9004.12	8672.38
ABCD3	2721.25	8690.88	9217.5	9001	8672.75
SNX2	2731	13920.2	7983.88	14156.6	13854.5
FH	2741.25	8685.62	9218.12	9001.12	8668.38
CTDSPL2	2742.88	18655.2	18825	13829.5	8245.88
OSBPL8	2747.88	8685.5	9215.88	8997.25	8666.12
ZSCAN25	2749.38	8682.75	9214.38	8996.62	8667.12
DAB1	2752.75	8684.12	9215.62	8993.12	8661.5
DNAJC9	2755.25	8683.62	9214.62	8994.12	8667.25
MIR4454	2759.25	8682	9206.38	8993.62	8662.38
GMCL1	2763.38	8566.5	14021.2	13909.8	13613.8
DNAJC24	2765.5	8677.25	9205.62	8988.5	8656.62
TMED2	2770	8679.75	9208.25	8987.62	8662.38
NBPF1	2770.62	13840.6	14187.9	14092.2	7871.25
FAM98B	2782.12	13787.9	8285.75	14029.4	13725.2
FAM19A5	2787.88	8675.25	9205.25	8987.5	8657.25
BAG2	2788.75	8675.12	9202.88	8985	8657.25
TRPM2	2790.25	13466.4	9028	13711.9	13402.5
TBPL1	2794.38	8675.5	9199.38	8983.5	8656.12
DLEU2	2795.5	8673.62	9202	8983.12	8657.12
SNRNP40	2797.62	13660.2	14020.8	8551.5	13614
HERPUD1	2818.88	8665.62	9191.88	8978	8647.88
GLB1L3	2822.5	8670	9194.25	8978.62	8650.12
RNLS	2834.12	8668.75	9190.5	8978.38	8647.75
TRAPPC8	2835.38	8660	9192.62	8974.12	8648.62
ZNF112	2835.38	13613	13953.4	13858	8567.88
TRMT5	2837.38	7745.88	14319.6	14201.2	13904.9
DYM	2839.25	18822.4	19001.2	8172.25	13627.5
ZNF219	2841.62	8659.62	9188.12	8973.62	8640.5
PSMG2	2846	13530.5	8663.5	14009.2	18700.6
MICU2	2846.88	13918.1	14290.4	7909.62	13869.1
MIR649	2849.38	8660.75	9184.62	8971.75	8642.75
TMEM81	2850.25	8660.12	9190.5	8972.25	8644.25
ACTL6B	2852.62	8162.88	18828.5	18838	13635.2
SPATA1	2856	8659.12	9186.62	8969.12	8639.38
TYSND1	2856.38	8473.88	14023.5	13922.6	13624.4
MBIP	2858.62	18746.8	18915.2	14243.5	7670.5
ZNF702P	2862	8657.12	9185.25	8967.25	8637.75
SYNE4	2862.12	8651.25	9185.25	8964.5	8634.62
DUSP12	2863.25	8655.25	9184.5	8968.5	8639.62
EIF4H	2876.12	12888.4	13137.9	18777.6	19647.8
H2AFY2	2884.75	8645.5	9179.38	8957.5	8630.12
STX3	2899	8646	9174	8959.25	8629.25
WDR83	2899.62	8644	9171.38	8959.12	8628.5
MIER1	2900.25	7968.5	18893.8	14037.8	18628.4
SMC6	2904.25	8643.5	9171.38	8956.38	8624.25
PIKFYVE	2918.25	13673.1	8363.75	19291.6	13754.5
NELL2	2918.62	8642.12	9171.75	8954.5	8624.5
C2orf47	2922.62	8640.5	9166.62	8949.38	8627.25
EXOC5	2923.25	13712.1	8711.5	13571	18738.9
CPNE3	2925.75	8639.5	9168.38	8950.75	8622.62
TIMM21	2925.75	8640.12	9167	8954.12	8620.88
ZNF784	2928.25	8637	9168.12	8948.25	8623.38
TIRAP	2929.62	8637.88	9165.12	8948	8619.62
ANKRD34A	2930.62	7256.25	19683.8	18924.1	13825.9
H2AFJ	2931.75	13833.4	14431.4	8187.12	14012.1
TMEM2	2937.75	8634.38	9164.75	8951.75	8621.75
OPRM1	2938.25	8637.38	9164.75	8946.25	8616.5
TMEM159	2946.12	8632.5	9162.75	8944.75	8618
ANKRD18B	2950.12	8632	9163.38	8948	8620.25
CD160	2954.25	13399.4	9021.25	13653.2	13349.2
FLNB	2956.12	8628.75	9158	8941.88	8614.12
CARKD	2957.5	8632.75	9157.75	8943.88	8607.5
CBX6	2958.5	8632.38	9157.5	8946.5	8617.12
TRDMT1	2959.88	8629.12	9161.62	8942.62	8612.5
JAK2	2962	13711.8	8723.38	13950.8	13516
PDZD8	2963.88	8391.25	13970.5	13869.6	13567.6
FLT3	2966.5	8627.75	9157.25	8941.25	8613.25
MKL2	2967.12	8628.75	9158.75	8943.25	8613.88
ABL2	2969	8189	14108.8	13997	13697.2
CPNE6	2972	8627.12	9154.62	8937.25	8612.5
STARD4-AS1	2978.12	8625.75	9150.88	8938.75	8610.75
ADAMTS5	2980.12	8625.38	9156.88	8939	8608.75
PIP5K1B	2982.75	8625.12	9150.75	8938.88	8608.62
DIS3	2984.25	8626	9155.88	8935	8611
ZBTB11	2988.38	13912.1	18914.6	8021.75	18635.4
WDR75	2988.5	8259	14032.9	13924.6	13623.4
WDR70	2990.62	13627.1	8488.5	13871.6	13561.4
TEDDM1	2996.75	8624.75	9148.38	8935.12	8607.12
TADA1	2998.75	8231.62	19408.4	18736.8	8614.88
RFC3	3005.25	8616.12	9147	8934.62	8603.75
P3H3	3013.12	8614.38	9144.25	8927.62	8601.88
GPR89A	3014.38	8616.25	9148.12	8932.62	8601.62
DCLRE1B	3019.12	8618.75	9145.5	8928.62	8601.88
PPP2R2C	3019.5	8616.75	9140.75	8927.25	8600.62
LOC100190986	3023.88	8615.88	9142.38	8926.88	8596.75
STAG3	3024.75	8614.5	9145.25	8926.38	8601.5
LOC100506023	3030.5	8609.62	9141.12	8926.88	8597.38
PGAM2	3032.25	8617.38	9139.5	8926.5	8596.38
DSCR3	3032.25	13875.1	13767.9	14115	8113.12
AK4	3033.25	8610.88	9137.25	8925.12	8592.88
EPG5	3040.62	8611.12	9138.75	8924.62	8594.62
DOK6	3041.38	8610.88	9137.38	8922.25	8595
PIP5K1C	3047.38	8606.5	9136.62	8920.12	8592.5
LOC728323	3049.62	8607.62	9135.75	8921.38	8592.25
UCHL5	3059.25	13661.5	14022.5	8367.38	13618.9
TYW1	3064.12	13567.1	13909.2	13816.9	8410.5
CST7	3064.5	8605.75	9133	8919.75	8591.25
ZC3H12B	3070.62	8500.5	13925.6	13826.5	13519
LOC101927550	3070.88	8603	9131.88	8917	8587
ZNF876P	3083.25	8600.75	9127.12	8915.75	8583.88
ATAD5	3083.75	8597.5	9128.75	8912.88	8580.75
EDEM2	3084.38	8601	9127.88	8913.38	8582.38
RAPGEF1	3087.12	8599.38	9125.25	8913.62	8583.75
CEP120	3090.38	8597.88	9126.25	8914.38	8582.62
ALG5	3095	8593.75	9119.5	8911.38	8581.38
DDX50	3100.88	8249.25	14016.4	13914.2	13611.6
ZFYVE9	3101.12	13426.2	18868.6	18885.4	8307
CGGBP1	3107.62	13780.9	14136.9	8483.5	13592.2
SLC16A7	3110.38	8590.5	9121	8905.5	8577.62
MIR7159	3112.38	8593.25	9119.62	8903.38	8575.12
CDC26	3124.38	8586	9115.75	8904.38	8574.25
LRP11	3129.25	8586.75	9114	8904	8573.25
KCNJ12	3133.38	8586.5	9113.5	8901.25	8570.75
LRP12	3139.12	8584.12	9112.62	8901.75	8567.88
MALT1	3141.75	8585.12	9111.5	8900	8569.5
STT3B	3148.25	13392.8	9003.12	13637.8	13327.6
PLAG1	3156.38	8578.5	9106.12	8895	8565.62
ZBTB46	3156.75	8580.25	9109.12	8893.38	8563.5
CELSR3	3169.5	7527.12	14340.1	14228.4	13934.4
KIAA1804	3169.75	8576.5	9103.12	8892.25	8563.38
MIR379	3171.62	8578.75	9104	8894.38	8562
NET1	3178.25	8574.75	9107.12	8891.12	8561
NKAIN1	3194.25	8570.75	9100.88	8883.25	8557.5
MAPK8IP3	3195.25	8570.5	9096.75	8883	8554.5
TGS1	3197.25	8567	9095.38	8885.25	8553.25
PCBP3	3198.62	8570.38	9096.62	8885.75	8554.88
AZI2	3199.12	8567.62	9096.5	8884.25	8555.88
ATG16L1	3207.5	8567.88	9095.88	8881.38	8555.38
ZNF600	3209.75	8566.75	9092.75	8882	8552.38
LOC100505715	3212.62	13505.5	13850.5	8725.5	13455.8
HDAC2	3219	13542.6	8476.62	13793.5	13483.2
TRANK1	3222.25	8035.75	14077.9	13971.2	13672.5
OSER1	3223.12	13481.4	13823.1	8757.75	13430.1
FCHO2	3226	8563.75	9090.5	8879.5	8548.75
KIN	3231.62	8375.25	13935.6	13833	13535.6
SURF2	3232.12	8560.5	9088.5	8876.25	8541.75
TP53INP1	3237.12	13454.5	13798.8	8880.12	13407.6
SUV39H2	3244.62	8557.62	9086.75	8874.5	8542
HACD4	3248	8471.75	13892	13791.5	13492.5
GZF1	3250	8555.88	9082.75	8873.75	8540.5
MLANA	3250.38	8558	9083.25	8873.38	8541.75
VPS26A	3254.25	8556.12	9083.75	8872.75	8542
SLC46A1	3256.38	8555	9080.88	8870.12	8539.75
RHOA	3259.62	13371.4	8948.5	13615.6	13309.1
FAM149B1	3263.38	8553.38	9080.25	8870.25	8538.75
CMAS	3269.25	8551.62	9077	8868	8535
PANK1	3274.75	8551.12	9076.5	8865.88	8536.25
EPHA6	3279	8549.62	9077.75	8866.75	8537.5
PPARG	3282.25	8546	9073	8863	8533.25
MYOG	3288.75	8546.25	9073	8863.62	8531.5
MTUS2	3293.62	8545.25	9070.5	8860.5	8531.75
CD2AP	3308.75	8541.38	9071	8857.5	8527.25
HOMER1	3311.88	8539.62	9067.62	8857.38	8526.75
PINX1	3313.12	8540	9066.25	8855.5	8528.25
ATP7B	3316.5	8540	9067.75	8856.25	8524.38
TXN	3319.12	8539.5	9066	8855.75	8524.5
CAAP1	3326.75	8536.38	9061.5	8853.38	8522.38
ATF1	3345.12	8530.5	9057.25	8847.88	8516.12
FBXO33	3352.5	8529.5	9054.75	8847	8515.75
EPHA4	3353.75	8528.75	9054.75	8845.5	8513.5
USP46	3355	8528.62	9055.5	8845.5	8513.62
APPL1	3355.88	8527.5	9053.5	8844.75	8513.62
CEBPG	3362.25	8526.75	9051.38	8844.25	8512.5
FBXW7	3363.25	8525	9052.12	8840.25	8509.38
TBCEL	3365.25	8524	9050.25	8842.25	8511.75
DDX31	3365.88	8524.5	9050.38	8840.88	8509.62
SLC16A10	3383.75	8518.12	9044.88	8837.25	8506.75
KCNK3	3398.88	8515.25	9040.75	8833.12	8501
RNF19A	3402.5	8514.5	9040.25	8833	8499.75
PDZD4	3420	8507.25	9033.12	8826	8493.38
FGGY	3425.5	8505.25	9031.88	8825.25	8492.75
RPSAP58	3431.75	8505	9031	8824.12	8490.5
C1orf141	3436.75	3302.25	4231.75	3910.12	3554.75
PKP1	3436.75	3302.25	4231.75	3910.12	3554.75
LINC01032	3436.75	3302.25	4231.75	3910.12	3554.75
HSD11B1	3436.75	3302.25	4231.75	3910.12	3554.75
LOC101930114	3436.75	3302.25	4231.75	3910.12	3554.75
ACOT7	3436.75	3302.25	4231.75	3910.12	3554.75
PRDM16	3436.75	3302.25	4231.75	3910.12	3554.75
AGRN	3436.75	3302.25	4231.75	3910.12	3554.75
PEX14	3436.75	3302.25	4231.75	3910.12	3554.75
ALDH4A1	3436.75	3302.25	4231.75	3910.12	3554.75
PLA2G2E	3436.75	3302.25	4231.75	3910.12	3554.75
ACTL8	3436.75	3302.25	4231.75	3910.12	3554.75
EPHA10	3436.75	3302.25	4231.75	3910.12	3554.75
PDZK1IP1	3436.75	3302.25	4231.75	3910.12	3554.75
LOC101929626	3436.75	3302.25	4231.75	3910.12	3554.75
GNG12-AS1	3436.75	3302.25	4231.75	3910.12	3554.75
WLS	3436.75	3302.25	4231.75	3910.12	3554.75
FPGT-TNNI3K	3436.75	3302.25	4231.75	3910.12	3554.75
TNNI3K	3436.75	3302.25	4231.75	3910.12	3554.75
ADGRL2	3436.75	3302.25	4231.75	3910.12	3554.75
IFI44L	3436.75	3302.25	4231.75	3910.12	3554.75
HS2ST1	3436.75	3302.25	4231.75	3910.12	3554.75
MCOLN2	3436.75	3302.25	4231.75	3910.12	3554.75
COL24A1	3436.75	3302.25	4231.75	3910.12	3554.75
MIR548N	3436.75	3302.25	4231.75	3910.12	3554.75
LINC01397	3436.75	3302.25	4231.75	3910.12	3554.75
HYDIN2	3436.75	3302.25	4231.75	3910.12	3554.75
SRGAP2-AS1	3436.75	3302.25	4231.75	3910.12	3554.75
MUC1	3436.75	3302.25	4231.75	3910.12	3554.75
PMF1-BGLAP	3436.75	3302.25	4231.75	3910.12	3554.75
PMF1	3436.75	3302.25	4231.75	3910.12	3554.75
NUP210L	3436.75	3302.25	4231.75	3910.12	3554.75
SCYL3	3436.75	3302.25	4231.75	3910.12	3554.75
TNN	3436.75	3302.25	4231.75	3910.12	3554.75
SOAT1	3436.75	3302.25	4231.75	3910.12	3554.75
RGSL1	3436.75	3302.25	4231.75	3910.12	3554.75
RASAL2	3436.75	3302.25	4231.75	3910.12	3554.75
LINC01350	3436.75	3302.25	4231.75	3910.12	3554.75
ASPM	3436.75	3302.25	4231.75	3910.12	3554.75
CR1	3436.75	3302.25	4231.75	3910.12	3554.75
RASSF5	3436.75	3302.25	4231.75	3910.12	3554.75
PROX1-AS1	3436.75	3302.25	4231.75	3910.12	3554.75
USH2A	3436.75	3302.25	4231.75	3910.12	3554.75
LYPLAL1-AS1	3436.75	3302.25	4231.75	3910.12	3554.75
DISC1	3436.75	3302.25	4231.75	3910.12	3554.75
TSNAX-DISC1	3436.75	3302.25	4231.75	3910.12	3554.75
URB2	3436.75	3302.25	4231.75	3910.12	3554.75
LOC100130417	3436.75	3302.25	4231.75	3910.12	3554.75
TTLL10	3436.75	3302.25	4231.75	3910.12	3554.75
CFAP74	3436.75	3302.25	4231.75	3910.12	3554.75
PUSL1	3436.75	3302.25	4231.75	3910.12	3554.75
MMEL1	3436.75	3302.25	4231.75	3910.12	3554.75
PLCH2	3436.75	3302.25	4231.75	3910.12	3554.75
TTC34	3436.75	3302.25	4231.75	3910.12	3554.75
TP73	3436.75	3302.25	4231.75	3910.12	3554.75
MEGF6	3436.75	3302.25	4231.75	3910.12	3554.75
KCNAB2	3436.75	3302.25	4231.75	3910.12	3554.75
NPHP4	3436.75	3302.25	4231.75	3910.12	3554.75
PIK3CD	3436.75	3302.25	4231.75	3910.12	3554.75
NMNAT1	3436.75	3302.25	4231.75	3910.12	3554.75
CASZ1	3436.75	3302.25	4231.75	3910.12	3554.75
TNFRSF1B	3436.75	3302.25	4231.75	3910.12	3554.75
FBXO6	3436.75	3302.25	4231.75	3910.12	3554.75
MTHFR	3436.75	3302.25	4231.75	3910.12	3554.75
VPS13D	3436.75	3302.25	4231.75	3910.12	3554.75
PRAMEF19	3436.75	3302.25	4231.75	3910.12	3554.75
CELA2A	3436.75	3302.25	4231.75	3910.12	3554.75
FHAD1	3436.75	3302.25	4231.75	3910.12	3554.75
SZRD1	3436.75	3302.25	4231.75	3910.12	3554.75
MST1P2	3436.75	3302.25	4231.75	3910.12	3554.75
KLHDC7A	3436.75	3302.25	4231.75	3910.12	3554.75
PAX7	3436.75	3302.25	4231.75	3910.12	3554.75
AKR7L	3436.75	3302.25	4231.75	3910.12	3554.75
TMCO4	3436.75	3302.25	4231.75	3910.12	3554.75
KIF17	3436.75	3302.25	4231.75	3910.12	3554.75
VWA5B1	3436.75	3302.25	4231.75	3910.12	3554.75
HSPG2	3436.75	3302.25	4231.75	3910.12	3554.75
ECE1	3436.75	3302.25	4231.75	3910.12	3554.75
EPHB2	3436.75	3302.25	4231.75	3910.12	3554.75
ASAP3	3436.75	3302.25	4231.75	3910.12	3554.75
STPG1	3436.75	3302.25	4231.75	3910.12	3554.75
RUNX3	3436.75	3302.25	4231.75	3910.12	3554.75
RHD	3436.75	3302.25	4231.75	3910.12	3554.75
LOC646471	3436.75	3302.25	4231.75	3910.12	3554.75
AIM1L	3436.75	3302.25	4231.75	3910.12	3554.75
SLC9A1	3436.75	3302.25	4231.75	3910.12	3554.75
TRNP1	3436.75	3302.25	4231.75	3910.12	3554.75
PTAFR	3436.75	3302.25	4231.75	3910.12	3554.75
GMEB1	3436.75	3302.25	4231.75	3910.12	3554.75
PHACTR4	3436.75	3302.25	4231.75	3910.12	3554.75
OPRD1	3436.75	3302.25	4231.75	3910.12	3554.75
MECR	3436.75	3302.25	4231.75	3910.12	3554.75
LOC101929406	3436.75	3302.25	4231.75	3910.12	3554.75
TMEM54	3436.75	3302.25	4231.75	3910.12	3554.75
C1orf94	3436.75	3302.25	4231.75	3910.12	3554.75
OSCP1	3436.75	3302.25	4231.75	3910.12	3554.75
RIMS3	3436.75	3302.25	4231.75	3910.12	3554.75
SLFNL1-AS1	3436.75	3302.25	4231.75	3910.12	3554.75
LOC339539	3436.75	3302.25	4231.75	3910.12	3554.75
PPCS	3436.75	3302.25	4231.75	3910.12	3554.75
CCDC30	3436.75	3302.25	4231.75	3910.12	3554.75
CFAP57	3436.75	3302.25	4231.75	3910.12	3554.75
EIF2B3	3436.75	3302.25	4231.75	3910.12	3554.75
MAST2	3436.75	3302.25	4231.75	3910.12	3554.75
IPP	3436.75	3302.25	4231.75	3910.12	3554.75
RAD54L	3436.75	3302.25	4231.75	3910.12	3554.75
FAAH	3436.75	3302.25	4231.75	3910.12	3554.75
SKINT1L	3436.75	3302.25	4231.75	3910.12	3554.75
TRABD2B	3436.75	3302.25	4231.75	3910.12	3554.75
BEND5	3436.75	3302.25	4231.75	3910.12	3554.75
AGBL4-IT1	3436.75	3302.25	4231.75	3910.12	3554.75
C1orf185	3436.75	3302.25	4231.75	3910.12	3554.75
TXNDC12	3436.75	3302.25	4231.75	3910.12	3554.75
SCP2	3436.75	3302.25	4231.75	3910.12	3554.75
PODN	3436.75	3302.25	4231.75	3910.12	3554.75
GLIS1	3436.75	3302.25	4231.75	3910.12	3554.75
SSBP3	3436.75	3302.25	4231.75	3910.12	3554.75
YIPF1	3436.75	3302.25	4231.75	3910.12	3554.75
MROH7	3436.75	3302.25	4231.75	3910.12	3554.75
MROH7-TTC4	3436.75	3302.25	4231.75	3910.12	3554.75
PCSK9	3436.75	3302.25	4231.75	3910.12	3554.75
TTC22	3436.75	3302.25	4231.75	3910.12	3554.75
C8A	3436.75	3302.25	4231.75	3910.12	3554.75
C1orf168	3436.75	3302.25	4231.75	3910.12	3554.75
C1orf87	3436.75	3302.25	4231.75	3910.12	3554.75
LINC00466	3436.75	3302.25	4231.75	3910.12	3554.75
UBE2U	3436.75	3302.25	4231.75	3910.12	3554.75
LEPR	3436.75	3302.25	4231.75	3910.12	3554.75
WDR78	3436.75	3302.25	4231.75	3910.12	3554.75
IL12RB2	3436.75	3302.25	4231.75	3910.12	3554.75
IL23R	3436.75	3302.25	4231.75	3910.12	3554.75
PTGER3	3436.75	3302.25	4231.75	3910.12	3554.75
LOC101927244	3436.75	3302.25	4231.75	3910.12	3554.75
ZRANB2-AS2	3436.75	3302.25	4231.75	3910.12	3554.75
NEGR1-IT1	3436.75	3302.25	4231.75	3910.12	3554.75
LRRIQ3	3436.75	3302.25	4231.75	3910.12	3554.75
CRYZ	3436.75	3302.25	4231.75	3910.12	3554.75
ERICH3	3436.75	3302.25	4231.75	3910.12	3554.75
ERICH3-AS1	3436.75	3302.25	4231.75	3910.12	3554.75
MSH4	3436.75	3302.25	4231.75	3910.12	3554.75
ST6GALNAC5	3436.75	3302.25	4231.75	3910.12	3554.75
PTGFR	3436.75	3302.25	4231.75	3910.12	3554.75
GIPC2	3436.75	3302.25	4231.75	3910.12	3554.75
MGC27382	3436.75	3302.25	4231.75	3910.12	3554.75
ADGRL4	3436.75	3302.25	4231.75	3910.12	3554.75
LOC101927412	3436.75	3302.25	4231.75	3910.12	3554.75
LOC101927434	3436.75	3302.25	4231.75	3910.12	3554.75
LOC101927587	3436.75	3302.25	4231.75	3910.12	3554.75
DNASE2B	3436.75	3302.25	4231.75	3910.12	3554.75
SYDE2	3436.75	3302.25	4231.75	3910.12	3554.75
WDR63	3436.75	3302.25	4231.75	3910.12	3554.75
CLCA3P	3436.75	3302.25	4231.75	3910.12	3554.75
LINC01140	3436.75	3302.25	4231.75	3910.12	3554.75
GTF2B	3436.75	3302.25	4231.75	3910.12	3554.75
PKN2-AS1	3436.75	3302.25	4231.75	3910.12	3554.75
LRRC8C	3436.75	3302.25	4231.75	3910.12	3554.75
GBP5	3436.75	3302.25	4231.75	3910.12	3554.75
TGFBR3	3436.75	3302.25	4231.75	3910.12	3554.75
BRDT	3436.75	3302.25	4231.75	3910.12	3554.75
ABCA4	3436.75	3302.25	4231.75	3910.12	3554.75
TMEM56	3436.75	3302.25	4231.75	3910.12	3554.75
ALG14	3436.75	3302.25	4231.75	3910.12	3554.75
TMEM56-RWDD3	3436.75	3302.25	4231.75	3910.12	3554.75
LINC01057	3436.75	3302.25	4231.75	3910.12	3554.75
LOC101928241	3436.75	3302.25	4231.75	3910.12	3554.75
DPYD-AS1	3436.75	3302.25	4231.75	3910.12	3554.75
MIR137HG	3436.75	3302.25	4231.75	3910.12	3554.75
SNX7	3436.75	3302.25	4231.75	3910.12	3554.75
LOC100129620	3436.75	3302.25	4231.75	3910.12	3554.75
LOC101928270	3436.75	3302.25	4231.75	3910.12	3554.75
CDC14A	3436.75	3302.25	4231.75	3910.12	3554.75
FRRS1	3436.75	3302.25	4231.75	3910.12	3554.75
KIAA1324	3436.75	3302.25	4231.75	3910.12	3554.75
TMIGD3	3436.75	3302.25	4231.75	3910.12	3554.75
FAM19A3	3436.75	3302.25	4231.75	3910.12	3554.75
MAGI3	3436.75	3302.25	4231.75	3910.12	3554.75
AMPD1	3436.75	3302.25	4231.75	3910.12	3554.75
TSPAN2	3436.75	3302.25	4231.75	3910.12	3554.75
SYCP1	3436.75	3302.25	4231.75	3910.12	3554.75
MAB21L3	3436.75	3302.25	4231.75	3910.12	3554.75
CASQ2	3436.75	3302.25	4231.75	3910.12	3554.75
CD58	3436.75	3302.25	4231.75	3910.12	3554.75
VTCN1	3436.75	3302.25	4231.75	3910.12	3554.75
LOC101929099	3436.75	3302.25	4231.75	3910.12	3554.75
IGSF3	3436.75	3302.25	4231.75	3910.12	3554.75
LINC01525	3436.75	3302.25	4231.75	3910.12	3554.75
SPAG17	3436.75	3302.25	4231.75	3910.12	3554.75
REG4	3436.75	3302.25	4231.75	3910.12	3554.75
NBPF20	3436.75	3302.25	4231.75	3910.12	3554.75
FAM72D	3436.75	3302.25	4231.75	3910.12	3554.75
ANKRD35	3436.75	3302.25	4231.75	3910.12	3554.75
LINC00624	3436.75	3302.25	4231.75	3910.12	3554.75
GPR89B	3436.75	3302.25	4231.75	3910.12	3554.75
LOC101927468	3436.75	3302.25	4231.75	3910.12	3554.75
CTSS	3436.75	3302.25	4231.75	3910.12	3554.75
FLG	3436.75	3302.25	4231.75	3910.12	3554.75
LCE2A	3436.75	3302.25	4231.75	3910.12	3554.75
ADAM15	3436.75	3302.25	4231.75	3910.12	3554.75
TDRD10	3436.75	3302.25	4231.75	3910.12	3554.75
PMVK	3436.75	3302.25	4231.75	3910.12	3554.75
LOC100505666	3436.75	3302.25	4231.75	3910.12	3554.75
GON4L	3436.75	3302.25	4231.75	3910.12	3554.75
DAP3	3436.75	3302.25	4231.75	3910.12	3554.75
FCRL1	3436.75	3302.25	4231.75	3910.12	3554.75
KIRREL	3436.75	3302.25	4231.75	3910.12	3554.75
FCRL3	3436.75	3302.25	4231.75	3910.12	3554.75
FCRL5	3436.75	3302.25	4231.75	3910.12	3554.75
OR10K1	3436.75	3302.25	4231.75	3910.12	3554.75
NECTIN4	3436.75	3302.25	4231.75	3910.12	3554.75
CD84	3436.75	3302.25	4231.75	3910.12	3554.75
SDHC	3436.75	3302.25	4231.75	3910.12	3554.75
CD48	3436.75	3302.25	4231.75	3910.12	3554.75
LY9	3436.75	3302.25	4231.75	3910.12	3554.75
FCER1G	3436.75	3302.25	4231.75	3910.12	3554.75
SH2D1B	3436.75	3302.25	4231.75	3910.12	3554.75
OLFML2B	3436.75	3302.25	4231.75	3910.12	3554.75
DDR2	3436.75	3302.25	4231.75	3910.12	3554.75
RGS5	3436.75	3302.25	4231.75	3910.12	3554.75
LOC101928404	3436.75	3302.25	4231.75	3910.12	3554.75
RXRG	3436.75	3302.25	4231.75	3910.12	3554.75
LMX1A	3436.75	3302.25	4231.75	3910.12	3554.75
LOC400794	3436.75	3302.25	4231.75	3910.12	3554.75
MAEL	3436.75	3302.25	4231.75	3910.12	3554.75
CD247	3436.75	3302.25	4231.75	3910.12	3554.75
DUSP27	3436.75	3302.25	4231.75	3910.12	3554.75
RCSD1	3436.75	3302.25	4231.75	3910.12	3554.75
ADCY10	3436.75	3302.25	4231.75	3910.12	3554.75
TBX19	3436.75	3302.25	4231.75	3910.12	3554.75
NME7	3436.75	3302.25	4231.75	3910.12	3554.75
SELP	3436.75	3302.25	4231.75	3910.12	3554.75
LINC00970	3436.75	3302.25	4231.75	3910.12	3554.75
LOC101928650	3436.75	3302.25	4231.75	3910.12	3554.75
CENPL	3436.75	3302.25	4231.75	3910.12	3554.75
SLC9C2	3436.75	3302.25	4231.75	3910.12	3554.75
PAPPA2	3436.75	3302.25	4231.75	3910.12	3554.75
TEX35	3436.75	3302.25	4231.75	3910.12	3554.75
RALGPS2	3436.75	3302.25	4231.75	3910.12	3554.75
NPHS2	3436.75	3302.25	4231.75	3910.12	3554.75
AXDND1	3436.75	3302.25	4231.75	3910.12	3554.75
XPR1	3436.75	3302.25	4231.75	3910.12	3554.75
ZNF648	3436.75	3302.25	4231.75	3910.12	3554.75
LAMC2	3436.75	3302.25	4231.75	3910.12	3554.75
RNASEL	3436.75	3302.25	4231.75	3910.12	3554.75
SWT1	3436.75	3302.25	4231.75	3910.12	3554.75
FAM129A	3436.75	3302.25	4231.75	3910.12	3554.75
HMCN1	3436.75	3302.25	4231.75	3910.12	3554.75
PLA2G4A	3436.75	3302.25	4231.75	3910.12	3554.75
LINC01036	3436.75	3302.25	4231.75	3910.12	3554.75
LOC440704	3436.75	3302.25	4231.75	3910.12	3554.75
LINC01031	3436.75	3302.25	4231.75	3910.12	3554.75
CFH	3436.75	3302.25	4231.75	3910.12	3554.75
CFHR5	3436.75	3302.25	4231.75	3910.12	3554.75
DENND1B	3436.75	3302.25	4231.75	3910.12	3554.75
LHX9	3436.75	3302.25	4231.75	3910.12	3554.75
NR5A2	3436.75	3302.25	4231.75	3910.12	3554.75
IGFN1	3436.75	3302.25	4231.75	3910.12	3554.75
CACNA1S	3436.75	3302.25	4231.75	3910.12	3554.75
LOC101929224	3436.75	3302.25	4231.75	3910.12	3554.75
IPO9-AS1	3436.75	3302.25	4231.75	3910.12	3554.75
KLHL12	3436.75	3302.25	4231.75	3910.12	3554.75
LEMD1	3436.75	3302.25	4231.75	3910.12	3554.75
SLC26A9	3436.75	3302.25	4231.75	3910.12	3554.75
CR2	3436.75	3302.25	4231.75	3910.12	3554.75
C4BPB	3436.75	3302.25	4231.75	3910.12	3554.75
FCAMR	3436.75	3302.25	4231.75	3910.12	3554.75
IL19	3436.75	3302.25	4231.75	3910.12	3554.75
CAMK1G	3436.75	3302.25	4231.75	3910.12	3554.75
DIEXF	3436.75	3302.25	4231.75	3910.12	3554.75
HHAT	3436.75	3302.25	4231.75	3910.12	3554.75
SERTAD4	3436.75	3302.25	4231.75	3910.12	3554.75
LINC00467	3436.75	3302.25	4231.75	3910.12	3554.75
ATF3	3436.75	3302.25	4231.75	3910.12	3554.75
DTL	3436.75	3302.25	4231.75	3910.12	3554.75
PTPN14	3436.75	3302.25	4231.75	3910.12	3554.75
SMYD2	3436.75	3302.25	4231.75	3910.12	3554.75
KCNK2	3436.75	3302.25	4231.75	3910.12	3554.75
GPATCH2	3436.75	3302.25	4231.75	3910.12	3554.75
SPATA17	3436.75	3302.25	4231.75	3910.12	3554.75
MIR548F3	3436.75	3302.25	4231.75	3910.12	3554.75
BPNT1	3436.75	3302.25	4231.75	3910.12	3554.75
HLX-AS1	3436.75	3302.25	4231.75	3910.12	3554.75
TAF1A	3436.75	3302.25	4231.75	3910.12	3554.75
NVL	3436.75	3302.25	4231.75	3910.12	3554.75
FBXO28	3436.75	3302.25	4231.75	3910.12	3554.75
CAPN8	3436.75	3302.25	4231.75	3910.12	3554.75
DNAH14	3436.75	3302.25	4231.75	3910.12	3554.75
CNIH3	3436.75	3302.25	4231.75	3910.12	3554.75
PARP1	3436.75	3302.25	4231.75	3910.12	3554.75
PSEN2	3436.75	3302.25	4231.75	3910.12	3554.75
WNT9A	3436.75	3302.25	4231.75	3910.12	3554.75
OBSCN	3436.75	3302.25	4231.75	3910.12	3554.75
HIST3H2BB	3436.75	3302.25	4231.75	3910.12	3554.75
NUP133	3436.75	3302.25	4231.75	3910.12	3554.75
SPRTN	3436.75	3302.25	4231.75	3910.12	3554.75
LINC00582	3436.75	3302.25	4231.75	3910.12	3554.75
TBCE	3436.75	3302.25	4231.75	3910.12	3554.75
MIR5096	3436.75	3302.25	4231.75	3910.12	3554.75
EDARADD	3436.75	3302.25	4231.75	3910.12	3554.75
NID1	3436.75	3302.25	4231.75	3910.12	3554.75
HEATR1	3436.75	3302.25	4231.75	3910.12	3554.75
LOC100130331	3436.75	3302.25	4231.75	3910.12	3554.75
CHRM3	3436.75	3302.25	4231.75	3910.12	3554.75
GREM2	3436.75	3302.25	4231.75	3910.12	3554.75
WDR64	3436.75	3302.25	4231.75	3910.12	3554.75
BECN2	3436.75	3302.25	4231.75	3910.12	3554.75
KMO	3436.75	3302.25	4231.75	3910.12	3554.75
LOC339529	3436.75	3302.25	4231.75	3910.12	3554.75
C1orf101	3436.75	3302.25	4231.75	3910.12	3554.75
ZNF670	3436.75	3302.25	4231.75	3910.12	3554.75
TFB2M	3436.75	3302.25	4231.75	3910.12	3554.75
ZNF670-ZNF695	3436.75	3302.25	4231.75	3910.12	3554.75
WASH7P	3436.75	3302.25	4231.75	3910.12	3554.75
MIR1302-10	3436.75	3302.25	4231.75	3910.12	3554.75
MIR1302-9	3436.75	3302.25	4231.75	3910.12	3554.75
MIR1302-11	3436.75	3302.25	4231.75	3910.12	3554.75
FAM138C	3436.75	3302.25	4231.75	3910.12	3554.75
FAM138F	3436.75	3302.25	4231.75	3910.12	3554.75
MIR6859-3	3436.75	3302.25	4231.75	3910.12	3554.75
MIR6859-4	3436.75	3302.25	4231.75	3910.12	3554.75
MIR1302-2	3436.75	3302.25	4231.75	3910.12	3554.75
DDX11L1	3436.75	3302.25	4231.75	3910.12	3554.75
MIR6859-1	3436.75	3302.25	4231.75	3910.12	3554.75
MIR6859-2	3436.75	3302.25	4231.75	3910.12	3554.75
OR4F5	3436.75	3302.25	4231.75	3910.12	3554.75
FAM138A	3436.75	3302.25	4231.75	3910.12	3554.75
FAM138D	3436.75	3302.25	4231.75	3910.12	3554.75
LOC729737	3436.75	3302.25	4231.75	3910.12	3554.75
LOC100132062	3436.75	3302.25	4231.75	3910.12	3554.75
LOC100132287	3436.75	3302.25	4231.75	3910.12	3554.75
OR4F3	3436.75	3302.25	4231.75	3910.12	3554.75
OR4F29	3436.75	3302.25	4231.75	3910.12	3554.75
OR4F16	3436.75	3302.25	4231.75	3910.12	3554.75
LOC101928626	3436.75	3302.25	4231.75	3910.12	3554.75
LOC100133331	3436.75	3302.25	4231.75	3910.12	3554.75
LOC100288069	3436.75	3302.25	4231.75	3910.12	3554.75
FAM41C	3436.75	3302.25	4231.75	3910.12	3554.75
PLEKHN1	3436.75	3302.25	4231.75	3910.12	3554.75
PERM1	3436.75	3302.25	4231.75	3910.12	3554.75
HES4	3436.75	3302.25	4231.75	3910.12	3554.75
NOC2L	3436.75	3302.25	4231.75	3910.12	3554.75
SAMD11	3436.75	3302.25	4231.75	3910.12	3554.75
KLHL17	3436.75	3302.25	4231.75	3910.12	3554.75
MIR429	3436.75	3302.25	4231.75	3910.12	3554.75
MIR200B	3436.75	3302.25	4231.75	3910.12	3554.75
RNF223	3436.75	3302.25	4231.75	3910.12	3554.75
LINC01342	3436.75	3302.25	4231.75	3910.12	3554.75
SCNN1D	3436.75	3302.25	4231.75	3910.12	3554.75
UBE2J2	3436.75	3302.25	4231.75	3910.12	3554.75
TNFRSF18	3436.75	3302.25	4231.75	3910.12	3554.75
SDF4	3436.75	3302.25	4231.75	3910.12	3554.75
MIR6726	3436.75	3302.25	4231.75	3910.12	3554.75
TNFRSF4	3436.75	3302.25	4231.75	3910.12	3554.75
FAM132A	3436.75	3302.25	4231.75	3910.12	3554.75
DVL1	3436.75	3302.25	4231.75	3910.12	3554.75
MIR6727	3436.75	3302.25	4231.75	3910.12	3554.75
MIR6808	3436.75	3302.25	4231.75	3910.12	3554.75
MXRA8	3436.75	3302.25	4231.75	3910.12	3554.75
TAS1R3	3436.75	3302.25	4231.75	3910.12	3554.75
CPTP	3436.75	3302.25	4231.75	3910.12	3554.75
ATAD3C	3436.75	3302.25	4231.75	3910.12	3554.75
ATAD3B	3436.75	3302.25	4231.75	3910.12	3554.75
ATAD3A	3436.75	3302.25	4231.75	3910.12	3554.75
TMEM240	3436.75	3302.25	4231.75	3910.12	3554.75
MIB2	3436.75	3302.25	4231.75	3910.12	3554.75
MMP23B	3436.75	3302.25	4231.75	3910.12	3554.75
MMP23A	3436.75	3302.25	4231.75	3910.12	3554.75
NADK	3436.75	3302.25	4231.75	3910.12	3554.75
CALML6	3436.75	3302.25	4231.75	3910.12	3554.75
TMEM52	3436.75	3302.25	4231.75	3910.12	3554.75
LOC100129534	3436.75	3302.25	4231.75	3910.12	3554.75
PEX10	3436.75	3302.25	4231.75	3910.12	3554.75
FAM213B	3436.75	3302.25	4231.75	3910.12	3554.75
LOC115110	3436.75	3302.25	4231.75	3910.12	3554.75
TNFRSF14	3436.75	3302.25	4231.75	3910.12	3554.75
PANK4	3436.75	3302.25	4231.75	3910.12	3554.75
LOC100996583	3436.75	3302.25	4231.75	3910.12	3554.75
MIR4251	3436.75	3302.25	4231.75	3910.12	3554.75
ACTRT2	3436.75	3302.25	4231.75	3910.12	3554.75
LINC00982	3436.75	3302.25	4231.75	3910.12	3554.75
ARHGEF16	3436.75	3302.25	4231.75	3910.12	3554.75
TPRG1L	3436.75	3302.25	4231.75	3910.12	3554.75
WRAP73	3436.75	3302.25	4231.75	3910.12	3554.75
MIR551A	3436.75	3302.25	4231.75	3910.12	3554.75
SMIM1	3436.75	3302.25	4231.75	3910.12	3554.75
CCDC27	3436.75	3302.25	4231.75	3910.12	3554.75
DFFB	3436.75	3302.25	4231.75	3910.12	3554.75
C1orf174	3436.75	3302.25	4231.75	3910.12	3554.75
LINC01134	3436.75	3302.25	4231.75	3910.12	3554.75
LINC01346	3436.75	3302.25	4231.75	3910.12	3554.75
LOC284661	3436.75	3302.25	4231.75	3910.12	3554.75
MIR4417	3436.75	3302.25	4231.75	3910.12	3554.75
MIR4689	3436.75	3302.25	4231.75	3910.12	3554.75
LINC00337	3436.75	3302.25	4231.75	3910.12	3554.75
ICMT	3436.75	3302.25	4231.75	3910.12	3554.75
GPR153	3436.75	3302.25	4231.75	3910.12	3554.75
RNF207	3436.75	3302.25	4231.75	3910.12	3554.75
LOC102724450	3436.75	3302.25	4231.75	3910.12	3554.75
HES3	3436.75	3302.25	4231.75	3910.12	3554.75
HES2	3436.75	3302.25	4231.75	3910.12	3554.75
ESPN	3436.75	3302.25	4231.75	3910.12	3554.75
MIR4252	3436.75	3302.25	4231.75	3910.12	3554.75
TAS1R1	3436.75	3302.25	4231.75	3910.12	3554.75
THAP3	3436.75	3302.25	4231.75	3910.12	3554.75
LOC100505887	3436.75	3302.25	4231.75	3910.12	3554.75
UTS2	3436.75	3302.25	4231.75	3910.12	3554.75
PARK7	3436.75	3302.25	4231.75	3910.12	3554.75
TNFRSF9	3436.75	3302.25	4231.75	3910.12	3554.75
LOC102724539	3436.75	3302.25	4231.75	3910.12	3554.75
SLC45A1	3436.75	3302.25	4231.75	3910.12	3554.75
SNORD128	3436.75	3302.25	4231.75	3910.12	3554.75
LOC102724552	3436.75	3302.25	4231.75	3910.12	3554.75
MIR6728	3436.75	3302.25	4231.75	3910.12	3554.75
CA6	3436.75	3302.25	4231.75	3910.12	3554.75
SLC2A7	3436.75	3302.25	4231.75	3910.12	3554.75
GPR157	3436.75	3302.25	4231.75	3910.12	3554.75
MIR34A	3436.75	3302.25	4231.75	3910.12	3554.75
LOC102724571	3436.75	3302.25	4231.75	3910.12	3554.75
LOC100506022	3436.75	3302.25	4231.75	3910.12	3554.75
TMEM201	3436.75	3302.25	4231.75	3910.12	3554.75
PIK3CD-AS2	3436.75	3302.25	4231.75	3910.12	3554.75
PIK3CD-AS1	3436.75	3302.25	4231.75	3910.12	3554.75
LZIC	3436.75	3302.25	4231.75	3910.12	3554.75
RBP7	3436.75	3302.25	4231.75	3910.12	3554.75
MIR5697	3436.75	3302.25	4231.75	3910.12	3554.75
MIR1273D	3436.75	3302.25	4231.75	3910.12	3554.75
RNU6-7	3436.75	3302.25	4231.75	3910.12	3554.75
RNU6-1	3436.75	3302.25	4231.75	3910.12	3554.75
RNU6-9	3436.75	3302.25	4231.75	3910.12	3554.75
RNU6-8	3436.75	3302.25	4231.75	3910.12	3554.75
RNU6-2	3436.75	3302.25	4231.75	3910.12	3554.75
APITD1-CORT	3436.75	3302.25	4231.75	3910.12	3554.75
PGD	3436.75	3302.25	4231.75	3910.12	3554.75
DFFA	3436.75	3302.25	4231.75	3910.12	3554.75
APITD1	3436.75	3302.25	4231.75	3910.12	3554.75
CORT	3436.75	3302.25	4231.75	3910.12	3554.75
C1orf127	3436.75	3302.25	4231.75	3910.12	3554.75
LOC105376736	3436.75	3302.25	4231.75	3910.12	3554.75
MTOR-AS1	3436.75	3302.25	4231.75	3910.12	3554.75
ANGPTL7	3436.75	3302.25	4231.75	3910.12	3554.75
FBXO2	3436.75	3302.25	4231.75	3910.12	3554.75
LOC101929181	3436.75	3302.25	4231.75	3910.12	3554.75
C1orf167	3436.75	3302.25	4231.75	3910.12	3554.75
DRAXIN	3436.75	3302.25	4231.75	3910.12	3554.75
MAD2L2	3436.75	3302.25	4231.75	3910.12	3554.75
LOC102724659	3436.75	3302.25	4231.75	3910.12	3554.75
AGTRAP	3436.75	3302.25	4231.75	3910.12	3554.75
NPPA-AS1	3436.75	3302.25	4231.75	3910.12	3554.75
NPPA	3436.75	3302.25	4231.75	3910.12	3554.75
NPPB	3436.75	3302.25	4231.75	3910.12	3554.75
MIR6729	3436.75	3302.25	4231.75	3910.12	3554.75
TNFRSF8	3436.75	3302.25	4231.75	3910.12	3554.75
MIR7846	3436.75	3302.25	4231.75	3910.12	3554.75
MIR4632	3436.75	3302.25	4231.75	3910.12	3554.75
SNORA59A	3436.75	3302.25	4231.75	3910.12	3554.75
MIR6730	3436.75	3302.25	4231.75	3910.12	3554.75
SNORA59B	3436.75	3302.25	4231.75	3910.12	3554.75
AADACL4	3436.75	3302.25	4231.75	3910.12	3554.75
PRAMEF1	3436.75	3302.25	4231.75	3910.12	3554.75
C1orf158	3436.75	3302.25	4231.75	3910.12	3554.75
AADACL3	3436.75	3302.25	4231.75	3910.12	3554.75
PRAMEF11	3436.75	3302.25	4231.75	3910.12	3554.75
PRAMEF12	3436.75	3302.25	4231.75	3910.12	3554.75
PRAMEF10	3436.75	3302.25	4231.75	3910.12	3554.75
PRAMEF7	3436.75	3302.25	4231.75	3910.12	3554.75
PRAMEF2	3436.75	3302.25	4231.75	3910.12	3554.75
HNRNPCL1	3436.75	3302.25	4231.75	3910.12	3554.75
PRAMEF6	3436.75	3302.25	4231.75	3910.12	3554.75
PRAMEF4	3436.75	3302.25	4231.75	3910.12	3554.75
HNRNPCL4	3436.75	3302.25	4231.75	3910.12	3554.75
HNRNPCL3	3436.75	3302.25	4231.75	3910.12	3554.75
PRAMEF26	3436.75	3302.25	4231.75	3910.12	3554.75
PRAMEF34P	3436.75	3302.25	4231.75	3910.12	3554.75
PRAMEF27	3436.75	3302.25	4231.75	3910.12	3554.75
PRAMEF36P	3436.75	3302.25	4231.75	3910.12	3554.75
PRAMEF25	3436.75	3302.25	4231.75	3910.12	3554.75
PRAMEF9	3436.75	3302.25	4231.75	3910.12	3554.75
HNRNPCL2	3436.75	3302.25	4231.75	3910.12	3554.75
PRAMEF13	3436.75	3302.25	4231.75	3910.12	3554.75
PRAMEF18	3436.75	3302.25	4231.75	3910.12	3554.75
PRAMEF22	3436.75	3302.25	4231.75	3910.12	3554.75
PRAMEF8	3436.75	3302.25	4231.75	3910.12	3554.75
PRAMEF15	3436.75	3302.25	4231.75	3910.12	3554.75
PRAMEF33P	3436.75	3302.25	4231.75	3910.12	3554.75
PRAMEF5	3436.75	3302.25	4231.75	3910.12	3554.75
PRAMEF14	3436.75	3302.25	4231.75	3910.12	3554.75
PRAMEF20	3436.75	3302.25	4231.75	3910.12	3554.75
PRAMEF17	3436.75	3302.25	4231.75	3910.12	3554.75
C1orf195	3436.75	3302.25	4231.75	3910.12	3554.75
CTRC	3436.75	3302.25	4231.75	3910.12	3554.75
DNAJC16	3436.75	3302.25	4231.75	3910.12	3554.75
CASP9	3436.75	3302.25	4231.75	3910.12	3554.75
AGMAT	3436.75	3302.25	4231.75	3910.12	3554.75
DDI2	3436.75	3302.25	4231.75	3910.12	3554.75
FLJ37453	3436.75	3302.25	4231.75	3910.12	3554.75
TMEM82	3436.75	3302.25	4231.75	3910.12	3554.75
FBLIM1	3436.75	3302.25	4231.75	3910.12	3554.75
CLCNKA	3436.75	3302.25	4231.75	3910.12	3554.75
CLCNKB	3436.75	3302.25	4231.75	3910.12	3554.75
FAM131C	3436.75	3302.25	4231.75	3910.12	3554.75
C1orf64	3436.75	3302.25	4231.75	3910.12	3554.75
HSPB7	3436.75	3302.25	4231.75	3910.12	3554.75
EPHA2	3436.75	3302.25	4231.75	3910.12	3554.75
ARHGEF19	3436.75	3302.25	4231.75	3910.12	3554.75
RSG1	3436.75	3302.25	4231.75	3910.12	3554.75
RNVU1-18	3436.75	3302.25	4231.75	3910.12	3554.75
RNU1-1	3436.75	3302.25	4231.75	3910.12	3554.75
RNU1-2	3436.75	3302.25	4231.75	3910.12	3554.75
RNU1-4	3436.75	3302.25	4231.75	3910.12	3554.75
RNU1-3	3436.75	3302.25	4231.75	3910.12	3554.75
SPATA21	3436.75	3302.25	4231.75	3910.12	3554.75
[truncated: 24,927 more rows]

## Sheet: ortho-Mouse.all
Gene	granule	purkinje	basket	astrocyte	oligo	opc
Gabra6	2	5054.9	5885.3	7145	5933	7585.3
Cbln1	5	10046.1	8609.7	3656	5245.1	6858.4
Neurod1	8.2	6837.5	2602.2	6067.2	8637.6	9841
Grin2c	9.6	4107.8	5217.4	4952.2	5058.8	5337.5
Fat2	11.2	4107.6	5217.4	4951.2	5058	5336.9
Chn2	12	6873.9	7866.6	7547.5	5921.6	3142.3
Cbln3	12	9857.8	7062.4	2508.2	5325.7	9427.9
Chgb	13.2	4615.8	2789.5	8710.4	7673.1	10466.3
Camk4	21.8	5431.5	3166.4	7395.9	7660.2	7793.7
Ppfia4	27.8	3923.9	6327.8	5940.5	6121.8	6313.8
Il16	28.4	4104	5215.8	4947.7	5054.2	5334.2
Kcnc1	31.2	4151.6	3295.9	7845.2	7999.1	8135.8
Tmem266	37.6	5391	4352.2	6042.6	6270.4	6483.7
Slc8a2	44.1	5067.2	6173.5	5860.1	6078.6	5196.4
Rnf112	45.3	4149.6	9417.3	9114	5096.5	6359.7
Als2	56.9	9224.1	7193	8087.1	4886	5271.5
Sel1l3	57.6	4097.2	5212.2	4940	5046.6	5329.2
Scn2a	57.6	6514.4	2811.7	8745.2	9103.4	6138.2
Cadm3	58.1	6425.6	2349.4	10592.1	8793.2	6708.8
Lhfp	58.8	6964.5	2787.5	6040.7	7677.7	7824.6
Rims1	65.1	7507.3	4386.7	9076.4	9324.7	3003.4
Gabrd	65.8	4095.4	5210.8	4937.4	5045.3	5327.4
Cadps2	66.4	4095.4	5211	4938	5045.4	5327.9
Rapgef4	68.8	6312.8	4615.2	6923	7263.4	6195.1
Etv1	70.2	8625.3	9379.7	7173.8	5508.5	2509.3
Slc17a7	77.6	4092.8	5209.6	4935.2	5042.4	5325.6
Lin7a	83.9	5972.1	2451	6535.4	6660.6	6876.4
Mmp24	85.2	2516.6	4843.7	7859.6	8014.6	8154.8
Vsnl1	88.2	7025	2762.4	7522	7823.9	6176
Snrk	92.8	8062.4	5807.4	3001	8822.4	8430.7
Dpp6	93	7227.8	2610.4	9172.7	9417.5	4836.6
Bsn	93.4	5391.7	2926.9	8615.1	9857.1	7446.6
Tmtc4	93.4	6530.7	5457.9	4018.6	8548.7	8605.9
Erc1	96	6726.9	3349.9	7248.5	7581.7	6381.9
Usp3	97.7	5769.7	5876.1	10064.8	8448.2	4060.6
Atp2b3	99.4	5635.1	2383.8	7616.8	7806.9	7932
Kcnj12	100.8	5110.4	6224.5	5901.9	6132.6	4966.8
Kcnk10	100.9	5804.7	6757.9	6516.3	6657.8	2585.4
Olfm3	101.6	5645.9	3468.8	6231.4	6451.3	6672.4
Ptpn22	105.2	4087	5206	4928.4	5036.2	5320.8
Tmem178	109	6006.8	2273.9	6583.6	6697.6	6908
Nedd4l	111.4	6532.4	6394.3	3454.3	7363	7512.8
Adcy1	113.2	4000.2	3147.2	7947	8068	8203.6
Calb2	119.5	4083.3	5204.2	4924.2	5032.2	5317.8
Olfm1	119.6	5138.9	7631.1	7187	7515.2	3857.5
Caln1	122	2496.6	4699.8	7920.4	8053.8	8192
St3gal5	127	9976.7	4393.5	8634.3	7522.4	3726.6
Stmn2	129.2	2789.9	4982.8	7669	7879.8	8022.6
Plcxd3	129.9	5744.4	2657.4	7450.8	7675.7	7812.5
Ryr2	131.1	3348.2	6439.1	6067.6	6233.6	6435
Kcnk1	131.6	4757	3247.6	9427.6	9617.2	6107.1
Reln	134.2	4080.1	5202.8	4921.5	5029.7	5315.6
Cntnap4	134.8	5562.1	3581.8	7136.8	7442	7573.8
Ndst3	137.2	8087.4	7352.4	2525.4	8916.8	6287.8
Fzd7	137.4	6984.4	7934.9	7644.5	2726.6	5987.8
Msra	139.1	5841.4	2850.8	6392.4	6565.1	6790.8
Exph5	140.9	3743.2	6348.3	5952.7	6133.3	6333.2
Neto2	145.4	4525.1	8782.4	7422.3	8729.8	3723.4
Dusp5	149.3	4074.9	5200.2	4916.2	5026.6	5311.6
Sphkap	153.2	2461.6	4639.1	7948.9	8073.6	8209.3
Tll1	161.2	4070.7	5198.6	4913.3	5022.2	5309
Boc	163.8	5362.2	6397.2	3684.4	6283	6501.6
Scn2b	165.4	4533.9	2789.8	9217.9	9479.6	7130.5
Specc1	168.2	8736.2	4688.8	9111.4	3316	7364.4
Brinp1	170.5	5346.6	7666.9	8602.7	8917.8	2646.7
Pxylp1	170.8	4070.5	5197.6	4911.4	5021.8	5308.6
Neurl1a	171.1	5058.8	6189.1	5852.2	6083	5028.3
Gap43	172	7244.8	5422.6	7720.9	7999.9	2829
Mapk12	173.2	5584.4	6559.2	2955.1	6441.6	6666.4
Sidt1	173.6	4070.8	5197.5	4912.2	5021.4	5308.6
Ptchd1	175.2	3272.2	6445.5	6073.3	6236.5	6441.4
Barhl2	175.3	4068.8	5196.8	4909.2	5020.5	5305.8
Ppargc1b	177.6	2978.8	5152.3	7509.3	7754.1	7895.8
Grik2	178.4	7601	8333.8	8157	4467.8	2669.3
Cacna1e	181.7	5196.8	4928.7	5871.1	6079.8	6300
Dgkd	184.6	7985	5196.3	10586.1	3504.6	6938.7
Trhde	186.6	4066.4	5195.4	4907.2	5018.8	5305.8
Cntnap1	187	5103.3	2598.5	7226.4	9084.3	9152.5
Car10	188.8	5792.2	6710.4	2300.6	6592.1	6809.6
Rims3	202	4062.2	5192.8	4903.2	5014.4	5302.6
Ablim3	203.2	5534.9	3719.8	6143.9	6373.3	6596.6
Rims2	206	5719.1	3678.8	9092.7	10745.4	4883
Pde3b	208	7260.9	2547.9	8784.3	9131.5	5374.4
Cntn6	208.2	5978.5	5640	8906.7	9247.8	3375.1
Syt4	208.8	4622.1	2249.1	10972.5	9321.6	6961.8
2018-09-03	210.9	6342.7	2394.5	9444.6	9631.1	5269.9
Camkk2	213.4	3075.6	8565.2	5532.5	8499.5	7431.5
Unc13c	217.6	7288.2	2559.8	7775.5	8048.8	5500.1
Sh3gl2	222.9	4118.6	2962.4	8647.8	10761.9	7621.9
Rnf152	233.3	5160.6	3391	7321	7597.5	7741.7
Xkr7	233.9	5312.5	4424.1	5968	6200	6418
Gprc5c	236.5	4054.9	5190	4895.2	5008.4	5296.4
Xkr6	237.8	4630.5	3504.6	8500.8	10433.1	6983.9
Sema4f	240.1	6284.6	5765.3	8731.1	9092.3	3145.2
Kcnk3	248.2	4049.9	5187	4892.3	5003.7	5293.1
Tmem63c	248.5	4145.8	3168.5	8843.2	9132.6	7793.9
Rab15	253.6	4050.4	5187.2	4888.2	5003.4	5291.2
Pcsk2	256.1	5506	6584	6263.1	6493.5	3320.7
Pld5	258.2	5933.2	2427.5	6489.2	6624	6846.2
Des	258.6	4049.8	5187.1	4890.2	5004.4	5293.5
Tesc	263.3	4047.1	5184.8	4887.8	5001.1	5290.6
Tmem163	264.6	7338.8	8188.4	7939	5489	2189.5
Atp1a1	267.9	10875.8	8365.6	2670.9	5372.3	6682.8
Stxbp1	269.1	5091.6	2356	8866.7	9154.8	7421.1
Ntn4	282.3	6708.1	3112.3	7222.8	7546.2	6480.5
Galnt13	283.3	2800.9	4732.3	8859.4	9183.3	7496.2
Syt12	286.3	3191	7327.9	6051.1	7167.1	7290.3
Patj	287.4	4043	5183.8	4883.5	4998.1	5288.2
Rtn4r	288.6	4042.2	5184	4881.9	4996.1	5286.6
Nxn	293	4041.4	5183.6	4881.8	4996.8	5287.8
Cdh15	293.6	4040.1	5182	4881.5	4997.4	5285.6
Cnksr2	295.2	4074.3	2895	7941	8060.3	8198.2
Sdr39u1	295.9	8004.7	3342.7	7355.5	9000.4	5047.7
Khnyn	301.7	8161.8	5839.6	4027.5	9016.8	5454.1
Zic2	301.9	7698.8	4263.6	2498.4	8233.6	8382.4
Negr1	302.4	10320	6301.3	2350.6	9744.7	5299.8
Fut8	308.6	6080	8358.1	10735	5349.7	3433.7
Cacna2d1	310.8	4036.6	5181.8	4878	4993.8	5283.6
Ak4	310.9	4034.6	5181.1	4877.5	4993.8	5283.8
Vat1l	311	5143.6	6293.1	5930.3	6187.5	4524.7
Pgm2l1	313.5	5804.1	2800	6355.7	6534.7	6763.9
Srsf9	313.7	5173.3	2514	10543.7	8286.8	7208.4
Plcl2	317.2	5553.7	3567	6150.6	6381.2	6607.4
Tmem62	318.6	9179.1	5951.7	8689.2	2875.3	7354.4
Sgpp2	319.4	5185.2	2597.2	7614	7812.3	7952
Oxr1	319.5	9993.1	8753.7	6515.3	2812.6	5909.8
Dpysl4	321.3	6730.9	3599.2	8051.6	8466.5	5981.2
Dlgap3	321.6	5912.6	2440.4	6466.4	6607.2	6831.6
Abhd16a	324.1	10255.3	3454.7	6718.3	6568.2	7026.7
Cers6	324.5	5458.1	3860.4	6076.7	6315	6539.6
Jph4	324.6	10365.9	6788.3	8299.8	2170.8	7247.4
Igf2r	325.1	2991.8	6477.9	6108.8	6266.4	6473.7
Mapk11	327.7	4797.2	7320.5	4366.3	7156.5	7279.7
Dab2ip	330.3	5748.9	2959.4	6304.8	6499.9	6731.3
Ppm1d	330.9	10137.9	3508.6	8901.7	6283.6	5142
6430573F11Rik	337.2	6079.7	2651.3	5584.7	9280.2	9355.1
Rtn4rl1	338.9	3421.2	6383.7	5976.4	6158.2	6363.9
Nrip2	341.2	7487	5887.1	5640.3	8169.4	5896.9
Sergef	347.1	5056.5	6204.3	5847.1	6089.1	4878.5
Cdh7	347.2	5646.4	3224.4	6222.9	6439.4	6669
Kank2	352.3	5158.5	6241.2	4209.6	6111.7	6332.7
Kcnh1	356.8	4024.2	5175.6	4866.3	4985.1	5275.7
Sptb	361.9	5157.3	6249.4	4154.4	6115.1	6337.3
Rif1	363.1	6193.8	8601.9	10423.9	3167.4	5603.6
Mpp3	366.8	5981.6	2118.6	6552.8	6669.4	6886.8
Adamts18	367.1	5304.8	4339.2	5958	6194.4	6419.9
Gabrb3	367.6	6624	2624.6	8260.4	8607.6	7615.2
Bend6	374.2	4953.7	2582.3	8609.3	8927.4	7781.5
Kcnj9	378.5	4852.2	2228.4	7884.9	8016.6	8151.6
Rps6ka1	381.2	4016.6	5172.4	4859.6	4979.9	5271.2
Pcca	381.2	5048.2	3194.7	9255.9	7500.5	8890.2
Lrrtm3	381.8	9326.2	11060.3	5592.5	4515.7	3460.7
Nck1	383.8	6286.3	3884.2	6575.6	9754.4	8113.4
Pan3	384.6	9695.5	5165.9	8207.6	6507.9	4364.9
Rock2	386.5	10197.9	8276.8	6433.9	5418.7	3635.6
Chd7	394.4	9032.9	10818.3	6074.1	4975	3028
Igfbp5	394.9	5011.6	6140.8	4495.6	6000.3	6214.8
Kcnj11	395.8	4611.8	5960.7	6072	6287.3	6526.2
Pde4d	404.9	6911.9	5185.9	8681.2	9063.8	3096.1
Tmem229b	405.5	8277.8	2319.2	8718.4	7516.9	5873.7
Lgi1	406.5	6705.7	7667.1	2562	7623.2	6207.1
Cdyl2	410.1	6818.8	3527.4	7341.5	7720.4	5572.1
Mtch2	410.9	8363.8	8255.2	8974.7	3548.5	5163.7
Adamts10	411.4	7233.8	8092.5	2445.7	8054.8	4998.8
Cdh8	411.9	4006.8	5168.8	4854.2	4973.4	5265.5
Speg	422.4	5102.6	5001.9	5788.5	6006.7	6228.6
Dnm1	423.2	4699.1	2504	9580.8	9718.8	6424.5
Svop	427.9	5081.3	5046.3	5770.7	5986	6207.8
Sgsm1	428.7	5008.1	6174	5804.8	6050.1	4923.6
Gpr137c	436.4	10311.9	6116.8	9213.3	4765.3	3445.9
Tmem132a	437.7	6736.8	3250.9	7263.4	7626.5	5982.6
Spag1	442.3	6232.6	7363.2	5683.7	5882.3	5853.2
Cerkl	445.5	3997	5165	4844.7	4968.4	5259.4
Pcbp3	448.5	6081.3	4818.8	6715.1	7044.9	6209.6
Fam69a	450.7	4643.5	3262.5	8811.8	9170.8	7060.2
Hmgcll1	455.2	4664.3	3497.5	8898.7	9247.5	6630.5
Rab4a	457.6	6479.7	3211.8	8544.4	5532.7	9019.9
Ppp3ca	461.7	6086.8	4151	7737.5	9669.2	7079.3
Gabrb2	466.7	4087.2	2525.5	9023.3	9259.4	7979.3
Scg2	467	2068.5	4945.5	7875.3	8893.4	8957.8
Kif26b	469.6	3989.1	5162.6	4839.8	4964	5255
Panx2	479.5	5065.4	5043.9	5759	5978.5	6199.5
Lurap1	480.1	3985.7	5160.2	4835.4	4962.5	5253
Syt3	482.2	6212	2797.6	8522.9	9860.3	6160.3
Uncx	484.1	3984.3	5157.9	4837.8	4959.4	5250.3
Has1	485.8	4053.5	2906	7874.3	8009.9	8151.9
Soga1	488.5	8749.2	9470.2	6914.7	5229.3	2417.7
Zfyve28	490.1	5568.7	1993	7645.8	7826	7957.6
Micu3	492.7	7977	3910	10117.2	4988.4	6972.2
Mab21l1	494.6	5955.5	3590.9	7382	9741.3	6684.1
Fut9	497.9	8669.8	3004.7	4638.6	11021.6	6490.3
Gls	499.9	7476.7	2641.7	11266	6844.8	5604.3
Extl2	500.6	8388.6	2397.6	9911.7	7453	5589.7
Cdk17	507.3	10555.8	5556.3	6554	3159.5	7994.5
Gpr158	508	6994.6	2162.8	7502.8	7763.4	6462
Nab1	509.5	3002.2	8301.2	9967.5	6132.3	6772
Arhgef7	514.3	8332.9	4545.6	3576.5	9127.5	7202.4
Ski	514.6	7829.7	10320.3	2697.7	7415.9	5539.1
Foxo3	521.8	9530.4	4371.6	3441.5	7392.3	9135.8
E330009J07Rik	522.3	10315.3	6969.9	9580.9	2579.2	4357.2
Galnt7	525.9	8718.7	4427.5	7699.9	2593.1	9418.4
Srgap3	526.6	6921.4	4526.8	3112.7	10646.4	8575.6
Rnf182	528.4	5980.4	9479.6	2284.4	9430.7	5608.3
Slc39a2	539.7	4506.8	3353.4	7134.4	8701.3	9973.9
Susd6	539.8	9927.2	4423.4	3297.5	8857.5	7296
Syn1	541	4600.2	2990.2	8934.6	10420	6845.9
Phpt1	542.9	2994.4	7430.2	9460.6	6749.1	7654.6
Ntrk3	547.4	6101	9606.2	2583.1	9548.2	4933
Fat1	547.9	10302	5562.4	2760	7161.8	7200.6
Reep3	548.4	9239.1	8672.7	5319.1	3394.3	7239
Fgd4	556.2	7189.6	4722.1	2991.2	7872.9	8042.4
Adam22	560.2	7325.9	3769	7030.1	10175.7	5509.9
Scn1b	562.2	3950.7	3708.2	6156.7	9526.8	9605.8
Cdon	563	2724.4	6483.6	6119.4	6270.2	6482
Hipk4	565.1	3377.6	5782.7	6847.6	7165.1	7302.1
Trim3	569.6	9915.1	6972.7	5476.3	2844.2	8530.1
Pip5k1b	576.2	4112.4	3593.4	7516	7756.1	7907
Syt9	586.6	5857.1	2372.9	6409	6563.2	6793.2
Svep1	587.7	3955.4	5148.2	4811.5	4944.8	5234.6
Psd	593.2	5237.8	2865.7	7365.3	7626.7	7776.7
Fam131b	593.7	7485.4	6969.3	8038.6	2912.7	6534.9
Mcu	596.4	10195.6	4080.9	7342.2	8974.3	3129
Marveld2	596.9	3951.6	5147.1	4809.2	4943.4	5231.6
Mpp4	600.5	3950.3	5146.4	4808.2	4941.6	5231.3
Cux1	601.2	7533.2	7545.9	3343.8	8472.3	5738.4
Vps13c	606.2	7908.5	3850.2	8336.6	7030.9	5869.2
Ppip5k1	608.1	4445.8	3476.6	6898.4	9976.2	8925.6
Nmnat2	609.7	6080.4	5190.1	9551.6	9685.7	2259.3
Ccndbp1	611.4	7752.2	6957.7	10686.2	4969	3505
Aig1	613.9	8746.2	4923.9	10281.4	2477.2	7281.2
Eif4e3	615	3948.1	5144.6	4803.8	4942	5229.4
Golga7b	617.8	3946.2	5144.4	4802.8	4939.6	5230
Map3k10	620.6	7829.7	5383.6	7956.2	5784.6	5774.7
Ccni	621.7	6139.1	2696.7	10846.4	7017.9	6916.3
Meis1	622.7	9832.6	9235.2	2568.8	4714.2	7344.8
Sdcbp	629.7	6431.2	3383.8	9986.5	8750.3	5136
Il20rb	634.6	3940	5141.8	4798.9	4936.6	5226.1
Abcc8	634.8	3666	6248.2	5770.9	5994.8	6196.6
Ica1l	634.8	5261.5	4181	5920.6	6179	6400.2
Kcnj3	635.7	4726.9	8788.6	2281.5	11216.4	6661.2
Cited2	638.9	5454.8	2126.8	7538.5	7743	7882.9
Cnksr3	639.2	9055.7	9681.6	5244.9	6734.6	1928.7
Plekha5	640.4	6988.2	5061.9	10354.9	4824.6	7257.5
St6galnac4	640.9	5687.5	2576.2	8220.8	8585.1	7610.1
Arpp21	642.2	7416.1	9503.7	3921.8	9383.4	2467.6
Prkcb	642.3	10586.2	2263.3	7295.8	8841.5	4697.8
Slc2a13	642.7	5369.9	3812.8	6005.1	6260.6	6485.4
Kptn	650	6279.1	7400.8	4114.7	7346.4	5457.9
Hs3st1	652.3	5789	9275.8	10916.4	2379	5318.9
Lrrc4	659.3	10794.7	6856	5024.8	8691.2	2242.5
Srrm4	664.1	5992.8	1770.4	6568.6	6684	6897.4
Nsmaf	668.3	9396.3	2903.6	8357.5	7489.3	5517
Zdhhc2	670.1	8363.2	5960.9	8788.6	7346.1	2248.9
Socs7	672	7648.4	5373.9	10052.9	7262.7	3206.4
Pde10a	674.2	2370.8	8033.5	7742.8	7942.7	4689.2
Peak1	674.3	8137.4	9052.3	2474.3	7643.9	5267.7
Ubap1l	677.8	4891.5	2439.3	7697.9	7874.7	8022.6
Tbc1d8	678.6	3930.5	5137.9	4791.4	4930.3	5219
Osbp2	682	2221.1	7707.9	8342.7	5646.9	8766.8
Itga7	683	4957.6	6117.5	4475.8	5967.4	6183
Rabgap1l	689.5	8416.9	7824	8860	4735.2	2849.7
Itfg2	690.5	7472.1	4250.1	6751.6	5492.3	8541.6
Rps6ka3	693.3	4723.2	2988.4	9795.4	9152.2	6962.7
Ap1g2	694.5	7737.2	8778.6	6409.2	4962.7	4017.5
Jph3	694.8	3927.7	5135.3	4785.5	4928	5215.9
Arl5a	697.3	8362.4	8109.4	5344.8	5347.6	7530.3
Porcn	704.2	6610.2	2127.7	4827.9	9222.6	10748
Kcnq2	704.8	2836.1	5292.9	7319.5	7599.7	7741
Rnf208	716	4458.3	2873.5	9962.3	9278.2	6608.9
Nrg2	720	3468.9	3031.7	8642.1	11003.5	7442.4
Fxyd6	720.3	5567.5	6632	6306.5	6513.9	2664.3
Cadm2	720.6	8550.1	4629.2	10365.2	6489.8	3536.2
Cacfd1	723	5568	3390.3	8689.3	10321.5	5505.7
Tspan17	726.5	8876.4	9455.6	4259.8	4644.9	6462.9
Peli2	733.3	7630.3	8689.2	7224	5903.6	2996.7
Trabd	738.4	9083.9	8251.3	5254.7	7096.9	3844.7
Trim32	738.9	4018.9	3483.4	7163.2	10718.2	8333.2
Bicd1	742.2	6373.3	8928.6	10537.3	3094.9	4668.7
Gdap1l1	750.1	5345.2	2632.2	8131.3	8885	7430.4
Actl6b	753.4	5822.2	2315.3	6376	6538.2	6770.6
Fgf9	754.3	4828.3	4459.6	6860.9	7186.3	7314.6
Aqp6	758.3	5940.9	1859.2	6508.4	6633.6	6854.4
Ccsap	759.9	4652.4	3387	7300.3	7591.9	7738
Stx1b	760	8126.1	4350	3411.1	10711.4	7155
Syngr1	760.9	6966.3	3195.7	4259.2	10269.2	8849.6
Dact1	761.4	5349.5	6508.3	6126.5	6387.2	3049.2
Camk2d	763.1	7216.8	2231.5	4762.6	9138.6	9211.1
Cltb	765.1	9300.5	6113.5	5162.6	6976.6	5641.1
Gm996	766.1	2753.7	5559	6118.2	6266.4	6462.4
Lpp	768.6	5464.4	6494.4	2722.4	6353.6	6584.5
Fgf12	769.9	5291.4	3611.5	9416.6	9597.6	4672.3
Cpe	773.8	4805.9	1991.7	9499.1	10706.3	6567.5
Kcnmb4	775.9	2401.3	8106.4	7850.2	8007.4	4340.7
Odf2	784.6	9498.7	5260.2	2264.2	7196.4	9356.2
Slitrk1	786.6	4192.2	6882	9677.2	9784.1	1997.4
Xk	788	6458.9	3064.9	7017.3	7390.6	6433.9
Slc7a8	792.2	2061.2	7631.9	5778.9	7513.7	7651.9
Rell1	793.1	4899.1	6129.9	5713.8	5991.3	4856.2
Apba1	795.3	7888.9	6482.4	10933	4473.9	3863.4
Tmem201	797.1	6045.4	5199.4	4929.8	7451.1	7590.4
Max	801.8	8612.6	8035.6	5435.8	3977.2	7475.7
Ric3	802.3	6618.1	3657.4	8877.9	9217.2	4239.4
Dopey2	806.2	6197.5	8769.5	8163.7	2754.9	7282.7
Pdrg1	810.2	5457.9	3271.1	8261.5	6678.4	10409.3
Pkia	812.7	6308.9	2638.7	9436.4	9604.1	4566.4
Zcchc11	816	8410.1	4434.3	10637.8	6762.2	3238.5
Epha3	816.4	3887.1	5119.6	4754	4907	5194.3
Shisa8	816.7	4992.2	6228	5807.6	6105.1	4352.9
Dmxl2	816.7	5956.7	2840	10268.1	8960.9	5536.3
Cdk5r2	817.4	4748	3082.4	8096.9	7631.3	8585.8
Ctbp2	817.4	7216.6	2573.6	4839.2	7878.7	8041.1
Kcnrg	818.4	8750.5	9455.5	7252.7	2092.2	4949.5
Aak1	820.2	5039.3	2729.8	6805.8	8859	9028.7
Tmem109	822.2	8006.8	5088.4	4976.1	6884.5	7686.4
Zfp521	823.4	9354.4	3863.5	2540.4	9824.8	6901.2
Camk2b	828.2	1799	7649.8	7333.8	7569.1	6277.6
Grin1	828.9	4387.6	1934.8	7765.4	9195	9251.5
Chrd	829.1	3883.4	5116.8	4750.9	4905.2	5194.9
Muc15	830.7	3884.1	5116.9	4750	4907.1	5191.6
Usp46	831.3	4138.7	3969	8011.1	10496	7093.9
Rragd	836.4	4947.1	4899.6	5657.2	5924.9	6144.3
Sncb	836.6	4884.8	2587.5	7502.2	7733.3	7880.3
Crtc1	837.2	6130.9	7311.9	2861.8	10189.6	6784.5
Thtpa	838.8	6812.2	7876.7	7493.7	3264.2	3479.8
Zyx	847.3	5450.9	5997.3	4643.5	6519.8	6659.8
Dixdc1	851.9	7587.6	8332.2	8140.1	1921.2	4626
Nr2c2	859.4	9857.5	3911	6309.5	5238.9	8178.3
Eef2k	860.2	6526.9	7594.4	3247.2	7539.6	5253.1
Usp30	861	3878	5115.5	4743.2	4900.2	5186.5
Acvr1b	862.8	7005.1	3118.2	8439.4	8881.4	4917
Scrn1	875.3	7024	9214.4	2008.7	9127.8	5075.8
Mtmr12	876.4	4418.6	7360.5	4060.8	8202.1	8270
Cd47	876.9	4615.3	5669.2	5217.9	8254.6	9648.5
Spata7	877.8	6287.9	2733.6	6532.4	10081.4	8377.3
Adar	878.2	4913	2510	7367.8	10758.9	7157
Zfp746	878.7	9768.8	3987.9	4884.2	6805.9	8145.2
Pdzd4	880	6454.5	2117.5	9263	9491.9	5212.2
B4galt5	882.2	2410.1	5415.9	7344	7608	7752.5
Gclm	884.9	8069.9	2876.9	8973.1	6856.8	6055
Mybph	885.6	8562.2	9398.3	2192.8	5622.1	6474.7
Ap2a2	888.9	2819.8	7449.5	5223.3	8739.4	8275.9
Selenoo	890.5	7707.3	7165.1	3712.3	4848.9	8860.4
Mfsd4a	891.1	7465.2	3727	9389.7	5432.5	7331.2
D430041D05Rik	894.5	1779.4	4800.9	9401	9615.2	6869.3
Ppfia3	894.8	2898	4613.9	7389.3	7659.1	7805.8
Mss51	897.8	7329.5	5993	5040.6	8352	5102.3
Wdfy3	898.3	9435.7	6702.9	3550.7	7021.8	6746.2
Rnf103	901.8	9814.9	2968.5	8821	5099.1	6784.5
Mphosph9	902.8	6271.7	3562.6	8064.6	10206.3	5293.2
Nptxr	905.8	1863.4	6386	7237.9	7453.4	7591.2
Sri	907.2	9285.2	8769.1	4920.4	5132.3	5421.7
Nfib	910.7	11164.4	6087.7	2808.5	8268.9	5094.8
Pxn	914.7	6650	7638.5	2204	7578.1	6172.1
St8sia5	917.2	3556.9	2433.2	8079.8	8179.2	8298.8
Slc35g2	919.5	5176.7	4110.4	5846.2	6123.5	6344.1
Usf3	920.5	9294.2	6680.1	3815.4	5057.8	8577.1
Cdc7	925.6	6345	4335.3	8981.3	9289.1	3274.6
Stag1	926	9755.6	2904.7	8733.5	6507.1	5499.6
Ctps2	926.2	6216.5	3996.2	5739	7175.8	7318
Lsm8	929.2	8263	5471.6	8707.4	3000.8	6859.6
Sesn1	931.8	10126.6	7243.3	3065.2	4542.5	8460.8
Map1b	932.4	5853	5174.2	10735.2	9439.4	2203.1
Foxred2	932.6	7658.4	5786.9	3067.7	8601.7	7072.5
Ppfia1	932.7	4987.4	6925.5	2845.6	10171	8336.5
Fndc5	935.6	4756.9	1924.8	7865.7	7997.8	8138
Cblb	944.4	9087.6	7355.5	8672.2	3086.4	5181.8
Cnnm4	944.7	3849.9	5104.7	4724.7	4887.2	5172.7
Zfhx2	946.4	11274	9014.4	6201	2017.2	4847.7
Tmem240	951	4974.3	4825.8	5681.7	5946.3	6163.5
Clcn1	953	3846.1	5101	4721.6	4884.1	5168.4
Usp28	954	2637.2	8325.7	6038.5	8219.3	6321.3
Rbm4b	955.6	9851.6	2806.9	6740.6	8743.9	5292.8
Runx1t1	956.9	7135.9	8033.8	2118.7	7986.1	5008.7
Galnt15	959.9	3846.5	5101.9	4720.2	4883.4	5170.7
Wnt7a	960.7	3845.4	5102.2	4719	4884.2	5170.4
Trim39	962.9	7260.2	3293.5	10507.6	6662.2	5928.6
Rad21	964.4	10338.5	5287.4	7751.8	5249.4	4410
Slc16a10	965.4	3844.8	5102.4	4718.2	4883.2	5169.5
Astn2	965.8	2053.8	5078.7	6664.2	11077	8498.1
Sh2d1a	967.7	3839.9	5100.8	4717.2	4881.8	5170.2
Fbxo45	967.9	8503.1	3255.9	10337.7	6181.8	5088.4
Myadm	968.9	4735.6	3401.5	9338.4	7383.1	8175.9
Tubgcp6	969.3	7174.1	5417	4091	8991.1	6885.8
Tuba1b	969.7	8760.5	3140.2	10613.5	4655.7	5631
Inpp5j	970.2	3548.8	6641.4	10651.2	2774.4	9650.2
Atg4d	975	7568.4	5066.1	7225.9	3268.4	10370.2
Ssna1	977.8	6860.3	5324.7	9424.2	2807.1	8366.8
Zranb1	980.3	9906	3244.4	8999	4571.8	6660.2
Rgl3	985.2	8344	5075.5	1950	9078.8	7788.7
Lnx2	985.4	4919.2	4971.1	5634.9	5898.6	6116.8
Crtc3	998.9	8137.9	5133.4	2424.9	9423.3	7560.7
Stxbp5	1001.8	10332.2	2834.7	8104.1	7064.1	4989.3
Zc3h6	1002.7	4482.8	2935	8376.3	6867.8	10631
Ina	1009.5	4060.8	2776.7	7725.1	7898.4	8047
Rpl5	1010.1	8225.7	4305.6	10910	6411.7	3535.9
Itsn1	1014.1	7989.7	2951	6594.1	10405	5386.8
Tmem8	1014.8	3869.4	6129.6	5591.7	5857.2	6051.5
Rnmt	1018.9	7484.2	4487.7	9335.3	3477.2	8685.6
Plat	1022.5	5021.9	6274.4	5838	6144	3985.5
Dym	1023.3	2289.5	5696.1	8568.7	6797.7	9933.6
Osbpl8	1023.5	9495.2	4395.6	8156.9	6551.2	4805.2
Trmt2a	1035.3	9174	6615.4	6141.1	3322.4	8514.6
Ppt2	1040.4	7338.1	4163.1	6779	8670.8	6804.6
Rab6b	1044.5	10368.7	4310.3	2532.3	7143.3	8932.3
Mmp23	1046.2	6053.9	7246.9	3956.4	5514	7309.3
Polg2	1047.4	9667.9	6768.3	8486.8	4542.6	3889.2
Tgfbr3	1048.4	3820.8	5091.6	4698.6	4870	5156.5
Lman2l	1051.2	6615.3	6485.1	4702.1	9807.4	6681.4
Add2	1052.3	5364.8	3366.6	5994.1	6268.8	6493.6
Eif6	1056.2	3818.6	5091.9	4694.1	4867.9	5152.4
Ccdc92	1058	2178.5	4385.8	8897.5	9193.9	7644.1
Zc2hc1a	1064.1	6745.8	2638.4	7267.1	7627.4	6030
Ppp2r1b	1064.3	6075	7271.3	5657.1	3956.1	7345.7
Nell2	1065.9	1840.6	6554.8	6248.2	6368	6579.4
Rnf123	1068.5	5075	7478.4	2766.6	8508.1	7560.9
Rev1	1070	6496.3	2984.2	8560.2	8596.5	5791.3
Cntf	1085.7	5070	6205.2	5251	6088.4	4532.7
Map2k4	1088.5	4348.6	3448.2	10004.1	8615.7	6915.7
Pi4kb	1088.6	9607.5	6583	3742.8	4854	8503.9
Tmem150c	1089.6	3808.2	5085	4687.1	4861.7	5148.2
Prdm10	1094.6	4969.4	4696.7	5678.4	5954.2	6173.4
Synpr	1095.4	6312.6	7488.1	7049.7	6281.4	3170.6
Tmem2	1099.4	6660.8	2332.4	7182.3	7499	6577.9
Cyb5r4	1101.6	7848.4	2766	9658.1	5679.1	7269.7
Tmem65	1102.9	5783.8	3158.2	10778.5	8043.2	5470.2
Bsg	1103.3	9249.7	4274.8	4475.6	7289.2	7255
Fam206a	1107.6	8025.9	5649.6	4900.9	6979.8	6591.1
2010107G23Rik	1109.2	6283.3	3284.1	6874.1	7279.7	6362
Nepro	1112.6	9132.8	6586.1	6564.9	5322.1	5570.2
Mob2	1113.1	9222.2	6646.1	4687.9	3338.9	9191.9
Kif5c	1113.3	4194.7	2077.3	9933.4	9196.3	7785.6
Prr15	1113.8	5663.3	6998.4	6469.1	4406.3	5761.9
Agk	1114.7	7473.5	4906.1	9853.9	3848.9	6926.9
Sh3glb2	1118.5	7926.7	8798	2784.5	7285.3	5523.5
Slc43a2	1119.2	10787.8	2760.7	6410.9	6213	7833.1
Cir1	1126.6	9762.3	5648.3	8064.9	3062.9	6567.8
Tbc1d25	1128.2	4995	6269.2	5814.5	6135	4034.7
Cnnm3	1135.7	10823.9	3364.8	7530.1	6750	4696.6
Ets2	1136.4	3796.7	5080	4676.3	4854.6	5141.7
Kri1	1137.6	7781.2	4810.4	4778.7	6452.5	9158.2
Flrt3	1138.8	3425.5	3045.1	10180.9	9407.5	7141.6
Ext1	1140.1	7549.4	10220.1	6437.2	5370.7	3604.2
Rsbn1l	1140.5	10474.6	5169.1	7352.6	6575.5	3535.8
Syndig1l	1141.4	3794.5	5078.2	4673.8	4852	5138.6
Adarb1	1141.8	5064.4	1953.7	7621	7812.6	7959.1
Pdcd2l	1141.8	9757.9	6553.3	7109.4	3126.4	6760.9
Atxn1	1145.7	8384.8	4356.9	2746.2	10727.1	6994
Faah	1146.1	2804.2	5817.4	8052.7	6908.9	8550.6
Rit2	1148	6150	2549	8606.1	9004.7	5865.6
Chka	1149.6	8962.6	3554.3	4754.3	7667.2	8801.6
Wipf3	1152.6	4979.3	6179.4	3828.8	6018.6	6235.4
Rpf1	1152.7	9889.4	7054	5401.7	3369.6	6721
Fam63b	1153.9	8046.6	2282.5	5035.3	7457.1	10341.3
Cnot2	1154.9	7541.7	3396	10545.4	6562.6	5084.1
Scai	1158.2	6709.4	3402.4	9798.2	8704.4	4682.7
Rasgef1b	1162.9	6602.2	4949.6	8381.3	8842.9	3357.6
Prkar1b	1163.4	2262.6	6458.7	6061.8	6233.9	6443.1
Nptx1	1165.4	1826.7	4067.2	8832.3	9048.2	9459.4
Kpna3	1166.5	8182.9	3276.5	10056.7	6657.4	4978.7
Rps15a	1170.3	8552.7	3099.5	10108	5655.3	5503
6430571L13Rik	1171	5715.1	2224.6	6283.6	6476.7	6707.6
Shprh	1172.8	7795.2	2977.6	10195.5	5028.9	7202.7
Klhdc10	1177.3	6711	2384	10059.2	9231.7	4731.6
Tapt1	1180	9571.2	4955.6	8385.8	3188.7	7058.7
Thpo	1181.9	3782.9	5072.6	4666.3	4846.6	5132.1
Chrnb2	1185.5	4451.4	2283.5	7459.1	10192.6	8751.8
Rnf19a	1186.5	7332.3	5891.3	7901	4245.6	5769.9
Cep120	1186.5	10154.2	5178.9	7582.7	5052.8	5230.6
Srrm3	1192.4	1686.1	4276.7	7999.5	8105.6	8241.4
Tmem51	1200.7	3773.5	5069.2	4659.1	4841.1	5127.6
Cdc42bpg	1206	4816.1	8582.8	2887	7150.8	8536.1
Eftud2	1208.5	6237	5843.8	3325.1	7178.8	7335.6
Daglb	1209.9	9092.2	4168.8	8212.1	5218.3	6623.5
Cry1	1212.2	6033.6	5290.1	4598.6	7958	7989.6
Ankrd34a	1215.6	3779.9	5068.3	4661.9	4840.1	5130.6
Plpp5	1215.8	7937.4	7012	3211.5	10514.7	3947.9
Fntb	1222.5	3775.7	5067	4654.1	4838.1	5122.8
Rtn3	1222.6	11274.1	3677.3	7446.9	4621.6	6145.6
Stk39	1226.4	6562.5	8862.4	10050.1	2524.9	5107
Rbm33	1227	10100.6	3339.7	5211.4	7893.5	6471.2
Ssbp3	1227.4	4989.4	6194.6	3621.1	6029.6	6247.4
Slc6a17	1239.4	3673.2	2492.5	7939	8052.4	8194.1
Rbm48	1239.4	9712	3779.5	6981.9	4440.7	8345.7
Ocln	1241.6	3765.4	5062.9	4648.2	4832.6	5119.3
Pla2g3	1243.4	3685.8	6637.6	10592.4	2504.7	9712.6
Ctcf	1243.7	9809	3674.9	7918.9	5106.1	6629.4
Tbc1d16	1246.7	7767.3	8839.5	5404.2	3095.8	6900.9
Slc41a2	1249.2	4737.4	6034	5571.3	5877.3	4907.1
Paqr7	1250.6	4324.5	7278.7	6714	5345.8	7214
Cuedc2	1258.9	8871	4770.2	6355.5	5787.3	7842.1
Gdap2	1259.4	7513.8	3733.2	9320.3	5547.8	6965.5
Sh3bp5	1259.5	9958.3	6428.5	7455	4907.3	5060.1
Slc9a5	1260.1	3763.8	5059.8	4644.1	4828.4	5114.9
Cep95	1261.3	8566.6	7071.8	6307.9	3817.5	8275.2
Dennd6b	1262	2100.5	4832.6	6858	10283.2	8925.6
Vps45	1262.5	7454.3	3092.2	6535.1	9850.7	6817.5
Paip2b	1262.8	7852.4	3454.7	7119.2	4685	8885.1
6430548M08Rik	1263.2	6060.8	7246.6	3179.5	7170.2	5660
Bmp1	1270.6	8457.3	9310.4	3561.1	6931.3	3472.9
Mtmr7	1273.9	1911.6	4392.7	8861.9	9144.2	7788.6
Suds3	1274	4466.3	3419.8	6766.1	8636	8803
Ccdc28b	1274.7	8252.5	10528.9	4213.5	6839.4	3067.4
Smg9	1276.2	7776.2	4211.9	4591	9520.5	6835.7
Adora1	1278.2	8612.2	9409.7	2352.8	4308.8	7267.9
Mrpl1	1283.9	7069.4	3943.1	8241.8	6701.8	8020.4
Dgcr8	1284.3	9925.8	5117	8736.9	6086	3479.5
Tnks	1286.7	9466.9	6318.5	7884.7	5339.8	4327.1
Klhl34	1288.1	4581	4192.2	5353.8	5638.8	5840.2
Gmeb2	1292.2	7670	7127.4	9038.5	3676.1	5335.5
Sp4	1297	10010.1	2968.9	8652	4103.2	7300.7
Tmod3	1298.5	7067	8293.2	6509.3	4392.3	5702.9
Cpsf1	1301.7	6215.7	6852.8	3239.3	6717.2	10035.7
Scyl2	1301.8	4384	3799.8	9891	8188	6791.8
Ica1	1302.1	4050.1	6215.2	8901.5	9248	3584.2
Pard6g	1304.9	3750.6	5057.7	4638.4	4824.8	5110.8
Arhgap21	1308.2	11092.5	6294.4	6077.3	2280.9	8147.3
Gls2	1309	5464.6	2860	6067.3	6333.8	6561.8
Rb1cc1	1312.4	8614.1	4404.9	10362.5	4623	5016.2
Tarbp1	1313.3	7913.3	4135.8	8413.5	6478.9	5186.1
Crk	1314.9	9777.4	3738.3	7811.1	4495.3	7649.1
Ankle2	1316.2	10322	5102.6	7965.3	6083.8	3666.6
Hlcs	1317.6	2805.3	6331.3	5843.2	6072.9	6276.4
Plcb4	1325.2	3955.1	6607	2268.8	9553	9636
Hgh1	1327.5	3295.6	5704.4	5505.6	7250.4	7377.9
Hdgf	1330.8	9754	3076.5	5977.9	5162.4	8848.6
Armcx4	1331.4	6949.1	2741.3	7464.4	7825.4	5029.7
Rfx1	1332.4	4946.9	3579.8	6868.7	7245.7	7378.7
Atp6v1a	1333	9075.9	3630.6	8166	7156.3	5208.9
Tspan18	1333.5	3742	5050.9	4631.1	4819	5106.2
Faxc	1336	4464.9	3396.6	9022.7	9333.3	5756.8
Snapc3	1341.7	8899.6	3605.9	8079.4	6720.6	5946
Lmbrd1	1342.3	10127.2	3144	8299.4	4360.1	7086.1
St3gal2	1344.2	4789.5	6097.9	5628.5	5947.4	4526.7
Dync1i2	1344.2	7500	3013.5	10751.5	6549.8	5238
Cxxc4	1344.7	7470	2858.1	7902.5	8119.6	2827.8
Atxn10	1349.1	9374.3	6774.9	4594.5	8679.4	3681.4
Rnft1	1352	6239.4	4157.4	9391.5	5471.9	7544.5
Akap12	1352.3	4955	6251.8	5783.1	6115	3934.9
Psip1	1353.3	9560.4	3690.8	5206.9	6498.9	8058.7
N4bp1	1353.8	8730.4	3892.5	6338.1	7281.9	6511.1
Nrip1	1363.1	9536.1	5433.5	6091.2	3433.9	8376.5
Tmem86b	1366.4	5849.4	5352.3	3354.5	8268.9	8761.6
Casp2	1366.4	7565.1	4112.4	8110.5	6732.6	5298.9
Atl1	1368	8405.5	4751	10211.8	6673.2	2933.5
Orc3	1374.5	10514.1	4070.8	7084.3	6044.4	6242.1
Krt25	1379.4	3729.3	5043.8	4622.3	4811	5097
Stard4	1379.4	6588.2	7735.1	7306.3	4965.1	3180.9
Atp11b	1384.5	7235.3	3312.3	10094.8	6642.6	6549.3
St7	1384.6	6319.2	5234.3	8150.6	8656.7	3594.7
Fam3a	1385.6	7911.4	3019.6	9422	4451	8829.1
Thap2	1385.6	9425	4484.7	8959.8	3280.6	6591.5
Cmtr2	1388.2	3731.2	5044.2	4621.5	4809.9	5101
Apbb1	1393	7831.2	7522.1	9832.4	2705.3	4983
Zfp821	1401.6	7706.6	5217.3	6722.5	6696.6	6611.9
Fstl5	1401.9	3727.7	5040.9	4614.4	4807	5092.9
Fnip2	1402.5	8473.7	7179.9	9850.1	2940.7	4653.3
Ano3	1404.4	3722.8	5041.2	4614.8	4804.9	5091.3
Camsap1	1409.6	9098.5	3832.3	6793.5	8496.9	4927.2
Capn7	1410.3	9953.5	4920	7983.8	6223.1	3978.8
Rundc3a	1411.1	2165.8	4802.6	7234.7	8863.3	10164.2
Spop	1417.4	10590.3	6776.6	7490.7	2613.3	5461.9
Gtpbp8	1421.6	9339.9	3634.5	4441.3	8563	7254.9
Sgpl1	1423	3689.2	6105.6	7568.9	8063.7	5734.1
Nae1	1423.3	4301.8	3776.3	9421.4	8275.7	7101.6
Sptbn4	1426.8	3474.4	2712	9026.3	9311.9	7453.1
Gpat4	1428.3	8718.4	7935	3429.9	5510.4	7017.7
Ahctf1	1430.6	7977.9	3616.6	9859.6	4975	6594
Btg2	1439.8	4596.7	5935.5	5448.9	5756.5	5052.9
Rpp30	1440.2	7510.6	3151.3	8265.6	5611.1	7452.9
Mettl26	1442	4263.6	5005.4	9915.1	5565.1	8071.2
Grk5	1443.9	5051.7	6338.5	5873.8	6204.9	3512.9
Rps6kl1	1445	3216.9	6928.2	7661	8150.3	5463.1
Git2	1446	10209.4	2636.6	6520.8	5028.5	8457.1
Nampt	1450.6	8424.4	4358.8	9737.1	3221.3	7089.5
Slc16a13	1451.1	5367.8	2859.7	5988.5	6265.7	6492.3
Zdhhc18	1451.8	4671.4	7183.6	3413.1	8136.1	8195.1
Asb13	1458.1	6318.2	2913.8	8242.4	8709	5635.7
Atp11c	1459.5	5927.5	7204.5	6703	6103	3676.6
Ripply2	1462	4979.1	4122.5	5676.8	5980.6	6197.4
Phospho1	1465.9	4770.4	6072.1	5603.2	4566.3	6127.3
Snca	1465.9	6619.8	7779.4	7335.4	4556.2	3413.1
Usp47	1465.9	10328.1	4723.8	7324.5	6570.3	3892.1
Cnrip1	1466.5	8428.1	3887	10579.1	7193.4	2646.3
Hif1a	1467.1	9270.6	2321.4	8890.3	7356.2	4958.3
Ranbp17	1468.1	5035.5	6322.2	5857.3	6187	3543.9
Sap30	1470	4923.7	6196.3	5756.7	6065	3475
Ybx3	1472.2	7042.7	5229.1	7848.6	4894.2	8749.5
Mus81	1473.3	3942.4	7287.1	4911.1	8816.3	8197.6
Map3k5	1477	3446.9	6145.3	5595.5	5864.8	6061.9
Dnajc6	1478.7	5966.2	4236.9	10714.9	2532.2	9383.2
Tmem57	1479.8	7501.5	2912.7	10388.6	8466	4102.7
Afdn	1483.8	8137.2	4884.3	2653	7045.1	10415.7
Rmnd5a	1491.1	7507.1	3353.7	9720.1	4823.1	7428.8
1700028K03Rik	1491.4	6445.4	3305.9	8137.9	5072.3	8707.5
Rufy3	1493.6	9509.7	2952.9	7951.5	5593.9	7193.2
Mrps18c	1494.7	9302.7	2670.5	8627.1	4926.1	7285
Ncdn	1503.5	5440.9	8757.4	8180.6	3381.6	5821.9
Immp1l	1503.6	10454.2	4603	8298.2	2689.9	6740.9
Trmt6	1503.9	8033.8	3132.5	9095.2	5595.1	7040.6
Eed	1505	7382.8	9870	5360.5	2834.6	7371.2
Smg6	1505.4	9229.2	5682.9	7424.3	5170.7	5331
Rnf145	1506.9	4310.6	5431.7	7611.7	10685.1	4277.7
Wrb	1509.1	7797.3	2965.5	10139.7	6440.9	5719.7
Mrgprf	1509.9	3696.9	5024.1	4591.2	4789.1	5076.6
Edrf1	1510.9	8139.8	3232.8	8825.3	4856.1	8078.9
Qrich1	1515.5	6313.6	3245.4	8407.1	6726.8	7985.6
Specc1l	1516.3	9675	7973.7	6157.5	4993.2	3954.3
Tbp	1519.5	10101.7	3270.8	8697.7	4312.1	6768.8
Stk35	1519.7	4688.1	6372.4	5962.9	6261.3	4421.5
Mcf2l	1521.2	3307.4	5581.4	6417.5	6970.9	7097.8
Jakmip2	1521.7	2690.9	6552.4	4778.4	10509.2	8355.7
Med23	1522.5	7942.6	2626.8	6785.9	7434.7	8065.2
Lclat1	1523.3	6272.5	3370.5	6862.9	7291.9	6085.7
Lonrf3	1525	4781.1	4711.7	6505.9	6878.5	7001.7
Fam184a	1529.5	7884.9	3409.7	6502.5	10105.1	4883.6
1600002H07Rik	1530.3	7167.9	7700.7	3646.4	7130.2	6752.4
Cnot6l	1532.7	7712.4	3723.7	10561.8	6435.5	3766.3
Dis3l	1534.1	7136.5	8364.1	6483.1	5615.3	3836.6
Secisbp2	1542.3	6140.1	6722.3	5207.5	6995.8	8135.2
Snd1	1542.4	5032.4	6330	5857.1	6193.8	3458.3
Grb2	1542.4	5628.3	10502.1	3520.8	8189.1	4914.2
Cgrrf1	1542.9	5906.6	5056.2	2712.1	10334.9	8980.2
Zfp248	1543.8	8487.3	7110.2	3783.3	8032.3	5451.4
Sdf4	1543.8	10475.3	3738.1	6054.5	7914	4033.9
Herc1	1544.9	4796.4	2829	9320.4	8494.7	7305.5
Coro2b	1547.5	2302.1	8088.8	2622.1	7980.9	8125.2
Ppp5c	1548.6	8045	5486.2	2990.6	8053.8	8477.4
En2	1549.3	10639.4	6580.4	4691.8	2610.7	8597.9
1110034G24Rik	1550.1	7608.1	8747.7	4754.2	6944	3656.1
Atp6v0a1	1553.2	6501.8	3114.7	4307.5	10123.9	8706.3
Gramd1b	1555.5	6076.4	4520	2457	10432.1	9286.1
E2f4	1557.6	8973.9	5663	3781.1	6663.1	7139.8
Wdr82	1560.9	8955.3	3883.2	7286.5	7125.2	5471.9
Ndfip2	1561.6	8266.2	2943.8	10578.6	4850.2	6008.3
Slc25a29	1563.1	7157.7	7373.9	3341.9	5405.3	8290.3
Dot1l	1570.2	9822	8289.7	3083.1	6474.1	5297.8
Bcs1l	1570.5	5813.2	4370	4208.5	6866.4	7006.3
Ndufa13	1570.9	6435.8	4073.5	4688.5	6863.9	9912.9
Herc3	1573.1	3290.1	2745.5	10802.5	8755.3	7170.3
Lcmt1	1573.5	3181.8	6071.9	8401.1	5776.5	7083.5
2018-09-06	1580.9	5269.1	3136	5912.7	6212.6	6435.4
Zc3h12c	1581.3	8292.2	7031.7	4842.4	8292.6	4197.6
Baz1b	1581.8	8983	3597.2	6604.7	8020	6219
Fut11	1582.6	8119.2	3133.8	7343.1	5339.3	7266
Kif22	1583.7	5179.8	2505.9	7065.6	7409.2	7549.4
Map3k12	1583.8	4379.6	3366.1	9339	7071.2	8563.5
Pigb	1586	10104.2	3287.5	7507.5	4946.9	7086.9
Ccng2	1588.1	9621.4	6024.7	9097.6	4839.8	2882.4
Cdipt	1590.8	5713.5	6429.6	6846.2	7436.8	5560
Braf	1593.2	5815.3	3831.9	9610	8294.9	5231.5
Sms	1593.3	5741.9	5838.6	6433.7	6838.3	4838.3
Stk10	1598	5033.5	6250.4	3127.5	6078.7	6296.2
Malsu1	1605.4	9653.7	3152	6172.9	5340.8	8711.1
Dock9	1610.4	5828.6	9597	10715.2	2616.7	4024.3
Med14	1615.1	10172.8	5115.2	8049.3	3142.6	6324.5
Strada	1616.4	7848.7	3465.5	7990.1	4863.5	8651
Fem1b	1618.5	7846.6	3241.7	9672.4	7119.8	4747.3
Ssr2	1620.1	9174.8	8445.8	3580.5	6804.5	3631.6
Mgat3	1620.9	8178.9	10586	4348.1	3013.8	6620.8
Ccdc43	1623.6	8094.2	3306.5	8559.1	4984.5	6699.6
Map3k3	1624.4	7414	7119.3	8117.8	5097.4	4264.8
Slain2	1625.9	9208.9	5117.5	8075.3	6883.2	3387.5
Pdpr	1626.5	7386.8	3533.9	5100.6	8644.8	7311.9
Itpkc	1627.6	8171.7	7975	3275.4	5893.6	7157.4
Nyap2	1630.8	3666.8	5005.3	4563.8	4766	5050.1
Rab37	1637.2	3666.1	5006.1	4564.3	4763.5	5048.1
Eif3h	1638.8	8206.6	3571.9	7880.5	5275.6	7125.1
Polrmt	1639.6	4533.8	6833.8	5205.9	6659.1	8445.2
Tmem64	1645.6	2207.5	5873.6	7861.3	8304.9	7330
Slc9a3r2	1647.4	5073.8	6367	5899.3	6226.4	3218.7
Nsd3	1653	9822.5	6507.2	7163.7	4128.3	5131.7
Capza2	1653.1	9984.4	3037.9	7618.5	6898.1	5380.6
Pcid2	1653.3	7746.3	5291.8	6823	4198	8656
Ube4b	1653.3	8679.8	3715.8	4649	8560.4	7140.1
Hnrnpc	1653.6	7645.1	6127.9	10404	5228.3	2930
Aftph	1657	7688.1	3688	9484.9	4962	6856.6
B4galnt1	1659.1	4631.8	2798.8	7052.3	7388	7522.8
Hadhb	1659.9	9834.6	4899.6	6335.7	8231.7	3545.2
Neb	1663.4	3656.2	4999.2	4556.4	4761.1	5043.3
Ccnk	1664.9	7532.3	5081.8	3133.9	7197.4	9641.9
Lats1	1667	9377.8	5010.8	6529.6	5280.1	6925.8
Scrt1	1667.8	5044.4	2199.3	7258.8	7548.4	7696.6
Polr2c	1672.8	6033.5	5376.5	8264.8	6904.6	5103.7
Cog3	1674.8	9518.7	4978.2	8194.1	3576.3	6416
Rabac1	1675.5	9588	6765.9	6409.5	2630.4	8036.6
Slmap	1676.3	9518.6	3215.5	7986.2	6451.1	5508.5
Slc39a3	1677	6637.5	6649.1	7261.5	3444.4	6110.5
2510002D24Rik	1677.4	5818.9	3220	6132.6	10820.3	7334.8
Iws1	1681.3	8073.5	5196.2	9609.6	5337.2	4224.5
Cox8a	1681.3	9008.6	3359.6	4463.3	6751.9	8892.2
Nhlh2	1681.6	3654.8	4993.9	4553.3	4753.6	5036.1
Ccdc82	1682.3	9706.7	3863.9	7785.6	7027.9	3449.3
Slc25a28	1688.6	9651.5	6236.3	8192.9	3633.7	5215.7
Mgst3	1694.8	2867.9	6174.9	5642.2	5906.3	6110
Ric8b	1695	9403.3	3675.2	5330.9	7990.3	6393.2
Pms1	1698.2	6207.6	7482.6	6966.4	4263.4	4587.1
Smndc1	1698.6	9899	4271.6	8728.8	4864.9	3597.1
Znrf2	1699.5	3649.5	4994.9	4551.1	4753.3	5040.5
Dnajc5	1701	6644.9	3317.6	8410.3	8858.9	3578.9
Kat7	1701.5	7091.9	6522	7713	4013.9	7057.4
Zfp282	1705.2	8601	8460.1	6296.5	4960.1	4227.7
Mrpl27	1708.1	5458.9	3724.4	5530.7	6326.1	6546.2
Actrt3	1709.7	3649	4989.6	4553.8	4752.9	5036.3
Mterf2	1709.9	6023.3	4984.9	6445	9418.1	6517.9
Dtnb	1714.4	7199.7	2866.3	9643.6	8112	5105.7
Senp7	1718.6	9686.6	4918.1	8724.9	6040.4	3274.2
Ttc39c	1719	4639.3	5981.8	5490.2	5812.5	4728.4
St6galnac6	1719.1	4149.1	4106	6452.1	8392.3	8459.1
Fbxw2	1719.6	7717.7	3426.4	9486.4	5264.1	6744.9
Ift88	1720	5888.1	4277.2	6554.3	6992.2	5910.6
Stim2	1726.2	9661.4	8547.2	5870.5	5533.7	2998.2
Polr1c	1729.7	4419.5	6457.1	6472.8	7303.9	6455.6
Eif4enif1	1729.8	9359.6	4204.6	7135.5	6567.6	5372.8
Rad9a	1730	5720.4	8103.6	6438.7	4157.8	5856.1
Kif5a	1730.5	2317.8	3011.8	7451.7	9939.1	9031.1
Phc2	1731.9	4038.3	8688	6620.5	4832.6	7635.5
Ddx20	1734.2	7346.1	4113.7	7919.9	6931.4	5158.9
Tmem129	1734.5	6691.7	8459.6	3776.1	7897.3	3918.2
Dek	1734.7	7086.7	6218.9	10748.6	5062.2	3364.1
R3hdm2	1736.8	7480.6	4555.4	2926.8	10059.5	8265.5
Phlpp2	1738.2	5059.8	6342.1	5877.4	6203.2	3108.3
Krt24	1740.9	3639.4	4986.5	4540.5	4747.9	5027.9
S100pbp	1741.1	10239.9	6642.2	6445.7	4583.6	4059.1
Thumpd3	1741.5	7059.5	6799.4	8988.6	7115.9	3047.7
Mtus1	1743.7	5955	9224.6	4158.6	3054.9	9237.8
Chd8	1744.1	9031.9	4182	6313.2	6291.3	7721.4
Xpo4	1751.9	7632.7	3626.1	9452.8	6853.6	5047.6
Smc5	1756.2	8074.5	6565.1	8082.6	4025.9	6399.2
Gle1	1764.6	9533.1	5003.6	6255.2	3344	7898.6
Clcn3	1764.8	9317.3	3184.6	8239.1	6539.5	5308.9
Taf5	1765.5	6176	3921.8	6802.4	5510.1	7398.5
Timm17a	1769.9	7219	3467.2	8963.4	5517.5	7356
Hectd2	1769.9	7686.3	3261.4	7345.1	8676.7	4537.9
Rb1	1775.6	9411	9145.8	2760.3	4373.5	6857.4
Cul3	1776.9	7759.3	3351.3	9876.6	6341.5	5085.6
Elavl3	1777.7	7446.3	5118.2	11299	2084.6	6896.5
Itga4	1782.5	3626.4	4978	4531.9	4735.2	5018.2
Pitpnb	1787.8	3197.6	5343.5	8817.7	5975.7	8264.6
Desi2	1795	10040.2	4755.3	6135	7783.1	4331.6
Cnbp	1795.1	8829.1	4587.6	10801.2	4561.6	2821.1
Rsbn1	1805	8136.9	3457	10529.8	3157.8	6320
Xrn1	1805.9	9828.4	4139.7	7200	5269.3	6198.7
Cds2	1806.3	8921.4	2945.8	4498.8	8415.9	8616.9
Txndc11	1806.8	2746.1	5099.8	5985.5	10230.7	8414.1
Ogfrl1	1807.1	6090.6	2942.8	7855.7	8366	5943.5
Osgepl1	1808.5	7283.7	4704.6	10244.7	6149.6	4724.1
Uimc1	1810.8	10096.2	6447.1	7380.8	3225	5327.2
Lmnb2	1810.9	5849.2	4465.9	6529.1	6972.6	5244.3
Trim62	1813.6	7517.4	8273.6	733	8213.6	4695.7
Atpif1	1813.9	6144.1	4313.4	5380.2	10565.6	5698.5
Arnt	1814.4	7545.3	6617.9	9319.8	3549	5417.2
Mcoln1	1820.3	10146.4	4648.6	6345.9	3253.8	8427.1
Ntf3	1821	3619.8	4974	4527.2	4727.9	5013.7
Parp6	1823.3	4352.8	2915.5	8018.5	9878.7	7432.3
Smad4	1823.3	10585.4	6275.9	3074.8	4793.4	7766
Usp15	1831.8	5458.2	3378.7	10390.3	5170.1	8133.4
Mef2a	1833	10132	4011.1	7498.4	5102	5065.2
Mecp2	1841	9763.3	4655.9	7802.1	3589.9	6585.9
Il18bp	1841.6	8502.1	4518.5	2073.2	7429	9575.3
Mmp17	1844.5	3613.2	4969.4	4518	4725.7	5013.7
Mettl21c	1855.2	4804.6	4366.1	5534.1	5842.5	6058.6
Pim2	1856.5	4473.4	5706.8	4295.7	7050	7171.4
Rimkla	1860.5	5742.1	3574.5	4649	10445.2	8109.1
Tbcc	1863.6	4900.8	4746.5	5673.8	5372	6145.8
Eif2b5	1864.3	4661.6	3966.9	7606.5	6464.7	9086.6
Lancl2	1869.4	7723.8	3026	9334.7	5289	7009.6
Wdtc1	1870.2	7146.7	8373.7	3893.1	5030.7	6713.6
Polr3f	1870.4	3497.9	3851.8	9349	6911.3	8962.2
Bod1l	1872	9376.5	3985.2	5918.4	4821.5	8508.7
Katnbl1	1872.6	6638.1	4130.5	9850.6	6659.1	5237
Rprd1a	1875.8	9049.3	3910.7	7593.8	6336.2	5686.2
Azi2	1877.7	7579.7	2851.5	10069.1	4640	7489.5
Atf1	1877.8	8829.5	4499.8	6003	3829.1	9212
2510009E07Rik	1877.9	8746.9	5398	4647.4	8402.7	5024.3
Fam168a	1880.6	4446.2	3647.2	9454.9	6464.2	8373.9
Ergic1	1886	4353.9	5553	4881.3	10254.4	6471.7
Snx13	1887.8	4225.5	2971.9	9832.8	8363.3	6988.6
Tacc2	1897.5	3605.2	4956.8	4505.2	4717.2	4997.8
Tpra1	1899.2	5622.7	5406.3	5417.2	6441.4	8560.2
Ggps1	1901.1	5828.7	5784.2	9018.8	6497.9	6306.3
Glg1	1903.4	4668.1	8273.4	6621.1	6778.4	4565
Ecd	1903.5	7504.5	5464.3	8843.6	6961.6	3599.8
Mfsd13a	1904.9	4999.3	6235.2	5803.9	4386.4	5624.2
Nvl	1905.4	9045.5	3753.2	8237.8	7213.5	3516
Ambra1	1905.8	9359	5260.2	3399	7923.6	6540.4
Ppp2r2d	1908.3	10103.2	6717.7	7499.1	3209.9	4961.6
Echdc2	1915	4811	4209.3	5535.6	5850.3	6066.5
Atf6	1915.1	9061.2	3463.6	8367.4	4976.3	6657.8
Pdhb	1921	4510.9	2747.6	9706.6	8507.6	7026.5
4930453N24Rik	1921.3	8322	3914	8357.8	4273.8	7200.5
Abhd18	1926.8	8769.5	5045.5	8832.1	6326.1	3590.6
Adipor1	1933.2	9069.3	6343.4	7047.3	3138.6	7140.4
Elk4	1934.9	9153.7	8406.8	5861.9	3805.6	5071.8
Sptssb	1935.7	3592.2	4953.2	4501	4708	4993.2
Spint2	1936.7	3594.5	4952.7	4496.4	4710	4992
Btbd9	1937.6	7330.8	9880.7	3232	6900.5	5047.2
Sbf2	1940.2	10073.8	4621.7	8575.7	4632.5	4426.5
Ulk2	1942.1	8275	3643	10090.5	5839.2	4525.5
Gdpd3	1943.8	10023.2	6266.9	4629.2	4620.4	7505.2
Mbtps1	1950.8	9035.5	5773.8	3148.6	6630.9	7864.7
Hipk1	1952	8122.7	7272.8	3476.4	5196.3	8275.5
Supt16	1952.6	7272.4	4266	8321.5	3573.1	8275.7
Akirin2	1953.7	7270.4	5106.8	8045.8	3640.6	8413.5
Tnrc6b	1954.3	9698.2	4996.1	3275.4	6173	8286.5
Dstn	1959	7429.1	6861.5	8005.3	5407.3	3610.6
Pdp1	1960.9	4971	2679.8	7207.5	7512.5	7230.4
Mturn	1963.2	5704.2	7034.1	6500.5	5308	4113.2
Zfp644	1963.6	8742.8	5244.1	8064.8	3469.7	6876.5
Arl1	1964	9588.4	3977.3	8722.8	5969.7	3706.7
Xpo6	1964.1	7672	4900.9	9662.5	3614	6672.8
Papd7	1968.4	7098.1	5282.6	6322.6	10081.6	3550.8
Dis3	1971.3	5520.1	3592.8	8545.9	6929.8	7212.5
Ppil4	1979	6827.3	3676.3	10160.6	6051.2	6508.3
Alas1	1984.3	3583	4942.8	4491.7	4699.6	4984.3
Smarce1	1992.7	10334.7	6372	5694.5	6382.4	3298.4
Epg5	1993.6	6953.7	5405.6	7812.4	3771.6	8390.8
Rnf32	1999.2	8002.3	3357.9	6195.4	9950.6	4758.5
Cpeb3	2001.1	8816.5	3465	7946.3	4655.7	8219
Disp2	2004.8	7017.2	686.1	9068.2	10330.7	5079
Tead4	2009	3579.3	4939.4	4485.3	4693.9	4981.5
Igsf9b	2011.8	6795	4988.3	11099.8	8868.9	578.5
Mcmbp	2015.9	10535.3	7460.3	4500.7	3710.3	6134.4
Mtdh	2019.2	8902.9	3016.4	8167.7	5626.1	6685.7
Ube2h	2019.7	10036.5	7820.1	5934.6	4943.3	3637.5
Fam193a	2020.5	8668.3	3894.4	6222	8299.9	5266.8
Golga4	2022.3	8479.7	6733	4859.7	7907.8	4880.4
Cacnb4	2023.7	493.8	8172.4	10976.5	5344.7	7329.7
Lrrc49	2024.6	5430	4597.3	8327.4	9719.9	4634.7
Agap2	2025	7752.1	4577	8148.8	8282.2	634.6
Tnfrsf12a	2026.1	3568.2	4936	4478.8	4687.9	4978.5
Ylpm1	2027.6	9232.7	4418.1	3727.7	7815.1	7857.7
Snrnp200	2029.7	8876.2	6597.7	3716.9	5239	8105.5
Cnot4	2031.6	5414.7	5341.4	9591.3	7817.7	4030.7
Atg16l2	2032.8	8066.4	7138.2	4386.8	8954.3	2858.2
Mybpc3	2035	3571.5	4930.9	4478.2	4692.2	4978
Fuk	2037.6	4671.4	5973.2	3925.8	5787.1	5999.8
Cemip	2041.7	3569.9	4936.2	4483.3	4689.6	4977.9
Tmem50b	2045	3433.8	4449.7	9657.6	8546	7275.5
Ap4s1	2047.6	6293.5	3164.5	6496.9	9770.1	6119.5
Lpcat3	2048.2	9389.7	8410.7	3071.3	5364.9	5522.5
Arih2	2059.5	9374.8	5425.7	7622.8	3195.2	6596.9
Usp40	2059.6	8500.6	5446.5	7394.8	5266.8	5616.7
Kdm2a	2060	8595.7	5572.5	7439.1	3991.7	6770.9
Ssx2ip	2064.6	3333.7	5847.9	6257.5	6605.5	6743.1
Klhl23	2066.5	7437.7	4530.6	6910.9	9584.7	3476.6
Zic1	2068	10059.2	4436.6	401.5	9243.7	8104.6
Chp1	2068.3	9150.9	8257.8	4902.7	3424.3	6705.7
Cxxc1	2069.9	8059.4	8329.7	1207	9065	5396.2
Eif3m	2073.3	6326.2	3452.8	7225.3	5146.9	10378
Hectd3	2074.2	7498.4	3301.1	7007.2	4713.3	8564.8
Lin7b	2079.2	7519.9	4023.2	6462.7	10157.4	3444.7
Pdss2	2079.5	6884.6	3569.5	6572.3	7994.4	6104.6
Eif3k	2083	5599.1	6994.1	5335.2	4407.8	8112.3
Ppp1cb	2083.3	9690.6	2545.7	8634.7	6946	4851.2
Snap91	2083.6	6356.4	910.4	10764.5	9351.2	4868
Mreg	2084.4	4164.3	3813.7	6813.1	7186.7	7319.6
Zfand3	2085.9	8890.4	8487.6	6223	5182.5	3434.9
Exoc6	2086.3	7286.6	5070.6	8769.4	3425.9	7584.2
Rfx7	2087.7	5843.3	2950.9	9840.9	8355.3	5223.8
Taco1	2088.9	3553.9	4924.1	4469	4677.3	4965.8
Phyhip	2089.5	5955.2	499.3	6527.7	6648	6867.1
Sec22a	2090.8	8565	5692.9	6208	5032.7	6992.4
Derl1	2092.1	10294.3	3424.8	5788.4	4750.6	8061.1
Ncor1	2092.6	8697.7	3934.3	7726.8	6680.7	5210.4
Ndufa10	2095.6	4364.7	3574.1	6662	8213.3	8259.4
Jph1	2097.3	7571.4	4738.6	9012.3	643.3	9368.2
Pop5	2100.9	10138.6	3037.4	8965.6	5191.8	4321.7
Grpel2	2101.1	9432	3076.6	6318.4	4768.3	9003.4
Pkn2	2106.3	9464.2	3455.3	8045.5	5251	5729.9
Shank3	2107.4	5462.5	500.6	7674.2	8688.8	8745.6
Sarm1	2107.6	4992.8	3377	5687.4	6005.3	6224
Cnr1	2108.2	7501.4	198.5	7997.9	8220.8	5369.3
Cstf3	2112.3	7196.6	3740.4	9234.8	7029.2	4877.7
Usp7	2112.9	7348.1	3727.7	9436.7	5983.5	6336.5
Cspp1	2119.1	6491.1	3648.4	5092.8	8055.4	9545.3
Ptpn21	2122	4641.8	5944.6	3830.4	5759	5970
Kansl1	2123.7	7776.1	3970.8	9279.3	5967.7	5131.3
Aifm3	2125	4648.4	7630.8	431.2	9213.8	9278.4
Dyrk1a	2125.8	7015.2	9248.5	6328.9	5219.1	4294.1
Cpne3	2125.9	7430.4	5833.7	8002.2	5416.6	3763.9
Unc5b	2126.2	7074.1	5585.6	7573.9	1138.9	8053.2
Zcchc17	2129.7	7846.1	7800.9	8229.8	4874.2	3383.1
Dennd4b	2132.7	6352.5	4314.4	6764.6	4574.3	9931.3
Micu1	2134.3	8226.1	6964.7	8040.9	4898.2	3875.7
Pik3ip1	2139.8	11000.7	8911.6	5274.6	801.1	5965.4
Snrpd3	2141.5	7122.5	6642.3	5000	8228	3850
Surf6	2141.7	3658.2	6661.8	5177	6827.1	6956.1
Galnt9	2142.7	425.1	6114	7392.4	7609	7745.2
Smarca4	2143.9	7655.8	3936.2	5468.3	9809	5253.2
Rnf114	2147.1	4755	6798.4	6227.3	4131.4	6731.4
Ercc8	2148.2	6855.1	6693.7	7484.7	4097.2	5782
Zmiz1	2149.3	7383.3	8185.1	1138.8	8115.2	4269.6
Tecpr1	2150.4	5165.2	8772.2	816.2	8653.4	7654.3
Ubqln1	2150.4	8607.2	3806	8712.3	5115.5	6199.3
Hnrnpul1	2152.3	8541	5710.4	7850.7	4961	5745.2
Stard5	2152.6	7046.4	415.5	5744.6	8863.8	8924.1
Syne4	2154.1	4739.3	4371.3	6322.1	6705.7	6827.3
Dnmt1	2154.6	6819.5	6158	7447.7	6786.1	3752.9
Syt13	2158.3	5923.5	547.7	6490.2	6617.2	6841.8
Med10	2158.7	4852.7	6064.9	5303	4108.8	6125.9
Tmem231	2159	3544.2	4909.1	4456.9	4670.1	4955.5
Krt26	2161.3	3216.4	5926.4	5386.8	5652	5852.6
Usp2	2164.5	8013.7	7154.2	1465.9	5570.3	9859.3
Lrrc26	2166.2	4473	4793.8	5237.1	5523	5738.8
Klhl12	2169.9	7949.7	6268.3	9478.6	4828.6	3858.5
Smarcd2	2173.7	7986	5236.4	1635.1	9742.3	7294.2
Poc5	2174.6	6940.7	3882.6	7847.2	5587.2	7001.2
Dhx8	2176	9094	6509.9	5019.8	4958.9	6771.4
Sos2	2178.6	7010.3	5628.7	6273.8	8298	4153.9
Klhl42	2182.4	5797.4	3910.5	6475.1	6913.1	6009.9
Vwa7	2183.3	3536.4	4904.5	4450.8	4657.2	4948
Kmt5b	2185.2	10605.7	8148.8	4333.1	3220.4	5966
Mettl14	2187.5	8606.4	4577.7	9783.7	2832.4	6525.9
Dennd4c	2191	4265.4	4030.9	7664.2	9068.7	7017.6
Mthfd1l	2194.4	5682.7	4560.4	6371.9	5752.8	6919.1
Skp2	2194.7	7071.7	3389.6	5275.3	8376.2	7011
Lrrtm2	2196.6	9000.5	9617	7119.4	4900.1	424.7
Cep350	2197.6	9245.5	4146.1	7470.2	6181.6	5322.6
Setd2	2214.6	9355.6	6479.5	7971.4	4738.5	3699.9
Dennd1a	2216.5	8892.5	8011.6	3531.8	6814.6	4903.6
Tsfm	2223.5	4812.4	6107.4	3650.8	5880.1	6089.7
Ppp6r3	2224.2	9451.7	4982.6	6175.6	7612.1	3981.4
Tsen2	2227.4	6802.1	7167.8	3189.4	7914	5669.6
Nsd1	2227.7	9461.5	7686.8	5887.4	5052.3	4035.5
Tbca	2228.1	7577.7	5135.8	8076.3	6330.7	4348.5
Syp	2229	4657.5	440.4	7196.4	10753.1	9039.4
Blmh	2231.7	7269.7	5222.1	3549.8	8367.5	6199.7
Kdm5b	2231.8	8877.8	6635.9	6278.4	5029.8	5398.6
Azin2	2233.8	6508.4	2059	5195.5	8745.3	8822.9
Sarnp	2234.6	8947.2	4954	8072	6356.4	3784.6
Zfp444	2237.2	8329.5	5150.6	2089.9	10414.9	6246.1
Tango2	2238.8	7862.4	2188.2	9981.2	5803.6	7275.7
Ank1	2241.1	238	6626.6	6382.9	6479.2	6682.5
Slco3a1	2243.2	7073	5656.6	7575.5	948.5	8048.5
Ext2	2246.1	5590.5	6903	4237.8	6791.8	4897.3
Col10a1	2250.6	3525.9	4887.4	4440.5	4643.2	4933.5
Srgap2	2253.4	304	8783.4	9941.2	5879.4	7171.6
Slc4a4	2268.6	5833.2	6747.4	90.4	6621.6	6833.1
Pappa	2269	3516	4886.4	4433.2	4641.3	4930.1
Diaph1	2271.6	5745	5351.9	7386	8635.6	4260.2
Map4k3	2272.3	9825.9	1041.2	7358.1	8564.1	5317.9
Stx3	2276.5	4898.6	919.4	7616.3	7809.7	7954.4
Slc17a5	2277.4	5669.1	5858.7	6358.9	4347.5	6902
Ccdc167	2278.4	7646	5502.1	1788.8	8359.3	8863.9
Cpsf4	2280.1	4601.5	4734.7	5354	5656.5	5871.6
Cntn2	2282.3	7681.6	8398.6	8221.4	109.7	4719.8
Uchl5	2283.8	5985.2	3891.3	6635.8	5291.5	7243
Syt2	2284.2	4731.3	412.9	7908.2	8032.3	8167.3
Gnpnat1	2285.8	10025	2293	8943.4	4402.7	7188
Slc37a3	2290.7	6010.7	5791.5	8605.7	5179.7	6722.1
Amigo1	2291	4531.9	890.8	9014.3	7380.8	10104.1
Zbtb46	2291.4	181.1	6627.4	6385.6	6480.6	6683.8
Nhlrc2	2294.8	9740.1	6716	3363.2	6896.1	4774.4
Gpr22	2296.9	7158.2	86.6	7676.1	6284.1	8060
Mical2	2298	7392.7	5104.4	354.7	8017.4	8182.4
Ube2n	2300.3	8336.8	3014.4	10093.3	5001.4	4961.8
Lonrf2	2300.9	4233.5	1189.5	9342	9562.9	6831.6
Dgkg	2303.1	149.3	6631.8	6390.8	6486.2	6688.8
Rhof	2307.8	5447.4	5843.6	4026.9	6512.5	6653.4
Ubac1	2309.6	5497.8	6100.6	4665.9	8750.9	8318.8
Rpusd4	2310.3	3840.7	4544.3	4699.8	4850.4	5130.3
Polr2b	2313.4	7010.2	4877.7	6751.2	3707.3	8725.1
Med15	2313.9	8805.7	4523.8	6302.8	4360.9	8774.2
Sirpa	2320.4	8394	6540.6	164.3	9180.2	6872.2
Chchd5	2321.3	5994.8	5925.9	5473.3	4012.2	7245.9
Rgmb	2326.2	3481.1	5867.3	5316.5	5595.7	5789.3
Ddx5	2327.2	9815.8	8882.2	8198.6	2085.3	4211.3
Rnaseh2a	2327.3	4812.8	7028.9	3267.1	6807.8	6935.3
Nup160	2328.9	7256.5	6664.1	8814.3	3988.4	5256.5
Ppp2r5d	2330	4321.6	6479.2	4115.4	7876.3	7101
Sdc2	2331.9	7635.8	6973	4660.3	8669.7	3145.1
Aprt	2332.3	6492.6	3950.3	8136.6	6099.6	4125.5
2700049A03Rik	2332.6	5602.7	6939.3	6408	5711.1	4266.9
Gmppa	2338.1	8646.4	6929.6	5614.1	8615.5	1838.8
Glyr1	2341.4	7557.2	5231.3	3813.3	6544.4	8519.1
Zfpm2	2345	9196.6	621.8	4840.1	10754.4	6573.5
Trpm3	2350.5	8825.5	4330.1	316.8	8094.5	9482
Plekho1	2351.6	7956	5297.5	1195.9	9919.4	7401.9
Ash1l	2354	9291.9	7533	4774.6	6348.7	3979.7
Fgfr1	2356.1	5714.2	6674	349.9	6525.9	6751.7
Zcchc8	2357.6	9901.2	4266.9	3442.5	6061.7	8461.6
Rnf121	2358.9	8803.5	5413.6	6041.2	8705.3	3176.5
Dync1li1	2359.2	7959.1	5373.1	9744	2790.6	6647.5
Fam78b	2359.6	146.6	6214.7	7399.6	7610	7743.5
Gpsm1	2360.7	8602.4	7445.3	1088.5	6021.4	8633.6
Cacna1a	2364	190.9	4822.3	6803.7	11199	8943.2
Ncoa5	2366.2	9391.3	2313.8	6421.9	8795.8	5678.5
Atp13a2	2366.5	3156.7	5349.8	6424	6802.6	6933
Mrps35	2367.3	5606.8	3552.9	5518.7	8030.3	8088.6
Fam160b1	2370.4	6103.2	4059.5	6732.5	9439.3	4126.7
Gemin7	2374.4	3502.3	4860.5	4415	4622.7	4909
Upf2	2375.5	8702.4	5797.4	7350.7	6659.4	3400.8
Alkbh3	2380.2	7628	5282.9	3390.7	8045.7	8116.1
Rnf39	2380.4	5249.2	2538.3	5894.3	6190.5	6409.5
Pdcd2	2381.7	9042.5	2438.2	10453	5970.4	4973.9
Clstn1	2381.9	10720.8	593.7	8162.3	7316.9	5165.2
Clvs1	2383.4	550.8	4191.7	8001.8	8106.8	8242.6
Atp1b2	2385.4	11322.2	6815.1	74.2	8957.8	4830.4
Tdp2	2386.4	9685.7	701.8	8670.3	6881.8	5844.6
Rec8	2388.6	5912.4	327.9	6484.6	6613.2	6836.6
Abca8b	2390.6	7590.9	8335.8	8139.2	617.7	4327.8
Rasgrf1	2390.7	8724.3	62.8	7056.6	11169.6	4809.3
Fam134a	2393.8	8613	3135.3	10847.6	4717.1	4540.7
Serinc3	2394	10751.5	2353.9	8959.8	3929	6779.7
Wdr70	2396.7	8403.3	5241.8	7306.2	6402.2	5412.4
Cse1l	2397.3	2621.2	5258.3	9717.6	4932	8663.4
Chmp2a	2400.2	6680.8	2930.5	10446.5	5608.8	7317.1
Abca7	2401.9	2668.1	6293.4	5310.6	7097.2	7226.6
Stk3	2402.7	8262.4	5324.1	7385.5	5424.4	5314.8
Rbm42	2406.6	3117.7	6069.7	5570.4	5849.9	5632.1
Zxdc	2407.7	7047.1	6505	6131.2	4116.4	8426
Sema7a	2410.5	653.4	7545.6	8444.3	5154.9	8913.6
Tyro3	2412	7212.4	8115.8	7827.6	371.2	5466
Gm5901	2413	6173.4	3852.6	8517.3	9037.7	3383.7
Herc2	2413.1	8535.4	6573.7	8246.3	3684.2	4968
Ttc3	2413.3	4840.6	1010.6	8851.8	10571.7	6646
B3galnt1	2413.3	6594.9	1368.2	7127.6	7484.2	6372.2
Abtb1	2416.8	4943.8	7703.1	3479.4	5211.7	8224.1
Strbp	2419.5	5828.8	716.4	10871	9329.2	5150.8
Frrs1l	2420	4745.7	6798.1	431.3	10873	9069.6
Nup88	2421.8	7038.1	3814.5	6892.2	5081.4	8773.6
Eef1a2	2422.2	2587.9	2728.4	8521.3	8846	7911.1
Ptprr	2427.8	170.1	7590.7	7285.9	7504.3	6481.3
Vipr2	2428.4	3487.4	4853.8	4402.6	4611	4893.7
Gapvd1	2430.5	8248.8	3657.3	7695.9	7560.1	5422.8
Ppme1	2431.9	6022.5	3898.9	7638.5	9701.8	4724.3
Srcin1	2435.3	9347.7	6655.4	10622.3	469.6	4761.5
Chga	2437.6	4236.6	5660.1	6984.4	7362.2	4550.3
Cwc27	2437.7	7022.6	4024.2	7636.5	5466.4	6908
Ttc37	2437.8	4098.8	2904.4	9614.9	8125	7321.7
Madd	2440	3467.6	2711.9	9308.8	10722.7	6622.3
Esyt1	2440.5	3487.1	4852.8	4401	4610.1	4898.7
Rdm1	2442	3483.5	4850.2	4405	4611.3	4893
Plpp7	2442.8	4322.2	5628.2	4433.7	5463.2	5666.9
Pkd1	2445.4	4584.2	2784.7	5986.9	10311.5	8740.5
Fam213b	2446.2	3482.2	4849	4402.6	4608.4	4894.6
Fam63a	2447.3	8523.4	9348.3	4465.8	1714	6946.5
Necap1	2448.2	8010.1	1229.6	10270.4	6482.6	6736.6
Gpkow	2450.3	5536	6807	6816.6	3438.5	8423.7
Tbc1d9	2456.4	4311.8	1132.7	8774.9	9083.6	7605
Wrap73	2457.5	4454.3	4531	5530.9	5816.4	6027.5
Psmb7	2459	5465.2	6298.7	7637	7974	5318.2
Dhrs11	2459.7	1066	5447	7061.3	9602.1	7765.9
Cstf2	2465.1	4798	970.9	9206.4	9458	6442.4
Cnot1	2466	8385.1	6757.5	7914.5	3657.9	5195.6
Prkcz	2467.3	4341.5	8808.7	10519.9	1164.9	7004.5
Ephb1	2467.3	7109.9	8057.6	7741.9	705.1	5298.5
Atg14	2470.5	5821	6067.1	6074.5	3779.7	7103
Sra1	2472.6	5954	3283.4	10475.3	8395.6	4107.6
Rab27a	2477.2	5621.9	1193	6201.9	6423.7	6653.6
Opcml	2478.2	4299.7	9687.7	10395.7	6912.5	557.1
Celsr3	2478.4	1814	2928.2	7960.2	8072.9	8212.3
Lat	2478.7	3481.4	4843.4	4391.2	4600.1	4882.4
Rogdi	2484.9	1789.9	4887	6691.7	10321.4	8767.6
C1qbp	2486.6	6581.5	3746.4	6335.9	7509.9	4450.6
Riox1	2487.4	3471.3	4838.9	4394	4599.5	4885.4
Pdk2	2487.8	9370.8	5506.4	893.1	8295.2	7399.5
Itga10	2487.9	3473.4	4843.5	4391.7	4601.6	4884.7
Pea15a	2491.4	10525.2	7957.9	1352.8	4711.1	7324.6
Tmod1	2495.8	7319.9	8183.7	7915.2	280	5210
Zw10	2497.3	3411	5795.7	5264.2	5530.6	5728.6
Tspan5	2498.8	7117.5	7166.1	1455.1	4771.6	11295.8
Usp49	2500	9462.6	3509.5	5751.8	8064	5115.8
Zc3h3	2500.3	6730.2	5732.2	3702.3	7854.2	5850.4
Selenon	2502.9	6526.8	6376.5	648.3	7391.6	7543.1
Snrpf	2511.3	8484.8	899.5	9949	6689.9	5716
Nav2	2519.2	7240.2	8107.2	963.9	8034.4	4362.1
Vamp3	2520.6	10224.6	1759.8	8732.5	4484.4	6882.2
Fto	2529.5	9909.7	8095.7	4655.2	3378.4	5216.5
Zfp410	2530.7	8745.6	5729.9	7122.7	3463.1	6916.6
Gdi2	2532.3	9543.6	4251.3	8627.7	6308.6	3275.1
Rptor	2533.7	6180.6	5247.7	3136.4	9084.7	7384.9
Wdr33	2536.2	4112.4	4193.4	8724.1	8033.7	6639.4
Golga2	2537.3	6342.4	5685.8	3560.6	7978.5	6783.7
Habp4	2538.8	783.3	4939.7	9007.8	9327.7	6726.2
Ttc21b	2538.9	4544.1	3601.5	7807.6	8333.9	5821.5
Rph3a	2539.1	5902.6	206	6480.4	6610	6831.9
Mpzl3	2539.4	3462.5	4834.9	4385.7	4587.5	4877
Ube2j2	2541.1	7629.6	5551.3	8757.3	5493.6	4857.7
Gtf3c4	2541.6	6779.6	4318.5	4918.5	6505.9	8459.4
Zfp777	2542.8	7598.3	5201	1832.4	7311.5	9559.2
Atp2b1	2544.8	10577.6	392.1	6837.4	8397	5579.8
Jun	2549.6	8143.8	9094.2	6599.5	1320.9	5487.9
Setd7	2549.7	6889.1	10145.5	1356	4813.1	8613.9
Fars2	2550.9	6895.3	6595.3	3718.3	7904.9	5822.5
Appl2	2554	10140.8	9421.4	249.8	4418.2	7556.3
Plekhh3	2563.2	3456.4	4823.2	4380.4	4582.7	4870.9
Avpi1	2564.1	3458.4	4823.1	4378.7	4581.1	4869.5
Nuak1	2564.4	8491	729.2	7752	4570.6	9274.9
Man1c1	2565	6811.7	7785.6	150.5	7713.1	6206.5
Prpf38b	2566.1	9316.5	8899.9	2646.2	6100.9	6026.8
Prrc2b	2566.4	10029.8	6797.8	1344.3	8546.8	5003.4
Scg5	2567.6	7688	870.6	11148.1	7431.4	4651.8
Noc4l	2569.2	5579.4	8996.7	6866.6	3727	4499.3
4833439L19Rik	2569.2	8480.8	6042.6	2327.8	4965.8	10322.1
Tarbp2	2569.8	6283.3	3127.1	4866.2	7243.6	7396.8
Pfdn1	2571.6	7463.8	3345.9	5140.7	8315.5	7722.3
Ccdc137	2572.6	5600	6758.5	5016.6	8301.2	4597.4
Cabp1	2573.9	5217.6	28.6	8596.8	8914	7823.2
Pank4	2574.2	3103	5512.9	5599.1	5882	6081.4
Coro2a	2575.5	3455	4822.8	4379.7	4586.2	4870.4
Josd1	2584.5	5447.1	5820.4	6163.2	6561.7	4469
H6pd	2585.3	4564.5	4495.3	5325.9	5623.5	5839.7
Itpa	2587.3	5756.9	3433.8	5352.3	6813.7	6940.7
Mipep	2587.9	3454.6	4815.9	4375.2	4578.9	4862.3
Igsf8	2591.6	10954.8	1251.5	9115	5998.1	4371.8
Mast1	2592.1	299.7	4710.6	8735.2	9024	7959.3
Car9	2592.3	3457.8	4823.2	4380.8	4580.4	4865.8
Gabbr2	2606.1	161.9	5077.4	7686.1	7889.6	8036
Pdpk1	2607.1	8757.5	7122	7271.7	5358.5	3521
Chd2	2608.2	5259.7	5180.1	3673.3	9548.2	8051.1
Ksr2	2609.2	69.2	4810.5	8732.3	9006	8111.9
Zdhhc21	2613.2	5437.7	2012.2	10290.6	9200.3	5047.1
Megf11	2613.8	7703.6	3785.3	8112.9	8253.9	938.3
Spdya	2614.1	4577.1	4495	5335.2	5633	5848.9
Slc8a3	2614.2	8946.7	729	9321.9	4874	6856.9
Ddx52	2615.4	6257.2	4282.1	7910.3	4026.4	6874.5
Dlg1	2616	8886.4	9540.5	7323.2	566.8	4329.5
Abca3	2617.3	4199.8	4927.4	5084.4	8921.3	8152.9
Fam207a	2617.3	6877.5	6693.4	5084.4	4091.5	7974.3
Ptdss1	2619.9	6953	3830.6	8260	4870.6	7293.1
Ikzf5	2620.4	8068.2	1774	9915.1	4794.1	7202.8
Ltbp2	2620.6	3448.5	4813.8	4370.1	4576	4856.4
Napa	2624.7	8902.5	7108.1	2682.7	3603.3	8727.1
Inha	2625.6	3790.2	1181.3	8628.3	10403.8	7874.4
Jmjd4	2627.6	4553.7	5862.9	3688.9	5681.6	5892.6
Lysmd3	2632	8069.1	5865.8	8547.5	4219.3	4201.3
Tmem97	2633.9	5442.2	6731.6	5286.8	4103.3	6778.3
Rpp25l	2640.9	4439.4	5763.2	5314	4406.7	5822.4
Cbfa2t3	2643.6	3442.3	4806.1	4370.1	4569.1	4853.3
Hook1	2644.6	4908	573.2	7606.2	7803.6	7947.1
Sapcd1	2645.2	5170	6389.3	5967.7	6237.9	2050.6
Cryzl1	2645.5	9188.8	3167.2	4982	8298.3	6722.5
Mphosph8	2646.5	9348.4	1955.3	8687	6443.2	5210.5
Masp2	2647.3	6298.5	1393.6	9995.2	8678.1	5348.2
Ndufaf5	2647.8	4547.2	1288.6	9876.5	7484.7	7572.8
Spef1	2649.8	6077.6	3906.1	6616.3	7146.1	4598
Serinc2	2651.1	137.6	6576.6	6283.3	6397.3	6607.5
Nab2	2651.9	3445.1	4803.3	4367.8	4565.9	4853.6
Gnai1	2652.3	4604.3	8597.8	10828.2	551.6	7108
Psme4	2652.3	7391.6	5238.9	8847.7	5245.3	4108.5
Ube2q2	2653.2	3953.2	1474.7	10423.6	7262.4	8563.8
Sez6l	2653.6	629.6	8186.4	7969	8083.3	2960
0610009O20Rik	2653.7	8807.3	5452.9	1859.9	6791.4	8523.9
Card9	2658.2	3441.1	4803	4363.6	4564.2	4851.5
Siah2	2658.2	7019.2	2731.5	10450.3	2715	8981.1
Ubash3b	2659.4	3204.5	6759.8	10609.6	1411.9	9679.5
Pitpnm1	2660.6	341	5427	7247.3	9912.7	8590.1
Napb	2661.7	7891.9	398.1	8791.8	7042.8	7666.8
Nabp1	2662.5	3441.9	4803.7	4365.1	4559.4	4850.7
Fbxo3	2666.8	4694.3	1139.1	8239.3	10370.3	7214.7
Tbpl1	2668.5	8208	698.9	9860.6	6992.6	6001.1
Myef2	2669.6	7833.3	1472.7	11095.2	6933.9	4279.2
Mef2d	2670.2	9064.1	7055.2	1415	8107.4	5918.9
Rpap3	2672.5	4731	3910.4	5465	5788.5	6004.9
Ephb2	2672.6	5790.4	465.9	6371.4	6532.9	6756.4
Itm2b	2672.9	648.5	10491.2	8545.5	4512.4	7491.3
Eps8	2673.4	7340.2	8175.4	397	8097.9	4549
Ebf1	2675.5	74.9	6582.4	6292.2	6410.4	6616.2
Tubg2	2676.6	3439.6	4799.8	4366.8	4564.9	4851.2
Ap3m2	2677.4	9385.6	5070.6	1196.3	9103.8	6796.9
Lrrc39	2683.1	4614	5956.9	5471.9	3776.9	6018.6
Slc39a13	2685.1	9794.7	6927.7	524.3	8710.3	5458.9
Cacna1b	2685.7	5620.4	558	7325.8	7575.1	7713.3
Ccnjl	2685.8	7135.5	7216.4	2329.7	8217.3	5423.6
Ece1	2688.8	260.7	7719.2	7350	7625.9	5765.5
Lrfn3	2688.9	4754.5	6020.4	2849.8	5845.9	6054.3
Srp9	2690.5	7897.7	3184.7	6221.6	4579.6	8964.3
Rabl6	2693.4	4350.5	8211.1	2877	10027.1	6635.8
Zfp398	2696.3	5946.1	655.9	8882.2	10426.1	5719.9
Psmd12	2696.7	9151.9	4197.6	6276.4	6717.4	5251.5
Bcl6	2697.8	8947.2	10736.2	241.5	7136.2	4546.6
Dpp8	2699.3	8871.9	5507.8	7195.2	3874.5	6371.8
Rab3c	2699.5	5598.3	185	7464.9	7681.3	7813.2
Trmu	2703.8	4370.4	5711.8	5247.7	5564.1	4317.8
Slc6a15	2711.4	4951.3	561.5	8653.2	8989.1	7464.7
Gpr182	2713.1	6211	7567.8	7090.6	5315.7	3010.2
Sez6	2716	5701.9	668.7	6281.7	6473.6	6702.2
Mapk10	2717	8138.4	4241.3	1254.6	11105.6	6880
Zfp467	2718.8	8520.2	6505	75.6	9259.3	6093.2
Ppp3r1	2719.6	5598.6	3272	10052.7	7079.4	5991.4
Trappc3	2720	7569.5	3034.7	4810.7	7590.9	9958.1
Tcf4	2720.6	11279.4	4529.5	6145	8092	1563
Inpp1	2720.8	547.8	5191	6859.4	10651.8	8353.1
Nsmce4a	2721.8	7510.4	3511	8035.5	3612.9	7784.1
Cox11	2725.6	4282.5	1255.1	8762.4	7279.2	9274.4
Snn	2726.2	7882.9	3043.5	2668.8	7309.4	10228.1
Zbtb11	2728.2	7745.2	1880	10344.8	5018.7	6826.2
Gramd4	2729	3427.6	4790.2	4349.9	4551.3	4835.1
Phospho2	2730	5893.9	5650.5	6598.7	5573.9	4114.5
Mst1	2731.6	3426.6	4787.2	4347.8	4549.6	4835.2
Gon7	2732.7	8342.8	2599.3	5049.3	8722.4	7496.1
Pnmal1	2734.5	8283.7	2834.1	8728.6	6563.1	4453.3
Aar2	2734.6	4570.1	7223.2	3634.2	5505	7210.5
Zc3hc1	2735	3428.2	4791.4	4352.3	4556	4835.4
Snx30	2736.9	7584.6	8333.3	8131	599.4	4021.4
Mtf2	2741.9	7553.1	1440	9779.1	7122.5	5780.3
Wbp2	2742.2	9523.8	6433.7	3059.9	3285.1	9057
Rbm43	2749.6	3416	5758.5	5229.5	5495.3	5691.8
Cpne9	2752.7	77.5	6568.2	6263.3	6391.4	6596.2
Gpr87	2755.7	5444.4	592.7	7016.6	8691.6	8751.5
Ypel3	2758.4	10415.4	4807.2	7816.2	1364.7	7176.9
Washc4	2759.6	5201.5	5406.3	7905.8	5083	8386.6
Mzf1	2760.6	4371.5	5679.4	3967.1	5513.5	5720.9
Nat8l	2761.5	6394.6	2747.8	4034	9107.5	9192.5
Cdk2ap2	2768.9	7862.4	5131.9	6976	5287.6	5113.2
Ggt7	2771.2	5772.2	952	10032.3	8715.7	6344.7
Osbpl9	2772.9	6212	4657.9	720	9411.1	10546.7
Glp2r	2778.3	480.6	10471.3	5414.5	6311.9	8464
Prkar2a	2779.6	9210.2	4824.2	1882.4	8775.4	6819.7
Pdss1	2780.3	6199.8	900.9	7030.9	10195.7	7170.3
Gnpda2	2781.3	6086	1168.6	10070	8327.3	5835.7
C2cd5	2786.3	4397.1	1918.1	10246.6	6581.7	8399.7
Zfp212	2786.3	4673.6	6001.6	4932	5846.1	4431.4
Ndufaf8	2786.5	4660.9	6000.6	5512.6	5840.7	3032.4
Ndufs4	2787.6	5973.7	1457.2	6588.2	10352.1	8017.7
Zbtb7a	2790.5	4538	5873	5399	4038.8	5937.6
Jarid2	2791.7	4081.9	8535.9	1951.5	9839.3	6988.9
Camta2	2793.1	5796.5	5059.7	1178.4	9291.1	9240.7
Slc16a14	2797.4	3410.2	4769.7	4341.7	4537.4	4823.1
Map1a	2798.8	6204.6	5392.1	8285.4	1340.5	10392.6
Rims4	2803.8	493.6	6492.3	6956.9	7225.2	7362.3
Prag1	2806	8637.1	9438.1	4622.4	2964.5	4915.6
Tstd1	2808.5	5766.7	5352.8	5652.8	6879.7	4217.8
Samd14	2812.6	5159.8	6342.5	1518.2	6166.7	6388.1
Crnkl1	2815.9	7584.5	7129.7	5365	5125.5	4449.1
Fam178a	2816.2	7479.5	1128.3	10482.6	5230	7417
Flot2	2816.5	6729.3	5472.7	831.7	8664.1	8738.2
Ypel4	2816.6	7170.1	2919.3	2448.2	8173.7	10578.6
Car11	2820.2	6929.3	4842.8	485.9	10266.2	9062.9
Ncoa7	2820.3	243.5	5570.7	10843.8	6740.3	7982.8
Ywhag	2820.3	6066.4	1322.2	9765.6	8203	6806.5
Cdkl5	2820.8	6670.8	7792	7371.9	1117.7	5647.2
Mrpl38	2821.5	5638.2	5407.5	3997.1	6776.7	5822.3
Tshz3	2826.3	5542.8	6643.3	6286.2	6487.2	635.1
Akap7	2827.6	9113.2	1149.7	6793	5352.4	9067.8
Ttc19	2834.3	7998.8	1277.2	7366.9	10146.7	4829.5
Api5	2834.5	9701.7	1187.5	8651.1	6752.6	5255.6
Tamm41	2835.2	3403	4764.5	4332	4530	4812.8
Rab23	2838	4612.9	7001	6392.8	6814.9	3444.9
Shd	2840.3	7976.4	4488.5	4557.9	8897.9	4784.7
Stx5a	2841.7	7222.5	5241.5	7673	3599.1	8557.7
Tagln3	2841.8	9351.4	4571.1	255.2	9797.9	6477.8
Usp48	2844	9535.1	5887.8	3987.6	3625	7965
Tpm1	2844.1	6507.8	10623.3	5108.8	8782.9	400.3
Alad	2845.1	3404	4762.9	4334.3	4532.4	4818.9
Zfp422	2845.3	8095	2847.6	8549.2	6663.8	4495.8
Gpr176	2846.2	3400.3	4762.2	4328.8	4529.2	4813.7
Cdc14b	2850	4683.4	1607.4	9294.8	8969.2	6787.2
Capns1	2850.1	9233.8	8202	1211.6	6725.7	6366.5
Rad23a	2851.7	8608.8	5240.9	1204.5	8240.3	8582.9
Synj2bp	2852.4	3682.1	2738.5	10450.6	7121.7	8406
4930430F08Rik	2856	6945.8	2614.3	8491.4	4186.8	9009.1
Sez6l2	2856.3	4640.3	7166.4	10690.2	139.9	8798.5
Efcab9	2856.9	3396.8	4757.1	4328.9	4525.1	4808.2
Msl1	2857.5	10234.4	6725	8291.8	3079.7	3391.2
Kat6a	2857.5	10752.2	7780.6	6253.3	1502.2	5174.5
Ino80	2858.8	8439.4	6060.4	7030.8	4047.3	6588.4
Tspan13	2859	742.8	3950.9	9341.1	9557.5	6732.2
Nsf	2859.8	4805.5	609.7	8576.9	10255.6	7182.9
Podxl2	2860.3	2988	5828.6	5311.4	5571.9	5769.9
Mbnl1	2860.7	9850.6	5200.3	9112	1077.1	6335
Alg2	2860.8	10631.8	1255	6100.5	8885.8	4514.9
Polq	2867.3	3400.1	4756.8	4322.9	4524.5	4809.5
Anp32a	2868	3949.2	6895.3	1311.2	8759.4	10521.1
Ndufs6	2870.4	4534.1	4307.9	5292.1	5582.1	5805.3
Elovl4	2872.1	5537.3	1168.9	6977.6	7337.1	7464.7
Cgnl1	2873.5	3391.2	4753.2	4330.6	4523.9	4802.8
Ccdc12	2873.6	4652.5	5987	4982.5	4362.8	6037.5
Galt	2874	906.2	2771	7290.5	10220	8999.8
Tef	2874.7	11056.5	6109.4	4129.3	7854.4	3032.8
Preb	2875.6	8822.9	8605.2	490.6	5401.3	8781
5730455P16Rik	2875.9	5165.1	1709	6737	8333.6	8609.5
Hcfc2	2876.6	8018	4795.2	9927.8	6383	2984.1
Rcor3	2878.5	6736	6705.8	9002.6	3010.1	7193.7
Ttc17	2879.4	8929.6	1265.7	4771.8	8572.8	8783.2
Rpl27	2879.8	6171.6	6133.7	7725.6	7402.5	1364.5
Acbd6	2880	5963.1	1956.2	9300	7513	6674.7
Mrpl35	2880.1	5382.7	4360.9	5286.7	6459.6	6597.4
Lgi3	2881.1	9433.1	6209.5	10966.7	307.2	4568.5
Rbbp9	2881.2	9865.5	7160	2560.2	5274.7	5636.9
Adcy3	2882.3	3394.5	4754.7	4326.1	4522.5	4808.6
Gnmt	2882.8	3399.8	4754	4325	4518.8	4808.4
Myh10	2883.9	236.8	4695.5	7708.8	7901.2	8049.8
Kat5	2885.3	7941.8	8288.1	3052	5588.2	6588.8
Spryd7	2885.5	4662.4	3866.6	5404.1	5718.5	5931.3
Mark2	2888.4	10629.5	8248.7	1437.1	6239.9	5000.5
Cwc22	2889.5	9368.7	2677.1	6606.5	6629.3	6944
Tpk1	2893.2	3391.5	4750.8	4323.1	4518.6	4802.7
Thap1	2894.3	3394.1	4749.5	4321.3	4521.1	4803.2
Slc45a1	2896.7	2397.4	2719.4	9081.2	9372.9	6815.7
Tmem198	2898.7	1063.8	4010.5	7092.6	8983.3	9064.3
Scn1a	2903.4	3578.7	844.1	9016.9	9275.5	7747.6
Slc15a3	2904.1	4405.6	4636.6	5185	5456.9	5679.5
Zdhhc17	2905.7	7938.6	2842.7	10043.7	4705.5	6543.8
Prrt3	2908.3	2258.6	5550.7	6695.6	7046.2	7182.2
Dnase1l2	2909.5	6172.6	6096.8	1207.2	8304.8	7138.1
Pck2	2910.4	5480.9	1173.5	6082.2	6342.2	6566.6
Agtpbp1	2912.1	432.7	8786.4	10710.6	4391.4	6736.6
Celf2	2912.4	345.8	6681.3	5333.4	10857.8	8213.3
Aif1	2912.6	3388.2	4742.2	4318.8	4512	4798.8
Mgat4a	2914.2	3948.1	7950.4	7554.7	7788.7	1288.6
Tubb6	2914.8	4315.1	5620.4	4096	5454.9	5666.5
Garnl3	2916	18.8	6550.3	6225.7	6369.4	6571.3
Bpnt1	2916.3	3239.3	5795.1	5265	5527.6	5728.5
Rbm14	2919.4	9036.9	6684.6	8367.1	3023.4	4821.3
Nenf	2921	6519.9	2756.8	6042	9831.1	6503.2
Map3k2	2921.8	7551.9	1680.8	10244.1	6543.9	5423.4
Eif2ak3	2922.4	6606.2	4124.9	7253.8	7170.1	4009.8
H2afy2	2923	4396	5746	5276.4	5596	4414.3
Narf	2923.4	1140.4	6535.2	8730.3	4757	9213.3
Eogt	2924.7	4426.5	5776.9	5301	5621.1	4336
Ulk1	2925.5	5771.5	8875.1	1265.1	8137.7	6942.8
Dpysl5	2925.7	5423.6	4389.6	6149.1	6540.5	5800.4
Rbm17	2926.9	8435.9	3192.1	10759.1	3201.1	4714.1
Gdap1	2927.9	3340.7	1210.1	10757.8	9402.3	6664.6
Arid3b	2928.4	4631.2	5927.2	3903.4	5737	5829.7
Arhgap10	2928.9	5458.2	1252.7	6062	6326.7	6554.6
Atg3	2929.3	8268	4515.3	10091.5	1708.5	6880.6
Macrod1	2930.2	3386.1	4742.1	4315.9	4509.5	4792.3
Ctns	2931	9777.1	7144.5	858.5	8559.2	5086.9
Sar1b	2931.6	8721.6	4969.4	8531.2	3538.3	6120.1
2700060E02Rik	2931.7	10494.9	1433.6	8248.5	6584.6	4654.2
Trappc12	2932.4	6770.7	1603.9	5288.3	8828.5	7499.8
Rdh14	2932.5	7995.5	2817.2	8466.9	2678.6	7909.9
Ap5m1	2934.7	8884.2	3719.6	8566.1	3392.4	6743.6
Cd320	2935.3	4673.4	4725.8	5179.3	5735.2	5948.6
Wdr3	2935.8	6605.8	5615.7	7258.8	3750.5	6676.6
Plekhm3	2936.1	4577.2	8546.6	7680.7	2285.8	7285.2
Sdhaf3	2936.5	7120.4	4083	7720.5	6545.7	4132.9
Crtc2	2936.7	4497.5	9656	2447.6	7159.9	7103.3
Bmpr2	2937.3	9723.2	5256	6712.2	8067.4	1567.1
Ensa	2937.7	8919.7	2575.1	9303.2	7018.6	2784
2018-09-08	2937.9	9422.1	9926.2	282.9	6349.7	4330.6
Zgpat	2938.3	7246.6	2904.2	8345.9	6799.3	7199.9
Rec114	2938.4	2634.6	5715.2	6417.6	6781.7	6915.7
Ltbp3	2938.5	4009.3	8257.4	6935.6	10254.2	2211.2
Copg2	2938.5	8594.5	1113.2	10189.7	5323.6	5878.8
Rnf41	2939.9	9447	7952.4	1763.1	7123.6	4980
Syn2	2940.2	9263.6	743.2	5790.6	11044.3	4559.2
Gtf3a	2940.3	3383.9	4739.9	4312.1	4508.6	4795.2
Hnrnpm	2941.7	3901.9	5573	9853	4998.7	6685.9
Pten	2942.3	8076.5	1506.4	9742.5	6857.1	5292.6
Ppp2r5e	2944	9364.6	5363.3	8133.4	6538.9	2024.3
Zfp397	2945	9944.5	2930.5	7250.3	6832.3	5238
Ache	2945.3	6480.2	4995.7	8808.2	10415.7	717.2
Fez1	2946.4	10947.7	8721.3	6137.5	460	5176.5
Usp1	2948.4	5642.8	662.6	6229	6440.3	6668.6
Dzank1	2948.5	4605.4	1342.8	7297.9	7590.8	7736.2
Atp2b2	2949.2	140.3	6339.3	4686.2	9562.2	9643
Hectd1	2951.1	9542.5	4890.7	7873.8	5249.4	3642.9
Tmem208	2952.3	5803.9	3470.8	8264	3484.3	9074.3
Noct	2953	6384.1	1250.7	7941.6	8409.8	6214.8
Abhd8	2954.7	3287.1	4538.3	5416.5	5707.9	5905.5
Setd1a	2954.8	5098.2	5385.2	2427.9	9978.9	7236.2
Adam10	2955.8	9588.7	4679.6	7888.2	1509.1	7655.1
Susd2	2959.7	3380	4736.7	4310.5	4507.8	4790.6
Prss53	2960.9	4564.3	5906.9	5427.1	5401.7	4478.1
Slc8a1	2961.3	8280.7	4540.3	11075.7	628.6	6780.4
Rnf11	2962.6	6406.1	1015.3	9157.1	8485.2	6193.5
Faf1	2967	4713.9	1590.4	10346.9	6804.3	7070.9
Gpr171	2967.4	6917.3	278	9258.2	10703.5	4253.2
Ank	2968.4	10992.8	8207.1	4505.8	792	6910.7
Zfp106	2968.9	9741.1	1882.6	7544.9	5260.5	7194.8
3632451O06Rik	2969.5	3399.5	7711.7	9081.6	9308.1	885.4
9130011E15Rik	2970.2	8022.6	3980.1	6329.4	5374.6	8010.5
Rab1b	2973.9	7140.2	8538.9	2739.9	6306.3	7140.5
Ptprn2	2974.6	5433.6	1274.2	6039.6	6312.4	6538.8
Syce1	2974.8	3378.2	4730.5	4306.6	4500.7	4786.7
Abca2	2975.8	9011.1	9117.6	5035.1	500.4	6626
Nub1	2976.4	7298.5	2711.9	6523.3	6553.8	8931.7
Lyn	2977.5	5324.1	6461.8	838.5	6280.4	6508.4
1600014C10Rik	2978.4	3286.4	5769.5	5240.3	5508.1	5704.1
Adam23	2978.9	179.2	7537.6	8997.9	10575.9	4060
Fbxo34	2980.8	3672.8	3059.5	8180.5	7382.5	9974.7
Phip	2981.3	10550.5	1378.6	8582.2	4241.5	6626.7
Trpv2	2981.4	3376.2	4730.9	4307.8	4504.6	4786.2
Dnm1l	2982	4765	1076.7	9926.3	7067.3	8438.9
Numa1	2982.5	4325	9983.7	2783.2	6924.6	8168.1
Tmem164	2982.8	542.5	5754.7	7154.6	7452.6	7590.7
BC029214	2983.7	7200.1	10209.4	8889.6	404	4548.9
Fitm2	2984.8	3200.3	7726.2	5056.4	6355.3	6762
Letm2	2988.6	7193.6	5219.5	1370	8699.3	8626.8
Higd1b	2989.1	3375.7	4729.1	4305.2	4501.3	4786.1
Mettl7b	2990.3	3376.5	4730.2	4311.7	4499.1	4788.1
Stmn3	2991.1	3239.5	950.1	10605.9	9569.3	6978.5
Mapk7	2991.8	8029.1	9010.9	7328	4864	788.3
Rsf1	2992.6	9183.4	7138.4	6596.3	3186.7	5282.2
Arl6ip5	2994.8	7486.5	9063.3	6703.7	4811.5	3482.1
Miga1	2994.9	6284.6	1875.7	7965.4	10209.6	5003.6
Sft2d3	2998.4	7836.5	4477.7	6482.1	3035.2	8943.9
Uck2	3001.1	3372.3	4723.7	4304.2	4498	4784.9
Nudt21	3002.2	6785.4	5309.4	7401.3	4927.4	5553.9
Fam98c	3002.4	5935	3406.8	6765.7	5141.3	8849.5
Ccne2	3003	8206	1461.4	9618	5114.9	6922
Il17re	3005	3371	4725.4	4301.6	4494.8	4779.6
Rer1	3005.2	9200.3	6112.2	8488.2	1898.5	5285.9
Ptprt	3005.7	5548.4	6649.6	6286.8	6483.2	456.2
Med25	3005.9	7763.4	7198.1	936.7	5418.4	8806.2
Tor1a	3006	6679.9	7950.6	2043.7	7141.1	5416.2
Zbtb22	3006.5	4372.6	5681.3	3517.7	5524.8	5733.4
Unc5a	3006.9	3371.7	4722.8	4302.5	4494.8	4783
Gpr18	3007.2	9260.1	7552.5	6739.8	3675	4380.7
Nup210	3008.5	4273.9	5609.5	5161.7	5455	4766.5
Fam171b	3014.8	9208.4	6146.5	9493.5	561.7	4942.8
Lrrc41	3015.3	4646.8	6419.9	1986.2	9838.8	8398.3
Ubtd1	3015.5	4334.7	5630.9	4053.9	5475.8	5682.7
Gss	3016	6518.6	971.5	8893	5108.5	9098.1
Tmem91	3018.2	6372.3	5009.4	1248.8	8535.7	8606.5
Rap1gap	3019.5	6474.2	4942.4	8637.4	9024	1154.2
Ppie	3019.9	3367.2	4718.1	4296.2	4490.7	4775.3
Mfsd6	3022.2	7862.5	8977	9589.3	1067.3	4637.7
Lrrc14b	3022.2	9338.2	6363.7	766.6	6908.2	8538.7
Ly6e	3023.1	6599.1	209.3	7168.6	7496.5	6467
Prkci	3024.5	4574.5	1300.1	8574.9	6957.5	9128.1
Tssc1	3024.7	4484.2	4450.3	5250.7	5539.1	5755.7
Cpd	3024.7	8513.2	7272.9	8927.2	370.3	5218.6
Arg2	3026.3	4384.8	4630.4	5164.3	5439.4	5651.2
Pdcl3	3027	3368	4719	4297.4	4492.9	4775.3
2300009A05Rik	3028.6	4396.5	943.1	10821.6	8422.3	6627
Dopey1	3029	8904.9	1740.2	8841	6410.2	5482.3
Myg1	3029.6	8938.2	5173	1986.2	8335.1	6891.5
Pcnx	3029.9	5464.1	1988.7	7785.3	10364.1	6560.6
Agap3	3029.9	1160.4	5050.5	5683	10061.5	8877.4
Sppl3	3031	10261.3	6384.3	8013.1	5006.8	1759.6
Emc4	3031.5	7212.1	1335.2	10390	6672.9	6556.2
Fh1	3031.7	4730.3	1846.4	8191.8	7026.4	8543.7
Ak2	3032	4078.8	3339.7	8292.2	8768	6750.3
Mrps2	3032.9	3366.7	4719.4	4299.5	4492.1	4775.2
Fbxo8	3033.6	4656.8	601.6	10664.4	7035.7	8422.8
2810006K23Rik	3034.5	3366.9	4719.8	4298.8	4491.9	4778.9
Tmem25	3037.4	3837.5	288.8	9047.1	7874.2	9336.8
Ndufs3	3038.9	3744.9	3239	7792.1	10204.4	7285.7
Fam171a2	3040	7167.3	1317.8	7649.9	7959.6	4247.9
Map3k4	3040.1	7359.5	1836.4	9504.2	8409.8	4711.2
Chtf8	3040.9	9530.7	4283.1	5841.8	5130.8	6587.1
Exosc4	3042.5	8646	4782.4	4978.6	6816.8	5115.4
2900011O08Rik	3042.9	4038.6	7005.8	8783.7	9134.2	1348.4
Ppp4r3b	3043.2	8406.5	2722.5	10255.1	4406.3	6212.8
Insig2	3043.8	8150.6	5290.4	1941.7	6341.8	9779
Atp5j	3044.8	6286.1	2668.6	4355.3	9094.5	8840.5
Sult4a1	3045.3	4775.2	7334.3	8014.8	8480	1431
Lmbrd2	3046.3	6271.8	1751.2	9623.2	8480.6	5158.9
Tet3	3048.6	9991.2	8658.8	1526.6	4560.1	6441.5
Smpd4	3049	3785.8	2818.5	6896.5	10101.3	8531.8
Ptprj	3050.3	6080.1	10769.4	5119.5	8988.5	279.5
Sfswap	3051.4	8001.8	6776.9	1404.3	5420.1	9161.4
Tubg1	3052.7	4566	7323.1	1525.6	8200.9	8272.8
Plxna2	3053.5	6607	5970.2	616	7474.5	7633.9
Deaf1	3054.2	8366.9	4033.7	6132.7	10322.5	3047.2
Bola3	3054.9	6450	3896.9	1898.3	7382.6	7542.8
2018-09-11	3055	110.5	4148.5	7923.6	8049.4	8192.8
Chrnb1	3055.1	6924.9	1460.1	4323.3	7701.7	7863.6
Mrpl2	3055.7	5851.1	7130	3713.7	7043.8	3922
Smc3	3059.7	7699.1	5566	9177.2	1891.9	6928.9
Atrip	3060.8	7603.6	5264.2	3103.8	8485.4	6840.7
Nrxn2	3062	8752.8	10428.5	5154	6534.1	432.8
Lrpap1	3063	7526.1	8456.6	3199.5	7435.9	4020.2
Star	3063.9	7075.8	3459.2	6754.2	8495.6	5695.5
Tmx4	3065.6	5691.7	808.1	10349.7	8667	5685.5
Sptbn2	3068.1	42.6	4435.1	7809.9	7977.4	8122.5
Tmed1	3071.5	4365.7	5679.7	5240.8	4351.4	5747
Fsd1	3072	3370.2	5706	5181.9	5447.5	5639.7
4930579G24Rik	3074	3358.3	4707.2	4290	4481.8	4767.5
Pex3	3076.1	9438.2	2852	8266.7	5297.3	6407.8
Smarca2	3076.8	9563.7	5540.4	910.1	6836.8	8425.1
Aarsd1	3079	7001.5	4422.1	6167.8	9382.4	3599.6
Kras	3079	7238.9	1689.3	10969	6540.1	4803.7
Coq5	3079.4	7712	3662	7655.4	6955.1	4595.1
Atp1b1	3080	3784.8	57	10532.9	7453.5	9432.1
Armc8	3080	7078.6	1810.4	10102.5	5412.6	6966.8
Ttc39a	3082.4	4301.4	5603.1	4128.3	5437.5	5647.2
Tyk2	3082.6	7555.6	8342.9	2177.2	5861.9	6723.6
Adap1	3083.4	6521.7	8978.8	8702.9	186.8	6177.1
Ints11	3085.7	8017.7	5119.9	9396.5	6843	1916.7
Slc16a4	3086.6	9782.4	1301.1	3977.2	6924.6	9255.4
Iscu	3088.5	4455.6	5759.6	3618.8	5589.5	5796.7
8030462N17Rik	3090.3	2352.7	3059.5	10448	6748.9	8707.3
Wnt2b	3090.9	9173.8	3418.9	6177.1	3421.2	8816.1
Pgbd5	3091.1	198.6	6112.1	11168.8	4647.5	8983.3
Zfp706	3092.8	9465.7	5930.4	8359.1	1141.4	6576.6
Hexim1	3097.6	10189.9	4549	1761.9	8395	6425.4
Xab2	3097.7	6171.6	6833.8	6577	1875	9756.8
Ptpn3	3098	4462.4	5762.9	3695.2	5588.2	5798
Sharpin	3101.1	7736	6244.7	9145.2	6217.1	3149.4
En1	3101.4	3354	4700.7	4285.9	4478.1	4761.1
Fam57b	3101.8	3354	4700.1	4285.9	4478.6	4761.5
Kifc2	3101.9	570.4	4877.6	8466.2	6876.2	10542.4
Spns1	3107.3	4616.5	7520.6	3775.5	5253.8	8460.2
Cog4	3108.5	6860.9	5561.2	6234.3	6802.4	5310.1
Arl3	3110.1	3599.1	8614.7	1665.7	9848.2	7459.2
Uba6	3111	7877.4	1466.8	9743.1	6745.9	5357.6
Rbm4	3112	9568.7	4358	7118.3	8317.3	1973.5
Zfp800	3112.5	7898.7	3446.9	10306.6	1880.2	6803.9
Mgll	3114	5963.2	7242.1	5305	7152	2390.7
Wdr12	3114.7	6512.3	5582.7	7112.8	7517.2	1472.8
Scg3	3116	10451.3	4356.6	227.8	9407.5	6849.1
A3galt2	3117.2	3349.8	4697.1	4282.3	4474.4	4755.1
4921507P07Rik	3118.2	5448.2	5537.8	3963.4	6520.5	6657.7
Adgrf4	3119.1	3347.6	4695.2	4283	4474.7	4757.4
Galnt11	3121	6737.5	3178.8	8733.7	8649	3415
Ahi1	3121.6	6539.9	1392.9	8601.9	9020.9	4708.9
Pqlc2	3123.5	7547.9	7445.5	5925.9	821.2	8426.8
Zfp292	3127.7	7389.1	2137.6	9893.1	7158.1	4784
Asb14	3128.1	4483.8	4376.7	5245.4	5538.3	5752.5
Snx25	3128.2	8674.6	7190.8	4557.9	9322	434.8
Tm4sf20	3131.3	3346	4697.4	4282.7	4471.8	4756.2
Zfp687	3131.5	6286.9	7452.4	1005.3	7355.3	5709
Zbtb45	3132.8	3346.4	4697.5	4282.3	4472.1	4756
Aqr	3133.2	8427.5	1905.2	7431.5	5543.8	8383.4
Ccnh	3135.7	8505.9	784	10261.6	4932.6	6709.3
Fbxl12	3138.6	10209.4	3329.7	5897	3245.5	8491.4
Stag2	3138.9	9640	6708.9	8200.8	1415.5	5230.9
Suv39h2	3141.4	3343.8	4695.3	4280.2	4471.3	4755.6
Ywhah	3143.6	80.3	5609	10413	6432.2	8515.1
Prkacb	3143.6	10271.2	6594.2	8643.4	659	4928.7
Slc7a4	3144.8	5842.8	3600	6515.5	6959.3	5254.5
Tmem126a	3145.4	4296.9	1865.2	10776.7	6407.4	7805.7
Dnajc13	3145.6	9594.8	2018.9	5074.6	6105.7	8413.3
Rabggta	3145.9	5939.6	6627.3	6133.7	6790.1	6332
Itga3	3146.4	268.1	4731.8	7532.9	7778.3	7923.2
Bicdl1	3147.6	264.1	6027	8054.3	8460.7	7357.5
Rtcb	3150.2	7808.7	6697.4	9036.9	5237.2	2470.9
Tsen15	3151.2	7663.8	2165.6	8081.8	7404.1	5373.9
Zfp354a	3152.1	5441.2	5706.5	6208.3	4302.8	5758.5
Mrps15	3153.1	5642.1	3553.3	7941.4	3423.4	10577.5
Ing3	3154.5	9299.9	1887.7	8188.7	6538.7	5274.4
Atp5b	3156.8	6013	1367.1	4931.6	8319	10655
Idh3g	3159.6	4155.8	6299.8	1488.8	10148.2	8983.9
Usp20	3160.1	4434.8	5759.9	5307.9	4123.5	5824.8
Akap11	3165.6	7719.1	1537.3	9713.3	6864.8	5339.8
Ube2z	3166.4	9964.1	5080.1	6951	1351.8	6941.3
Gstk1	3166.5	4364.1	5657.3	3710.1	5494.5	5705.9
Map7d1	3166.5	8742.1	9519	4917.3	827	6312.4
Ttc9b	3169.4	4638.9	5914.8	2455.3	5736.4	5969.4
Tomm22	3173.6	8086.4	2885	8590.5	2957.2	7955.3
Zfp414	3174.4	6101.6	7482.9	505.6	7394.7	7644.7
Kcna2	3174.8	6493.8	27.2	10416.2	8901.6	5240
Tgif2	3175.3	4413.2	5509	4232.6	5504.6	5714.6
Fcer1g	3176.2	3343.8	4686.2	4279.2	4466.1	4749.4
Mbd4	3178.5	610.6	6672.6	6993.7	8403.4	7308.9
Enpp5	3178.7	10271	423.8	8835.8	4054.7	7584.4
Amer1	3179.4	3336.3	4682.3	4268.3	4462.1	4745.7
Vps26a	3179.8	10306.9	4417	8561.4	1621.7	6247.3
Prkaca	3181.6	9462.3	4962.3	2164.4	8612.6	5052
Grsf1	3181.7	4124.6	846.8	10047.3	7254.3	8890.3
Myl2	3182	3338	4682.9	4271.4	4462.3	4747.9
Dimt1	3182.8	7691.3	1284.3	10274.5	6997.3	4976.3
Ccdc28a	3182.9	4331	4173.9	6268.5	6629.3	6754.6
Mak16	3183.2	7451	2775.3	7995.8	7183.8	6549.4
D630045J12Rik	3183.8	7094.9	5129.1	7578.6	7884.8	519.2
Hsd3b7	3184.1	8660.2	8740.1	1781.5	5199.3	4598.7
Pum1	3184.2	9567.6	7630.3	7339	5031.7	2189.5
Stat5b	3184.8	9584.2	6539.7	4422.9	8941.4	1711
Ap1s2	3185.6	3336.9	4685.3	4270.6	4460.3	4745.1
Psma3	3186.7	7045.6	1927.6	9464.4	6350.4	7038.7
Epdr1	3186.7	10900.3	1553.4	6151.9	4613.1	8078.4
Ip6k2	3187.4	4255.1	3105.8	6192.2	10350.1	7362.3
Tada2b	3190.1	5735.8	5967	2819.2	6813.8	6786.8
Csgalnact2	3190.1	8002.8	1885.9	10658.9	5977.2	4612.9
Fam133b	3190.1	9330.2	6425.5	4633.8	3750.3	6495.8
Htt	3194	7538	4880.7	1942.6	10117.4	6706.6
Gadd45gip1	3194.9	6074	2763.9	8083.8	4905.7	8635.8
Amt	3195.2	7800.8	2708.2	10416.5	4487.7	6220
Elac2	3197.1	3156.6	5626	5338	5608.7	5809.3
Phf21a	3197.9	10512.9	8262.9	1187	6960.7	4258.5
Ywhaz	3199.3	4200.4	2608.6	8095.3	6711.5	10040.3
Pcsk7	3199.6	2394.6	6681.9	6208.3	5503.9	10245.1
Oxct1	3200.5	4390.8	1789.2	7845.7	9695.1	7330.2
Mau2	3202	9599.6	4753.7	3535.6	6331.5	7493.8
Ndufa1	3202.6	4375.5	5697.6	5255.6	3945.4	5765.3
Angel2	3202.8	7647	3402.5	8394.4	4224.9	7874.8
Arf1	3203.3	9620.2	4153.2	7025.2	3506.6	6972.7
Phf5a	3204.1	9797.3	9027.9	5143.9	1363.7	5310.4
Cog1	3206.8	6326.6	7120.9	627.5	7103.1	9069.1
Dnajc21	3207.8	9647.1	6343	8166.6	2759.6	4562.8
Asf1a	3208.9	10213.1	4371.7	8699.5	1423.7	6249.5
Ccdc120	3216.7	4289.1	5588.9	4035.3	5429.5	5636.3
Cand1	3217.8	9156.6	3632.9	8623.3	5838.3	3430.6
Pecr	3217.9	3483.8	4443.5	4399.2	4595.8	4881.8
Klhl22	3221.5	3598.4	1586.6	7850.9	10678.5	7351.4
Irf2bpl	3223.1	1905.2	6519	8229.1	6662.7	5795.9
Sec22b	3223.3	7390.6	2164.7	9385.6	6538	6476.9
Npr2	3224.6	8213.5	6414	985.6	10347.2	4968.7
Ptpru	3226.5	3329.2	4674.1	4264.7	4452.5	4737.2
Ptger1	3226.5	8009.4	9050.8	682.2	7230	4425.5
Tubb4b	3228.2	7777.6	7352.8	8591.1	2876.9	2903.6
Hars	3228.9	5995.5	3349	6648.1	5514.2	7247
Efcab2	3229.8	3326.4	4669.4	4262.6	4452.6	4735.6
Sema4c	3230	4371.9	5692.8	5254.7	4254.4	5757.6
Rnpep	3230.7	7141.1	8911.6	4644.2	3077.9	7459.7
Npdc1	3231.4	6281.9	7405.8	266.9	9251.8	5488.7
Ptch1	3233.8	8641.6	10716.9	59.6	4609.1	7054.6
Pex11b	3236.3	3325.5	4672.1	4262.6	4452.2	4736.6
Klhl7	3237.1	899.5	5806.2	8930.7	8987	6031.1
C2cd2l	3237.6	4292.3	5515.1	6940.2	3946.4	8042
Dnajc9	3237.8	8058	809.1	9169	5437.8	6717.4
Prepl	3238.4	3734	1613.1	7536.3	7241.4	10622.7
Helq	3240.6	4809.9	1517.9	7799.5	8296.8	7330
Slc18b1	3241.4	4048.5	5454.8	6412.2	9636.9	5196.4
Rasd2	3241.5	3324.1	4668	4264.1	4450.1	4733
Ndufb4	3242.7	7110.7	3816.9	8459.8	5425.5	7157.6
Zc3h14	3244	6068.3	745.1	8323.6	10158.8	5763.1
Kmt5a	3244.7	4542.4	8779	8276.5	774.2	7710.1
Rnf150	3244.7	4721.9	624.1	7411.9	7668.4	7810.1
1810030O07Rik	3245.2	6915.8	6763.4	7559.2	4124	4181.6
1700001P01Rik	3245.5	4406.3	5746.2	4004.4	5564.6	5674.8
Mrpl39	3245.7	8475.8	7025.1	9828.3	2686.6	3197.6
Sptan1	3246.7	186.3	6782.9	4615.3	10955.2	8505.1
Rab9b	3248.4	6299.6	3461.5	6898.7	7344.5	3888.9
Rprd1b	3248.4	7103.3	2016.6	9833.3	5420.6	6839.4
Zmynd8	3249.3	9533.4	6429.9	2082.1	6002.2	7804.1
Abca5	3249.4	3903.6	541.6	8785	9063.3	7814.6
Zfp592	3251.2	9265.2	8091.9	2050.9	6193.9	5231.5
Fem1c	3251.7	351.1	6443.1	10124.1	4897.6	9256.2
Crkl	3252.1	2355.3	7289.8	4951.6	6959.3	8527.1
Sf3b3	3252.1	8011.1	5746.4	7957.1	5723.1	4646.8
Urod	3253.9	7961.3	5699.4	3176.6	4227.1	10705.1
Bud31	3254.3	8658.7	5097.1	4532.6	6335.5	6948.2
Snapc1	3254.9	7747.1	1196	10027.4	5403.5	6646.6
Cbx7	3255.6	8690.9	8809.3	3520.5	2806.9	7309
Mkrn1	3257.4	5822	1722	10732.5	4561.8	8379.9
Hnrnpu	3258.3	5745.7	1381.8	10393.6	5063.9	8414.9
Klf10	3258.4	4509.1	5871.1	5381	5708.2	3358.3
Hmbox1	3259.7	8838.6	6772.8	7796.8	5472.6	2182.1
Ssr1	3260.5	10142.1	4477.8	8332.3	1687.9	6442.6
4833420G17Rik	3261.5	8794.6	8503.3	4291.4	8369	2008.1
Osbpl2	3262.4	2727.7	4363.9	7983.8	8324.2	7188.6
Csrp2bp	3262.6	6148.9	8467.5	5967.4	7169.9	1957.3
Prelid3a	3262.9	5208.8	5034.8	1551.9	10904.4	8294.2
Rundc3b	3263.8	6474.1	1935	8174.2	8688.7	4805.2
Epc2	3264	10234.2	4830	8235.5	4780.2	2043.9
Mtr	3264.2	888.5	8461	4914.9	9682.2	7109.6
Cby1	3264.3	4239.4	5536	4226.3	5383.7	5591.9
Abce1	3265.1	7493.7	2614.6	10503.1	6268	4757.3
Brd1	3265.4	9544.2	8027	2945.2	6555.3	3919.8
Klhl26	3265.7	7704	8775.4	743.1	8727.8	5133.6
Cdkl2	3267.5	742.9	6354	6713.1	7023.5	7162.3
Nfia	3268.2	11231.2	8298.8	654.8	4780.7	6099.5
Psmc5	3268.4	9141.3	3499.7	4362.3	8547	6397.2
Med19	3268.8	7670.1	3063.3	9211	4670.1	7049.1
Fam212b	3269.3	6631.4	7807.7	7341.8	4808.2	1493
Akap10	3269.7	9899.9	6210.5	7432.5	5139.6	3118.6
Sybu	3270	299	4807.7	6746.6	8778.1	10424.9
Slc25a27	3270.7	8716.8	4859.9	9890	529.3	7071.6
Wdr54	3271.6	7729.4	3862.5	7180.9	7449.8	2487.9
Mapk8ip2	3272	4085.8	997.1	8476.1	8844.4	7442.7
Otud5	3272.6	9972.6	8244.1	1255.4	5272.7	6445.1
Ints10	3274.2	9101.3	1706.8	5204.2	8598.8	6790.9
Stard3nl	3274.4	8280.4	4982.8	10105.7	830.1	6909.8
Arid2	3275.4	10384.7	8023.6	4331.7	4654.3	3556.6
Slc7a6os	3275.7	7732	1373.2	9946.8	6152.9	6640.2
Unc45a	3278.7	2769.2	5853.1	5320.7	5587.5	5785.6
Trak1	3281.8	6489.5	5020.5	581.6	10355.9	8561.8
Nfrkb	3282.2	8516.5	4399	3999.2	6633.1	7834.1
Rab30	3283.7	6019.9	5155.9	679.4	10340.5	8872.4
Cebpg	3284.3	9934.4	892.5	5680.9	6372.8	8510.7
Pcdhb20	3285.5	3956.7	5041.6	7034.2	10794.2	4680.2
Tcp11l1	3285.8	8568.4	6290.8	1661.3	6129.2	9012.5
Casc3	3287.5	9574.4	5124.3	7508.5	2113.2	6757.1
Phf2	3288.1	9699.8	8633.8	1469.9	4655	6615.4
Ireb2	3291.7	6590.7	3558.1	10468.2	5040.5	6006
Eny2	3293.5	6104.6	1370.7	10176.7	4861.1	8503.2
Hr	3293.8	7279.4	3129.2	7837.2	5651.8	5738.9
Esyt2	3295	1277.2	3359.6	10145.2	7115.1	8082
Ola1	3295.5	4099.1	2408	8430	8902.7	6319.3
Phf3	3295.6	10121.9	6018.4	8481.3	1621.6	4915.9
Anks3	3296.8	7261.7	6004.6	2052.8	5790.6	10487.5
Usp22	3298.8	9533.8	7359.7	7380.2	3686.5	3013.5
Pianp	3299.5	3892.3	2678	9367.6	9558.6	4323
Nr4a2	3300.8	3314	4657.5	4253	4443.2	4720.9
Acvr2a	3301.2	5994.4	1361.6	8471.4	10096.5	5111.2
Cnot9	3301.4	6186	2043.4	8002.3	8479.3	5586.4
Eml5	3301.5	4240.4	50.2	10451	8883.6	7408.3
Hey1	3301.6	4295.6	3030	5804	6057.9	6263.2
Carm1	3302.6	9907.3	5986.9	2146.8	6644.1	6109.6
Srr	3303.2	9048.2	4062.8	4325.9	6604.2	7857.7
Taf3	3305.3	9456.5	7848.5	6256.6	2133.8	5424.1
Sp3	3307.1	7390.7	6330.5	10164.4	4615.9	2447.3
Ahdc1	3307.3	8028.3	7241.9	800.8	8952.1	4847
Cntfr	3308.9	7493.6	8612.9	332.4	7373.2	5774.8
Kbtbd2	3309	8177.9	3441.3	9464.8	5209.4	4007
Tcte1	3309.4	5189.2	73	7395	7641.8	7770.7
Gnl3l	3309.8	5596.5	1192.6	10107.5	8143.6	6874.6
Sema6c	3310.4	3257.3	5574.9	6312.4	6708.6	5584
Rlf	3310.7	9548.9	2303.9	8643.7	4863.3	5732.7
Nup85	3313.1	8037.2	3779.7	9434.6	6724	2299
Tmco6	3316.8	7134.4	7641.7	8266.3	3504.3	3049.3
Atg9a	3317.3	8602.7	6862.1	2220.1	5223.7	8184.3
Ranbp1	3317.8	4760.3	5752.4	5581.3	5931.8	3721.3
Mapk1	3318.7	8423.2	1932.7	9898	5986.2	4764.8
Twf2	3319.2	4315.1	5621.5	5194	4384.7	5688.7
Uvrag	3319.7	8672.1	7921.3	6239.5	6550.6	2474.5
Baiap3	3320	5947.8	5988.3	6662.8	3687.4	5715.7
Grb7	3320.9	3312.7	4651	4247.6	4433.3	4719.6
Adgrf2	3322.6	3308.4	4651.5	4247.3	4434.5	4718.2
Fam210a	3322.7	10202.2	7768.9	6011.7	3556.7	3350.2
Ezh1	3325.4	9048.9	7163.9	447.9	5312.6	8836
Idh3b	3326.1	3762.9	2057.3	8026.3	6688.4	10778.3
Abhd13	3327	5056.7	1199.5	7001.7	7357.6	7494.2
Pde4dip	3328.6	5231.1	1891.2	10910.4	8077.3	4899.7
Cbx3	3329.2	7696.1	1646	7878.2	5130	8576.2
Sbds	3330.9	6389.5	3376.1	8079	3889	9187.6
Sp1	3331	8437.6	5904.1	7029.8	1074.9	8416.5
Elmo3	3331.1	4581.2	5863.4	2406.2	5691.9	5909.2
Mrnip	3332.6	3308.9	4648	4248.9	4432.8	4716.7
Mrps25	3332.6	7455.6	3234.3	9325.7	6045.2	6327.8
Ykt6	3333.7	7512.7	9527.9	1284.8	6943.7	5043.8
Aktip	3334.3	10362.3	4721	6523	1182.2	8470.8
Thoc6	3334.5	2727.4	5014.9	4597.7	4784.7	5069.7
Lactb	3334.7	7204.8	3889.1	4611	6541.2	8421.4
Ube3c	3335.3	7025.7	3494.4	7704.6	6748.3	6610.7
Arpc3	3335.7	3304	4647.6	4244.2	4429.1	4716.9
Kpna1	3336.4	7100.2	2572.3	10228.5	4631.9	6798
Atp13a1	3337.5	5085.2	7759.2	4434	8422.5	5099.1
Mms19	3337.5	8635.8	8230	3052.6	6473.4	5172.6
Nova1	3338	10869.7	7969.8	6746.7	5208.3	232.7
Nipal3	3338.9	3306.1	4645.5	4245.7	4430.4	4712.5
Atp5l	3339.1	4932.6	677.2	8350.8	6207.2	10806.9
Gm29797	3339.4	4432.9	5782.1	5311.6	5631	3667
Aifm1	3339.6	5558.8	1833.6	8773.2	5009.7	9324.5
Mea1	3342.7	4733.5	3422.1	7515	6827.7	6821.8
D230025D16Rik	3345	5441	4539	6282.9	6025.9	9267
Cdk4	3345	10556.5	6280.5	7876.7	4978.4	614.2
Zrsr1	3348	4905.4	8204.1	5129.7	2852.1	10315
Top3b	3348.3	8442.3	4300.3	3548.4	5083.9	9026.1
Gemin5	3350	3301.8	4643.1	4242.4	4428.9	4710.8
Tm9sf2	3352.4	9445.6	3372.2	8122.9	3476.7	6642.3
Tuba4a	3352.7	4239.4	2536.2	6726.1	6262.4	10651
Yme1l1	3353	8095.9	1831.3	9861.1	5024.9	6032.4
Fam104a	3354.1	7241.2	5176.7	1852.3	7071.8	9662.3
Edem3	3356.3	4009.9	4264.6	9491.3	6391.4	6775
Ppp4c	3357.6	7323	7428.1	5233.7	2426.5	6881.2
Prox1	3357.8	9171.3	9749.8	6492.1	246.8	4247.2
C2cd3	3358	4273.1	5574.6	3962.2	5418.2	5627.3
B3gnt8	3359.1	6652.8	7230.1	696.8	6013.3	7687.6
Ipo11	3359.7	5969	1689.9	9094.6	5535.1	8697.1
Clasp1	3359.7	6634.2	5459.1	1713.4	10360.9	6752.5
Pcdh1	3363.8	6455.4	6146.7	419.9	7346.6	7504.1
Sumo2	3371.2	9285.1	6769.7	3040	8607.7	3247.2
Cdc16	3371.3	8829.4	5180.8	8270.6	6929.5	1677.4
Celf3	3371.5	4372.6	633.9	6590	10501.5	8848.9
Mast2	3373.5	8953.7	5094.2	6880.8	8288.8	1737.8
Ryr3	3374.7	3297.7	4635.9	4236.7	4421.7	4708.1
Asxl1	3375.4	8967	7536.2	7365	3688	4876.5
Tmem104	3376.3	3298.9	4637	4237.4	4422.4	4708.3
Poc1b	3377.6	3297.5	4637.4	4237	4422.3	4704.3
Phf6	3377.6	6990.3	3383.1	9534.7	8420.1	1754.8
Dynlrb1	3377.8	8755.3	7060.2	7358.2	3639.5	3901.2
Arhgef2	3377.9	8824.1	4920.9	9167.5	666.3	6426.2
Myo9a	3380.6	7330	6296.5	10874.1	1504.9	4912.8
Meis3	3380.9	7486.1	4962.3	6344.3	8553	2348.1
Glmn	3381.1	4710.1	2487.5	7550.3	6687	9529.4
Smpd3	3381.9	3295.2	4635.6	4236.8	4421	4705.8
Ppp6c	3382.7	9871.3	3198.6	8471	4866.5	4472.2
Ero1l	3382.9	7422.3	1251.4	9888.6	6446.3	6671.9
R3hdm1	3383.8	7078.7	4735.4	10303.3	3482.9	6178.9
Nudc	3384.5	3295.7	4635.8	4235.6	4419.5	4704.6
Il11ra1	3387	419.1	4796.1	4884.8	10462.9	9363.2
Gba2	3387.5	2767.1	4586.4	5163.5	8122.5	8533.5
Uspl1	3388.7	3835.6	6882	9932.6	3773.9	6776.3
Nr1d2	3389.5	10783.1	4583.7	1689.2	8339.3	4916.9
Golga1	3390.8	5873.1	2651.9	6282.9	8234.2	8003.1
Crebbp	3391.3	9186.9	8315.3	2263.8	6570	4600.4
Fam160b2	3391.7	9637.1	3589.8	8029.3	4899.4	3875.5
Chst15	3392.3	657	7297.3	6790	7129.5	6072.8
Capn15	3394.4	400.6	8748.2	10024.1	4863.6	6967.1
Hbs1l	3395.5	7578.2	5066.9	9839.8	6239	2268.2
Ssh3	3395.6	6076.4	8479	1244.7	8528.7	5470.3
Uba3	3397.8	6132.9	2413.9	9781.2	7086.7	5146.8
Proz	3400.5	3293.5	4629.8	4231.9	4415.7	4700.7
Elac1	3400.5	7700.3	1147.6	8676.5	5103.2	7804.9
Praf2	3401.9	6157.4	5380.2	1637.1	8103.9	8160
Psmb3	3402	6286.2	7412.3	4572.9	5270.3	5183
Zdhhc22	3404.5	3291.8	4630	4232.2	4416	4700.8
Tbc1d4	3404.8	5305.1	22.8	7366.5	7622.3	7745.8
Nipsnap1	3407.6	4017.9	1292.4	8267.4	8674	7638.5
Banp	3408	4119.1	7978.1	6094.4	9264.6	3894.4
Psmf1	3408.2	7673.7	3676	6506.9	8817.4	3377.5
Ube2m	3408.5	5864.5	6957.5	1055	8006.3	9102.9
Nsd2	3409.1	7726.2	1917.7	9885.4	7026.6	4350.7
Slc30a7	3409.8	10070.8	5055.6	5928.4	2118.4	7780.5
Cwc25	3411.4	3289.7	4628.9	4232.6	4415.5	4698.9
1110037F02Rik	3413.4	6060	2103.7	9576.7	7138.3	5971.7
Gmpr2	3416.4	5943.6	9003.1	3110.8	6555.2	6326
Ugcg	3416.9	6246	851.3	10422.3	8719.9	4612.6
Eif2s2	3420.8	7870.2	531.5	10185.6	5649.7	6658.8
Ppp1r12b	3422.6	586.6	7180.1	9145.7	8129.9	5774.3
Dhdds	3423.7	6909.6	5509.1	3006.1	6514.8	9445.3
Abcd2	3425.2	5836.7	1575.6	5200.9	8587.4	8657.3
Zc3h12b	3425.2	6436.9	1459	6759	8672.1	6076.3
Ero1lb	3425.3	5230.4	1468.5	5869.6	6175.2	6399.5
Upf1	3426.2	7528.8	6957.1	2157.2	5522.2	6918.5
Med13	3428.4	7796.3	2214.5	9589.9	6372.6	4969.8
Rabif	3430.1	3287.9	4624.8	4228.8	4412.3	4695.6
Smarcc2	3431.2	9942.2	5028.3	948.4	6723.4	8226.9
Carmil3	3431.4	6878	4431.4	918.6	8322.6	8400.6
Elk1	3432.6	8463	1535.1	8325.9	6833.1	5557
Ptchd4	3432.7	86.2	4700.3	7534.2	7789.1	7930.2
Numbl	3433.6	4924.1	7255.2	1227.3	7032.1	7172.5
Nupl1	3435.1	9277	3241.7	8200.8	6898.7	2422.8
Ptcd3	3435.8	6070.3	2143	7871.5	4533.1	10369
Raly	3436.2	9311	7190.5	6609	1584.8	5467.6
Snrpb2	3436.7	9845.8	3436.2	8699.1	1175.2	7167.7
Entpd6	3441.4	4322.2	4619.4	5101.5	5372.4	5588.7
Samd10	3441.7	5192.8	1677.4	6730.1	7319.4	7456.7
Gpcpd1	3442	8559	6351.4	5188.4	10334.8	432.6
Radil	3442.2	3284.6	4620.8	4225.6	4408.6	4692.5
Wdr13	3442.2	4318.2	9391.4	3517.9	6629.6	6428.3
Gps2	3442.7	7439.3	6688.3	455.4	5122.5	10683.6
Appl1	3443.8	5226.3	2118.4	10430.3	7764.2	5377.5
Kctd2	3444.5	4566.7	2147.8	9678.8	6581.6	8441.1
Slc30a9	3446.3	6081.3	1901.7	9361.5	5269.3	8202.7
Mllt6	3449.6	1122.3	7302.7	4813.4	9887.1	7141.7
Ctu2	3451.3	4318.3	4585.8	5107.1	5377.7	5588.4
Klhl9	3451.5	8424.3	2797.3	10425	5138.4	3451.9
Gpx1	3451.7	3283.4	4620.3	4224.6	4407.8	4691.8
Sat2	3451.8	8758.8	9818.2	2655.9	3632.8	4976.3
Asna1	3453	6766.3	6204.2	1197.4	6073.3	7913.1
Nfyb	3453.4	9546.1	6378.6	7962.2	4953.3	2186.4
Sp2	3454.6	3282.7	4618.6	4223.1	4407.1	4688
Rnf169	3454.8	10042.6	6769.2	6072.5	4979.6	2243.1
Phrf1	3457.8	8732.5	8370.7	4998.3	6429.5	2970.2
Tnpo3	3458.6	7281.7	2390.3	9516.4	4747	7200.6
N4bp2l1	3461.6	6167.1	826.2	4803.4	9067	9204.7
Sacm1l	3462.3	5605.4	1758.9	10366.3	6692.6	6427.4
Casd1	3462.9	10402.8	743.9	7842	5242.2	6691.3
Ndufa9	3463.5	4477	3719.6	7586.1	6376.2	8735.2
Dmap1	3464	5104.5	6053.6	1992.7	6875.6	7006.3
Ccdc189	3464.1	2762.5	5162.5	6750.8	5250.4	9753.7
Lrfn1	3465.5	3350.2	4618.2	4270.8	4453.3	4739.5
Aagab	3468.3	4682.7	1996.7	5823.9	8523.7	9745.9
Rnf34	3470.7	4534.6	2259.4	7719.5	9535.4	6628.2
Ccnc	3473.3	5757.7	1485.7	10136.9	6816	6708.9
Haus7	3477.5	4292.2	5631.5	5179.5	5477.2	4226
Mpp7	3478.4	5612.9	173.5	6231.2	6433.3	6652.8
Gpbp1	3478.4	7804.8	5032.7	10118.8	3301.4	4794.1
Wrnip1	3479	8816.9	4442.1	9996.6	2670.2	6018.2
Gmcl1	3479.2	7609.8	758.4	10112.9	6620.7	6746.6
Atp6v1b2	3481.4	6143.3	1141.7	5545	8687.1	8658.7
Sppl2a	3482.6	6783.5	3875.6	9787.5	4815.5	6569.9
Mgat4b	3483	5231.2	1300.7	5869	6164.5	6386.1
Zfp513	3483.9	5960.2	7197.3	4049.6	5463.1	4603.9
Impdh2	3486.6	3948.2	7040	1728.2	6845.5	6964.3
Nelfa	3488.9	6547.4	3906.9	9425	6425	4916.9
Pola1	3489.2	3274	4609.8	4215.2	4399	4682.2
Wdr44	3489.3	7391.6	4981.3	7955.7	2222.4	7310.6
Hnrnpll	3490.9	9413.3	4631.8	8699.7	6786.9	1307.2
Ndufab1	3491.5	4790.7	2381.4	4981.1	7971.1	10236.7
Thyn1	3492.5	6356.3	8660.2	440.7	5146.3	10109.5
Cetn2	3494.2	3272.2	4610.2	4213.6	4398.8	4682
Prpf4	3494.7	8113.5	6821.4	6528.9	6078.1	3437.3
Rpusd1	3495.3	3272.6	4607.5	4215	4398	4680.8
Plcg1	3498.6	10229.5	8295.6	736.8	6354.8	5270
Fam65a	3498.9	4040.8	3790.2	4279.5	10623.7	8040.4
Polg	3499	7469.8	6528	6732.3	9841.9	654.7
Snx17	3499.7	7250.2	6789.6	1879.7	4666.9	9207.4
Zfp142	3500.6	2172.1	6959.7	3362.3	8093.9	10166.6
Ndel1	3501.3	6933.1	7304.1	9263.2	5046.4	2281.6
Utp6	3502.6	7036.3	8302.4	5414.6	3273.7	5575.6
Rbm10	3503.7	5999.4	8230.4	2002.5	4559.3	9977
Ralgps1	3505.7	7246.7	7517.4	9874.3	1211.3	4908.9
Kansl3	3507.8	9445.2	4717.1	1160.3	8229.1	8020
Usp19	3508	9493.7	8192.1	6471.5	4416.3	3176.1
Ercc1	3508.1	3268	4604	4211.5	4393.8	4678.3
Mon2	3508.2	9423.1	5225.5	8276.1	1643.4	5582.2
Akap9	3510.2	10039.4	3574.5	8074.1	3394.4	5681.7
Nbn	3511.6	3269.1	4603.8	4210.6	4394.4	4676.2
Lime1	3512.3	4288.6	5250.2	2852.5	7325	7441.9
Mycbp2	3512.8	7809.8	1176.6	10169.5	4813.3	6846.7
Dnaja1	3514.5	7260.3	3620.4	8686.8	6795.7	3848
Arid4a	3515.2	9852.8	8563.3	1367.8	6503.5	4506.8
Synj1	3517.2	2698.5	4985.7	9824	8236.1	4877.3
Lingo1	3519.5	3265.8	4601.8	4209	4392	4675
Gbas	3519.9	10066.4	589.7	4757.3	6973.4	8423.1
Nipa2	3520.3	7290.7	3284.3	7168.1	7793.8	5449.6
Cacul1	3520.6	8366.6	1342.8	10341.5	4889	4941.7
Nup153	3521.8	7393.8	2057.8	9656.3	5887.7	5583.4
Dnajc8	3522.5	9525.2	6219.2	8173.9	4658.9	2708.3
Sugp2	3522.9	7163.6	3456.3	6163.5	9996.9	4959.2
Pan2	3524.4	1119.9	9994.6	8556.7	3911.8	6339.3
Prosc	3525.7	7804.1	5069.8	10054.7	1567.8	5334.8
Uhrf2	3526.2	8947	1911.5	9980.3	6066.5	3447.6
Denr	3526.5	7405.8	4036.4	6670.1	3136.8	8902
Tbc1d15	3526.5	9484.1	5260.7	7847.1	1912.7	6294.5
Fkbp3	3526.7	6433.2	781.8	10115.9	5038.4	8615.6
Pde3a	3526.9	4969.1	6212.5	1413.4	6026	6247.3
Ankrd23	3528.1	6227.7	7365.6	1263.9	6931.5	6151.6
Hsd17b10	3528.5	4634.9	5968.5	5500.2	2289.6	6046.7
Dctn1	3528.8	8051.1	5212.3	1354	5660.2	9596.8
Ccdc6	3530.4	6010.6	8540.1	1809.1	8408.6	4955.9
Trappc8	3532.9	8072.6	1765.7	9510.8	4988.2	6558.4
Rassf1	3533.2	6356.9	7499.1	2773.4	5944.6	5348.1
Dennd6a	3534	10401.8	6618.9	6050.4	1853.5	5323.5
Exoc2	3534.3	8670.4	5458.7	5279.6	7019.9	4046
Gemin6	3536.7	3262.7	4595.8	4204.9	4387.5	4670.8
Dmxl1	3536.7	5954.8	1332.2	10633.2	4855.7	7927.5
Ube2a	3537.2	6454.9	3815	7039.8	5064.7	7166.4
L1cam	3538	3262.1	4596.2	4204	4386.4	4669.8
Lsm14a	3538.8	10576.2	7426.6	5833.2	1961.1	4973.1
Actr8	3538.9	7336.5	3427.8	7658	5241.9	7119.9
Atad5	3539.1	6934.2	2327.3	7524.5	5632.2	7163.6
Zadh2	3539.7	10506.5	3052.1	5728.6	5794.4	6343.2
Atp2a2	3540.3	256.8	4899.8	8731	8935.6	7368.5
Erlin1	3540.4	6235.7	3719.2	8397.2	8861.1	1839.8
Jup	3542.2	7271.1	3679.8	3973.5	5431.5	8429.2
Dtd1	3545.6	5642.7	3941.9	8875.7	8296.9	3918.3
Gtf2e2	3546.2	5846.3	7185.1	6647.9	3615.4	5195.9
Vps50	3546.3	9743.9	2365.8	7268.9	3771.7	6990
Zic4	3546.6	5383.5	6522.8	67.2	6326.4	6544.8
Suclg1	3547.5	7305.1	7023.7	471.1	6776.7	10079.8
Arrb2	3548.4	8751.7	4594.9	7839.5	8386.5	1628.2
Angel1	3549	3259.1	4593	4201.4	4384.1	4667.4
Vash1	3549	8016.5	7766.4	4720.9	8829.5	317.9
Tmem130	3551.7	5086.9	1805.7	5751.5	6075.5	6296.3
Prrt1	3551.7	6477.6	10119.7	5317.3	751.4	7264.2
Ggn	3553.4	2262	3588	3311.8	3424.2	3777.2
Kpna7	3553.4	2262	3588	3311.8	3424.2	3777.2
Anxa2	3553.4	2262	3588	3311.8	3424.2	3777.2
Tmie	3553.4	2262	3588	3311.8	3424.2	3777.2
Laptm5	3553.4	2262	3588	3311.8	3424.2	3777.2
Glra2	3553.4	2262	3588	3311.8	3424.2	3777.2
Tdgf1	3553.4	2262	3588	3311.8	3424.2	3777.2
Fxyd2	3553.4	2262	3588	3311.8	3424.2	3777.2
Zc2hc1c	3553.4	2262	3588	3311.8	3424.2	3777.2
Otogl	3553.4	2262	3588	3311.8	3424.2	3777.2
Gcgr	3553.4	2262	3588	3311.8	3424.2	3777.2
Pamr1	3553.4	2262	3588	3311.8	3424.2	3777.2
Spata19	3553.4	2262	3588	3311.8	3424.2	3777.2
Ppp1r27	3553.4	2262	3588	3311.8	3424.2	3777.2
Dclk3	3553.4	2262	3588	3311.8	3424.2	3777.2
Apool	3553.4	2262	3588	3311.8	3424.2	3777.2
Erap1	3553.4	2262	3588	3311.8	3424.2	3777.2
Ctrc	3553.4	2262	3588	3311.8	3424.2	3777.2
Med9	3553.4	2262	3588	3311.8	3424.2	3777.2
Epb42	3553.4	2262	3588	3311.8	3424.2	3777.2
Homez	3553.4	2262	3588	3311.8	3424.2	3777.2
Cacna1s	3553.4	2262	3588	3311.8	3424.2	3777.2
Kdr	3553.4	2262	3588	3311.8	3424.2	3777.2
Ahcy	3553.4	2262	3588	3311.8	3424.2	3777.2
Slc26a10	3553.4	2262	3588	3311.8	3424.2	3777.2
Pof1b	3553.4	2262	3588	3311.8	3424.2	3777.2
Irak3	3553.4	2262	3588	3311.8	3424.2	3777.2
Agtr2	3553.4	2262	3588	3311.8	3424.2	3777.2
Loxl2	3553.4	2262	3588	3311.8	3424.2	3777.2
Gata2	3553.4	2262	3588	3311.8	3424.2	3777.2
Tgm2	3553.4	2262	3588	3311.8	3424.2	3777.2
Trpv4	3553.4	2262	3588	3311.8	3424.2	3777.2
Pycr1	3553.4	2262	3588	3311.8	3424.2	3777.2
Pnmt	3553.4	2262	3588	3311.8	3424.2	3777.2
Casq1	3553.4	2262	3588	3311.8	3424.2	3777.2
Pgap3	3553.4	2262	3588	3311.8	3424.2	3777.2
Lipc	3553.4	2262	3588	3311.8	3424.2	3777.2
Notum	3553.4	2262	3588	3311.8	3424.2	3777.2
Atp1a4	3553.4	2262	3588	3311.8	3424.2	3777.2
Fos	3553.4	2262	3588	3311.8	3424.2	3777.2
Aldh1a2	3553.4	2262	3588	3311.8	3424.2	3777.2
Fsd2	3553.4	2262	3588	3311.8	3424.2	3777.2
Comp	3553.4	2262	3588	3311.8	3424.2	3777.2
Adamts8	3553.4	2262	3588	3311.8	3424.2	3777.2
Ikzf3	3553.4	2262	3588	3311.8	3424.2	3777.2
Rac3	3553.4	2262	3588	3311.8	3424.2	3777.2
Fam129a	3553.4	2262	3588	3311.8	3424.2	3777.2
Zpbp2	3553.4	2262	3588	3311.8	3424.2	3777.2
Batf	3553.4	2262	3588	3311.8	3424.2	3777.2
Trim71	3553.4	2262	3588	3311.8	3424.2	3777.2
Tsen54	3553.4	2262	3588	3311.8	3424.2	3777.2
Gsdma	3553.4	2262	3588	3311.8	3424.2	3777.2
St14	3553.4	2262	3588	3311.8	3424.2	3777.2
Llgl2	3553.4	2262	3588	3311.8	3424.2	3777.2
Homer2	3553.4	2262	3588	3311.8	3424.2	3777.2
Tgfbr2	3553.4	2262	3588	3311.8	3424.2	3777.2
Egfl6	3553.4	2262	3588	3311.8	3424.2	3777.2
Neu2	3553.4	2262	3588	3311.8	3424.2	3777.2
Itgb1bp2	3553.4	2262	3588	3311.8	3424.2	3777.2
Kif23	3553.4	2262	3588	3311.8	3424.2	3777.2
Tlr8	3553.4	2262	3588	3311.8	3424.2	3777.2
Tlr7	3553.4	2262	3588	3311.8	3424.2	3777.2
Syt17	3553.4	2262	3588	3311.8	3424.2	3777.2
Slc16a3	3553.4	2262	3588	3311.8	3424.2	3777.2
Smim5	3553.4	2262	3588	3311.8	3424.2	3777.2
Prps2	3553.4	2262	3588	3311.8	3424.2	3777.2
Paqr5	3553.4	2262	3588	3311.8	3424.2	3777.2
Abhd16b	3553.4	2262	3588	3311.8	3424.2	3777.2
Myh7b	3553.4	2262	3588	3311.8	3424.2	3777.2
Cmc1	3553.4	2262	3588	3311.8	3424.2	3777.2
Ano1	3553.4	2262	3588	3311.8	3424.2	3777.2
Eomes	3553.4	2262	3588	3311.8	3424.2	3777.2
Uts2r	3553.4	2262	3588	3311.8	3424.2	3777.2
Vill	3553.4	2262	3588	3311.8	3424.2	3777.2
Itga11	3553.4	2262	3588	3311.8	3424.2	3777.2
Ogfod3	3553.4	2262	3588	3311.8	3424.2	3777.2
Myd88	3553.4	2262	3588	3311.8	3424.2	3777.2
Mid1	3553.4	2262	3588	3311.8	3424.2	3777.2
Exog	3553.4	2262	3588	3311.8	3424.2	3777.2
Scn5a	3553.4	2262	3588	3311.8	3424.2	3777.2
Scn10a	3553.4	2262	3588	3311.8	3424.2	3777.2
Scn11a	3553.4	2262	3588	3311.8	3424.2	3777.2
Metrnl	3553.4	2262	3588	3311.8	3424.2	3777.2
[truncated: 9,444 more rows]

## Sheet: ortho-Rat.all
Gene	Granule	Purkinje	Basket	Astrocyte	Oligo	OPC
Itga7	2.4	9793.7	5162.9	2681.8	8627.4	7903
Calb2	9.6	5342.5	6698.7	4127.8	6551.3	6470.3
Gabra6	11.4	6523	5935.1	7923.7	3922	7443.6
Cbln1	15.5	11027.2	6590.5	6440	3151.3	7554.9
Fat2	15.6	6302.1	7546.6	7492	5253.1	5520
Cdh15	15.6	5134.6	5164.9	6609.8	6301.2	6182.1
Tesc	19.7	4105	5442.6	5672.6	5378.2	5315.7
Gabrd	24.8	4103.2	5441.6	5671.6	5376.4	5314.8
Rgl3	25	10370.6	6874.5	3482.7	9131.3	4419.8
Cbln3	25.6	10428.4	4765	6366.9	3220.9	9538.9
Mvp	28.6	9530.8	8980.5	5395.8	5670.6	3438.3
Neurod1	29	8741.2	3297.1	6475.4	7016.1	8439
Kcnh1	29.4	4102.6	5441	5671.6	5375.7	5313.8
Chn2	30.3	8920.6	9771.1	7139.8	2843.5	4607.8
Il16	36.4	5032.3	6344.4	6545.9	6272.4	4879.4
Camk4	39	3951.6	6443.3	6551.2	6306.1	6178.8
Grin2c	41.1	7924	9002.7	2767.5	7099.1	6507.8
Tmem51	42.6	5994.5	7824.1	6577.5	7706.4	3780.5
Slc17a7	47.4	6970.6	8280.8	5909.4	7123.4	4680.4
Shisa8	53.1	7165.9	7818.8	5963	3989.9	8048.7
Ppfia4	69	9460.7	5850.9	2828.4	9453.3	6646.2
Scara3	72.8	4091.3	5435.7	5666.5	5363.1	5305.2
Kcnk1	76.8	5759	3139.1	5609.7	9512.2	9463.5
Ak4	77.6	7660.2	4324.6	5793.8	8661.2	6948.4
Mpp3	77.8	6948	2471.6	5088.9	11096.1	8734.8
Zfp449	81	6147.2	9126.2	10598.3	5087.6	3253.3
Ncapd2	83.5	9570.7	9326.4	4172.1	7619.5	3127.2
Sel1l3	84.4	5424.7	3991.4	6941.7	6540.2	6426.7
Camkk2	84.9	2641.8	5801.6	8569.4	9433	8240.6
Actl6b	86.8	8233.2	2819.8	4761.7	10554.3	7949.5
Rnf182	93	7662.3	7877.9	4505.1	8668.5	4518.3
Als2	93.8	10432	2771.1	5218.9	8993.4	6851.3
Syt4	95.4	4576.9	3187.9	6837.2	10328	9393.4
Rtn4r	96.3	4083	5432	5662.4	5356	5298.8
Rnf112	98.2	6659.1	10586.9	9499.9	2880.5	4591.6
Atp1a1	99.5	10848.7	4940.8	6829.2	3228.3	8504.8
Tmem266	105.6	6447.1	3458.5	6898.7	7472.5	7334.8
6430573F11Rik	111.8	7035.9	4471	3695.4	10340.5	8712.8
Sema3g	114.5	6501.1	4460.8	5584.7	7557.1	7417.4
Gprc5c	120.4	5070.2	5317	6547.6	6232.4	6117.9
Cemip	121.9	5174.7	6489.2	6705.7	6415.6	4204.4
Capn1	124.8	5896.4	7236.7	6509.4	7100.9	4556.6
Arpp21	125.2	5685.4	6841	7048	6788.4	2624.9
Ppargc1b	125.8	5704.9	4969.2	3926.7	10348.2	9258.3
Calhm3	126.4	5362.2	6630.6	6859	6563	3574.3
Rtn4rl1	127.2	2540.7	6714.1	6869.4	6640.2	6572.5
Chgb	133	6793.7	3086.7	4455.6	9119.6	10752.7
Kcnj12	134.6	4073.6	5428.7	5658.6	5347.2	5292.4
Ccng2	137.2	10063.9	4818.6	6274	3571.9	9475.1
Dusp5	138.6	4072.4	5428.2	5658.4	5346.3	5291.4
Jph3	140.4	7795.4	6521	7423.5	8771.7	2903.5
Etv1	144.8	6818.1	7974.2	8179.8	4909.9	3628.3
Rims1	145.5	6548.8	3460.1	9344.2	9001.7	5025.9
Tmem44	147.7	4069.8	5425.8	5656.8	5343.2	5288.7
Ski	153.6	9151.7	9018	5816.6	4029	6137.8
Reln	160.2	4065.8	5425	5655.3	5340.8	5286.8
Mettl7b	161.4	5043.1	6446.8	5064.8	6291.7	6188.6
Ccdc120	163.7	8348	4807.5	3349.4	10581.8	7126.6
Sphkap	167.9	4973.7	2814	8260.8	7930.3	7830.4
Ablim3	168.2	5661	3242.8	7088.2	6671.4	6580.9
Sptb	174.5	3047.6	7539	7659.5	7415.9	5995.4
Vwa7	175.2	7705.7	7805.2	5695.1	8701.8	3141.3
Wdfy3	178	10221.1	5953.5	7039.9	3327.9	6645.5
Olfm1	183.6	7730.4	5292	7106.5	10236.5	3714.1
Phpt1	187.9	4218.2	3586.7	5864.2	10632.2	9570.4
Itga11	189.5	6256.2	4364.4	7745.7	7370.1	5816.7
Kcnk3	191.5	4976.5	6311.3	6517	6219.2	4890
Cadps2	197.3	4054.2	5419.8	5650.4	5332	5277.4
Snrk	201	10041.1	4484.8	3507.2	8484.4	7563.5
Fbxo45	201.3	9894.9	8226.1	6967	4030.8	5047.7
Stxbp1	202.2	6510.3	2984.3	5073.3	10405.9	9168
Adcy1	210.2	3867.8	3528.5	7167.1	11203.7	8427.1
Ndst3	210.3	5286.2	4321.7	6829.1	6437.4	6322.4
Zfp771	214.6	9804.2	6440.6	5559.7	6854.2	5204.2
Rps6ka1	215.8	5726	6884	7085	2603.8	6758.8
Susd2	219.2	5242.8	7406.6	4550.3	7174	7016.5
Supt4a	219.9	10285.6	7901.2	5439.8	4003.7	6516.6
Stmn2	221.8	2932.9	5489.5	8894.7	8582.1	7285.5
Grb7	222	4048.9	5414.8	5644.9	5324.8	5271.7
Caln1	222.6	3680.2	8160	8287.3	8118.2	3318.9
Kcnc1	224.4	5735.1	5248.9	2778.9	10863.3	9459.4
Prpf38a	225.5	8679.5	7208.1	8643	5975.5	3709.2
Nedd4l	226.9	9111.9	7026.1	3046	9171.5	5687
Pgbd5	230.4	3885	3362.5	7046.5	10623.3	9205.2
Mmp24	231.2	2790.7	4669.1	6928.3	9485.6	9437.8
Fam171a2	232.1	10506.2	6877.7	4586.8	9670.9	2406.1
Mrgprf	235.4	5209.9	6521.2	6753.3	6442.1	3961.2
Fzd7	240.7	5174.5	6587.5	4421.3	6411.3	6329.6
Mapk12	242.8	6689.3	7931.4	3656.7	7779.1	5291.6
Scn2a	244.6	5178.7	2817	7645.1	10665.1	7135.6
Tmem109	246	10389.3	5209.4	3280	7168.9	7099.6
Ddrgk1	246.3	10605.4	7197.9	5090.6	6286.2	3930.9
Kcnk10	247.6	5068.7	6408.8	6622.5	6317.2	4444.4
Nmt1	249.1	6705.4	8946.1	5430.1	7150.2	4737.8
Srrm4	250.6	7630.1	4535.5	2810.8	8310.8	8285.9
Scn2b	251.5	6808.3	2879.5	4523.8	10933	9016.2
Scn1b	252.5	7273.4	2611.1	4742.6	9100.6	10382.9
Pan3	260	9185.9	4333.5	8532.5	5159.4	6939
Erc1	266	7446.4	3493.1	6610.9	8416.9	7153.1
Rnf39	272.5	4033	5410	5641	5315	5260.6
Bsn	276.6	4070.6	3762.2	7204.1	10711.6	8333.2
Car10	277	7474.6	4939.9	2729.8	8211.9	8168.8
Rhbdl1	278.7	7139.2	4135.2	4724.4	10980.8	7679.2
Plcxd3	284.2	5493.6	3595.5	6999	6567.7	6464.6
Svop	289	8050.4	2754	5826.7	8870.2	7623.3
Dgkd	289.8	8885.8	8673.4	5926.8	3500.6	6771.7
Lamp5	291.8	4026.6	5405.7	5637.2	5310.3	5254.8
Syt12	292.4	7862	2625.8	5479	10002.3	8499
Slc8a2	293.6	8186.4	9231.1	5539.6	7909.8	2092.4
Susd6	296.3	10754.3	3793.2	6435.7	4834.5	8227.5
Gtf2f1	297.4	4727.8	7069.5	3308.2	9043.3	9471.7
Atpif1	298	6321.7	5261.7	3362.7	8047.2	10736.1
BC017158	298.1	9298.1	6363.6	6802.2	5043.5	6520.2
Golga7b	298.6	5158.9	4704.6	6706.4	6333	6217.7
Tmem62	304.5	6135.8	4714.2	8610.3	4795.4	10453.8
H6pd	304.6	8507.5	3745.3	7241.2	7156.9	7308.1
Specc1	320.4	9031.9	6765.4	9178.3	3105.4	5912
Rab27a	320.6	6949.7	6113.7	5257.1	8055.7	5944.1
Cdkn2aip	323.2	6002	5106.7	6584.3	7100.6	10135.1
Chchd1	328.5	8609	3857.6	7345.4	5104.5	9578.4
Stx1b	331.4	7673.8	4837.9	5783.8	11158.9	4808.3
Jund	333.4	11111.1	8836.2	6701.6	2482	5004.9
Tmem130	333.4	8517.5	2991	3941.7	10978.6	7514.4
Pxn	336.2	7966.6	9081.1	3906.3	7689.1	4126.5
Tmem63c	336.8	2783.8	6632.4	6779.8	6511.3	6428.6
Kcnj3	337.2	7330.7	2272.2	5662.3	8136.5	8085.8
Slc45a1	337.5	4472.4	6902.1	8726.7	9946.1	3853.6
Cbfa2t3	338.3	4883.5	6286.7	5506.5	6131.5	6037
Atp2b3	341.1	8740.2	2205.5	4911.4	10815.4	7370.1
Tmem163	342.6	7196.2	8219.8	8392.4	5148.4	2366.6
Elavl3	344.8	8857.7	5533.4	8645	3169.8	8092.2
Grik2	346.6	6902	8034.1	8236	3497.8	4639.1
Rit2	346.8	7462.5	3252.5	8075	8397	5788.9
Zic1	350.8	10892	4541.1	2309.7	8958.6	7281.6
Vsnl1	351	4011.6	5398.4	5630.4	5298.9	5242
Akap12	352.8	7957.9	4835.6	3797.7	9771.6	7578.1
Nap1l3	354.2	9648.3	3561	7004.1	6316.1	7317.1
Idi1	355.1	5053.8	6410.4	6608	4654.4	6193.6
Rer1	356.1	8312.9	8807.3	7079.5	4181.6	5241.7
Sstr3	357.3	6354	7683.7	3537.7	6236.4	7374.6
4931428F04Rik	358.6	8076.7	4313.4	7726.7	10114.6	3520.3
Ppp3ca	362.1	3058.3	8010.5	8770.2	8035	6141
Mgat3	362.8	9605.4	5603.8	3593.8	6879	8216
Actl7a	363.2	4009.3	5395.6	5627.2	5297.8	5240.7
Nfatc2ip	365.6	5895.6	7279.4	4946.7	6113.6	6950.8
Tmem132a	365.7	10345.5	2662.8	4018.3	7293.6	9562
Upf3b	367.7	10016.2	4205.7	5493.2	8924.5	5304.1
Usp3	370.7	7638.1	4040.9	7589.6	9614	5084.5
Tceal9	373	5083.3	6515.5	4561.9	6333.9	6239.3
Rapgef4	373.1	6484.2	5837.9	7952.4	7580.2	3574
Svep1	373.2	5170.8	6505.6	6733.2	6413.8	3899.7
Ncl	373.3	10148.9	7038.7	7173.5	4675.1	4949.9
Neurl1a	375	5682.2	6845.4	7048.9	6780.2	2380.4
E330009J07Rik	375.8	10968.7	7035.7	8367.2	2448.4	5011.2
Lonrf2	376.1	4769.9	2970.1	6947.8	10934.8	8316.3
Ppm1d	379.8	9857	6331	8966.3	3418	5279.5
Cadm3	379.8	10400.2	2079.2	5014.7	9539.7	6919.7
Agbl2	382.3	4002.7	5393.8	5626.4	5291.8	5234.4
Exph5	386.8	2419	6583.1	7737.5	7481	7355.9
Ddx5	387.4	10691.4	4001.2	6669.1	5062.1	7719.2
Slitrk1	389.2	4285.1	7031.4	10342.1	9320.2	2945.6
Psd	391.4	8677.1	2826.8	4132.3	8004.3	10251.8
Zbtb22	393.5	5500.2	6758.6	6970.1	2768.3	6588.4
Oplah	397	7777.4	7940.2	2486.7	6014.3	8554.7
Abcc8	399.5	3080.7	6656	8680.5	10366	5097.2
Bckdk	405.7	10417.3	6356.5	4903.9	4020.6	8231.6
Bicd1	406.7	4703.8	8423	7623.8	8201.9	4038.3
Polr3b	410.6	8884.1	4444.8	6684.3	8686.1	5268
Sergef	413	8042.3	7331.8	5311.1	8979.5	3357.3
Sdc2	413.5	5646.1	6879.5	2825.4	6730.3	6701.8
Tarbp1	416.4	6694.8	2837.5	5537.7	10414.7	8397.5
Lgi1	417.2	4997.4	6434.7	4927.6	6258	6164.6
Dhx16	417.9	4802.9	5073.2	7201.7	8995.5	7943
Eif4e3	419.8	4264.1	6680.7	9289.7	8958	3816.5
Lurap1	420.7	9025.8	7715.5	7536.4	2297.3	7204.2
Cpsf4	422.5	5788.4	9645.3	4239.2	6440.7	8369.4
Zfp397	423	10193.4	4975.5	3662.3	7088.5	8109.5
Arf5	429.7	7551.4	8432	3354.9	7303	6176.3
Pdzd3	431.4	8715.7	8962.7	3154.8	4615.1	7285.6
Usp46	434.5	2870.9	5128.8	6460.1	10656.2	8773.8
Anp32b	437	10035.2	9451.7	6365.5	3470.4	4614.2
Slc39a3	437.7	9188.3	8494.9	5819	5839.9	2840.5
Map3k5	440.4	3986	5385.8	5620.6	5280.4	5222.1
Cntnap1	443.6	5659.5	2700.5	5469.6	9369.8	10779.1
Exoc3l	449.1	4949.1	6395.8	4937.3	6216.2	6118.5
Sms	455.1	5090.4	4739.6	6659.3	6277.8	6155.3
C2cd2	459.4	7889.4	4622.6	7495	10095.4	3697.9
Tbc1d16	461.3	7238	10502.4	6634.8	5389.5	4036.9
Khnyn	463.8	6684.1	7481.1	5038.5	7734.3	4907.6
Ctu2	465.7	7445.4	6001.8	4043.4	7899.6	6951.7
Lin7c	466	7877	3471.3	6080.7	7296	8412
C1rl	467.3	3977.3	5381.1	5616.6	5274.7	5215.5
Speg	467.4	9039.6	2592.2	4947.3	9630.9	6758.1
Cntn2	468	11179.3	6985.7	5002	1921.4	8865.4
Mtch2	468.2	8853.9	8606.5	5278.2	4792.5	6622.2
Vat1l	468.5	5660	6833.9	7039.3	6763.4	2347.8
Zrsr2	469.6	4292.8	6760.2	6884.7	10622.9	5130.1
Cdh7	470.6	5019.6	5036.9	6572.2	6210.9	6090.2
Gpr153	474.6	7274.5	8322.1	5413.5	8190.1	1969.8
Trabd	480.2	8993.4	5874.1	4932	8600	6122.5
Slc18b1	480.2	9161.4	5931.9	3652.5	8362	6642.8
Unc13c	480.5	5488.7	3422.8	7002	6559.4	6454.8
Kcnq2	481.8	5612.8	5284.4	8866.4	10216.1	3912.2
Slc9a1	484.4	10801.5	6401.8	5259.6	7928.7	3262
Tll1	490.7	3971.6	5378.6	5613.6	5270.2	5210.2
Hectd3	490.7	9563.5	5397.2	4529.1	5616.8	8091.9
Lhfp	490.9	11041.6	4949	3211.8	6193.6	8497.8
Mark4	495	8270.2	4598.4	4178.3	10315.3	6846.9
Cacnb3	498.1	7234.8	4859.5	3168.9	8055	7987.6
Pxylp1	506.2	4793.8	6176.8	6376.9	6056	5183.6
Map1s	509.3	6275.7	8535.2	5733.5	6955.9	5653.5
Psip1	509.4	8438.2	3201.8	6619.9	8403.8	7173
Mab21l2	509.4	4319.1	5126.6	6812.4	8798.9	8619.9
Caly	511.7	8722.9	2743.4	7374.1	9418.1	4675.8
Galnt9	513.2	2282.6	5223.4	7501.3	9075	8947.8
[truncated: 11,228 more rows]

## Sheet: ortho-Mouse
Gene	Granule	Basket	Astrocyte	Oligo	OPC
[truncated: 11,443 more rows]

[truncated: 2 more sheets: ortho-Rat, ortho-Human]
