# Supplementary material for: Species and cell-type properties of classically defined human and rodent neurons and glia
Source: eLife. 2018 Oct 15;7:e37551. doi: 10.7554/eLife.37551 (PMC6188473; doi:10.7554/eLife.37551)
Supplement: Supplementary file 4. — Also mouse and human IDs for genes that are unchanged in gene expression between the two species. [file elife-37551-supp4.xlsx]

## Sheet: m.h.granule
Gene	baseMean	log2FoldChange	lfcSE	stat	pvalue	padj	rpkm
Vwc2	4828.84	-10.3886	0.359943	-23.3053	3.91289e-120	2.34578e-116	7.90934
Pde1a	24423.7	-10.256	0.362234	-22.7918	5.52705e-115	2.20898e-111	8.8704
Clvs2	3687.44	-9.0972	0.326107	-21.7634	5.15391e-105	8.82791e-102	8.45151
Meis2	1518.3	-8.96586	0.377634	-18.4461	5.60883e-76	5.60416e-73	5.73545
Cobl	2679.07	-8.89355	0.316408	-21.7869	3.08841e-105	6.17168e-102	6.03991
Galnt5	1297.98	-8.21773	0.376836	-16.4998	3.67903e-61	1.91789e-58	7.36643
Ifit2	551.609	-8.20865	0.490754	-12.6512	1.1013e-36	2.12976e-34	7.29548
Basp1	1072.12	-7.85306	0.384066	-15.2397	1.92633e-52	7.45056e-50	7.03887
Clip4	965.486	-7.83127	0.341781	-17.0614	2.87424e-65	1.91456e-62	6.70329
Pde5a	3457.98	-7.79145	0.350622	-16.5177	2.73807e-61	1.49225e-58	7.52257
Rasgrp1	2541.64	-7.36493	0.79382	-6.75837	1.39555e-11	5.32887e-10	7.92976
Adamts16	4026.1	-7.23113	0.400277	-13.0688	4.96696e-39	1.14527e-36	7.35158
Sh3gl3	2719.09	-7.1049	0.287976	-17.7268	2.60329e-70	1.83608e-67	6.86163
Stac	1944.02	-6.71436	0.350616	-13.4459	3.25346e-41	9.28784e-39	6.40799
Dab1	9880.07	-6.66734	0.241945	-19.2909	6.40455e-83	7.67906e-80	7.39494
Iqsec3	2222.82	-6.66332	0.378003	-12.3367	5.74286e-35	1.04329e-32	7.14622
Nkain2	21584.6	-6.4476	0.340626	-13.0571	5.78545e-39	1.30882e-36	7.24081
Sgcz	10314.6	-6.31558	0.26279	-16.4221	1.32817e-60	6.36989e-58	6.0321
Mal2	696.294	-6.09411	0.335609	-12.199	3.1448e-34	5.54503e-32	7.08429
Spats2l	815.803	-6.05799	0.313563	-12.9416	2.62219e-38	5.6143e-36	5.09578
Ninl	546.11	-6.05706	0.332697	-12.1944	3.32783e-34	5.78271e-32	4.89756
Colgalt2	1121.53	-5.92702	0.297	-13.2223	6.52588e-40	1.63011e-37	6.31797
Lurap1l	878.65	-5.80933	0.394732	-9.65043	4.89495e-22	4.01989e-20	7.05281
Kcnh7	6760.84	-5.80371	0.38284	-9.93551	2.91682e-23	2.69021e-21	6.7102
Hacl1	483.225	-5.80311	0.319162	-11.9159	9.77526e-33	1.52215e-30	6.4061
Slc41a3	594.369	-5.78353	0.332494	-11.3792	5.3064e-30	7.22997e-28	5.78663
Map3k21	471.494	-5.78244	0.39508	-9.57385	1.03002e-21	8.28853e-20	5.88846
Arhgap29	1702.89	-5.70978	0.330003	-11.2417	2.54574e-29	3.24718e-27	7.53914
Slc26a5	504.598	-5.577	0.42558	-8.405	4.27853e-17	2.55222e-15	5.64885
Dok6	3471.08	-5.47343	0.308642	-11.2539	2.21553e-29	2.85637e-27	5.77243
Cdh11	864.239	-5.39731	0.412632	-8.23326	1.82186e-16	1.0402e-14	4.99312
Pacsin2	762.044	-5.33343	0.354861	-9.39363	5.79656e-21	4.48392e-19	5.23312
Frem1	1979.11	-5.2351	0.301187	-10.7412	6.52143e-27	7.37659e-25	6.32599
Fggy	3277.3	-5.21747	0.321998	-9.99218	1.64912e-23	1.55692e-21	5.61414
Chst8	615.234	-5.20652	0.295701	-10.8438	2.13461e-27	2.53406e-25	5.62554
Glis1	735.543	-5.18711	0.402481	-7.91866	2.40074e-15	1.2625e-13	4.5121
Sncaip	2275.72	-5.16918	0.325219	-9.74473	1.94291e-22	1.66597e-20	6.73819
Zfp618	1297.49	-5.13273	0.31062	-10.0854	6.40866e-24	6.29835e-22	5.72997
Epha4	1169.86	-5.11588	0.378592	-8.23019	1.86923e-16	1.06219e-14	5.7564
Sh3pxd2b	958.273	-5.06402	0.295574	-10.3663	3.52781e-25	3.71039e-23	5.80239
Ppp1r16b	849.238	-5.00878	0.286608	-10.4979	8.83058e-26	9.53861e-24	5.68347
Cdk15	735.827	-4.94832	0.268311	-10.9885	4.34301e-28	5.25987e-26	5.87081
Slc25a13	1063.28	-4.93695	0.296232	-9.91436	3.60565e-23	3.2505e-21	5.19163
Ddah1	1220.04	-4.90785	0.387546	-7.50324	6.22578e-14	2.95048e-12	5.87262
Kank1	1009.44	-4.90118	0.254022	-11.421	3.2851e-30	4.63392e-28	4.88865
Zcwpw1	699.195	-4.88568	0.347732	-8.29856	1.05384e-16	6.07479e-15	7.46563
Rapgef5	2202	-4.86569	0.309123	-9.27041	1.85429e-20	1.38093e-18	6.02444
Prkd3	647.933	-4.86559	0.311022	-9.21346	3.15786e-20	2.25373e-18	6.0481
Fnbp1l	491.607	-4.85565	0.452016	-6.31758	2.65683e-10	8.84872e-09	4.95264
Dkk3	459.631	-4.76041	0.391626	-7.04859	1.80746e-12	7.55101e-11	6.15649
Col13a1	985.678	-4.71164	0.272179	-9.9627	2.21945e-23	2.079e-21	5.45279
Itga9	1044.51	-4.70058	0.358137	-7.54063	4.67693e-14	2.25206e-12	4.30859
Agbl3	976.791	-4.66625	0.320726	-8.31315	9.3193e-17	5.39799e-15	5.46567
Lrfn2	938.034	-4.62598	0.259121	-10.1342	3.89478e-24	3.85937e-22	5.06994
Efna5	1965.53	-4.62335	0.358552	-7.31652	2.54481e-13	1.13008e-11	5.40192
Epb41l5	2820.2	-4.61716	0.231135	-11.3231	1.00859e-29	1.35877e-27	6.89034
Zdhhc15	417.051	-4.56853	0.419349	-6.12502	9.06698e-10	2.86087e-08	4.2293
Tmc2	662.417	-4.45486	0.427801	-5.73833	9.5614e-09	2.7038e-07	5.398
Cep112	3083.6	-4.39317	0.25211	-9.49255	2.25442e-21	1.7667e-19	5.2457
Sfmbt2	1573.3	-4.37659	0.301071	-7.89377	2.93182e-15	1.53504e-13	5.4317
Antxr1	625.102	-4.23155	0.292759	-7.62248	2.48852e-14	1.22788e-12	4.18982
Cdh10	3557.9	-4.22909	0.258359	-8.62788	6.25e-18	3.92343e-16	7.25909
Gk5	426.105	-4.19116	0.326535	-6.71033	1.94179e-11	7.32142e-10	5.42513
Gatm	483.942	-4.1368	0.313413	-6.81785	9.24109e-12	3.6689e-10	7.54968
Me1	526.401	-4.11678	0.319255	-6.63038	3.34822e-11	1.22768e-09	4.03137
Lima1	2850.51	-4.08919	0.210211	-9.93855	2.82909e-23	2.62952e-21	7.49491
Gpsm2	881.135	-4.08834	0.279359	-7.47544	7.69445e-14	3.60377e-12	6.64475
Runx2	553.559	-4.08162	0.306768	-6.78567	1.15552e-11	4.49829e-10	4.06821
Rai14	426.308	-4.03414	0.428702	-4.7449	2.08613e-06	4.63199e-05	4.16207
Ankrd6	661.637	-4.01168	0.318704	-6.31208	2.75307e-10	9.14384e-09	5.98682
Mob3b	1335.27	-3.98851	0.417908	-4.75825	1.95283e-06	4.34406e-05	5.40815
Acmsd	423.922	-3.97338	0.357532	-5.51946	3.40035e-08	9.26595e-07	5.47103
Vipr1	514.982	-3.90025	0.371326	-5.11747	3.09666e-07	7.65545e-06	6.6168
Slc16a9	848.599	-3.88788	0.345749	-5.46027	4.75412e-08	1.27236e-06	6.58576
Crtac1	417.961	-3.84148	0.289046	-6.37088	1.87941e-10	6.40173e-09	4.0903
Ell2	633.706	-3.82488	0.359091	-5.08195	3.73589e-07	9.1415e-06	5.78149
Rnls	2789.97	-3.78257	0.244997	-7.27588	3.44167e-13	1.51156e-11	5.95544
Ctdspl	3154.66	-3.78058	0.261385	-6.81213	9.61658e-12	3.79285e-10	7.42505
Rnf43	637.236	-3.77996	0.328674	-5.41557	6.10932e-08	1.62419e-06	6.06391
Pam	1829	-3.76559	0.262889	-6.71611	1.86643e-11	7.05945e-10	6.20097
Tubb4a	6015.84	-3.74865	0.334285	-5.231	1.68592e-07	4.29176e-06	12.1821
Slc36a1	1721.72	-3.6716	0.310822	-5.378	7.53159e-08	1.98034e-06	7.95899
Glra2	1349.03	-3.66615	0.257626	-6.46731	9.97632e-11	3.5078e-09	5.46464
Cflar	1654.9	-3.6494	0.267351	-6.16944	6.85313e-10	2.18535e-08	7.48347
Ptprb	1867.06	-3.61987	0.228048	-7.1032	1.21899e-12	5.20132e-11	6.66565
Shroom3	2685.43	-3.59754	0.23647	-6.75578	1.42064e-11	5.40746e-10	5.67127
Slc35f4	8411.09	-3.57047	0.240695	-6.52472	6.81278e-11	2.41672e-09	7.49886
Slc1a4	662.266	-3.50574	0.261722	-5.75322	8.7557e-09	2.49955e-07	6.97567
Khdrbs3	539.407	-3.4931	0.317517	-4.70241	2.57114e-06	5.65651e-05	4.18389
Cdk14	6351.03	-3.46293	0.268588	-5.44675	5.12982e-08	1.36986e-06	6.0806
Tpm4	1554.49	-3.45959	0.230864	-6.32229	2.57707e-10	8.63104e-09	8.21093
Dpy19l1	1882.54	-3.45156	0.231977	-6.25735	3.91572e-10	1.27404e-08	6.81242
Mettl24	480.635	-3.44533	0.284039	-5.08848	3.60936e-07	8.86809e-06	4.80431
Nin	1343.27	-3.44146	0.277967	-5.18571	2.1519e-07	5.43186e-06	6.38042
Wdsub1	766.635	-3.41641	0.268315	-5.27891	1.29956e-07	3.33656e-06	6.60291
Chd1l	690.472	-3.40156	0.28708	-4.88211	1.04956e-06	2.40156e-05	6.4033
Trpm2	846.029	-3.38412	0.286532	-4.83059	1.36127e-06	3.08536e-05	5.9308
Tgfbr1	674.667	-3.33214	0.26239	-5.07694	3.83567e-07	9.36654e-06	6.48833
Flt3	927.469	-3.29368	0.23854	-5.42333	5.84976e-08	1.55864e-06	5.93924
BC003331	1016.29	-3.17375	0.240615	-4.87812	1.07104e-06	2.44605e-05	7.14509
Them4	570.153	-3.14411	0.247984	-4.61365	3.95654e-06	8.48638e-05	6.64325
Pde4d	40808.1	3.18736	0.190055	6.24748	4.17135e-10	1.34698e-08	7.6198
Pcdh9	57878.7	3.36631	0.217651	6.2775	3.44055e-10	1.12404e-08	8.69234
Nxn	3858.03	3.47444	0.230733	6.39023	1.65633e-10	5.65795e-09	7.42115
Has1	482.429	3.49276	0.286984	5.20157	1.97615e-07	5.00932e-06	8.0059
Rasa3	2028.35	3.51798	0.254401	5.96689	2.41811e-09	7.34003e-08	6.84894
St3gal5	4333.61	3.51813	0.224484	6.76275	1.35398e-11	5.18665e-10	8.90532
Gramd4	620.838	3.54484	0.324598	4.75925	1.94316e-06	4.33058e-05	5.59567
Hcfc2	930.624	3.5966	0.260901	6.11954	9.3845e-10	2.95329e-08	7.08659
Tecpr1	742.09	3.61424	0.343539	4.69884	2.61641e-06	5.74556e-05	7.28626
Mmd2	642.769	3.64716	0.284377	5.79216	6.94876e-09	2.03209e-07	6.45765
Syn3	2466.17	3.64897	0.225803	7.30271	2.82036e-13	1.24783e-11	5.14453
Tmtc4	3771.59	3.67914	0.238282	7.04688	1.82969e-12	7.61737e-11	8.53461
Plec	685.627	3.68606	0.358856	4.69842	2.62178e-06	5.74683e-05	6.13921
Ltbp2	728.909	3.69253	0.364126	4.64818	3.34873e-06	7.23446e-05	5.57521
Tango2	993.267	3.7517	0.258814	6.76816	1.3043e-11	5.02846e-10	7.19792
Timp3	635.091	3.78432	0.308311	5.78742	7.14758e-09	2.08008e-07	6.34913
Gpsm1	563.795	3.87273	0.306311	6.1138	9.72844e-10	3.04664e-08	6.77427
Dpysl4	474.084	3.92901	0.306129	6.3013	2.95151e-10	9.77584e-09	7.50916
Kcnip3	1918.3	3.93576	0.321078	6.02895	1.65033e-09	5.06073e-08	7.5394
Kcnq3	3142.73	3.95293	0.28813	6.77795	1.21897e-11	4.72991e-10	6.03713
Cdc14b	1271.1	3.98492	0.280484	7.07674	1.47583e-12	6.2749e-11	6.62201
Lgr5	419.634	4.02667	0.346468	5.84952	4.93005e-09	1.45237e-07	4.30328
Mpp6	1239.28	4.04192	0.411878	4.95757	7.13789e-07	1.67155e-05	6.49323
Rasgef1b	772.582	4.05259	0.358701	5.7223	1.05088e-08	2.95777e-07	6.67718
Brinp2	546.973	4.05536	0.384758	5.34196	9.19485e-08	2.40188e-06	4.92574
Dgkz	756.607	4.14727	0.464278	4.62497	3.7465e-06	8.05026e-05	7.09088
Ttyh1	418.513	4.20236	0.343059	6.41978	1.36472e-10	4.70202e-09	7.29104
Btbd11	896.936	4.22835	0.351302	6.34312	2.25159e-10	7.62616e-09	4.38508
Slc29a4	871.601	4.24077	0.28264	7.928	2.22703e-15	1.18151e-13	8.10375
Tshz3	1033.68	4.24581	0.278303	8.06965	7.05e-16	3.84225e-14	6.4611
Scn9a	653.256	4.27563	0.394542	5.76778	8.03236e-09	2.3151e-07	4.75816
Tesc	982.893	4.3399	0.406456	5.75683	8.57062e-09	2.45842e-07	7.49059
Fmn1	1009.63	4.45634	0.32935	7.45813	8.7757e-14	4.07832e-12	4.08629
Sipa1l2	538.284	4.48842	0.37939	6.559	5.41694e-11	1.93878e-09	4.48173
Diaph2	5262.36	4.48887	0.229641	10.8381	2.27179e-27	2.64454e-25	5.57861
Etv6	1340.05	4.54442	0.289981	8.77444	1.71757e-18	1.11317e-16	5.21162
Phf21b	611.248	4.55144	0.395198	6.4561	1.07439e-10	3.76664e-09	5.78502
Stk3	2685.73	4.59106	0.239	10.8412	2.19517e-27	2.5804e-25	5.96548
Utrn	2785.16	4.61433	0.448728	5.82608	5.67446e-09	1.66349e-07	5.22951
Parp8	1764.21	4.6174	0.438715	5.96606	2.43045e-09	7.35887e-08	6.07816
Bcl2l15	501.666	4.67041	0.343974	7.7634	8.26816e-15	4.16534e-13	8.85844
Lgi3	402.305	4.69159	0.382715	7.03287	2.02323e-12	8.365e-11	8.4462
Hs3st5	1776.76	4.70208	0.30058	8.98954	2.48274e-19	1.66302e-17	5.13256
Slc9a9	2484.8	4.72315	0.314168	8.66781	4.40498e-18	2.77978e-16	4.86009
Fgd4	4987.73	4.76124	0.378223	7.30056	2.86578e-13	1.26326e-11	7.52257
Mapk12	512.261	4.78649	0.411889	6.76515	1.33168e-11	5.11759e-10	8.3347
Rdh10	430.378	4.84595	0.386938	7.35506	1.90843e-13	8.60227e-12	6.6257
Cux2	1049.36	4.89732	0.299901	9.66091	4.41935e-22	3.67687e-20	5.14673
Aifm3	1219.46	4.91029	0.393719	7.39178	1.44871e-13	6.60458e-12	8.71305
Ptpn22	2410.92	4.95333	0.290277	10.1742	2.58612e-24	2.58396e-22	8.23748
Abca8b	2153.1	4.96311	0.365444	8.10824	5.13594e-16	2.82477e-14	7.79358
Slc1a3	488.831	4.96937	0.447991	6.62819	3.39831e-11	1.24225e-09	5.29205
Mcc	6566.21	4.99432	0.290759	10.2983	7.1727e-25	7.35049e-23	6.80128
D930015E06Rik	496.451	5.01469	0.345792	8.71822	2.82619e-18	1.80245e-16	4.51638
Eml1	755.225	5.08082	0.318423	9.67525	3.84148e-22	3.22093e-20	5.16841
Slc44a5	1256.9	5.20055	0.268122	11.9369	7.59708e-33	1.19854e-30	4.79791
Inpp4b	14581.7	5.2321	0.253894	12.7301	4.02219e-37	8.03767e-35	6.92738
Nfatc2	801.218	5.33383	0.361421	9.22423	2.85613e-20	2.07545e-18	5.50532
Man2a1	623.221	5.35424	0.338192	9.91818	3.47042e-23	3.1523e-21	4.73482
Pxylp1	2313.41	5.36846	0.295008	11.4182	3.39131e-30	4.72811e-28	7.84561
Pard3	1750.52	5.4772	0.331213	10.4984	8.78934e-26	9.53861e-24	4.40087
Ptchd4	2484.54	5.48292	0.266488	13.0697	4.90626e-39	1.14527e-36	6.41912
Serinc2	474.429	5.53844	0.464624	7.61571	2.62255e-14	1.2887e-12	6.87212
Bmp5	527.768	5.5475	0.381988	9.28695	1.58775e-20	1.18982e-18	4.79667
Dpp10	10933.9	5.76283	0.415754	9.05063	1.42152e-19	9.68412e-18	6.62983
Gria1	1108.91	5.83903	0.43576	8.80997	1.25174e-18	8.2013e-17	4.41984
Tmem150c	1031.57	5.86156	0.316974	12.1826	3.84851e-34	6.59195e-32	6.37912
Angpt1	1180.43	5.92525	0.419965	9.3466	9.05115e-21	6.91231e-19	4.95737
Vipr2	561.911	6.09281	0.467734	8.75029	2.12805e-18	1.36445e-16	5.7097
D630045J12Rik	1716.52	6.10747	0.349253	11.7607	6.21937e-32	9.09394e-30	6.43811
Rgl3	636.83	6.19068	0.45424	9.22569	2.81743e-20	2.05982e-18	7.61744
Fgf13	3297.05	6.20162	0.28125	14.9391	1.83447e-50	6.66523e-48	5.42779
Ephb2	3171.31	6.26788	0.356091	11.9854	4.24034e-33	6.8705e-31	6.7502
Dfna5	563.139	6.34227	0.456714	9.50763	1.9505e-21	1.53859e-19	5.69307
Kcnb2	4047.43	6.43838	0.29658	14.9652	1.23895e-50	4.64218e-48	5.97806
Cdh4	2168.35	6.46628	0.332738	13.4228	4.44474e-41	1.23936e-38	4.98132
Cgnl1	1058.43	6.54862	0.445718	10.2052	1.88005e-24	1.89427e-22	5.5775
Mitf	1458.33	6.54876	0.348559	13.0502	6.33991e-39	1.40769e-36	5.48892
Tgfbr3	2326.91	6.59164	0.274257	16.7421	6.46836e-63	4.08187e-60	6.40555
Kank2	783.269	6.70761	0.416059	11.3148	1.10904e-29	1.46125e-27	7.3477
Arhgap10	3125.52	6.71073	0.283114	16.639	3.63659e-62	2.18013e-59	6.27373
Ntn4	3238.57	6.73903	0.304628	15.5568	1.43096e-54	5.91629e-52	7.65585
Daam2	2686.3	6.74593	0.33633	14.1109	3.25222e-45	1.02616e-42	7.34329
Prom1	1133.46	6.83075	0.392688	12.3018	8.86268e-35	1.58602e-32	6.12003
Ano3	3229.59	6.93447	0.299371	16.4828	4.87858e-61	2.43726e-58	6.18046
Clstn2	11435.1	6.93807	0.224379	22.0077	2.43097e-107	7.28685e-104	7.01589
Ncald	6281.55	6.95657	0.273796	18.1032	3.00928e-73	2.25508e-70	6.61584
Pls3	421.816	7.02876	0.563964	8.91682	4.79852e-19	3.17869e-17	4.96344
Adamts10	1441.57	7.21205	0.390583	13.3443	1.27882e-40	3.40735e-38	8.32376
Epha3	4658.45	7.24468	0.279864	18.7401	2.33101e-78	2.5408e-75	6.59509
Ncam2	4393.29	7.3527	0.32711	16.3636	3.47833e-60	1.60404e-57	6.10655
Ttyh2	870.022	7.43549	0.480605	11.3097	1.17522e-29	1.53161e-27	6.97136
Trps1	2183.72	7.75301	0.372843	15.4301	1.02686e-53	4.10402e-51	5.95666
Yes1	985.313	7.83728	0.485525	12.0226	2.70298e-33	4.43955e-31	6.43517
Ece1	1834.82	7.99376	0.441566	13.5739	5.7234e-42	1.71559e-39	6.85745
Fyco1	664.597	8.06138	0.625734	9.68684	3.42979e-22	2.896e-20	6.13866
Osbpl3	963.882	8.0648	0.542542	11.1785	5.19706e-29	6.49091e-27	5.31499
Ptprt	14156.8	8.19385	0.263988	23.4626	9.82058e-122	1.17749e-117	6.36647
Mbp	1089.65	8.4048	0.543451	11.7854	4.64073e-32	6.95529e-30	6.03894
Wnt7a	628.062	8.45577	0.69087	9.3444	9.24132e-21	7.01287e-19	6.47298
Sema6d	1042.97	8.51458	0.59847	10.8854	1.3533e-27	1.6226e-25	6.88641
Tbata	403.813	8.55696	0.921972	7.11189	1.14465e-12	4.90157e-11	7.23424
Heg1	1360.9	8.57624	0.553352	11.8844	1.42717e-32	2.19381e-30	6.66609
Chst15	810.118	8.82373	0.715568	9.5361	1.48299e-21	1.18541e-19	6.02342
Cnksr3	6589.23	8.88385	0.314291	21.9028	2.44236e-106	5.85679e-103	8.88563
Plppr4	405.124	9.14497	1.0602	6.73923	1.59225e-11	6.04147e-10	6.01486
Cdh8	8305.05	9.2183	0.332643	21.6998	2.05954e-104	3.08674e-101	7.13716
Ybx3	431.385	9.23974	1.069	6.77242	1.26643e-11	4.89823e-10	6.91068
Nectin3	1081.47	11.5628	1.44353	6.62459	3.48224e-11	1.26521e-09	6.05326

## Sheet: m.h.basket
Gene	baseMean	log2FoldChange	lfcSE	stat	pvalue	padj	rpkm
Lmcd1	5241.51	-8.35673	0.209341	-30.3654	1.57366e-202	2.19305e-198	8.60949
Siah3	3915.94	-8.02116	0.636745	-9.45615	3.19485e-21	1.99657e-19	8.15856
Tctex1d1	1037.51	-7.79852	0.301864	-19.209	3.11092e-82	2.06446e-79	7.7373
Slc37a1	1057.23	-7.30475	0.740677	-7.16203	7.94915e-13	2.8478e-11	6.36323
Bean1	1176.98	-6.65791	0.662762	-7.02802	2.0948e-12	7.17277e-11	6.8581
Gramd3	2069.73	-6.56313	0.278329	-16.3947	2.08602e-60	8.07523e-58	6.31177
Maats1	751.218	-6.37598	0.705386	-6.20367	5.51601e-10	1.54982e-08	5.97965
Smoc2	781.124	-6.32577	0.754734	-5.73152	9.95344e-09	2.54516e-07	4.20182
Padi2	682.819	-6.32447	0.333018	-12.9857	1.47531e-38	2.05599e-36	6.07721
Galnt14	5360	-6.26222	0.178938	-23.8195	2.09895e-125	4.17871e-122	6.98323
Lrfn2	2669.55	-6.22508	0.217463	-19.429	4.39147e-84	3.59997e-81	6.18951
Timp2	839.397	-6.15789	0.600321	-6.92612	4.32547e-12	1.43866e-10	5.92979
Ky	485.893	-6.15715	0.322174	-12.9034	4.30521e-38	5.8821e-36	5.76787
Adra1b	730.294	-6.07914	0.318735	-12.7979	1.68496e-37	2.25785e-35	6.0755
Galntl6	29592.3	-6.07809	0.188143	-21.6754	3.4987e-104	4.87579e-101	7.00219
1810041L15Rik	1112.76	-6.04934	0.308201	-13.1386	1.97847e-39	2.90231e-37	6.33334
Slc13a3	467.231	-6.01971	0.312295	-12.8715	6.51013e-38	8.80827e-36	4.72416
Ano5	506.602	-6.00931	0.278284	-14.4072	4.65938e-47	9.6915e-45	4.90672
Arsg	1740.92	-5.99687	0.204079	-19.5849	2.07944e-85	2.06993e-82	5.83214
Unc5d	26179.1	-5.96922	0.16353	-24.2721	3.86554e-130	8.97835e-127	7.96936
Wdsub1	725.333	-5.8787	0.275925	-14.057	6.97339e-45	1.26209e-42	6.22686
Spats2l	4669.52	-5.8631	0.165885	-23.2879	5.88648e-120	9.11489e-117	7.16677
Pkd1l1	578.6	-5.84305	0.274513	-13.9995	1.5698e-44	2.80471e-42	4.15581
Ptprb	1905.93	-5.76042	0.265428	-14.1674	1.45862e-45	2.74694e-43	6.33696
Epb41l4b	2524.14	-5.72984	0.595924	-6.25892	3.87663e-10	1.09806e-08	6.49418
BC030499	510.971	-5.65154	0.281561	-12.9689	1.83592e-38	2.53321e-36	9.52283
Golm1	812.938	-5.60251	0.240168	-15	7.34611e-51	1.76509e-48	5.87768
Exph5	5364.21	-5.54026	0.280515	-12.6206	1.62564e-36	2.05953e-34	8.28381
Mei1	460.596	-5.51621	0.327144	-10.7482	6.0421e-27	5.04208e-25	4.59403
Kcnb1	814.895	-5.46104	0.240092	-14.4155	4.13526e-47	8.73167e-45	5.18065
Antxr1	2071.31	-5.46099	0.184554	-18.7533	1.81962e-78	1.10253e-75	5.5387
Baz1a	1264.19	-5.45947	0.208938	-16.5574	1.41471e-61	5.97437e-59	5.76167
Nme5	438.608	-5.45732	0.297241	-11.6314	2.85478e-31	2.88291e-29	6.58269
Rhbdl2	564.199	-5.42162	0.302091	-11.3265	9.70317e-30	9.32575e-28	6.2032
Cemip	1805.66	-5.4184	0.254387	-13.4378	3.63057e-41	5.81559e-39	5.78377
Iqca	1542.83	-5.39273	0.285388	-11.8881	1.36472e-32	1.48584e-30	5.50844
Clstn2	5180.64	-5.36083	0.233749	-14.378	7.11553e-47	1.43713e-44	5.40949
Ttc12	422.26	-5.35947	0.307271	-10.9332	7.99502e-28	7.23497e-26	5.47673
Garnl3	4476.59	-5.33555	0.221563	-15.0546	3.21803e-51	8.3049e-49	7.51257
Thsd7b	3957.71	-5.33541	0.253094	-13.1786	1.16601e-39	1.72866e-37	4.52327
Zfp804b	3219.36	-5.27668	0.707343	-4.63238	3.6148e-06	6.80754e-05	4.87056
Ccdc146	821.615	-5.27665	0.248129	-13.2054	8.16513e-40	1.25043e-37	4.65316
Abca9	609.811	-5.20042	0.242811	-13.1807	1.13285e-39	1.69757e-37	5.21536
Hacl1	439.824	-5.15808	0.289529	-10.9077	1.05954e-27	9.46525e-26	5.80351
Tns1	853.698	-5.08979	0.244722	-12.6257	1.52357e-36	1.94793e-34	4.95645
Rin2	2774.78	-5.02915	0.20353	-14.8831	4.24592e-50	9.86185e-48	6.96928
Ap1s3	484.016	-4.96362	0.26018	-11.3906	4.65538e-30	4.56883e-28	4.98561
Fam135b	7920.1	-4.9316	0.488821	-5.99729	2.00639e-09	5.42933e-08	6.81094
Fam19a2	4909.14	-4.92779	0.247949	-11.808	3.54784e-32	3.71749e-30	5.71067
Cdh22	1305.1	-4.88235	0.212758	-13.5476	8.19084e-42	1.37527e-39	5.64523
Susd1	720.302	-4.8761	0.321423	-8.94805	3.61826e-19	2.06656e-17	4.80237
Cmya5	1316.2	-4.85334	0.200892	-14.2033	8.73638e-46	1.66781e-43	5.95558
Jhy	476.22	-4.83369	0.323018	-8.77255	1.74669e-18	9.36227e-17	5.0009
Basp1	1172.18	-4.79665	0.195315	-14.3187	1.67233e-46	3.28248e-44	6.67968
Col26a1	723.15	-4.69183	0.252011	-10.6814	1.24394e-26	1.01377e-24	4.22507
Kalrn	2230.27	-4.64932	0.163808	-16.1733	7.77841e-59	2.6439e-56	4.76537
Map3k20	706.985	-4.64212	0.22025	-11.996	3.72778e-33	4.12304e-31	4.24687
Pde9a	2176.18	-4.61412	0.182378	-14.3335	1.35118e-46	2.69001e-44	6.5196
Abca6	711.729	-4.61108	0.243078	-10.7418	6.47994e-27	5.34346e-25	5.85841
Prkd3	485.408	-4.58969	0.291801	-8.87484	7.00321e-19	3.93535e-17	5.19853
Tnfrsf19	544.886	-4.55321	0.252079	-10.1286	4.12552e-24	3.01012e-22	4.96664
Adcyap1r1	492.539	-4.51346	0.264958	-9.48627	2.39449e-21	1.50994e-19	5.41712
Scrg1	418.828	-4.45184	0.266901	-9.1863	4.06602e-20	2.42154e-18	7.16808
Ell2	762.172	-4.43891	0.259496	-9.39861	5.52869e-21	3.4092e-19	5.61905
Mob3b	860.641	-4.4037	0.203211	-11.8286	2.7775e-32	2.93236e-30	4.4338
Ak4	443.714	-4.38796	0.334067	-7.14815	8.79576e-13	3.13498e-11	4.75431
Ift122	1393.43	-4.24741	0.194737	-11.5407	8.22326e-31	8.24456e-29	6.46347
Tub	712.291	-4.24213	0.241577	-9.28124	1.6752e-20	1.01063e-18	5.74434
Kitl	1089.25	-4.19249	0.180012	-12.1797	3.98869e-34	4.59392e-32	6.03966
Mamdc2	808.827	-4.16502	0.324496	-6.67194	2.52444e-11	7.92355e-10	4.47643
Abcc8	724.942	-4.16433	0.235974	-9.17188	4.64837e-20	2.75658e-18	5.44986
Cep112	2496.51	-4.13114	0.262279	-8.12549	4.4555e-16	2.04249e-14	4.4854
Ehd3	1776.2	-4.13081	0.230885	-9.22889	2.73455e-20	1.63556e-18	7.96707
Capn5	696.408	-4.07116	0.231089	-8.96258	3.1718e-19	1.82654e-17	5.88588
Rab3b	1722.06	-4.03797	0.184032	-11.074	1.67765e-28	1.53814e-26	6.70331
Vcan	14819.2	-4.01684	0.231818	-8.70013	3.31518e-18	1.74341e-16	9.36639
Trim66	1045.55	-3.92191	0.258885	-7.42381	1.13802e-13	4.33319e-12	6.44532
Cdon	1525.05	-3.92007	0.247719	-7.75098	9.11847e-15	3.81607e-13	6.14337
Gucy1a3	542.389	-3.8905	0.249085	-7.58977	3.20471e-14	1.29452e-12	5.3706
Stard13	1008.21	-3.88893	0.235937	-8.00608	1.18427e-15	5.25604e-14	4.7692
Slc35f4	3794.94	-3.88802	0.216082	-8.73752	2.38278e-18	1.25782e-16	5.93703
Ano4	6850.05	-3.83213	0.170333	-10.7561	5.54436e-27	4.65459e-25	6.66976
B3gnt5	571.292	-3.82861	0.231094	-7.91282	2.5162e-15	1.09924e-13	7.1328
Klhl5	739.886	-3.73059	0.200861	-8.61586	6.94174e-18	3.55662e-16	5.94966
Ttc28	5615.96	-3.71304	0.157341	-10.8875	1.32275e-27	1.15937e-25	5.30009
Rnf213	1206.96	-3.70392	0.210803	-8.083	6.3194e-16	2.85007e-14	5.42795
Dync2li1	731.872	-3.70097	0.207677	-8.19048	2.60177e-16	1.20861e-14	6.64571
Ccnd2	1740.14	-3.69112	0.229889	-7.35626	1.89139e-13	7.1047e-12	8.07084
Tcerg1l	3891.79	-3.66274	0.183923	-9.04042	1.56076e-19	9.02522e-18	6.43871
Slc22a4	806.456	-3.65359	0.221468	-7.46646	8.23797e-14	3.20683e-12	6.30991
Hhip	854.134	-3.60965	0.200767	-8.0175	1.07922e-15	4.80512e-14	5.39278
Efhc1	426.926	-3.60644	0.249878	-6.42891	1.28521e-10	3.8189e-09	4.75979
Jph4	1413.06	-3.58375	0.197239	-8.02963	9.77692e-16	4.38106e-14	9.3151
Arhgef10l	3469.19	-3.56846	0.181096	-8.66093	4.67944e-18	2.43331e-16	6.73595
Unc5a	551.146	-3.55131	0.247242	-6.27446	3.50855e-10	9.99902e-09	5.23158
Tubb4a	1053.33	-3.54989	0.300156	-5.16361	2.42232e-07	5.27461e-06	9.15476
Wwc2	1206.86	-3.5365	0.187385	-8.19968	2.41031e-16	1.12341e-14	4.72807
Tgfbr1	758.261	-3.52418	0.201493	-7.56446	3.89467e-14	1.55966e-12	6.24019
Slc25a13	1424.86	-3.5081	0.228245	-6.60737	3.91207e-11	1.21422e-09	5.09665
Ptprf	749.311	-3.48848	0.290222	-5.12877	2.91641e-07	6.29149e-06	5.26641
Plekhh1	755.737	-3.48111	0.198734	-7.45274	9.14202e-14	3.51943e-12	6.01895
Slc12a8	1268.24	-3.48086	0.21795	-6.79451	1.08684e-11	3.50608e-10	5.56006
Gpsm2	671.851	-3.46945	0.2564	-5.73109	9.97856e-09	2.54691e-07	5.75402
Spg20	1057.08	-3.46427	0.217441	-6.73408	1.64975e-11	5.22521e-10	6.81935
Tanc1	3423.42	-3.44384	0.216592	-6.66614	2.62623e-11	8.22452e-10	5.95996
Coro2b	1194.61	-3.41068	0.195782	-7.20537	5.78883e-13	2.08998e-11	5.27115
Sfmbt2	2973.05	-3.39725	0.249374	-5.60301	2.10657e-08	5.22369e-07	5.81843
Psd3	7888.3	-3.39634	0.195325	-7.1488	8.75419e-13	3.12816e-11	6.27916
Lrrk2	803.862	-3.39171	0.197731	-7.03841	1.94448e-12	6.70749e-11	4.74289
Itga9	1526.44	-3.38517	0.210642	-6.57598	4.83335e-11	1.47714e-09	4.30199
Sh3rf1	1097.84	-3.35524	0.243197	-5.57259	2.50984e-08	6.15794e-07	4.85488
Cntfr	663.667	-3.33119	0.192472	-6.91627	4.63697e-12	1.53494e-10	6.3689
Kcnip1	1095.65	-3.30247	0.27657	-4.70936	2.48494e-06	4.77656e-05	4.49961
Lzts3	1125.09	-3.28	0.217089	-5.89623	3.71906e-09	9.87955e-08	8.92727
Fut10	1533.84	-3.2747	0.201772	-6.31755	2.65738e-10	7.66734e-09	6.13353
Eml1	1168.67	-3.25557	0.223902	-5.60767	2.05073e-08	5.09429e-07	5.21365
Ntng1	3801.56	-3.22765	0.216445	-5.67189	1.4123e-08	3.55911e-07	5.67545
Sidt1	1562.04	-3.21271	0.184173	-6.58465	4.55945e-11	1.40576e-09	6.27997
Arhgef33	432.914	-3.21061	0.261638	-4.62706	3.70894e-06	6.966e-05	4.57527
Hpcal4	996.749	-3.20137	0.177273	-6.77699	1.22709e-11	3.94026e-10	8.49072
Angpt1	3146.36	-3.17896	0.158561	-7.43539	1.04259e-13	4.00261e-12	5.8964
Traf5	509.291	-3.17641	0.212729	-5.53006	3.20118e-08	7.78563e-07	5.63269
Qsox1	510.141	-3.17494	0.222573	-5.27887	1.29982e-07	2.9311e-06	5.60645
Amotl1	1674.12	-3.1725	0.164711	-7.11852	1.09096e-12	3.84283e-11	6.18201
Rgmb	903.797	-3.16436	0.197174	-5.90525	3.52105e-09	9.40025e-08	7.28174
Pappa	1455.68	-3.16087	0.191879	-6.05001	1.44836e-09	3.94224e-08	4.78146
Atp1a1	3530.39	-3.14028	0.190802	-5.97627	2.28304e-09	6.14217e-08	9.0463
Camk2b	1455.26	-3.11177	0.203999	-5.4499	5.0399e-08	1.20267e-06	5.96985
Wdpcp	3375.88	-3.11043	0.189681	-5.85421	4.79269e-09	1.26021e-07	5.07813
Itgav	2689.54	-3.11009	0.169067	-6.56595	5.17033e-11	1.57323e-09	7.10905
Dnaja4	493.606	-3.10655	0.222847	-4.9655	6.85253e-07	1.41897e-05	6.98232
Grk4	1656.42	-3.10178	0.176029	-6.25908	3.87262e-10	1.09806e-08	6.64548
Epb41l5	2239.62	-3.09707	0.156943	-6.99026	2.74382e-12	9.30362e-11	5.97519
Gsap	851.292	-3.08257	0.235562	-4.5957	4.31291e-06	8.05693e-05	5.19526
Nefh	674.749	-3.07371	0.207269	-5.18028	2.21553e-07	4.83186e-06	8.13072
Fam65b	1555.78	-3.06632	0.175229	-6.08528	1.16286e-09	3.17757e-08	5.77879
Faim2	2771.11	-3.02567	0.201349	-5.09397	3.50649e-07	7.49485e-06	8.43524
Phyhipl	4700.35	-3.00974	0.164077	-6.15404	7.55332e-10	2.10106e-08	8.24875
Ccdc138	755.59	-3.00609	0.206325	-4.87623	1.08133e-06	2.18516e-05	5.28174
St6gal2	4702.32	-2.94707	0.180085	-5.25905	1.44805e-07	3.23398e-06	7.97411
Appl2	4697.04	-2.93111	0.178085	-5.22844	1.70944e-07	3.77539e-06	8.43623
Tarbp1	3430.22	-2.93	0.163912	-5.67375	1.39707e-08	3.52709e-07	7.47667
Ubxn2b	836.634	-2.90446	0.178762	-5.05955	4.20239e-07	8.8734e-06	6.56857
Il15	2288.23	-2.85042	0.165636	-5.13427	2.83241e-07	6.11977e-06	6.73368
Klhl3	2995.84	-2.79128	0.169907	-4.65711	3.20676e-06	6.07193e-05	6.82242
Atp8a2	12378.9	-2.75996	0.148914	-5.10337	3.3366e-07	7.15303e-06	6.40893
Ica1l	2824.86	-2.75739	0.165132	-4.58653	4.50669e-06	8.39642e-05	7.00929
Vldlr	2403.49	2.76338	0.16624	4.59204	4.38944e-06	8.18892e-05	8.43652
Vsnl1	2406.24	2.89536	0.18147	4.93392	8.05973e-07	1.6542e-05	6.85219
Pcdh9	26558.1	2.9641	0.151517	6.36297	1.97884e-10	5.76926e-09	7.34649
Zfp385b	11367.5	3.0149	0.192099	5.28321	1.26939e-07	2.87178e-06	7.22862
Fndc3b	1824.76	3.06467	0.20216	5.26645	1.39086e-07	3.11625e-06	5.05935
Scn9a	5595.26	3.06699	0.15849	6.73219	1.67127e-11	5.28137e-10	7.60868
Tgfbr3	1261.02	3.08791	0.226718	4.7985	1.59855e-06	3.13325e-05	5.22419
Tmem2	1545.82	3.11583	0.173658	6.42546	1.31474e-10	3.89835e-09	6.71209
Mei4	1553.33	3.11977	0.194992	5.74267	9.31955e-09	2.39626e-07	4.62653
Eaf2	1262.96	3.15461	0.216463	5.33397	9.6087e-08	2.20968e-06	6.38877
Kirrel3	205155	3.16359	0.178439	6.52095	6.98638e-11	2.10285e-09	10.9746
Arhgef2	666.143	3.17001	0.257181	4.54936	5.38098e-06	9.95874e-05	6.52976
Kcnc1	947.849	3.18173	0.214637	5.50571	3.67673e-08	8.88024e-07	6.97068
Pparg	1830.24	3.18841	0.205089	5.79463	6.84739e-09	1.78365e-07	6.26342
Ccdc15	480.252	3.18863	0.23671	5.02148	5.12754e-07	1.07293e-05	5.17275
Kcnt1	1612.43	3.20257	0.228696	5.2584	1.45313e-07	3.24014e-06	7.36093
Cdh11	1816.75	3.22651	0.204852	5.9873	2.13355e-09	5.76225e-08	5.9997
Arhgap10	4403.85	3.23991	0.174184	7.11839	1.09196e-12	3.84283e-11	6.48865
Zkscan2	1300.76	3.24288	0.235603	5.27532	1.32524e-07	2.97401e-06	8.12124
Shc4	3652.62	3.24719	0.172052	7.24891	4.2013e-13	1.53673e-11	7.69445
Abtb2	998.836	3.29854	0.229027	5.66983	1.42939e-08	3.59567e-07	5.15678
Igsf9b	2337.72	3.34391	0.165216	8.13424	4.14547e-16	1.91296e-14	7.77876
Dok6	2842.31	3.36815	0.187183	7.30914	2.68857e-13	1.0045e-11	5.05867
Cotl1	1361.85	3.37384	0.179866	7.63811	2.20431e-14	9.06172e-13	7.89852
Prkca	12239.4	3.37477	0.173988	7.90153	2.75495e-15	1.19604e-13	7.3521
Nrcam	1649.25	3.38487	0.287623	4.81489	1.47283e-06	2.92383e-05	5.04382
Pcsk6	1304.96	3.41154	0.291861	4.83636	1.32238e-06	2.6478e-05	5.24183
Rdh10	427.256	3.45134	0.287331	5.05111	4.39248e-07	9.23281e-06	6.38878
Arhgef37	1616.24	3.47147	0.24083	6.11	9.96291e-10	2.73991e-08	7.67659
Tmx1	785.449	3.50028	0.231489	6.48101	9.11082e-11	2.7305e-09	8.17166
Cxxc4	570.987	3.50223	0.260457	5.76767	8.03754e-09	2.07813e-07	6.93038
Smad3	2865.11	3.5234	0.237569	6.41246	1.43189e-10	4.22773e-09	7.14715
Rreb1	1055.61	3.54154	0.229737	6.71001	1.94614e-11	6.13606e-10	5.5373
Dgkq	469.869	3.54267	0.31307	4.92756	8.32613e-07	1.70637e-05	6.79599
Rasa3	515.018	3.5465	0.320103	4.83128	1.35659e-06	2.70851e-05	4.68839
Mfsd4a	578.106	3.56059	0.320559	4.86833	1.12543e-06	2.26647e-05	6.14357
Phf24	4554.37	3.59886	0.201906	7.91887	2.39679e-15	1.05037e-13	9.79392
Etl4	16210.6	3.61823	0.248129	6.52172	6.95035e-11	2.09654e-09	7.41864
Dpp10	2134.02	3.65291	0.186811	8.84803	8.90813e-19	4.90687e-17	4.03293
Gdpd5	3486.58	3.65346	0.23028	7.18023	6.9592e-13	2.49957e-11	7.90143
Gpr171	577.405	3.65803	0.250541	6.61782	3.64542e-11	1.13652e-09	9.20965
Ntn1	18133.6	3.67784	0.203269	8.25432	1.52772e-16	7.19266e-15	9.03522
Hacd1	841.044	3.73876	0.238687	7.28469	3.22409e-13	1.18865e-11	7.31617
Cnpy1	7987.06	3.75772	0.211841	8.29737	1.06443e-16	5.02843e-15	9.92186
Blm	527.627	3.76273	0.288504	6.10992	9.96794e-10	2.73991e-08	5.19866
Serpini1	4334.74	3.77581	0.170547	10.4124	2.17636e-25	1.67567e-23	8.13181
Pcsk5	1667.48	3.7885	0.209436	8.53957	1.34719e-17	6.82707e-16	4.51895
Pfkp	3312.79	3.79018	0.193603	9.24663	2.31683e-20	1.3917e-18	8.05954
Sema4a	573.555	3.83429	0.251358	7.29752	2.93118e-13	1.08353e-11	6.98549
Lrrc3b	498.899	3.85661	0.334634	5.5482	2.8863e-08	7.06916e-07	5.04469
Tle4	3241.04	3.901	0.193468	9.82589	8.71039e-23	5.95039e-21	6.90714
Ipcef1	567.49	3.90827	0.255651	7.46435	8.37093e-14	3.24951e-12	4.48969
Trpc7	4353.88	3.91372	0.168918	11.3293	9.39704e-30	9.09425e-28	7.63207
Farp1	3728.61	3.94673	0.185118	10.5162	7.27738e-26	5.69762e-24	6.3865
Caln1	10793.9	3.975	0.192933	10.2367	1.35752e-24	1.01711e-22	7.00027
Peli1	1816.14	3.97522	0.194184	10.1719	2.64774e-24	1.9732e-22	7.42841
Brinp3	6418.64	3.97941	0.230991	8.56921	1.04198e-17	5.29963e-16	6.46233
Sla	1649.08	3.98287	0.196814	10.0748	7.13808e-24	5.12764e-22	8.18533
Adamtsl1	1864.2	3.98377	0.188143	10.544	5.41724e-26	4.26523e-24	4.13781
Osbpl10	6194.82	4.0465	0.173788	11.7759	5.1986e-32	5.3665e-30	7.09823
Rsrp1	1576.85	4.09355	0.286519	7.30684	2.73488e-13	1.01907e-11	11.0202
Pld5	8329.79	4.11637	0.254274	8.32316	8.5649e-17	4.05988e-15	7.21434
Chl1	2605.81	4.11899	0.249952	8.47758	2.29924e-17	1.14847e-15	5.93128
Ddo	1325.53	4.13521	0.214549	9.9521	2.46916e-23	1.72051e-21	7.37401
Vegfa	1847.49	4.14583	0.224423	9.56154	1.16015e-21	7.48511e-20	9.38224
Ablim1	3220.84	4.15603	0.248819	8.66505	4.51323e-18	2.35567e-16	6.01163
Cstf2	920.511	4.1606	0.22034	9.80577	1.06338e-22	7.15906e-21	7.54874
Zdhhc2	926.549	4.16586	0.259867	8.33448	7.78367e-17	3.74045e-15	5.91057
Cdh1	511.155	4.17351	0.267231	8.13344	4.17266e-16	1.91915e-14	5.42514
Rarb	1861.68	4.17379	0.18657	11.6513	2.25899e-31	2.3148e-29	6.18017
Tmtc1	610.508	4.20295	0.303028	7.26978	3.6007e-13	1.32051e-11	4.0125
Bcat1	1629.91	4.23145	0.205299	10.8693	1.6145e-27	1.38887e-25	6.89831
Prtg	415.904	4.23292	0.283184	7.88506	3.14382e-15	1.35642e-13	4.41624
Tmem196	1184.01	4.23749	0.212115	10.5485	5.16373e-26	4.08874e-24	6.48076
Inhba	571.161	4.28176	0.285544	7.99094	1.33911e-15	5.92439e-14	7.33248
St6gal1	644.176	4.4447	0.257996	9.47571	2.64942e-21	1.66317e-19	4.75452
Sh3rf3	1922.71	4.45258	0.206795	11.86	1.91059e-32	2.04815e-30	5.06791
Trpc3	788.942	4.45656	0.278106	8.83319	1.01728e-18	5.55953e-17	6.00314
Cacna2d3	41387	4.46156	0.174687	14.0913	4.29594e-45	7.98243e-43	8.15609
Chst9	7976.68	4.51411	0.158383	15.8736	9.6547e-57	2.98995e-54	7.19727
Mbp	532.684	4.55879	0.342232	7.47678	7.61676e-14	2.98166e-12	4.77935
Fah	484.192	4.59321	0.289582	8.95502	3.39671e-19	1.948e-17	7.04751
Prickle2	1322.12	4.73806	0.216381	12.6539	1.06427e-36	1.38614e-34	5.2627
Foxo1	889.822	4.76195	0.281584	9.80862	1.0337e-22	7.02714e-21	5.89911
Ivd	736.082	4.77612	0.25395	10.9318	8.12483e-28	7.30501e-26	7.64523
Frmd6	754.289	4.86278	0.262632	10.9004	1.14796e-27	1.01898e-25	5.80654
Chrna7	919.527	4.87393	0.252562	11.3791	5.31296e-30	5.17773e-28	5.52281
Dab1	24542.4	4.89952	0.164737	17.6009	2.42567e-69	1.25201e-66	7.96613
Tmem47	554.585	4.93875	0.299633	9.80782	1.04195e-22	7.04882e-21	6.86382
D930015E06Rik	892.285	4.96834	0.264039	11.242	2.53464e-29	2.40291e-27	5.15347
Ebf4	447.908	5.04151	0.326177	9.32473	1.11268e-20	6.77132e-19	5.08539
Sphkap	3904.27	5.10017	0.641925	4.8295	1.3688e-06	2.72898e-05	7.14448
Chchd7	1002.63	5.10307	0.246411	12.593	2.30599e-36	2.86931e-34	8.88261
Ntn4	1583.78	5.10822	0.229581	13.5387	9.24353e-42	1.53355e-39	6.41268
Kcna1	745.639	5.14064	0.306781	10.2374	1.34812e-24	1.01553e-22	9.89639
Sdk2	4224.07	5.15223	0.256487	12.29	1.02514e-34	1.20053e-32	6.36316
Lats2	596.85	5.21426	0.304122	10.569	4.14923e-26	3.3232e-24	5.04131
L3mbtl4	2731.08	5.22526	0.214756	15.0183	5.57578e-51	1.36323e-48	4.95958
Pgr	469.827	5.23554	0.324805	9.96148	2.24682e-23	1.57345e-21	5.29285
Cdh4	3037.01	5.24402	0.248935	13.0316	8.09094e-39	1.16243e-36	5.254
Notch3	509.547	5.25344	0.32352	10.0564	8.60953e-24	6.15294e-22	5.98516
Adamts3	1447.72	5.37204	0.252122	13.3746	8.50753e-41	1.33214e-38	5.33644
Kcnip3	2109.43	5.3914	0.25189	13.4638	2.55352e-41	4.18657e-39	7.5225
Afap1l2	523.468	5.41052	0.366635	9.30224	1.37518e-20	8.3324e-19	4.9514
Dcc	5515.7	5.41488	0.174929	19.5215	7.20598e-85	6.69484e-82	4.8623
Lrrtm4	16827.1	5.62148	0.247956	14.6053	2.5975e-48	5.74583e-46	6.93805
Atp11c	1186.74	5.6489	0.304163	11.9965	3.70469e-33	4.12304e-31	5.24351
Lingo2	6302.29	5.66875	0.182732	20.0772	1.1682e-89	1.25231e-86	4.86789
Cacna1e	3757.67	5.69266	0.228723	16.1447	1.23795e-58	4.10763e-56	5.53142
Lrtm1	1226.22	5.71105	0.297683	12.4664	1.13821e-35	1.39142e-33	8.82288
Lrrc1	1103.24	5.72665	0.295701	12.6028	2.03901e-36	2.55997e-34	5.78245
Fyco1	715.862	5.73493	0.345017	10.8254	2.61067e-27	2.23205e-25	6.03508
Rit2	6468.63	5.74654	0.230969	16.221	3.58364e-59	1.28056e-56	6.76022
Lrrc7	6131.2	5.78738	0.575158	6.58494	4.55081e-11	1.40576e-09	6.20192
Ar	2271.29	5.80906	0.22006	17.3092	4.01146e-67	1.86346e-64	6.22938
Nrp2	896.967	5.83536	0.32498	11.8018	3.81986e-32	3.97266e-30	5.47618
Vav2	1260.59	5.83575	0.284948	13.4612	2.64462e-41	4.28551e-39	5.45261
Trpm2	822.111	5.94841	0.318356	12.4025	2.53352e-35	3.04372e-33	6.25278
Adamts15	1702.39	5.969	0.241618	16.4268	1.23052e-60	4.89959e-58	8.71938
Arhgef26	5860.42	6.01467	0.266895	15.0421	3.88754e-51	9.85032e-49	8.0936
Ust	4324.32	6.02431	0.209159	19.2404	1.6992e-82	1.184e-79	6.31153
Nkain1	1386.56	6.03461	0.266474	15.1407	8.72476e-52	2.29412e-49	7.55257
Syt4	1725.71	6.14147	0.330613	12.5266	5.3376e-36	6.58272e-34	9.95123
Prom1	1253.14	6.14196	0.278742	14.8595	6.03799e-50	1.37943e-47	6.06127
Gng12	1506.08	6.16267	0.29612	14.0574	6.9394e-45	1.26209e-42	6.11306
Mkx	1873.38	6.18175	0.272322	15.3559	3.23361e-53	9.01271e-51	7.26489
Ccdc88c	1398.26	6.23934	0.269637	15.7224	1.06215e-55	3.14939e-53	6.10652
Slc6a7	474.546	6.38843	0.424984	10.3261	5.36975e-25	4.067e-23	7.1903
Mpp7	10748.9	6.43013	0.218626	20.2635	2.69872e-91	3.13412e-88	7.79727
Gldc	7057.91	6.61606	0.238248	19.375	1.25361e-83	9.70571e-81	9.04372
Plpp4	3354	6.82871	0.578778	8.34294	7.24638e-17	3.50644e-15	7.17335
Luzp2	8778.68	7.27995	0.208112	25.3706	5.31958e-142	1.85334e-138	6.87958
Cntn3	5755.1	7.5638	0.234494	23.7269	1.90531e-124	3.31905e-121	6.34959

## Sheet: m.h.astrocyte
Gene	baseMean	log2FoldChange	lfcSE	stat	pvalue	padj	rpkm
Ccnd2	818.947	-8.80943	0.721846	-9.43335	3.9719e-21	1.63642e-18	7.71476
C3	1082.87	-8.27348	0.976084	-6.42719	1.29985e-10	1.0937e-08	6.23147
Smtn	3359.28	-8.25304	0.743468	-8.41064	4.07791e-17	1.08273e-14	9.74239
Rgcc	1015.43	-8.09563	0.590438	-10.3239	5.49392e-25	4.68867e-22	9.27632
Lmo2	443.777	-8.08409	0.780531	-7.7948	6.45099e-15	1.15039e-12	6.62082
Lrrtm4	18621.3	-7.83791	0.492198	-11.8609	1.88956e-32	7.52547e-29	7.5652
Fign	1691.99	-7.79814	0.537577	-10.7857	4.0221e-27	5.33956e-24	6.65537
Fam198b	584.409	-7.56653	0.613331	-9.07589	1.12749e-19	4.20977e-17	6.63365
Vat1l	8231.17	-7.54136	0.539046	-10.2799	8.67875e-25	6.48086e-22	8.31165
Lrrc7	6703.58	-7.49873	0.540541	-10.1726	2.62683e-24	1.65186e-21	7.23432
Mal	462.722	-7.43327	0.689922	-7.8752	3.40205e-15	6.55608e-13	6.968
Il17d	966.535	-7.38243	0.559428	-9.6213	6.50032e-22	2.98715e-19	8.62815
Trim66	872.72	-7.14681	0.71337	-7.21478	5.40218e-13	6.95234e-11	6.49724
Kcnt2	1951.01	-7.13742	0.572252	-8.97756	2.76844e-19	8.9398e-17	5.29571
Serpini2	675.389	-7.12047	0.687465	-7.44833	9.45293e-14	1.42967e-11	7.37323
Prrg3	443.592	-7.0638	0.96093	-5.26968	1.36658e-07	6.73511e-06	7.69966
Golga7b	556.256	-7.03003	0.687793	-7.31329	2.60676e-13	3.4995e-11	7.68753
Grm5	6978.51	-6.90743	0.46201	-10.6219	2.35717e-26	2.81635e-23	6.68763
Tub	447.797	-6.90023	0.68563	-7.14705	8.86618e-13	1.11509e-10	5.66267
Nrg3	18303.5	-6.83931	0.493366	-9.80877	1.03219e-22	5.36199e-20	7.00607
Col22a1	4087.46	-6.79546	0.5026	-9.54132	1.41031e-21	6.24087e-19	6.60498
Tmem108	9587.79	-6.7915	0.468265	-10.2325	1.41877e-24	9.97146e-22	7.72361
Mrvi1	1127.84	-6.76547	0.651193	-7.31806	2.51573e-13	3.45493e-11	6.0886
Lmo3	1377.68	-6.74636	0.619026	-7.66748	1.75415e-14	2.87104e-12	7.50079
Frmpd2	1221.82	-6.73185	0.598953	-7.9002	2.78463e-15	5.54513e-13	6.22469
Scn3a	1545.98	-6.62507	0.589241	-7.84919	4.18736e-15	7.94136e-13	6.56309
Inpp5d	1107.8	-6.61786	0.936792	-4.92944	8.2466e-07	3.30639e-05	4.47193
Pdzrn3	2787.92	-6.60223	0.509198	-9.0382	1.59274e-19	5.59708e-17	6.49162
Clvs2	440.039	-6.5507	0.74017	-6.14818	7.83756e-10	5.81635e-08	5.26257
Aif1l	444.13	-6.5461	0.584765	-7.77424	7.59023e-15	1.31432e-12	7.07811
Shtn1	1225.76	-6.45575	0.550449	-8.09475	5.73835e-16	1.26966e-13	6.28392
Dgkg	11218.6	-6.41659	0.544778	-8.10714	5.18231e-16	1.16827e-13	8.5539
Dlgap2	683.033	-6.40097	0.529033	-8.31889	8.87919e-17	2.2572e-14	4.74685
Asb18	425.274	-6.38116	0.647522	-6.76603	1.32365e-11	1.37521e-09	5.63175
Ryr3	6980.78	-6.37534	0.644928	-6.78423	1.16706e-11	1.22568e-09	6.25251
Prkar1b	1519.39	-6.32533	0.655988	-6.59361	4.29261e-11	4.20395e-09	5.88025
Adamtsl3	1745.47	-6.31144	0.52678	-8.18451	2.73419e-16	6.53362e-14	5.14902
Sntb1	1805.78	-6.28323	0.677655	-6.32066	2.60447e-10	2.08847e-08	5.31613
Adamtsl1	5421.44	-6.24146	0.508003	-8.34927	6.86869e-17	1.78407e-14	6.60083
Prkcq	2171.13	-6.21634	0.573206	-7.35572	1.89907e-13	2.70121e-11	6.68363
Lrp1b	16354	-6.18681	0.514659	-8.13511	4.11569e-16	9.45659e-14	6.04956
Masp1	506.685	-6.18668	0.693331	-6.0385	1.55551e-09	1.11959e-07	5.93839
Sh3bp2	452.341	-6.17834	0.566148	-7.3803	1.57933e-13	2.27348e-11	7.3242
Ntng1	3419.9	-6.16788	0.541561	-7.69604	1.40347e-14	2.36178e-12	6.21936
Pdzd2	5462.82	-6.1367	0.533982	-7.74688	9.41745e-15	1.60742e-12	6.41545
Fam196b	823.96	-6.01771	0.62612	-6.41684	1.39134e-10	1.16249e-08	5.68929
Ndrg4	4135.4	-5.9708	0.461029	-8.61291	7.12274e-18	2.12756e-15	9.39797
Lrrc3b	996.924	-5.88903	0.531278	-7.32013	2.47729e-13	3.44171e-11	6.51816
Lama4	4579.46	-5.87137	0.600363	-6.44839	1.13047e-10	9.71715e-09	7.70517
Ano5	410.511	-5.87107	0.660735	-5.85873	4.66411e-09	3.06191e-07	5.03551
Ncan	1830.96	-5.85102	0.525609	-7.32678	2.35749e-13	3.31381e-11	8.42596
Faim2	2764.74	-5.80513	0.512497	-7.42468	1.13055e-13	1.66763e-11	9.20448
Etl4	4282.38	-5.78505	0.613076	-6.17387	6.66368e-10	4.9761e-08	6.35134
Gas6	560.151	-5.73052	0.780418	-4.78015	1.75162e-06	6.56062e-05	6.11165
Efemp1	2103.96	-5.69963	0.594298	-6.22521	4.80897e-10	3.70694e-08	7.95743
Grik3	1929.17	-5.66219	0.526484	-6.95594	3.50219e-12	3.98516e-10	5.92731
Mgat5b	549.384	-5.64038	0.6362	-5.72207	1.05234e-08	6.51471e-07	5.62085
Dock2	1482.29	-5.58197	0.48055	-7.4539	9.0623e-14	1.38816e-11	4.73814
Stk33	447.331	-5.57755	0.541361	-6.60845	3.88374e-11	3.83496e-09	5.42716
Rerg	888.964	-5.56731	0.574136	-6.21335	5.18657e-10	3.97238e-08	5.93694
Angpt1	1739.42	-5.55342	0.492535	-7.21454	5.41151e-13	6.95234e-11	5.7747
Plch1	2428.9	-5.52645	0.510993	-6.90117	5.15758e-12	5.81347e-10	6.61771
Elmo1	6023.87	-5.45355	0.466903	-7.39673	1.3958e-13	2.03378e-11	6.33462
Dcc	2625.98	-5.37248	0.509518	-6.61896	3.61741e-11	3.60173e-09	4.12358
Apcdd1	1035.58	-5.31763	0.584621	-5.67485	1.38813e-08	8.33436e-07	7.71632
Syt17	488.6	-5.2946	0.601767	-5.47489	4.37794e-08	2.42271e-06	5.21463
Pla2g5	426.519	-5.25692	0.597814	-5.44805	5.09251e-08	2.75318e-06	7.24807
Plxdc2	4714.01	-5.24624	0.624983	-5.19413	2.05677e-07	9.59935e-06	6.02162
Rgs6	4977.75	-5.23414	0.56703	-5.70364	1.17272e-08	7.18549e-07	5.79889
Fam135b	2939.27	-5.23211	0.461846	-6.99823	2.59219e-12	3.00694e-10	5.9789
Fmnl3	726.126	-5.22908	0.610855	-5.28616	1.24911e-07	6.24453e-06	6.14338
Myo1f	455.779	-5.21502	0.658828	-4.87991	1.06132e-06	4.18504e-05	5.81893
Pde5a	1300.81	-5.20518	0.566983	-5.65304	1.57634e-08	9.27788e-07	6.1183
Dpp6	28919.5	-5.16877	0.422946	-7.49215	6.77554e-14	1.05135e-11	8.10323
Fstl5	2852.03	-5.13613	0.523122	-5.99503	2.03447e-09	1.40508e-07	4.86867
Arhgef28	3636.74	-5.10287	0.473391	-6.55457	5.58041e-11	5.31128e-09	6.47904
Pde8a	1732.06	-5.00626	0.462599	-6.49864	8.10507e-11	7.22682e-09	6.42968
Galnt13	5932.04	-4.98834	0.433347	-6.89595	5.35052e-12	5.97458e-10	6.54085
Ldb2	1593.68	-4.97531	0.586075	-5.07668	3.84097e-07	1.65079e-05	4.80571
Runx2	576.211	-4.96812	0.622006	-4.77185	1.82545e-06	6.81576e-05	4.21056
Dscam	2651.57	-4.95164	0.511522	-5.77032	7.91231e-09	4.94954e-07	4.62553
Rftn1	1901.3	-4.94875	0.572835	-5.14764	2.63782e-07	1.19835e-05	6.18513
Vav3	1834.55	-4.944	0.519955	-5.66203	1.4959e-08	8.89206e-07	5.16444
Slc7a11	1746.6	-4.93011	0.556932	-5.26116	1.43147e-07	6.9525e-06	7.32309
Cemip	1556.06	-4.86329	0.582248	-4.91764	8.75927e-07	3.48852e-05	5.95688
Snca	561.783	-4.81946	0.548671	-5.1387	2.76647e-07	1.23797e-05	5.29135
Ppp4r4	432.442	-4.81055	0.561026	-5.00966	5.4526e-07	2.25653e-05	5.02907
Crmp1	1982.84	-4.75615	0.459575	-5.99719	2.00763e-09	1.39461e-07	7.76251
St8sia1	2843.93	-4.74049	0.524538	-5.22458	1.74548e-07	8.30875e-06	7.19047
Alk	2723.8	-4.72473	0.466454	-5.84137	5.17739e-09	3.36193e-07	4.86356
Matn2	1740.53	-4.71304	0.560077	-4.84405	1.27221e-06	4.95124e-05	6.21407
Srpx	1039.63	-4.71187	0.524387	-5.1715	2.32217e-07	1.06713e-05	6.7728
Ephx1	489.638	-4.69494	0.509546	-5.28891	1.23047e-07	6.17715e-06	6.78332
Col27a1	844.727	-4.68824	0.569755	-4.71824	2.37895e-06	8.63943e-05	5.29928
Dab2	2337.93	-4.68773	0.509761	-5.27253	1.34559e-07	6.67098e-06	8.34031
2900011O08Rik	585.713	-4.67549	0.500262	-5.34818	8.88421e-08	4.59518e-06	4.90875
Pcsk5	4184.11	-4.66594	0.506575	-5.26267	1.41981e-07	6.92401e-06	6.03191
Sh3bgrl2	669.416	-4.60758	0.489888	-5.3228	1.02185e-07	5.21754e-06	6.18555
Mdfic	778.109	-4.5994	0.506547	-5.13161	2.8727e-07	1.27595e-05	5.95969
Rnf144b	519.984	-4.58689	0.508626	-5.08604	3.65621e-07	1.58277e-05	5.65716
Pik3c2b	1149.24	-4.55835	0.510545	-5.01103	5.41392e-07	2.25385e-05	7.0057
Fgf14	44751.2	-4.55483	0.439338	-5.81518	6.05669e-09	3.86981e-07	8.98179
Fam171b	956.976	-4.54353	0.49488	-5.13969	2.75195e-07	1.2361e-05	6.70404
Rtn4r	749.765	-4.48822	0.518932	-4.79489	1.62766e-06	6.1155e-05	7.70854
Slc25a13	1324.91	-4.48286	0.464334	-5.34716	8.93464e-08	4.60134e-06	5.69137
Dner	2435.06	-4.36005	0.45679	-5.1666	2.38394e-07	1.09131e-05	5.72341
Rgs7	3678.13	-4.16591	0.445333	-4.86357	1.15286e-06	4.50145e-05	5.6242
Stox2	6366.76	4.07436	0.428868	4.83682	1.31934e-06	5.10144e-05	7.77507
Actr3b	5976.89	4.10645	0.447421	4.70798	2.50186e-06	9.00368e-05	9.046
Cacng7	4801.06	4.15037	0.44711	4.80949	1.51315e-06	5.75768e-05	10.1008
Ppm1h	11157.7	4.19498	0.450097	4.87668	1.07884e-06	4.2262e-05	8.3875
Cdh22	10630	4.21371	0.440263	5.02816	4.9522e-07	2.09077e-05	9.43808
Man1c1	9563.43	4.2183	0.434087	5.11026	3.2172e-07	1.40803e-05	9.07394
Clmn	4636.54	4.26699	0.434896	5.21271	1.861e-07	8.82352e-06	8.52133
Dok5	1689.67	4.34389	0.456258	5.1372	2.78858e-07	1.24321e-05	6.52929
Gjb6	859.159	4.34579	0.497823	4.7121	2.45179e-06	8.85015e-05	9.3744
Gsap	11156.9	4.35871	0.4696	5.02282	5.09191e-07	2.13467e-05	9.74386
Arrb1	5884.81	4.37686	0.480434	4.94731	7.5245e-07	3.04755e-05	9.38963
Mfn1	4738.68	4.41723	0.472339	5.11757	3.0949e-07	1.36955e-05	9.5942
Tsc22d3	1829.93	4.4417	0.505019	4.83486	1.33241e-06	5.13538e-05	7.90087
Slc7a10	3114.11	4.45799	0.454836	5.40411	6.51315e-08	3.45863e-06	10.7508
Pde7b	8361.11	4.50817	0.487711	5.14274	2.70755e-07	1.22075e-05	7.69804
Whrn	6511.49	4.53501	0.427699	5.92709	3.08347e-09	2.06974e-07	9.35929
Slc14a1	618.692	4.56262	0.507934	5.04518	4.53099e-07	1.91972e-05	6.95903
Gas2l3	1142.18	4.57746	0.479377	5.37669	7.58685e-08	3.99329e-06	8.03676
Irak2	1220.96	4.58296	0.483426	5.34303	9.14053e-08	4.68717e-06	7.46494
Gdf10	3328.14	4.59373	0.437469	5.92894	3.04893e-09	2.05812e-07	11.1862
Kcnj3	8807.27	4.59897	0.490796	5.29542	1.18745e-07	5.98637e-06	8.77272
Oplah	489.741	4.63602	0.52576	5.01373	5.33859e-07	2.23026e-05	8.55996
Tspan15	1935.13	4.70614	0.473163	5.71925	1.06994e-08	6.58952e-07	8.43587
Fam234b	1539.94	4.79463	0.475528	5.87689	4.1805e-09	2.77492e-07	8.06714
Zfp467	1209.98	4.97531	0.567622	5.24171	1.59093e-07	7.63391e-06	9.12723
Gulp1	564.786	5.01358	0.582159	5.17655	2.26025e-07	1.04268e-05	4.25648
Plcb4	9592	5.01916	0.441344	6.84083	7.87354e-12	8.63055e-10	7.93143
Plekhg1	5884.7	5.04038	0.59477	5.11186	3.18996e-07	1.40124e-05	7.73729
Adam11	1229.56	5.06275	0.470515	6.50936	7.54713e-11	6.93639e-09	9.07913
Efhd1	992.885	5.06756	0.560305	5.47481	4.37987e-08	2.42271e-06	7.4486
Erich5	409.231	5.08932	0.657386	4.6994	2.60922e-06	9.33382e-05	7.34802
Chst8	1473.62	5.1481	0.491578	6.40408	1.51281e-10	1.23802e-08	6.4666
Tnc	5219.99	5.16837	0.443465	7.14458	9.02726e-13	1.12352e-10	8.95271
Stard8	1166.26	5.17697	0.592424	5.36267	8.20012e-08	4.27839e-06	7.27514
Col9a3	1017.76	5.18909	0.486173	6.55957	5.39615e-11	5.19945e-09	8.43532
Grhl1	719.059	5.26341	0.592757	5.50549	3.6815e-08	2.08467e-06	7.04515
Kcnip3	2532.85	5.30108	0.512789	6.4375	1.21454e-10	1.02917e-08	8.32902
Plcb1	31238.4	5.38025	0.481293	7.02326	2.16748e-12	2.5897e-10	8.55238
Rarb	1328.49	5.42807	0.483101	7.09598	1.28439e-12	1.5501e-10	6.25664
Cspg5	427.024	5.43085	0.602381	5.69548	1.23024e-08	7.46136e-07	7.56362
Prickle1	1583.14	5.44071	0.567215	6.06598	1.31152e-09	9.61353e-08	6.93261
Tmc7	1840.82	5.58806	0.551384	6.50737	7.64778e-11	6.97524e-09	8.29161
Igdcc4	2326.87	5.61794	0.45339	7.97976	1.46619e-15	3.07334e-13	9.05843
Frmpd1	2611.9	5.62328	0.510442	7.0983	1.26297e-12	1.53979e-10	7.75188
Drp2	1159.05	5.66566	0.485149	7.55576	4.16427e-14	6.54667e-12	7.54351
Ddo	4046.59	5.68201	0.664861	5.53801	3.05926e-08	1.75731e-06	9.54703
Lamb3	434.115	5.68312	0.587557	6.26853	3.64483e-10	2.8463e-08	6.25422
Ntsr2	1070.06	5.7302	0.717774	5.1969	2.02638e-07	9.49461e-06	10.3685
Adamts20	852.799	5.76685	0.606509	6.2107	5.27484e-10	4.01425e-08	5.57661
Gpld1	4267.98	5.9447	0.465493	8.47424	2.36623e-17	6.57481e-15	9.55057
Afap1l2	3021.81	5.94812	0.515489	7.65898	1.87414e-14	3.02598e-12	8.04312
Plce1	15696.3	5.9794	0.581969	6.83781	8.0411e-12	8.7341e-10	8.7265
Cmtm5	738.393	6.02893	0.668994	6.02238	1.71874e-09	1.21054e-07	11.1189
Cdc42ep1	1756.43	6.1133	0.526018	7.8197	5.29498e-15	9.58552e-13	10.7803
Rgs7bp	8265.59	6.36015	0.51618	8.44697	2.98967e-17	8.11832e-15	9.3196
Arhgef19	402.491	6.78472	0.687772	6.95684	3.48001e-12	3.98516e-10	7.79454
Luzp2	25960.5	6.83	0.428669	11.2674	1.9004e-29	4.5412e-26	8.98058
Slc14a2	889.48	6.88506	0.551721	8.85423	8.4267e-19	2.64953e-16	6.91792
Fam20a	5113.2	6.91817	0.547496	8.98303	2.63421e-19	8.74265e-17	9.6841
Aplp1	550.366	6.9358	0.625572	7.89005	3.02077e-15	5.91675e-13	8.76797
Ttll8	1132.75	6.94129	0.580909	8.50612	1.79843e-17	5.2409e-15	7.23066
Micalcl	1271.21	7.14258	0.543649	9.45936	3.09833e-21	1.3221e-18	7.90719
Rbm24	690.866	7.20754	0.654786	7.95304	1.81992e-15	3.74903e-13	8.8058
Lrtm2	434.16	7.28071	0.723079	7.30309	2.81241e-13	3.73363e-11	7.87683
Gpr153	519.753	7.49867	0.68571	8.01894	1.0666e-15	2.31705e-13	8.62094
Eva1a	1357.45	7.72577	0.572492	10.0015	1.50143e-23	8.54241e-21	7.77822
Adgra1	1334.59	8.05587	0.605059	10.0087	1.39535e-23	8.3358e-21	8.00488
Itih3	2180.78	8.13325	0.601272	10.2005	1.97327e-24	1.30982e-21	10.2523
Nwd1	15832.5	8.15333	0.568696	10.8201	2.76567e-27	4.13053e-24	10.863
Syt10	1628.43	8.56205	0.594715	11.0339	2.62135e-28	5.21998e-25	7.86328
Slco4a1	1915.65	9.1036	0.675023	10.5235	6.73357e-26	7.31388e-23	9.76605
Mybpc1	9747.96	9.98406	0.518521	15.3977	1.69468e-53	2.0248e-49	9.88502
Cdh19	1507.91	10.0011	0.827664	9.66712	4.15912e-22	1.98773e-19	7.10445
Folh1	1334.17	10.5075	0.977576	8.70264	3.24237e-18	9.9333e-16	7.57672
Pla2g7	5712.61	11.2242	0.689231	13.3833	7.57061e-41	4.52268e-37	10.1137

## Sheet: m.h.oligo
Gene	baseMean	log2FoldChange	lfcSE	stat	pvalue	padj	rpkm
Gldn	6688.7	-9.13846	0.689813	-10.3484	4.25517e-25	4.99089e-22	8.51005
Zic4	720.856	-7.65289	0.682765	-8.27942	1.23778e-16	4.03274e-14	7.17505
Cd22	729.798	-7.53744	0.628547	-8.80991	1.25241e-18	6.12063e-16	7.23102
Clip4	2924.16	-7.41748	0.614259	-8.81953	1.14937e-18	5.86127e-16	7.25621
Hpn	540.869	-7.34694	0.631844	-8.46243	2.61869e-17	1.05913e-14	6.28402
Baiap2	5683.83	-7.29639	0.949151	-5.58013	2.40338e-08	2.01352e-06	6.96523
Eln	1563.6	-7.09634	0.540221	-9.4338	3.95479e-21	3.09238e-18	7.10635
Fam124a	3007.88	-6.98026	0.485488	-10.2583	1.08657e-24	1.15858e-21	7.57225
D630003M21Rik	3181.89	-6.77685	0.527799	-9.0505	1.42314e-19	9.81883e-17	7.87822
Itga2	2350.33	-6.54848	0.60011	-7.57941	3.47138e-14	8.66295e-12	6.35859
Colgalt2	2944.26	-6.54476	0.484517	-9.37998	6.59872e-21	4.83727e-18	6.75262
Pde1a	8140.38	-6.51417	0.594457	-7.59377	3.10726e-14	7.92283e-12	6.227
Ephx1	1182.85	-6.40875	0.547024	-8.05952	7.65959e-16	2.1912e-13	6.97308
Lrp2	2181.38	-6.34564	0.484084	-8.97704	2.7816e-19	1.63127e-16	5.11295
Hs3st5	4315.58	-6.2252	0.469161	-9.00586	2.13979e-19	1.32093e-16	5.80602
Vstm2b	1443.32	-6.17623	0.631782	-6.61024	3.83692e-11	5.6254e-09	7.03231
Grb10	1379.64	-6.13585	0.59271	-6.97785	2.99723e-12	5.67008e-10	5.15989
Hhatl	7098.85	-5.95731	0.576158	-6.86843	6.49113e-12	1.1713e-09	11.236
Man2a1	16983.4	-5.93807	0.639062	-6.16228	7.17069e-10	8.4105e-08	8.25318
Necab1	1214.04	-5.84597	0.501885	-7.66306	1.81561e-14	4.73227e-12	4.74511
Ppp2r2b	32053.3	-5.84147	0.453434	-8.47193	2.41353e-17	1.01101e-14	7.99319
Rai14	862.229	-5.77631	0.558404	-6.76269	1.35456e-11	2.17639e-09	4.42623
Tcfl5	416.264	-5.75229	0.725138	-5.17458	2.28419e-07	1.50178e-05	6.05482
Ajap1	876.743	-5.74225	0.534759	-6.99802	2.59608e-12	4.9917e-10	4.56524
Plppr1	3581.27	-5.72806	0.536389	-6.95029	3.64546e-12	6.78693e-10	5.45666
Trim66	424.176	-5.69014	0.568384	-6.49233	8.45176e-11	1.18013e-08	4.70986
Whrn	2186.69	-5.68254	0.611695	-6.02023	1.74173e-09	1.85716e-07	6.14433
Slc13a3	1639.05	-5.67342	0.511566	-7.18074	6.93339e-13	1.45217e-10	6.01028
Shisa7	565.571	-5.4799	0.64488	-5.39619	6.807e-08	5.18437e-06	7.14894
Mcf2l	1428.31	-5.46471	0.553945	-6.25462	3.98479e-10	4.8685e-08	5.30523
Cntnap4	6316.2	-5.42013	0.471003	-7.26136	3.83209e-13	8.32344e-11	6.37006
Prex2	5364.85	-5.41143	0.469063	-7.27285	3.51972e-13	7.93901e-11	6.11594
Slc39a11	7333	-5.37308	0.61503	-5.48441	4.14841e-08	3.28761e-06	5.74339
Kcnh8	7514.25	-5.34795	0.519334	-6.44663	1.14368e-10	1.55979e-08	6.16028
Aass	559.131	-5.33901	0.653436	-5.10992	3.22294e-07	2.03236e-05	4.99975
Cemip	1312.57	-5.32913	0.60413	-5.51061	3.57595e-08	2.88694e-06	4.68839
Snph	1472.83	-5.31633	0.60079	-5.51995	3.39087e-08	2.78122e-06	6.98
Fam196b	1565.06	-5.28268	0.535401	-6.13125	8.71889e-10	9.83306e-08	5.63118
Prune2	10840.4	-5.26411	0.495627	-6.58582	4.52381e-11	6.4707e-09	7.07832
Galnt15	508.42	-5.2399	0.597547	-5.422	5.89375e-08	4.51816e-06	5.07284
Syndig1	2220.58	-5.18183	0.501064	-6.35014	2.15116e-10	2.80344e-08	5.34562
Shroom4	5695.89	-5.13748	0.516789	-6.07111	1.2703e-09	1.36692e-07	6.51054
Fbxl7	6889.65	-5.12136	0.508378	-6.13983	8.26091e-10	9.49924e-08	5.81658
Myh11	721.142	-5.09731	0.537834	-5.75886	8.46838e-09	7.65115e-07	4.10353
Cpne2	1395.1	-5.0857	0.520222	-5.93151	3.00161e-09	3.06138e-07	6.48347
Slc35d2	886.603	-5.06045	0.595053	-5.14316	2.70156e-07	1.7315e-05	5.5908
L3mbtl4	2595.29	-5.05481	0.502976	-6.07347	1.25173e-09	1.3594e-07	4.50128
Atp2b4	1337.6	-5.04017	0.632879	-4.80372	1.55747e-06	8.69884e-05	5.20409
Rgcc	833.408	-5.03946	0.525298	-5.78616	7.20138e-09	6.65078e-07	7.82494
L3mbtl1	423.076	-5.01567	0.63073	-4.78124	1.74221e-06	9.63886e-05	5.47241
Pde5a	1192.26	-5.01097	0.58119	-5.18069	2.21066e-07	1.47662e-05	4.91879
Col18a1	695.674	-5.00791	0.558776	-5.38303	7.32428e-08	5.50683e-06	5.40088
Tyms	475.575	-5.00598	0.577301	-5.20696	1.91963e-07	1.31851e-05	6.76514
Ak5	5404.47	-4.96897	0.457985	-6.48268	9.01062e-11	1.24336e-08	6.15387
Col9a2	537.926	-4.88179	0.564745	-5.10282	3.34635e-07	2.09889e-05	6.86577
Ttl	1341.89	-4.81427	0.587993	-4.78623	1.69942e-06	9.44668e-05	6.2483
Dpysl5	3664.25	-4.79585	0.468807	-5.96375	2.46513e-09	2.55871e-07	7.02618
Piezo2	4197.82	-4.7722	0.486375	-5.69972	1.20004e-08	1.06631e-06	4.98557
Capn3	1744.04	-4.63055	0.490966	-5.35792	8.41875e-08	6.17147e-06	6.89106
Arfgef3	3158.76	-4.62393	0.486706	-5.39121	6.99858e-08	5.2959e-06	5.97116
Rhobtb1	931.722	-4.61572	0.503497	-5.1951	2.04611e-07	1.39528e-05	5.48544
Ttll11	4998.68	-4.52532	0.506681	-4.98404	6.227e-07	3.70743e-05	6.01632
Dlc1	5887.64	-4.52388	0.49781	-5.06997	3.97884e-07	2.4692e-05	5.5935
Pld5	3626.9	-4.4105	0.471344	-5.1141	3.15236e-07	2.00946e-05	4.89381
Cacna2d1	3095.44	-4.34614	0.475049	-4.93874	7.86295e-07	4.6344e-05	4.48117
Arhgef28	4800.13	4.49205	0.513608	4.85204	1.222e-06	6.95771e-05	6.93264
Arsg	2375.61	4.53179	0.495374	5.11086	3.20696e-07	2.03236e-05	7.54182
Tle1	2434.09	4.5672	0.511524	5.01872	5.20163e-07	3.14484e-05	7.83151
Adamts20	1142.46	4.59006	0.514409	5.03502	4.77803e-07	2.94955e-05	6.062
Epha4	720.151	4.63434	0.508638	5.1792	2.22834e-07	1.47662e-05	5.26144
Rcbtb1	9457.74	4.76793	0.473527	5.84536	5.05486e-09	4.8202e-07	11.0133
Gdpd5	515.544	4.815	0.571119	4.92891	8.26889e-07	4.82517e-05	5.65644
Skap2	1819.65	4.9389	0.496659	5.91732	3.27221e-09	3.3086e-07	6.53822
Sez6l2	1839.93	5.0391	0.495524	6.1331	8.61842e-10	9.81412e-08	9.50841
Shroom3	2592.19	5.19183	0.612292	5.21293	1.85885e-07	1.29009e-05	6.19175
Jph1	3063.41	5.19668	0.620768	5.14956	2.61095e-07	1.68263e-05	7.8879
Kcnq3	14237	5.24865	0.626998	5.18128	2.20367e-07	1.47662e-05	8.56331
Il18	1166.23	5.25856	0.494704	6.5869	4.49115e-11	6.4707e-09	8.42568
Bfsp2	1048.66	5.67544	0.590761	6.22153	4.92335e-10	5.89244e-08	7.24248
Fah	621.812	5.98607	0.56666	7.03432	2.00234e-12	3.91423e-10	7.91117
Rnf43	1372.06	6.00696	0.685369	5.84643	5.02237e-09	4.8202e-07	7.25259
Pla2g4a	723.046	6.00722	0.773659	5.17957	2.22399e-07	1.47662e-05	5.46827
Mbp	150488	6.03042	0.496496	8.11772	4.75017e-16	1.42858e-13	13.3827
Pter	455.955	6.07637	0.609402	6.68914	2.24485e-11	3.41946e-09	5.52446
Tenm2	4414.19	6.31372	0.483084	8.92954	4.27768e-19	2.38919e-16	5.24377
Adamtsl4	490.699	6.35531	0.607017	7.17494	7.23372e-13	1.4885e-10	8.39736
Pls1	3390.08	6.36188	0.588975	7.40588	1.30284e-13	2.99627e-11	8.20688
Cobll1	3855.04	6.6046	0.685556	6.71659	1.86024e-11	2.90917e-09	7.69595
Galnt5	1865.74	6.60802	0.731736	6.29737	3.02733e-10	3.90193e-08	8.29802
Kndc1	6881.15	6.75638	0.693775	6.85579	7.09171e-12	1.26028e-09	10.2156
Asah2	512.216	6.77069	0.641698	7.43447	1.04985e-13	2.46275e-11	5.7574
Efnb3	1195.38	6.88069	0.803235	6.07629	1.22993e-09	1.34821e-07	10.6267
Rtkn2	936.567	7.15902	0.727765	7.08886	1.35225e-12	2.68823e-10	6.56327
Insc	2158.11	7.39354	0.546666	9.86624	5.83088e-23	5.6992e-20	7.38916
Pkd2l1	1141.54	7.46067	0.625969	8.72355	2.69607e-18	1.26489e-15	7.69296
Il33	1789.73	8.22553	0.600665	10.3644	3.60055e-25	4.69231e-22	9.07872
Kcnk13	4162.35	8.44159	0.530829	12.135	6.89392e-34	2.69529e-30	8.4307

## Sheet: m.h.opc
Gene	baseMean	log2FoldChange	lfcSE	stat	pvalue	padj	rpkm
Thbs2	522.215	-7.55852	0.706143	-7.87166	3.49952e-15	1.05773e-12	6.49518
Akr1c14	439.178	-7.02595	1.03226	-4.86889	1.12229e-06	6.89925e-05	6.0272
Crispld1	445.157	-6.8655	0.768819	-6.32854	2.47494e-10	3.59064e-08	5.57355
Scn9a	4142.54	-6.8378	0.49238	-9.82534	8.75784e-23	1.05882e-19	7.23557
Cmya5	2393.91	-6.53713	0.523913	-8.6601	4.71365e-18	2.24304e-15	7.11388
Ano5	767.369	-6.3788	0.555399	-7.88406	3.169e-15	9.85196e-13	5.80483
Cacng2	1586.49	-6.29973	0.59094	-7.27608	3.43647e-13	8.30939e-11	6.19623
Ankrd55	457.002	-6.28946	0.812638	-5.27844	1.30287e-07	9.91367e-06	4.08319
Egfr	1300.72	-6.25734	0.541485	-7.86234	3.77017e-15	1.10874e-12	5.44285
Galr1	639.218	-6.22118	0.715777	-5.89735	3.69391e-09	4.14365e-07	6.97963
Snph	12744.9	-6.07075	0.497641	-8.18008	2.83644e-16	1.10226e-13	10.8936
Tmem132c	12366.9	-6.01263	0.558141	-7.18928	6.51349e-13	1.50794e-10	7.497
Chst9	1551.43	-6.00935	0.504468	-7.94768	1.9004e-15	6.26613e-13	5.18787
Apcdd1	1216.62	-5.94823	0.558816	-7.06535	1.60214e-12	3.63185e-10	7.80014
Nos1	934.838	-5.90549	0.627996	-6.21898	5.00408e-10	6.40582e-08	5.28037
Slc25a43	573.849	-5.89529	0.707483	-5.50585	3.67401e-08	3.2768e-06	6.07436
Kcnip4	59221.8	-5.86159	0.509354	-7.58135	3.41983e-14	9.3028e-12	8.2503
Ntng1	2973.98	-5.85245	0.601676	-6.40287	1.52485e-10	2.40462e-08	5.62512
Apod	3853.39	-5.64761	0.541876	-6.73146	1.67974e-11	3.20653e-09	10.56
Cdkl1	789.974	-5.57031	0.591149	-6.0396	1.54492e-09	1.8272e-07	6.26809
Dab1	4050.05	-5.44073	0.49551	-6.94382	3.8163e-12	7.98561e-10	5.91823
Acacb	983.383	-5.41704	0.617303	-5.53543	3.10457e-08	2.83873e-06	5.22163
Ccdc146	2515.1	-5.41046	0.507375	-6.72177	1.79534e-11	3.31103e-09	6.53318
Cemip	1003.62	-5.39721	0.553922	-6.13301	8.62336e-10	1.04256e-07	5.19851
Pde5a	1092.07	-5.36226	0.669342	-5.02324	5.08074e-07	3.31039e-05	5.57385
Mamdc2	727.744	-5.33761	0.531936	-6.27445	3.50869e-10	4.89462e-08	4.68948
Col15a1	894.799	-5.22417	0.541992	-5.94874	2.70208e-09	3.09488e-07	5.47597
Dgkg	6649.04	-5.16734	0.565208	-5.60385	2.09642e-08	2.00098e-06	7.57647
Pou6f2	1505.35	-5.09273	0.494425	-6.25521	3.96989e-10	5.39954e-08	4.32458
Atp13a4	2036.14	-5.04711	0.517987	-5.88261	4.03847e-09	4.43865e-07	6.38653
9030617O03Rik	407.309	-4.98016	0.580423	-5.13446	2.82961e-07	1.99928e-05	4.56485
Rgmb	784.354	-4.90321	0.525168	-5.52816	3.23606e-08	2.9343e-06	7.53363
St8sia5	809.482	-4.85078	0.560758	-5.0838	3.69957e-07	2.50031e-05	5.80749
Htr2c	992.157	-4.83674	0.508829	-5.57504	2.4747e-08	2.34149e-06	4.29377
Golm1	802.12	-4.75502	0.546352	-5.04257	4.59314e-07	3.02897e-05	6.12875
Hecw1	7957.69	-4.67917	0.47582	-5.63065	1.79534e-08	1.77272e-06	6.79992
Etl4	3617.19	-4.66535	0.481149	-5.53955	3.03258e-08	2.7964e-06	6.08136
Fgfr1	2171.91	-4.6373	0.517068	-5.10049	3.38775e-07	2.33305e-05	7.89756
Sel1l3	2917.07	-4.47434	0.488989	-5.06012	4.18983e-07	2.7969e-05	7.32504
Kcnb2	1624.15	4.46429	0.50748	4.85594	1.19816e-06	7.28336e-05	5.42206
Cobll1	2739.27	4.49928	0.481478	5.19085	2.09338e-07	1.52873e-05	7.69029
Fmn1	1234.93	4.51906	0.504269	4.99547	5.86913e-07	3.73462e-05	5.17516
Plekhg1	2301.45	4.57816	0.493221	5.22718	1.72111e-07	1.2827e-05	6.84941
Neu4	2013.57	4.63054	0.503762	5.22179	1.772e-07	1.30278e-05	11.5133
Mbp	26991.3	4.66215	0.478223	5.56675	2.59536e-08	2.43449e-06	11.4395
Kndc1	2101.67	4.87929	0.494781	5.81933	5.90822e-09	6.30269e-07	9.00703
Nedd4l	945.195	4.88894	0.59305	4.87133	1.1085e-06	6.85319e-05	5.0404
Arhgap24	4484.12	5.05955	0.481337	6.35635	2.06601e-10	3.07948e-08	6.94627
Tenm2	1611.62	5.06903	0.508964	6.02995	1.64014e-09	1.91896e-07	4.31517
Nkain2	16985.9	5.09203	0.494692	6.25041	4.09364e-10	5.43205e-08	7.34154
Sulf1	949.216	5.10119	0.548801	5.65084	1.59667e-08	1.59389e-06	6.01851
Sdc2	679.153	5.23979	0.612351	5.29075	1.21817e-07	9.40064e-06	6.08538
Synpr	1903.46	5.25507	0.590344	5.51386	3.51058e-08	3.15691e-06	6.05575
Prr16	1257	5.2681	0.677076	4.82679	1.3875e-06	8.34108e-05	6.28067
Epha4	453.613	5.28027	0.610286	5.37497	7.6595e-08	6.31387e-06	5.12564
Nkain1	541.577	5.31474	0.596563	5.55639	2.75406e-08	2.56128e-06	7.20032
Enpp6	1357.35	5.51607	0.515639	6.81885	9.17732e-12	1.81561e-09	7.15954
Kcnk13	847.303	5.55853	0.544286	6.53798	6.23569e-11	1.02804e-08	6.64765
Rorb	680.647	5.5591	0.692179	5.14188	2.72004e-07	1.93443e-05	5.45308
Nrg1	590.814	5.56778	0.692555	5.15162	2.58247e-07	1.86091e-05	5.14041
Bfsp2	855.723	5.63662	0.646005	5.6294	1.8084e-08	1.77272e-06	7.47064
Rgs20	984.284	5.64345	0.561814	6.48515	8.86409e-11	1.43955e-08	6.13984
Angpt1	604.994	5.97068	0.645057	6.15555	7.48154e-10	9.14681e-08	4.81109
Mro	421.908	6.1517	0.691804	6.00126	1.9579e-09	2.26637e-07	7.80974
Scel	678.024	6.31959	0.613343	7.04269	1.88557e-12	4.18711e-10	6.30776
Fli1	486.741	6.60188	0.688807	6.68094	2.37412e-11	4.23488e-09	5.5819
Eya1	895.286	6.65758	0.590436	7.88838	3.06143e-15	9.79748e-13	6.2015
1810041L15Rik	988.206	7.00828	0.589533	8.49533	1.97364e-17	8.59009e-15	7.41639
Lpcat2	1575.48	7.58469	0.606811	9.20334	3.46977e-20	2.69676e-17	8.18371
Tes	745.157	7.73975	0.757575	7.57648	3.55054e-14	9.42279e-12	7.75063

## Sheet: m.h.unchanged
Mouse	Human
Pspc1	PSPC1
Cdk12	CDK12
Dennd5a	DENND5A
Trmt13	TRMT13
Med12	MED12
Nek9	NEK9
Iffo1	IFFO1
Itch	ITCH
Pank2	PANK2
Adam10	ADAM10
Ppp1r12a	PPP1R12A
Snx19	SNX19
Clasp2	CLASP2
Ncoa6	NCOA6
Ofd1	OFD1
Whamm	WHAMM
Cttn	CTTN
Nr1d1	NR1D1
Casc3	CASC3
Pias1	PIAS1
Rfx7	RFX7
Nktr	NKTR
Tmod2	TMOD2
Gclc	GCLC
Dennd4a	DENND4A
Hacd3	HACD3
Reep5	REEP5
Cpsf7	CPSF7
Rab5a	RAB5A
Ubr5	UBR5
Ltbp3	LTBP3
Ankrd28	ANKRD28
Mxi1	MXI1
Eif4b	EIF4B
Psmb1	PSMB1
Fam178a	SLF2
Mtss1	MTSS1
Hnrnpc	HNRNPC
Zfp641	ZNF641
Ctnnd2	CTNND2
March6	MARCH6
Papd4	PAPD4
Atxn7	ATXN7
Eif3a	EIF3A
Btrc	BTRC
Vapa	VAPA
Zfp148	ZNF148
Ubr2	UBR2
Slc25a27	SLC25A27
Rbfox2	RBFOX2
Ccny	CCNY
Fam13b	FAM13B
Ubqln1	UBQLN1
App	APP
Kdm3b	KDM3B
Klhl24	KLHL24
Ldlrad4	LDLRAD4
Snx32	SNX32
Map3k2	MAP3K2
Cnnm2	CNNM2
Rprd1a	RPRD1A
Lnpep	LNPEP
Ndfip1	NDFIP1
Golph3	GOLPH3
Mbnl2	MBNL2
Fth1	FTH1
Tbc1d12	TBC1D12
Slc22a17	SLC22A17
Tjap1	TJAP1
Mgrn1	MGRN1
Add3	ADD3
Pxk	PXK
Mgea5	MGEA5
Snx9	SNX9
Zswim8	ZSWIM8
Arl6ip1	ARL6IP1
Med13	MED13
Herc2	HERC2
Epb41l1	EPB41L1
Herc3	HERC3
Stx16	STX16
Usp40	USP40
Gpbp1l1	GPBP1L1
Usp11	USP11
Atat1	ATAT1
Lrrn1	LRRN1
Rev3l	REV3L
Arih2	ARIH2
Ip6k2	IP6K2
Mink1	MINK1
Usp54	USP54
Spock2	SPOCK2
Appbp2	APPBP2
Ttll7	TTLL7
Phf3	PHF3
Chd9	CHD9
Ak3	AK3
Anapc4	ANAPC4
Msl2	MSL2
Gga3	GGA3
Sh3bp5	SH3BP5
Capn7	CAPN7
Prkar1a	PRKAR1A
Atp6v0a1	ATP6V0A1
Dock4	DOCK4
Snx27	SNX27
Tspan3	TSPAN3
Dcaf5	DCAF5
Ube2n	UBE2N
Rtn4	RTN4
Mtmr4	MTMR4
Ercc5	ERCC5
Brd7	BRD7
Fryl	FRYL
Ibtk	IBTK
Glg1	GLG1
Tnpo2	TNPO2
Cdc42bpa	CDC42BPA
March7	MARCH7
Wdr41	WDR41
Cyth1	CYTH1
Ipo13	IPO13
Usp16	USP16
Clip1	CLIP1
Ctdsp2	CTDSP2
Ube2e2	UBE2E2
Appl2	APPL2
Cep97	CEP97
Fyn	FYN
Snx5	SNX5
Sar1b	SAR1B
Zzz3	ZZZ3
Sptan1	SPTAN1
Ylpm1	YLPM1
Psip1	PSIP1
Emc1	EMC1
Morf4l1	MORF4L1
Kansl1l	KANSL1L
Rad23b	RAD23B
Arcn1	ARCN1
Ociad1	OCIAD1
Adgrb3	ADGRB3
Crbn	CRBN
Pum2	PUM2
Sptbn1	SPTBN1
Acadsb	ACADSB
Zmiz2	ZMIZ2
Rab22a	RAB22A
Rab2b	RAB2B
1190002N15Rik	C3orf58
Dnajc7	DNAJC7
Mprip	MPRIP
U2surp	U2SURP
Atp5a1	ATP5A1
Numa1	NUMA1
Canx	CANX
Ensa	ENSA
Csgalnact2	CSGALNACT2
Mbnl1	MBNL1
Bcl9	BCL9
Baz2b	BAZ2B
Nrxn2	NRXN2
Tm7sf3	TM7SF3
Rbm26	RBM26
Fnta	FNTA
Sobp	SOBP
Mthfd1	MTHFD1
Senp6	SENP6
Pou6f1	POU6F1
Clcn6	CLCN6
Ogfod1	OGFOD1
Secisbp2l	SECISBP2L
Rbm10	RBM10
Gpbp1	GPBP1
Nfkb1	NFKB1
Calu	CALU
Vezf1	VEZF1
Gcc2	GCC2
Kif2a	KIF2A
Eif5	EIF5
Kif1b	KIF1B
Ptpn12	PTPN12
Eif4enif1	EIF4ENIF1
Phf10	PHF10
Smarca2	SMARCA2
Ttc19	TTC19
Arid4b	ARID4B
Hbs1l	HBS1L
Kansl3	KANSL3
Elmo2	ELMO2
Spred2	SPRED2
Ppp2r2d	PPP2R2D
Add1	ADD1
Dip2c	DIP2C
Mapk14	MAPK14
4932438A13Rik	KIAA1109
Map3k7	MAP3K7
Timmdc1	TIMMDC1
Tmem57	TMEM57
Rab2a	RAB2A
Hspa9	HSPA9
Tbl1xr1	TBL1XR1
Clk2	CLK2
Vamp2	VAMP2
Rab1a	RAB1A
Sri	SRI
Dek	DEK
Jmy	JMY
Slc44a2	SLC44A2
Zbtb37	ZBTB37
Btbd7	BTBD7
Prnp	PRNP
Nab1	NAB1
Ube4b	UBE4B
Cltc	CLTC
Mkln1	MKLN1
Rab12	RAB12
Gripap1	GRIPAP1
Atxn2l	ATXN2L
Ube3a	UBE3A
E330009J07Rik	KIAA1147
Sec16a	SEC16A
Dmxl2	DMXL2
Leng9	LENG9
Leng8	LENG8
Zmynd11	ZMYND11
Hnrnpu	HNRNPU
Golga1	GOLGA1
Hnrnpa2b1	HNRNPA2B1
Srrm1	SRRM1
Mycbp2	MYCBP2
Inpp1	INPP1
Mapk10	MAPK10
Csde1	CSDE1
Baz2a	BAZ2A
Tmem260	TMEM260
Reps1	REPS1
Snrnp200	SNRNP200
Nudt5	NUDT5
Cdk17	CDK17
Nphp3	NPHP3
Zc3h11a	ZC3H11A
Cds2	CDS2
Ptcd3	PTCD3
Mapk9	MAPK9
Nlgn1	NLGN1
Csnk1e	CSNK1E
Dip2b	DIP2B
Hipk2	HIPK2
Paqr3	PAQR3
Ywhaz	YWHAZ
Macf1	MACF1
Arhgef40	ARHGEF40
Ppp4r2	PPP4R2
Rbm33	RBM33
Xpo6	XPO6
Cpd	CPD
C2cd5	C2CD5
AU040320	KIAA0319L
Pgbd5	PGBD5
Rb1cc1	RB1CC1
Xrn2	XRN2
Brap	BRAP
Mef2d	MEF2D
Cse1l	CSE1L
Emsy	EMSY
Srsf4	SRSF4
Dido1	DIDO1
Mapt	MAPT
Arid2	ARID2
Ppp2r3c	PPP2R3C
St3gal5	ST3GAL5
Pitrm1	PITRM1
Kdm5a	KDM5A
Agap3	AGAP3
Kansl1	KANSL1
Zfp644	ZNF644
Mau2	MAU2
Pkm	PKM
Pomt2	POMT2
Acaca	ACACA
BC005537	C6orf62
Zranb2	ZRANB2
Usp48	USP48
Rab11fip2	RAB11FIP2
Gbas	GBAS
Nfib	NFIB
Itsn2	ITSN2
Zcchc11	ZCCHC11
Atxn2	ATXN2
Ube2r2	UBE2R2
Tapt1	TAPT1
Nr3c1	NR3C1
Hdac8	HDAC8
Kif3c	KIF3C
Hnrnph3	HNRNPH3
Anapc5	ANAPC5
Crtc3	CRTC3
Jkamp	JKAMP
Sv2a	SV2A
Rnf38	RNF38
Tpr	TPR
Nudcd3	NUDCD3
Wapl	WAPL
Rad52	RAD52
Cbx1	CBX1
Mbtps1	MBTPS1
Tulp4	TULP4
Tmem87a	TMEM87A
Cep170	CEP170
Hbp1	HBP1
Pik3ca	PIK3CA
Synrg	SYNRG
Pja2	PJA2
Tex10	TEX10
Psmc2	PSMC2
Ppp1r9a	PPP1R9A
Rere	RERE
Pigs	PIGS
Mtdh	MTDH
Ssfa2	SSFA2
Luc7l	LUC7L
Brwd1	BRWD1
Slc20a2	SLC20A2
Kctd13	KCTD13
Sema6a	SEMA6A
Eif4a2	EIF4A2
Erp29	ERP29
Phf12	PHF12
Sik2	SIK2
Zfp317	ZNF317
Hnrnpa3	HNRNPA3
Pnisr	PNISR
Prpf40b	PRPF40B
Ash1l	ASH1L
Adgrl1	ADGRL1
Atp6v1b2	ATP6V1B2
Arhgap17	ARHGAP17
Stambp	STAMBP
Krit1	KRIT1
Kmt2d	KMT2D
Gria4	GRIA4
Hspa5	HSPA5
Dip2a	DIP2A
Ints6l	INTS6L
Cs	CS
Ubfd1	UBFD1
Cnrip1	CNRIP1
S100pbp	S100PBP
Gatad2b	GATAD2B
Lonp2	LONP2
Serinc1	SERINC1
Tab2	TAB2
Cnot3	CNOT3
Fut9	FUT9
Plp1	PLP1
Afdn	AFDN
Casd1	CASD1
Selenot	SELENOT
Psen1	PSEN1
Ints10	INTS10
Agbl5	AGBL5
Aig1	AIG1
Dvl3	DVL3
2010111I01Rik	C9orf3
Peg3	PEG3
Kif3a	KIF3A
Adar	ADAR
Cdk13	CDK13
Usp8	USP8
Oma1	OMA1
Efcab14	EFCAB14
Ywhaq	YWHAQ
Gltscr1	GLTSCR1
Gtdc1	GTDC1
Fnbp4	FNBP4
Dazap1	DAZAP1
Rif1	RIF1
Arhgef1	ARHGEF1
Arl8b	ARL8B
Hp1bp3	HP1BP3
Omg	OMG
Celsr2	CELSR2
Trp53bp1	TP53BP1
Vezt	VEZT
Mef2a	MEF2A
Atg4b	ATG4B
Map2k4	MAP2K4
Hmgxb4	HMGXB4
Tmbim6	TMBIM6
Spg7	SPG7
Zfp652	ZNF652
Rnf141	RNF141
Tmem245	TMEM245
Gria2	GRIA2
Myo18a	MYO18A
Ccnc	CCNC
Tra2b	TRA2B
Ralgapa1	RALGAPA1
Sars	SARS
Sf1	SF1
Kat6a	KAT6A
Cbx5	CBX5
Supt20	SUPT20H
Dtna	DTNA
Arid4a	ARID4A
Sgip1	SGIP1
Zfand5	ZFAND5
Nsfl1c	NSFL1C
Fto	FTO
Mrs2	MRS2
Iws1	IWS1
Chd2	CHD2
Chd6	CHD6
Smg7	SMG7
Usp14	USP14
Rap1a	RAP1A
Dnajb2	DNAJB2
H13	HM13
Aff4	AFF4
Rnf216	RNF216
Cdc73	CDC73
Srsf6	SRSF6
Eif2d	EIF2D
Gpr137c	GPR137C
Rnf13	RNF13
Pde7a	PDE7A
Dguok	DGUOK
Ube2e3	UBE2E3
Tcf25	TCF25
Zfp827	ZNF827
Amd1	AMD1
Usp31	USP31
Zfhx2	ZFHX2
Mark1	MARK1
Kctd3	KCTD3
Prrc2b	PRRC2B
Fermt2	FERMT2
Dctn2	DCTN2
Ank	ANKH
Ap3s2	AP3S2
Nlgn2	NLGN2
Msmo1	MSMO1
Dctn1	DCTN1
Eif4g3	EIF4G3
Rab30	RAB30
Dhdds	DHDDS
Bace1	BACE1
Tspan7	TSPAN7
Srpk2	SRPK2
Kmt2e	KMT2E
Ptch1	PTCH1
Ap3m1	AP3M1
Fam133b	FAM133B
Elovl6	ELOVL6
Dcun1d1	DCUN1D1
Eif5b	EIF5B
Hif1a	HIF1A
Arhgef11	ARHGEF11
Tcerg1	TCERG1
Nckap1	NCKAP1
Cdc42se2	CDC42SE2
Trim32	TRIM32
Usp34	USP34
Gnb1	GNB1
Ralgapb	RALGAPB
Wac	WAC
Smarcb1	SMARCB1
Tardbp	TARDBP
Madd	MADD
Ccnh	CCNH
Ap3d1	AP3D1
