# Supplementary material for: Species and cell-type properties of classically defined human and rodent neurons and glia
Source: eLife. 2018 Oct 15;7:e37551. doi: 10.7554/eLife.37551 (PMC6188473; doi:10.7554/eLife.37551)
Supplement: Supplementary file 5. — All: all MACS2 called peaks; DA: differentially accessible peaks between granule and basket neurons. [file elife-37551-supp5.xlsx]

## Sheet: human.granule.all
PeakID (cmd=annotatePeaks.pl human.neun.mergedpeak.bed hg38)	Chr	Start	End	Strand	Peak Score	Focus Ratio/Region Size	Annotation	Detailed Annotation	Distance to TSS	Nearest PromoterID	Entrez ID	Nearest Unigene	Nearest Refseq	Nearest Ensembl	Gene Name	Gene Alias	Gene Description	Gene Type
44919	chr7	96075374	96075878	+	0	NA	intron (NM_001135556, intron 14 of 16)	intron (NM_001135556, intron 14 of 16)	144130	NR_030322	693176		NR_030322	ENSG00000208025	MIR591	MIRN591|hsa-mir-591	microRNA 591	ncRNA
8563	chr11	106306902	106307402	+	0	NA	Intergenic	Intergenic	55745	NR_120551	101928535	Hs.409078	NR_120551	ENSG00000254811	LOC101928535	-	uncharacterized LOC101928535	ncRNA
28336	chr22	39519872	39520802	+	0	NA	promoter-TSS (NM_001675)	promoter-TSS (NM_001675)	-222	NM_001675	468	Hs.496487	NM_001675	ENSG00000128272	ATF4	CREB-2|CREB2|TAXREB67|TXREB	activating transcription factor 4	protein-coding
28801	chr3	13332626	13333126	+	0	NA	intron (NM_024923, intron 28 of 39)	intron (NM_024923, intron 28 of 39)	87443	NM_024923	23225	Hs.475525	NM_024923	ENSG00000132182	NUP210	GP210|POM210	nucleoporin 210	protein-coding
5006	chr10	49106326	49106879	+	0	NA	intron (NM_144984, intron 2 of 2)	intron (NM_144984, intron 2 of 2)	8930	NM_144984	196740	Hs.522928	NM_144984	ENSG00000165633	VSTM4	C10orf72	V-set and transmembrane domain containing 4	protein-coding
29429	chr3	42501189	42501689	+	0	NA	intron (NM_001251882, intron 1 of 13)	CpG	-1173	NM_004624	7433	Hs.348500	NM_004624	ENSG00000114812	VIPR1	HVR1|II|PACAP-R-2|PACAP-R2|RDC1|V1RG|VAPC1|VIP-R-1|VIPR|VIRG|VPAC1|VPAC1R|VPCAP1R	vasoactive intestinal peptide receptor 1	protein-coding
38756	chr5	158769635	158770135	+	0	NA	intron (NM_001324108, intron 10 of 15)	intron (NM_001324108, intron 10 of 15)	329877	NM_001324101	1879	Hs.573143	NM_024007	ENSG00000164330	EBF1	COE1|EBF|O/E-1|OLF1	early B cell factor 1	protein-coding
31922	chr3	178078934	178079434	+	0	NA	Intergenic	Tigger19b|DNA|TcMar-Tigger	262319	NR_110826	102724550	Hs.570526	NR_110826	ENSG00000231574	LINC02015	KCCAT211	long intergenic non-protein coding RNA 2015	ncRNA
3509	chr1	222465235	222465755	+	0	NA	Intergenic	CpG	82607	NM_024746	79802	Hs.665660	NM_024746	ENSG00000143512	HHIPL2	KIAA1822L	HHIP like 2	protein-coding
27587	chr21	31127586	31128086	+	0	NA	intron (NM_003253, intron 26 of 28)	intron (NM_003253, intron 26 of 28)	33104	NM_001353685	7074	Hs.517228	NM_003253	ENSG00000156299	TIAM1	TIAM-1	T cell lymphoma invasion and metastasis 1	protein-coding
18581	chr17	49414696	49415232	+	0	NA	promoter-TSS (NM_001281715)	promoter-TSS (NM_001281715)	-59	NM_002634	5245	Hs.514303	NM_002634	ENSG00000167085	PHB	HEL-215|HEL-S-54e|PHB1	prohibitin	protein-coding
10122	chr12	44159822	44160327	+	0	NA	intron (NM_032256, intron 4 of 7)	intron (NM_032256, intron 4 of 7)	324213	NM_001286213	84216	Hs.444668	NM_032256	ENSG00000139173	TMEM117	-	transmembrane protein 117	protein-coding
48261	chr8	103371263	103371763	+	0	NA	promoter-TSS (NM_138455)	promoter-TSS (NM_138455)	-2	NM_138455	115908	Hs.405614	NM_138455	ENSG00000164932	CTHRC1	-	collagen triple helix repeat containing 1	protein-coding
14308	chr14	48383082	48383582	+	0	NA	Intergenic	LTR1D|LTR|ERV1	-588318	NR_039996	100506433	Hs.547419	NR_039996	ENSG00000259129	LINC00648	-	long intergenic non-protein coding RNA 648	ncRNA
7652	chr11	44972706	44973254	+	0	NA	promoter-TSS (NR_026681)	promoter-TSS (NR_026681)	-922	NR_026681	221122	Hs.551656	NR_026681	ENSG00000254654	LOC221122	-	uncharacterized LOC221122	ncRNA
35097	chr4	169619412	169619920	+	0	NA	promoter-TSS (NM_001829)	promoter-TSS (NM_001829)	-855	NM_001829	1182	Hs.481186	NM_001829	ENSG00000109572	CLCN3	CLC3|ClC-3	chloride voltage-gated channel 3	protein-coding
22537	chr2	48131508	48132365	+	0	NA	Intergenic	Intergenic	-182720	NM_002158	3344	Hs.468478	NM_002158	ENSG00000170802	FOXN2	HTLF	forkhead box N2	protein-coding
1387	chr1	88016895	88017486	+	0	NA	Intergenic	Intergenic	-645535	NR_038324	100505768	Hs.125247	NR_038324	ENSG00000227290	LINC01364	-	long intergenic non-protein coding RNA 1364	ncRNA
41336	chr6	97524749	97525288	+	0	NA	intron (NR_110757, intron 1 of 4)	intron (NR_110757, intron 1 of 4)	219432	NR_110757	101927314	Hs.520283	NR_110757	ENSG00000271860	LOC101927314	-	uncharacterized LOC101927314	ncRNA
47765	chr8	78507477	78508035	+	0	NA	Intergenic	Intergenic	-8345	NM_181839	5569	Hs.433700	NM_006823	ENSG00000171033	PKIA	PRKACN1	cAMP-dependent protein kinase inhibitor alpha	protein-coding
1785	chr1	110674722	110675224	+	0	NA	promoter-TSS (NM_002232)	promoter-TSS (NM_002232)	60	NM_002232	3738	Hs.169948	NM_002232	ENSG00000177272	KCNA3	HGK5|HLK3|HPCN3|HUKIII|KV1.3|MK3|PCN3	potassium voltage-gated channel subfamily A member 3	protein-coding
33919	chr4	90002316	90002825	+	0	NA	Intergenic	Intergenic	107669	NM_007351	22915	Hs.268107	NM_007351	ENSG00000138722	MMRN1	ECM|EMILIN4|GPIa*|MMRN	multimerin 1	protein-coding
24114	chr2	151601734	151602265	+	0	NA	exon (NM_001164508, exon 88 of 182)	exon (NM_001164508, exon 88 of 182)	132488	NM_001164508	4703	Hs.588655	NM_004543	ENSG00000183091	NEB	NEB177D|NEM2	nebulin	protein-coding
43492	chr7	27745031	27745531	+	0	NA	intron (NM_001079864, intron 1 of 16)	intron (NM_001079864, intron 1 of 16)	5186	NM_006024	8887	Hs.34576	NM_006024	ENSG00000106052	TAX1BP1	CALCOCO3|T6BP|TXBP151	Tax1 binding protein 1	protein-coding
9363	chr12	4538205	4539049	+	0	NA	promoter-TSS (NM_001130862)	promoter-TSS (NM_001130862)	-119	NM_001304811	57102	Hs.302977	NM_020374	ENSG00000047621	C12orf4	-	chromosome 12 open reading frame 4	protein-coding
51599	chrKI270733.1	134529	135029	+	0	NA	NA	NA	NA	NA
18324	chr17	36544563	36545218	+	0	NA	promoter-TSS (NM_024835).2	promoter-TSS (NM_024835).2	2	NM_024835	79893	Hs.514116	NM_024835	ENSG00000278311	GGNBP2	DIF-3|DIF3|LCRG1|LZK1|ZFP403|ZNF403	gametogenetin binding protein 2	protein-coding
17145	chr16	50476506	50477301	+	0	NA	Intergenic	(TA)n|Simple_repeat|Simple_repeat	-71427	NM_033119	85407	Hs.187578	NM_033119	ENSG00000140807	NKD1	Naked1	naked cuticle homolog 1	protein-coding
26844	chr20	34736002	34736502	+	0	NA	intron (NM_001242539, intron 9 of 11)	intron (NM_001242539, intron 9 of 11)	31510	NM_001329431	58476	Hs.516994	NM_021202	ENSG00000078804	TP53INP2	C20orf110|DOR|PIG-U|PIGU|PINH|dJ1181N3.1	tumor protein p53 inducible nuclear protein 2	protein-coding
16590	chr15	91528693	91529257	+	0	NA	Intergenic	Intergenic	65636	NR_110106	101926928	Hs.638788	NR_110106	ENSG00000258551	CRAT37	-	cervical cancer-associated transcript 37	ncRNA
19092	chr18	2200799	2201299	+	0	NA	Intergenic	MLT1D|LTR|ERVL-MaLR	370454	NM_001308401	64863	Hs.126888	NM_022840	ENSG00000101574	METTL4	HsT661	methyltransferase like 4	protein-coding
43297	chr7	16753395	16753935	+	0	NA	promoter-TSS (NM_014399)	promoter-TSS (NM_014399)	-61	NM_014399	27075	Hs.364544	NM_014399	ENSG00000106537	TSPAN13	NET-6|NET6|TM4SF13	tetraspanin 13	protein-coding
36506	chr5	56516398	56516898	+	0	NA	intron (NM_001287053, intron 4 of 5)	intron (NM_001287053, intron 4 of 5)	-34879	NR_104664	102467147	Hs.650177	NR_104664	ENSG00000248727	LINC01948	-	long intergenic non-protein coding RNA 1948	ncRNA
40155	chr6	31491854	31492354	+	0	NA	intron (NR_149132, intron 1 of 1)	intron (NR_149132, intron 1 of 1)	2690	NR_149132	102725068	Hs.158691	NR_149132		MICB-DT	TCONS_00012692	MICB divergent transcript	ncRNA
6531	chr10	120537994	120538633	+	0	NA	intron (NM_001030059, intron 5 of 6)	Tigger19a|DNA|TcMar-Tigger	-59636	NR_103717	404216	Hs.196578	NM_001012711	ENSG00000177234	LINC01561	C10orf85	long intergenic non-protein coding RNA 1561	ncRNA
12093	chr12	127381006	127381511	+	0	NA	Intergenic	Intergenic	-41186	NR_110057	101927616	Hs.637827	NR_110057	ENSG00000256362	LINC02375	-	long intergenic non-protein coding RNA 2375	ncRNA
50517	chr9	98538648	98539269	+	0	NA	intron (NM_005458, intron 3 of 18)	intron (NM_005458, intron 3 of 18)	170239	NM_005458	9568	Hs.198612	NM_005458	ENSG00000136928	GABBR2	EIEE59|GABABR2|GPR51|GPRC3B|HG20|HRIHFB2099|NDPLHS	gamma-aminobutyric acid type B receptor subunit 2	protein-coding
16355	chr15	79053829	79054329	+	0	NA	intron (NM_002891, intron 3 of 27)	MER63A|DNA|hAT-Blackjack	36794	NM_001145648	5923	Hs.459035	NM_002891	ENSG00000058335	RASGRF1	CDC25|CDC25L|GNRP|GRF1|GRF55|H-GRF55|PP13187|ras-GRF1	Ras protein specific guanine nucleotide releasing factor 1	protein-coding
7022	chr11	11993770	11994285	+	0	NA	intron (NM_001018057, intron 3 of 6)	intron (NM_001018057, intron 3 of 6)	14612	NM_001018057	27122	Hs.292156	NM_013253	ENSG00000050165	DKK3	REIC|RIG	dickkopf WNT signaling pathway inhibitor 3	protein-coding
50689	chr9	107693546	107694145	+	0	NA	Intergenic	Intergenic	-204125	NM_004235	9314	Hs.376206	NM_004235	ENSG00000136826	KLF4	EZF|GKLF	Kruppel like factor 4	protein-coding
29393	chr3	40680877	40681377	+	0	NA	Intergenic	Intergenic	156249	NM_001098414	285268	Hs.19977	NM_198484	ENSG00000172888	ZNF621	-	zinc finger protein 621	protein-coding
27084	chr20	48368383	48369132	+	0	NA	non-coding (NR_026958, exon 5 of 5)	non-coding (NR_026958, exon 5 of 5)	8846	NR_026958	284749	Hs.299080	NR_026958	ENSG00000235621	LINC00494	-	long intergenic non-protein coding RNA 494	ncRNA
1638	chr1	102191652	102192183	+	0	NA	Intergenic	Intergenic	-194683	NR_110211	118427	Hs.484475	NM_058170	ENSG00000118733	OLFM3	NOE3|NOELIN3|OPTIMEDIN	olfactomedin 3	protein-coding
25953	chr2	236603203	236603905	+	0	NA	Intergenic	MER3|DNA|hAT-Charlie	33817	NM_020311	57007	Hs.471751	NM_020311	ENSG00000144476	ACKR3	CMKOR1|CXC-R7|CXCR-7|CXCR7|GPR159|RDC-1|RDC1	atypical chemokine receptor 3	protein-coding
52393	chrX	69070852	69071353	+	0	NA	Intergenic	Intergenic	94420	NM_145119	64219	Hs.522679	NM_022368	ENSG00000181191	PJA1	PRAJA1|RNF70	praja ring finger ubiquitin ligase 1	protein-coding
7816	chr11	57711642	57712800	+	0	NA	promoter-TSS (NM_001144012)	promoter-TSS (NM_001144012)	102	NM_001317078	219541	Hs.43619	NM_153450	ENSG00000156603	MED19	DT2P1G7|LCMR1|MED19AS	mediator complex subunit 19	protein-coding
38711	chr5	157328351	157328878	+	0	NA	intron (NM_001037333, intron 19 of 30)	intron (NM_001037333, intron 19 of 30)	17107	NM_001001343	408263	Hs.437066	NM_001001343	ENSG00000172568	FNDC9	C5orf40	fibronectin type III domain containing 9	protein-coding
21836	chr2	9883795	9884297	+	0	NA	intron (NM_001318977, intron 7 of 13)	MER52A|LTR|ERV1	40604	NM_005680	9014	Hs.584833	NM_005680	ENSG00000115750	TAF1B	MGC:9349|RAF1B|RAFI63|SL1|TAFI63	TATA-box binding protein associated factor, RNA polymerase I subunit B	protein-coding
35309	chr4	184343518	184344289	+	0	NA	intron (NR_040108, intron 2 of 2)	LTR33A|LTR|ERVL	10074	NR_040108	728175	Hs.590107	NR_040108	ENSG00000180712	LINC02363	-	long intergenic non-protein coding RNA 2363	ncRNA
40037	chr6	27864937	27865516	+	0	NA	promoter-TSS (NM_003511)	promoter-TSS (NM_003511)	-103	NM_003511	8332	Hs.233568	NM_003511	ENSG00000276903	HIST1H2AL	H2A.i|H2A/i|H2AFI|dJ193B12.9	histone cluster 1 H2A family member l	protein-coding
2203	chr1	147670296	147670811	+	0	NA	promoter-TSS (NR_136633)	promoter-TSS (NR_136633)	-10	NM_001323625	51205	Hs.562154	NM_016361	ENSG00000162836	ACP6	ACPL1|LPAP|PACPL1	acid phosphatase 6, lysophosphatidic	protein-coding
42066	chr6	134822857	134823362	+	0	NA	Intergenic	Intergenic	127013	NM_170771	64577	Hs.486520	NM_022568	ENSG00000118514	ALDH8A1	ALDH12|DJ352A20.2	aldehyde dehydrogenase 8 family member A1	protein-coding
40253	chr6	34142467	34143151	+	0	NA	intron (NM_000841, intron 1 of 10)	(GGA)n|Simple_repeat|Simple_repeat	3328	NM_001256811	2914	Hs.429018	NM_000841	ENSG00000124493	GRM4	GPRC1D|MGLUR4|mGlu4	glutamate metabotropic receptor 4	protein-coding
39508	chr6	7974945	7975543	+	0	NA	intron (NR_037616, intron 4 of 12)	intron (NR_037616, intron 4 of 12)	-10858	NR_027712	206426	Hs.676966	NR_027712		PIP5K1P1	-	phosphatidylinositol-4-phosphate 5-kinase type 1 pseudogene 1	pseudo
42123	chr6	136783872	136784372	+	0	NA	promoter-TSS (NR_134635)	promoter-TSS (NR_134635)	75	NR_134635	101928429	Hs.672896	NR_134635		LOC101928429	-	uncharacterized LOC101928429	ncRNA
36581	chr5	59746306	59746806	+	0	NA	intron (NM_001349243, intron 4 of 16)	L2a|LINE|L2	22056	NM_001197218	5144	Hs.117545	NM_006203	ENSG00000113448	PDE4D	ACRDYS2|DPDE3|HSPDE4D|PDE43|PDE4DN2|STRK1	phosphodiesterase 4D	protein-coding
16410	chr15	81027139	81027639	+	0	NA	Intergenic	Intergenic	26435	NM_022566	59274	Hs.513071	NM_022566	ENSG00000140406	TLNRD1	MESDC1	talin rod domain containing 1	protein-coding
15101	chr14	88322440	88322940	+	0	NA	intron (NM_021161, intron 1 of 6)	intron (NM_021161, intron 1 of 6)	559	NM_138317	54207	Hs.560255	NM_021161	ENSG00000100433	KCNK10	K2p10.1|PPP1R97|TREK-2|TREK2	potassium two pore domain channel subfamily K member 10	protein-coding
11648	chr12	108459015	108459652	+	0	NA	TTS (NR_120483)	TTS (NR_120483)	14356	NR_120483	102723562	Hs.455693	NR_120483	ENSG00000247213	LINC01498	-	long intergenic non-protein coding RNA 1498	ncRNA
42996	chr7	3694179	3694712	+	0	NA	intron (NM_152744, intron 4 of 44)	intron (NM_152744, intron 4 of 44)	392997	NM_152744	221935	Hs.653013	NM_152744	ENSG00000146555	SDK1	-	sidekick cell adhesion molecule 1	protein-coding
13334	chr13	79424000	79424500	+	0	NA	TTS (NR_038991)	TTS (NR_038991)	17941	NR_038991	100505538	Hs.600720	NR_038991	ENSG00000227354	RBM26-AS1	-	RBM26 antisense RNA 1	ncRNA
46158	chr7	153381490	153382002	+	0	NA	Intergenic	Intergenic	30488	NR_125776	103724390	Hs.614280	NR_125776	ENSG00000234722	LINC01287	TCONS_l2_00027522	long intergenic non-protein coding RNA 1287	ncRNA
33244	chr4	49097970	49098472	+	0	NA	Intergenic	(CATTC)n|Satellite|Satellite	111579	NM_001286791	80157	Hs.479703	NM_025087	ENSG00000109182	CWH43	CWH43-C|PGAP2IP	cell wall biogenesis 43 C-terminal homolog	protein-coding
34494	chr4	129453398	129453899	+	0	NA	Intergenic	Intergenic	317830	NR_110753	101927282	Hs.407480	NR_110753	ENSG00000246876	LINC02466	-	long intergenic non-protein coding RNA 2466	ncRNA
32854	chr4	21847068	21847568	+	0	NA	non-coding (NR_002813, exon 1 of 1)	non-coding (NR_002813, exon 1 of 1)	5870	NR_002813	359822	Hs.354058	NR_002813	ENSG00000280650	KCNIP4-IT1	NCRNA00099|UM9(5)|UM9-5	KCNIP4 intronic transcript 1	ncRNA
38815	chr5	160311607	160312114	+	0	NA	exon (NM_001308173, exon 2 of 6)	exon (NM_001308173, exon 2 of 6)	740	NM_001308173	79616	Hs.14070	NM_024565	ENSG00000135083	CCNJL	-	cyclin J like	protein-coding
11427	chr12	99131575	99132090	+	0	NA	intron (NM_181670, intron 1 of 12)	intron (NM_181670, intron 1 of 12)	22967	NM_001352201	56899	Hs.506458	NM_020140	ENSG00000185046	ANKS1B	AIDA|AIDA-1|ANKS2|EB-1|EB1|cajalin-2	ankyrin repeat and sterile alpha motif domain containing 1B	protein-coding
22961	chr2	71276204	71276799	+	0	NA	Intergenic	CpG	-49398	NM_020459	400961	Hs.416735	NM_020459	ENSG00000124374	PAIP2B	-	poly(A) binding protein interacting protein 2B	protein-coding
33090	chr4	40908125	40909607	+	0	NA	intron (NM_004307, intron 10 of 17)	intron (NM_004307, intron 10 of 17)	-51674	NM_001166053	323	Hs.479602	NM_004307	ENSG00000163697	APBB2	FE65L|FE65L1	amyloid beta precursor protein binding family B member 2	protein-coding
50339	chr9	90102205	90102718	+	0	NA	Intergenic	Intergenic	-60962	NR_038882	286370	Hs.407589	NR_038882	ENSG00000227555	MIR4290HG	-	MIR4290 host gene	ncRNA
31359	chr3	147351139	147351763	+	0	NA	Intergenic	Intergenic	40979	NR_033119	84107	Hs.415766	NM_032153	ENSG00000174963	ZIC4	-	Zic family member 4	protein-coding
15874	chr15	49235542	49236042	+	0	NA	intron (NM_001352048, intron 4 of 11)	intron (NM_001352048, intron 4 of 11)	65776	NM_002044	2585	Hs.122006	NM_002044	ENSG00000156958	GALK2	GK2	galactokinase 2	protein-coding
13766	chr13	105832364	105832882	+	0	NA	Intergenic	Intergenic	125793	NR_046391	144920	Hs.567700	NR_046391		LINC00343	LINC00344|NCRNA00343|NCRNA00344	long intergenic non-protein coding RNA 343	ncRNA
26831	chr20	33810857	33811601	+	0	NA	promoter-TSS (NR_110623)	promoter-TSS (NR_110623)	-75	NM_176812	128866	Hs.472471	NM_176812	ENSG00000101421	CHMP4B	C20orf178|CHMP4A|CTPP3|CTRCT31|SNF7|SNF7-2|Shax1|VPS32B|Vps32-2|dJ553F4.4	charged multivesicular body protein 4B	protein-coding
20962	chr19	15402469	15403001	+	0	NA	intron (NM_001291478, intron 4 of 13)	intron (NM_001291478, intron 4 of 13)	16386	NR_111971	26993	Hs.399800	NM_014371	ENSG00000011243	AKAP8L	HA95|HAP95|NAKAP|NAKAP95	A-kinase anchoring protein 8 like	protein-coding
40117	chr6	30219127	30219627	+	0	NA	Intergenic	LTR41|LTR|ERVL	-5883	NM_003449	7726	Hs.485041	NM_003449	ENSG00000234127	TRIM26	AFP|RNF95|ZNF173	tripartite motif containing 26	protein-coding
34468	chr4	128062074	128062637	+	0	NA	intron (NM_018078, intron 1 of 19)	intron (NM_018078, intron 1 of 19)	1089	NM_001278604	55132	Hs.654971	NM_018078	ENSG00000138709	LARP1B	LARP2	La ribonucleoprotein domain family member 1B	protein-coding
30706	chr3	120640197	120640697	+	0	NA	intron (NM_000187, intron 11 of 13)	intron (NM_000187, intron 11 of 13)	42124	NM_000187	3081	Hs.368254	NM_000187	ENSG00000113924	HGD	AKU|HGO	homogentisate 1,2-dioxygenase	protein-coding
5804	chr10	88879705	88881229	+	0	NA	5' UTR (NM_020799, exon 1 of 11)	5' UTR (NM_020799, exon 1 of 11)	280	NM_020799	57559	Hs.16229	NM_020799	ENSG00000138134	STAMBPL1	ALMalpha|AMSH-FP|AMSH-LP|bA399O19.2	STAM binding protein like 1	protein-coding
36711	chr5	67268134	67268649	+	0	NA	Intergenic	Intergenic	-71602	NM_005582	4064	Hs.87205	NM_005582	ENSG00000134061	CD180	LY64|Ly78|RP105	CD180 molecule	protein-coding
26317	chr20	10213407	10213914	+	0	NA	intron (NR_040710, intron 1 of 4)	intron (NR_040710, intron 1 of 4)	-5138	NM_003081	6616	Hs.167317	NM_003081	ENSG00000132639	SNAP25	CMS18|RIC-4|RIC4|SEC9|SNAP|SNAP-25|SUP|bA416N4.2|dJ1068F16.2	synaptosome associated protein 25	protein-coding
9968	chr12	32755073	32755601	+	0	NA	exon (NM_001040436, exon 1 of 5)	exon (NM_001040436, exon 1 of 5)	616	NM_001040436	51067	Hs.505231	NM_015936	ENSG00000139131	YARS2	CGI-04|MLASA2|MT-TYRRS|TYRRS	tyrosyl-tRNA synthetase 2	protein-coding
37878	chr5	125583539	125584039	+	0	NA	intron (NR_109887, intron 3 of 3)	intron (NR_109887, intron 3 of 3)	90528	NR_109887	101927460	Hs.407582	NR_109887	ENSG00000260192	LINC02240	-	long intergenic non-protein coding RNA 2240	ncRNA
40979	chr6	79868060	79868588	+	0	NA	Intergenic	Intergenic	-56078	NR_131786	89758	Hs.288213	NM_001243308		LINC01621	C6orf7	long intergenic non-protein coding RNA 1621	ncRNA
32182	chr3	188208008	188208646	+	0	NA	intron (NM_001167672, intron 1 of 9)	intron (NM_001167672, intron 1 of 9)	-4606	NM_005578	4026	Hs.720220	NM_005578	ENSG00000145012	LPP	-	LIM domain containing preferred translocation partner in lipoma	protein-coding
5464	chr10	71736952	71737481	+	0	NA	intron (NM_022124, intron 32 of 67)	intron (NM_022124, intron 32 of 67)	608	NM_001168390	414152	Hs.568788	NM_001164375	ENSG00000214688	C10orf105	-	chromosome 10 open reading frame 105	protein-coding
47439	chr8	58552880	58553506	+	0	NA	promoter-TSS (NM_005625)	promoter-TSS (NM_005625)	24	NM_005625	6386	Hs.200804	NM_005625	ENSG00000137575	SDCBP	MDA-9|MDA9|ST1|SYCL|TACIP18	syndecan binding protein	protein-coding
48954	chr8	138165612	138166122	+	0	NA	intron (NM_015912, intron 12 of 19)	intron (NM_015912, intron 12 of 19)	-82322	NM_001354876	401478	Hs.654931	NM_001354876		LOC401478	-	uncharacterized LOC401478	protein-coding
43071	chr7	6338489	6338989	+	0	NA	intron (NM_001037163, intron 1 of 1)	intron (NM_001037163, intron 1 of 1)	10220	NM_001037163	84792	Hs.696146	NM_001037163	ENSG00000178397	FAM220A	ACPIN1|C7orf70|SIPAR	family with sequence similarity 220 member A	protein-coding
3475	chr1	218380355	218381144	+	0	NA	intron (NM_001135599, intron 2 of 7)	intron (NM_001135599, intron 2 of 7)	-35071	NR_046268	728463	Hs.568469	NR_046268	ENSG00000232480	TGFB2-AS1	-	TGFB2 antisense RNA 1 (head to head)	ncRNA
39494	chr6	7140915	7141544	+	0	NA	intron (NM_001003699, intron 1 of 12)	CpG	33376	NM_001003699	6239	Hs.298248	NM_002955	ENSG00000124782	RREB1	FINB|HNT|LZ321|RREB-1|Zep-1	ras responsive element binding protein 1	protein-coding
8193	chr11	75328405	75328952	+	0	NA	intron (NM_004041, intron 1 of 15)	intron (NM_004041, intron 1 of 15)	6508	NR_029891	442900		NR_029891	ENSG00000199090	MIR326	MIRN326|hsa-mir-326|mir-326	microRNA 326	ncRNA
47380	chr8	56993621	56994556	+	0	NA	promoter-TSS (NM_017813)	promoter-TSS (NM_017813)	-217	NM_017813	54928	Hs.438689	NM_017813	ENSG00000104331	IMPAD1	GPAPP|IMP 3|IMP-3|IMPA3	inositol monophosphatase domain containing 1	protein-coding
6327	chr10	110530255	110530755	+	0	NA	Intergenic	CpG	32638	NM_004419	1847	Hs.2128	NM_004419	ENSG00000138166	DUSP5	DUSP|HVH3	dual specificity phosphatase 5	protein-coding
31978	chr3	182996129	182996653	+	0	NA	Intergenic	L1PA13|LINE|L1	-10438	NM_001308101	54165	Hs.592789	NM_020640	ENSG00000043093	DCUN1D1	DCNL1|DCUN1L1|RP42|SCCRO|SCRO|Tes3	defective in cullin neddylation 1 domain containing 1	protein-coding
20873	chr19	11597083	11597702	+	0	NA	promoter-TSS (NM_145295)	promoter-TSS (NM_145295)	-28	NM_145295	199692	Hs.526665	NM_145295	ENSG00000198551	ZNF627	-	zinc finger protein 627	protein-coding
32897	chr4	24321138	24321667	+	0	NA	intron (NM_001354826, intron 1 of 14)	intron (NM_001354826, intron 1 of 14)	151427	NR_148981	10891	Hs.527078	NM_013261	ENSG00000109819	PPARGC1A	LEM6|PGC-1(alpha)|PGC-1alpha|PGC-1v|PGC1|PGC1A|PPARGC1	PPARG coactivator 1 alpha	protein-coding
1203	chr1	70221140	70221648	+	0	NA	promoter-TSS (NR_146810)	promoter-TSS (NR_146810)	43	NM_001350611	9295	Hs.479693	NM_004768	ENSG00000116754	SRSF11	NET2|SFRS11|dJ677H15.2|p54	serine and arginine rich splicing factor 11	protein-coding
45028	chr7	100656127	100656644	+	0	NA	promoter-TSS (NR_134539)	promoter-TSS (NR_134539)	76	NR_134539	51412	Hs.259831	NM_016188	ENSG00000077080	ACTL6B	ACTL6|BAF53B|arpNalpha	actin like 6B	protein-coding
4261	chr10	12795399	12795899	+	0	NA	intron (NM_001351032, intron 8 of 11)	intron (NM_001351032, intron 8 of 11)	-70296	NR_031752	100313841		NR_031752	ENSG00000221331	MIR548Q	-	microRNA 548q	ncRNA
51109	chr9	128203989	128204687	+	0	NA	promoter-TSS (NM_012127)	promoter-TSS (NM_012127)	45	NM_012127	25792	Hs.212395	NM_012127	ENSG00000148337	CIZ1	LSFR1|NP94|ZNF356	CDKN1A interacting zinc finger protein 1	protein-coding
23311	chr2	98036581	98037081	+	0	NA	Intergenic	Intergenic	-40940	NM_015348	23505	Hs.469376	NM_015348	ENSG00000075568	TMEM131	CC28|PRO1048|RW1|YR-23	transmembrane protein 131	protein-coding
46758	chr8	22104306	22104806	+	0	NA	TTS (NM_001354251)	TTS (NM_001354251)	4863	NM_024815	79873	Hs.527101	NM_024815	ENSG00000275074	NUDT18	MTH3	nudix hydrolase 18	protein-coding
28275	chr22	36663503	36664006	+	0	NA	intron (NM_006078, intron 1 of 3)	intron (NM_006078, intron 1 of 3)	39104	NM_006078	10369	Hs.146766	NM_006078	ENSG00000166862	CACNG2	MRD10	calcium voltage-gated channel auxiliary subunit gamma 2	protein-coding
17814	chr17	979707	980207	+	0	NA	promoter-TSS (NM_022463)	promoter-TSS (NM_022463)	-199	NM_022463	64359	Hs.527989	NM_022463	ENSG00000167693	NXN	NRX|TRG-4	nucleoredoxin	protein-coding
1354	chr1	85360910	85361433	+	0	NA	intron (NM_001134445, intron 2 of 6)	intron (NM_001134445, intron 2 of 6)	43357	NM_001330655	23576	Hs.713411	NM_012137	ENSG00000153904	DDAH1	DDAH|DDAH-1|DDAHI|HEL-S-16	dimethylarginine dimethylaminohydrolase 1	protein-coding
44020	chr7	47379801	47380332	+	0	NA	intron (NM_022748, intron 16 of 30)	intron (NM_022748, intron 16 of 30)	84737	NR_145813	109623468		NR_145813		SNORD151	-	small nucleolar RNA, C/D box 151	snoRNA
23574	chr2	113240131	113240680	+	0	NA	non-coding (NR_047570, exon 3 of 3)	non-coding (NR_047570, exon 3 of 3)	4136	NR_015377	654433	Hs.656660	NR_015377	ENSG00000189223	PAX8-AS1	-	PAX8 antisense RNA 1	ncRNA
21881	chr2	11391557	11392094	+	0	NA	Intergenic	Intergenic	-2156	NR_047499	100874055	Hs.102428	NR_047499	ENSG00000224177	LINC00570	ncRNA-a5	long intergenic non-protein coding RNA 570	ncRNA
8	chr1	199600	200122	+	0	NA	Intergenic	CpG	6736	NR_026823	677784	Hs.722487	NR_026823	ENSG00000249054	FAM138D	F379	family with sequence similarity 138 member D	ncRNA
39229	chr5	177022417	177022931	+	0	NA	promoter-TSS (NM_001308213)	promoter-TSS (NM_001308213)	-6	NM_001308218	23567	Hs.484259	NM_012279	ENSG00000113761	ZNF346	JAZ|Zfp346	zinc finger protein 346	protein-coding
2359	chr1	155227312	155227997	+	0	NA	promoter-TSS (NR_002188)	promoter-TSS (NR_002188)	-120	NR_002188	2630	Hs.719930	NR_002188	ENSG00000160766	GBAP1	GBAP	glucosylceramidase beta pseudogene 1	pseudo
29842	chr3	61594129	61594692	+	0	NA	intron (NM_002841, intron 1 of 29)	intron (NM_002841, intron 1 of 29)	32841	NM_002841	5793	Hs.595541	NM_002841	ENSG00000144724	PTPRG	HPTPG|PTPG|R-PTP-GAMMA|RPTPG	protein tyrosine phosphatase, receptor type G	protein-coding
15700	chr15	39510002	39510532	+	0	NA	Intergenic	Intergenic	-70812	NM_003246	7057	Hs.164226	NM_003246	ENSG00000137801	THBS1	THBS|THBS-1|TSP|TSP-1|TSP1	thrombospondin 1	protein-coding
41629	chr6	111662535	111664051	+	0	NA	intron (NM_153048, intron 10 of 10)	intron (NM_153048, intron 10 of 10)	56769	NM_153047	2534	Hs.390567	NM_002037	ENSG00000010810	FYN	SLK|SYN|p59-FYN	FYN proto-oncogene, Src family tyrosine kinase	protein-coding
29527	chr3	47010247	47010757	+	0	NA	TTS (NM_015175)	TTS (NM_015175)	-1040	NR_024046	100129354	Hs.201522	NR_024046		NRADDP	-	neurotrophin receptor associated death domain, pseudogene	pseudo
11763	chr12	113185332	113186030	+	0	NA	promoter-TSS (NM_024072)	promoter-TSS (NM_024072)	155	NM_032848	84934	Hs.524762	NM_032848	ENSG00000139405	RITA1	C12orf52|RITA	RBPJ interacting and tubulin associated 1	protein-coding
19727	chr18	37408840	37409347	+	0	NA	intron (NM_001025087, intron 2 of 12)	L3|LINE|CR1	57411	NR_132967	106635546		NR_132967		SNORA111	-	small nucleolar RNA, H/ACA box 111	snoRNA
42947	chr7	1720235	1720838	+	0	NA	intron (NM_001128636, intron 1 of 1)	intron (NM_001128636, intron 1 of 1)	11374	NM_001128636	392617	Hs.42896	NM_001128636	ENSG00000225968	ELFN1	PPP1R28	extracellular leucine rich repeat and fibronectin type III domain containing 1	protein-coding
9683	chr12	19088545	19089045	+	0	NA	Intergenic	Intergenic	-40897	NM_019012	54477	Hs.188614	NM_019012	ENSG00000052126	PLEKHA5	PEPP-2|PEPP2	pleckstrin homology domain containing A5	protein-coding
32837	chr4	21454779	21455282	+	0	NA	intron (NM_147182, intron 2 of 8)	MER81|DNA|hAT-Blackjack	9728	NR_107018	102465859		NR_107018	ENSG00000283281	MIR7978	hsa-mir-7978	microRNA 7978	ncRNA
37051	chr5	82809368	82809868	+	0	NA	Intergenic	MLT1K|LTR|ERVL-MaLR	-30537	NR_039773	100616297		NR_039773	ENSG00000283359	MIR3977	-	microRNA 3977	ncRNA
37376	chr5	98772902	98773898	+	0	NA	promoter-TSS (NR_033932)	promoter-TSS (NR_033932)	-316	NR_033932	503569	Hs.586188	NR_033932	ENSG00000246763	RGMB-AS1	-	RGMB antisense RNA 1	ncRNA
27834	chr21	41546999	41547507	+	0	NA	Intergenic	Intergenic	-39095	NM_005656	7113	Hs.439309	NM_005656	ENSG00000184012	TMPRSS2	PP9284|PRSS10	transmembrane serine protease 2	protein-coding
19071	chr18	110126	110626	+	0	NA	intron (NR_033770, intron 1 of 4)	BSR/Beta|Satellite|Satellite	1311	NR_033770	727758	Hs.585843	NR_033770	ENSG00000263006	ROCK1P1	-	Rho associated coiled-coil containing protein kinase 1 pseudogene 1	pseudo
16073	chr15	64162758	64163627	+	0	NA	promoter-TSS (NM_000942)	promoter-TSS (NM_000942)	-37	NM_000942	5479	Hs.434937	NM_000942	ENSG00000166794	PPIB	B|CYP-S1|CYPB|HEL-S-39|OI9|SCYLP	peptidylprolyl isomerase B	protein-coding
35267	chr4	182861943	182862747	+	0	NA	Intergenic	Intergenic	54908	NM_001351743	1635	Hs.183850	NM_001921	ENSG00000129187	DCTD	-	dCMP deaminase	protein-coding
21057	chr19	21396751	21397394	+	0	NA	promoter-TSS (NM_145326)	promoter-TSS (NM_145326)	-47	NM_001076678	284443	Hs.656558	NM_145326	ENSG00000196268	ZNF493	-	zinc finger protein 493	protein-coding
47517	chr8	61598466	61598966	+	0	NA	intron (NM_004318, intron 14 of 24)	L1M2|LINE|L1	91133	NM_001164752	444	Hs.332422	NM_004318	ENSG00000198363	ASPH	AAH|BAH|CASQ2BP1|FDLAB|HAAH|JCTN|junctin	aspartate beta-hydroxylase	protein-coding
51322	chr9	136347046	136348049	+	0	NA	intron (NM_001145638, intron 9 of 13)	intron (NM_001145638, intron 9 of 13)	-5510	NM_001145639	26086	Hs.239370	NM_015597	ENSG00000160360	GPSM1	AGS3	G protein signaling modulator 1	protein-coding
14419	chr14	53295934	53296434	+	0	NA	Intergenic	Intergenic	142830	NR_110062	101927620		NR_110062	ENSG00000258731	LOC101927620	-	uncharacterized LOC101927620	ncRNA
28829	chr3	14467966	14468499	+	0	NA	intron (NM_001134367, intron 9 of 14)	intron (NM_001134367, intron 9 of 14)	65656	NM_001134368	6533	Hs.529488	NM_003043	ENSG00000131389	SLC6A6	TAUT	solute carrier family 6 member 6	protein-coding
31095	chr3	135747231	135747777	+	0	NA	Intergenic	Intergenic	-218169	NM_001190447	5523	Hs.518155	NM_002718	ENSG00000073711	PPP2R3A	PPP2R3|PR130|PR72	protein phosphatase 2 regulatory subunit B''alpha	protein-coding
12882	chr13	48001140	48001649	+	0	NA	promoter-TSS (NM_003850)	promoter-TSS (NM_003850)	-68	NM_003850	8803	Hs.743361	NM_003850	ENSG00000136143	SUCLA2	A-BETA|A-SCS|MTDPS5|SCS-betaA	succinate-CoA ligase ADP-forming beta subunit	protein-coding
4094	chr10	6163392	6164003	+	0	NA	intron (NM_001282630, intron 1 of 14)	CpG	-11435	NR_039698	100628560		NR_039698	ENSG00000283634	MIR3155B	hsa-mir-3155b	microRNA 3155b	ncRNA
48656	chr8	124616845	124617350	+	0	NA	intron (NM_014751, intron 3 of 13)	intron (NM_014751, intron 3 of 13)	77995	NM_001278645	4715	Hs.15977	NM_005005	ENSG00000147684	NDUFB9	B22|CI-B22|LYRM3|UQOR22	NADH:ubiquinone oxidoreductase subunit B9	protein-coding
44059	chr7	48183192	48183822	+	0	NA	intron (NM_152701, intron 1 of 61)	MIRb|SINE|MIR	12047	NM_152701	154664	Hs.226568	NM_152701	ENSG00000179869	ABCA13	-	ATP binding cassette subfamily A member 13	protein-coding
51452	chrGL000225.1	33430	33931	+	0	NA	NA	NA	NA	NA
13581	chr13	99046002	99046502	+	0	NA	intron (NM_001130049, intron 1 of 32)	intron (NM_001130049, intron 1 of 32)	40154	NM_001130049	23348	Hs.596105	NM_015296	ENSG00000088387	DOCK9	ZIZ1|ZIZIMIN1	dedicator of cytokinesis 9	protein-coding
43367	chr7	22087744	22088278	+	0	NA	Intergenic	Intergenic	-142087	NM_001127370	55536	Hs.744069	NM_018719	ENSG00000164649	CDCA7L	JPO2|R1|RAM2	cell division cycle associated 7 like	protein-coding
32015	chr3	184234098	184234598	+	0	NA	exon (NM_001320373, exon 3 of 17)	exon (NM_001320373, exon 3 of 17)	932	NM_001320373	90113	Hs.584997	NM_138345	ENSG00000145198	VWA5B2	-	von Willebrand factor A domain containing 5B2	protein-coding
37027	chr5	81785215	81785715	+	0	NA	Intergenic	Intergenic	-34212	NM_001345886	23635	Hs.102735	NM_012446	ENSG00000145687	SSBP2	HSPC116|SOSS-B2	single stranded DNA binding protein 2	protein-coding
29187	chr3	31707285	31707794	+	0	NA	intron (NR_049771, intron 1 of 4)	intron (NR_049771, intron 1 of 4)	3326	NR_049771	100874206	Hs.662428	NR_049771	ENSG00000232490	OSBPL10-AS1	-	OSBPL10 antisense RNA 1	ncRNA
40179	chr6	31834317	31835158	+	0	NA	promoter-TSS (NM_001287482)	promoter-TSS (NM_001287482)	-178	NM_001287484	50854	Hs.640836	NM_016947	ENSG00000204387	C6orf48	D6S57|G8	chromosome 6 open reading frame 48	protein-coding
23416	chr2	102796416	102796916	+	0	NA	intron (NM_001321346, intron 3 of 3)	MER117|DNA|hAT-Charlie	34635	NM_144632	130827	Hs.436203	NM_144632	ENSG00000170417	TMEM182	-	transmembrane protein 182	protein-coding
52786	chrX	119852835	119853487	+	0	NA	promoter-TSS (NM_080632)	promoter-TSS (NM_080632)	-133	NM_023010	65109	Hs.103832	NM_023010	ENSG00000125351	UPF3B	HUPF3B|MRX62|MRXS14|RENT3B|UPF3BP1|UPF3BP2|UPF3BP3|UPF3X|Upf3p-X	UPF3B, regulator of nonsense mediated mRNA decay	protein-coding
35502	chr5	2335632	2336132	+	0	NA	Intergenic	MLT1B|LTR|ERVL-MaLR	-23681	NR_104616	100506858	Hs.445071	NR_104616		LOC100506858	-	uncharacterized LOC100506858	ncRNA
7514	chr11	36027662	36028252	+	0	NA	intron (NM_001304263, intron 1 of 4)	intron (NM_001304263, intron 1 of 4)	17859	NR_039769	100616311		NR_039769	ENSG00000263389	MIR3973	-	microRNA 3973	ncRNA
39	chr1	1873149	1873666	+	0	NA	intron (NM_002074, intron 1 of 11)	MLT1H|LTR|ERVL-MaLR	17710	NM_001282538	2782	Hs.430425	NM_002074	ENSG00000078369	GNB1	MRD42	G protein subunit beta 1	protein-coding
29918	chr3	64267977	64268477	+	0	NA	Intergenic	Intergenic	-42772	NM_198859	166336	Hs.148105	NM_198859	ENSG00000163637	PRICKLE2	EPM5	prickle planar cell polarity protein 2	protein-coding
20716	chr19	2475772	2476341	+	0	NA	promoter-TSS (NM_015675)	promoter-TSS (NM_015675)	-69	NM_015675	4616	Hs.110571	NM_015675	ENSG00000099860	GADD45B	GADD45BETA|MYD118	growth arrest and DNA damage inducible beta	protein-coding
25719	chr2	225668547	225669078	+	0	NA	Intergenic	Intergenic	267926	NM_020864	57624	Hs.224409	NM_020864	ENSG00000144460	NYAP2	KIAA1486	neuronal tyrosine-phosphorylated phosphoinositide-3-kinase adaptor 2	protein-coding
49660	chr9	32335470	32335970	+	0	NA	Intergenic	MER20|DNA|hAT-Charlie	-48883	NM_001278352	48	Hs.567229	NM_002197	ENSG00000122729	ACO1	ACONS|HEL60|IREB1|IREBP|IREBP1|IRP1	aconitase 1	protein-coding
32042	chr3	184506424	184507102	+	0	NA	Intergenic	Intergenic	50155	NR_046593	100874079	Hs.574899	NR_046593	ENSG00000230215	LINC01840	EIF2B5-AS1	long intergenic non-protein coding RNA 1840	ncRNA
15984	chr15	57158589	57159089	+	0	NA	intron (NM_207037, intron 5 of 20)	intron (NM_207037, intron 5 of 20)	-60591	NM_001306220	6938	Hs.511504	NM_003205	ENSG00000140262	TCF12	CRS3|HEB|HTF4|HsT17266|TCF-12|bHLHb20|p64	transcription factor 12	protein-coding
8091	chr11	67799761	67800261	+	0	NA	intron (NR_024249, intron 2 of 3)	intron (NR_024249, intron 2 of 3)	5325	NR_024249	645332	Hs.535094	NR_024249	ENSG00000160172	FAM86C2P	-	family with sequence similarity 86, member A pseudogene	pseudo
41777	chr6	119848222	119849182	+	0	NA	Intergenic	L2c|LINE|L2	-166477	NR_036098	100422951		NR_036098	ENSG00000265725	MIR3144	mir-3144	microRNA 3144	ncRNA
48848	chr8	133571828	133572429	+	0	NA	promoter-TSS (NM_173344)	promoter-TSS (NM_173344)	-188	NM_003033	6482	Hs.374257	NM_003033	ENSG00000008513	ST3GAL1	Gal-NAc6S|SIAT4A|SIATFL|ST3GalA|ST3GalA.1|ST3GalIA|ST3GalIA,1|ST3O	ST3 beta-galactoside alpha-2,3-sialyltransferase 1	protein-coding
36168	chr5	36127524	36128079	+	0	NA	intron (NM_001007527, intron 6 of 17)	L1MA3|LINE|L1	20187	NR_030306	693165		NR_030306	ENSG00000207756	MIR580	MIRN580|hsa-mir-580	microRNA 580	ncRNA
2479	chr1	160428524	160429024	+	0	NA	TTS (NM_020335)	TTS (NM_020335)	28200	NM_020335	57216	Hs.99477	NM_020335	ENSG00000162738	VANGL2	LPP1|LTAP|STB1|STBM|STBM1	VANGL planar cell polarity protein 2	protein-coding
51058	chr9	127370186	127370686	+	0	NA	intron (NR_104591, intron 22 of 26)	intron (NR_104591, intron 22 of 26)	-26702	NM_001271712	29988	Hs.179522	NM_014580	ENSG00000136856	SLC2A8	GLUT8|GLUTX1	solute carrier family 2 member 8	protein-coding
47858	chr8	80806524	80807024	+	0	NA	intron (NM_001033723, intron 2 of 8)	intron (NM_001033723, intron 2 of 8)	68007	NM_001033723	619279	Hs.434957	NM_032651	ENSG00000164684	ZNF704	Gig1	zinc finger protein 704	protein-coding
28181	chr22	29755886	29756386	+	0	NA	intron (NM_019103, intron 1 of 6)	intron (NM_019103, intron 1 of 6)	10844	NM_019103	55954	Hs.713647	NM_019103	ENSG00000100319	ZMAT5	SNRNP20|U11/U12-20K|ZC3H19	zinc finger matrin-type 5	protein-coding
43651	chr7	33128948	33129788	+	0	NA	promoter-TSS (NM_001348037)	promoter-TSS (NM_001348037)	83	NR_145412	27241	Hs.372360	NM_014451	ENSG00000122507	BBS9	B1|C18|D1|PTHB1	Bardet-Biedl syndrome 9	protein-coding
22227	chr2	30631942	30632442	+	0	NA	intron (NM_001002257, intron 5 of 5)	intron (NM_001002257, intron 5 of 5)	175253	NM_144575	92291	Hs.660911	NM_144575	ENSG00000162949	CAPN13	-	calpain 13	protein-coding
4184	chr10	10847061	10847814	+	0	NA	intron (NM_001326323, intron 3 of 17)	intron (NM_001326323, intron 3 of 17)	48726	NM_001326327	10659	Hs.309288	NM_006561	ENSG00000048740	CELF2	BRUNOL3|CELF-2|CUG-BP2|CUGBP2|ETR-3|ETR3|NAPOR	CUGBP Elav-like family member 2	protein-coding
31031	chr3	133989778	133990352	+	0	NA	intron (NM_005630, intron 1 of 13)	intron (NM_005630, intron 1 of 13)	40011	NM_005630	6578	Hs.518270	NM_005630	ENSG00000174640	SLCO2A1	MATR1|OATP2A1|PGT|PHOAR2|SLC21A2	solute carrier organic anion transporter family member 2A1	protein-coding
49157	chr8	144685603	144686300	+	0	NA	promoter-TSS (NM_001308208)	promoter-TSS (NM_001308208)	-139	NM_001308208	80728	Hs.148988	NM_025251	ENSG00000147799	ARHGAP39	CrGAP|Vilse	Rho GTPase activating protein 39	protein-coding
7950	chr11	64269639	64270423	+	0	NA	TTS (NM_001184883)	TTS (NM_001184883)	-14308	NM_001170726	56834	Hs.523763	NM_020155	ENSG00000173264	GPR137	C11orf4|GPR137A|TM7SF1L1	G protein-coupled receptor 137	protein-coding
15521	chr15	25717844	25718344	+	0	NA	intron (NM_024490, intron 8 of 20)	intron (NM_024490, intron 8 of 20)	130731	NR_039865	100616474		NR_039865	ENSG00000266517	MIR4715	-	microRNA 4715	ncRNA
10770	chr12	70242610	70243642	+	0	NA	promoter-TSS (NM_001199303)	promoter-TSS (NM_001199303)	96	NM_001199302	4848	Hs.133350	NM_014515	ENSG00000111596	CNOT2	CDC36|HSPC131|NOT2|NOT2H	CCR4-NOT transcription complex subunit 2	protein-coding
8100	chr11	68903601	68904116	+	0	NA	promoter-TSS (NM_002180)	promoter-TSS (NM_002180)	7	NM_002180	3508	Hs.503048	NM_002180	ENSG00000132740	IGHMBP2	CATF1|CMT2S|HCSA|HMN6|SMARD1|SMUBP2|ZFAND7	immunoglobulin mu binding protein 2	protein-coding
46909	chr8	28593910	28594428	+	0	NA	Intergenic	Intergenic	63719	NR_106988
29164	chr3	28317397	28317897	+	0	NA	intron (NR_138585, intron 3 of 3)	MIRb|SINE|MIR	31480	NM_001134433	64343	Hs.706676	NM_022461	ENSG00000163512	AZI2	AZ2|NAP1|TILP	5-azacytidine induced 2	protein-coding
20059	chr18	50281219	50282123	+	0	NA	promoter-TSS (NM_001204143)	promoter-TSS (NM_001204143)	96	NM_001204143	4152	Hs.405610	NM_002384	ENSG00000141644	MBD1	CXXC3|PCM1|RFT	methyl-CpG binding domain protein 1	protein-coding
11633	chr12	108253496	108254435	+	0	NA	Intergenic	L2a|LINE|L2	66697	NM_001142345	1240	Hs.197143	NM_004072	ENSG00000174600	CMKLR1	CHEMERINR|ChemR23|DEZ|RVER1	chemerin chemokine-like receptor 1	protein-coding
28725	chr3	10397657	10398246	+	0	NA	intron (NM_001001331, intron 5 of 22)	L3|LINE|CR1	-3389	NR_030614	100126334		NR_030614	ENSG00000216135	MIR885	MIRN885|hsa-mir-885|mir-885	microRNA 885	ncRNA
1973	chr1	120176195	120176873	+	0	NA	promoter-TSS (NM_004892)	promoter-TSS (NM_004892)	-13	NM_004892	9554	Hs.632438	NM_004892	ENSG00000265808	SEC22B	ERS-24|SEC22L1	SEC22 homolog B, vesicle trafficking protein (gene/pseudogene)	protein-coding
49503	chr9	17725506	17726051	+	0	NA	intron (NM_003026, intron 1 of 8)	L1M4b|LINE|L1	146824	NM_003026	6456	Hs.75149	NM_003026	ENSG00000107295	SH3GL2	CNSA2|EEN-B1|SH3D2A|SH3P4	SH3 domain containing GRB2 like 2, endophilin A1	protein-coding
45050	chr7	101633450	101633996	+	0	NA	Intergenic	Intergenic	-4427	NM_138403	93408	Hs.247831	NM_138403	ENSG00000106436	MYL10	MYLC2PL|PLRLC	myosin light chain 10	protein-coding
42339	chr6	146957954	146958454	+	0	NA	intron (NR_034115, intron 7 of 10)	intron (NR_034115, intron 7 of 10)	-154380	NR_003954	729176	Hs.486708	NR_003954		KATNBL1P6	-	katanin regulatory subunit B1 like 1 pseudogene 6	pseudo
44979	chr7	99465975	99466476	+	0	NA	promoter-TSS (NM_004889)	promoter-TSS (NM_004889)	-24	NM_001003714	9551	Hs.521056	NM_004889	ENSG00000241468	ATP5MF	ATP5J2|ATP5JL	ATP synthase membrane subunit f	protein-coding
3849	chr1	241413465	241413974	+	0	NA	Intergenic	Intergenic	-56489	NM_001350113	6000	Hs.655739	NM_002924	ENSG00000182901	RGS7	-	regulator of G protein signaling 7	protein-coding
19901	chr18	45008752	45009555	+	0	NA	intron (NM_015559, intron 4 of 5)	intron (NM_015559, intron 4 of 5)	-38987	NR_036203	100422829		NR_036203	ENSG00000265957	MIR4319	-	microRNA 4319	ncRNA
48587	chr8	122683218	122683854	+	0	NA	intron (NR_126348, intron 2 of 3)	intron (NR_126348, intron 2 of 3)	10570	NR_126348	104266958	Hs.575540	NR_126348	ENSG00000253819	LINC01151	-	long intergenic non-protein coding RNA 1151	ncRNA
14065	chr14	24093888	24094589	+	0	NA	promoter-TSS (NM_001308054)	promoter-TSS (NM_001308054)	-43	NM_001308054	5106	Hs.75812	NM_004563	ENSG00000100889	PCK2	PEPCK|PEPCK-M|PEPCK2	phosphoenolpyruvate carboxykinase 2, mitochondrial	protein-coding
16961	chr16	23596068	23596568	+	0	NA	promoter-TSS (NM_005003)	promoter-TSS (NM_005003)	0	NM_005003	4706	Hs.189716	NM_005003	ENSG00000004779	NDUFAB1	ACP|ACP1|FASN2A|SDAP	NADH:ubiquinone oxidoreductase subunit AB1	protein-coding
8776	chr11	115677135	115677689	+	0	NA	Intergenic	Intergenic	57350	NR_135066	101928985	Hs.398155	NR_135066		LOC101928985	-	uncharacterized LOC101928985	ncRNA
12303	chr13	23689015	23689515	+	0	NA	Intergenic	Intergenic	109918	NM_001204458	55504	Hs.149168	NM_018647	ENSG00000127863	TNFRSF19	TAJ|TAJ-alpha|TRADE|TROY	TNF receptor superfamily member 19	protein-coding
8711	chr11	112962123	112962623	+	0	NA	intron (NM_001076682, intron 1 of 18)	CpG	1087	NR_120563	101928847	Hs.711235	NR_120563	ENSG00000247416	LOC101928847	-	uncharacterized LOC101928847	ncRNA
45964	chr7	143765585	143766088	+	0	NA	Intergenic	Intergenic	-8086	NM_178561	340307	Hs.676333	NM_178561	ENSG00000271321	CTAGE6	CTAGE6P	CTAGE family member 6	protein-coding
33638	chr4	77187167	77187696	+	0	NA	Intergenic	L2c|LINE|L2	30227	NM_004354	901	Hs.740456	NM_004354	ENSG00000138764	CCNG2	-	cyclin G2	protein-coding
48495	chr8	118009037	118009537	+	0	NA	intron (NM_000127, intron 1 of 10)	intron (NM_000127, intron 1 of 10)	-88374	NR_145799	109623457		NR_145799		SNORD168	-	small nucleolar RNA, C/D box 168	snoRNA
36401	chr5	49633455	49633955	+	0	NA	Intergenic	ALR/Alpha|Satellite|centr	807695	NM_198449	133418	Hs.561411	NM_198449	ENSG00000170571	EMB	GP70	embigin	protein-coding
12961	chr13	50999575	51000075	+	0	NA	intron (NR_003923, intron 16 of 16)	MER5A|DNA|hAT-Charlie	66332	NR_003923	2974	Hs.411573	NM_004129	ENSG00000123201	GUCY1B2	GC-SB2	guanylate cyclase 1 soluble subunit beta 2 (pseudogene)	pseudo
4405	chr10	17616614	17617115	+	0	NA	intron (NM_014241, intron 1 of 6)	CpG	510	NM_014241	9200	Hs.114062	NM_014241	ENSG00000165996	HACD1	CAP|PTPLA	3-hydroxyacyl-CoA dehydratase 1	protein-coding
2029	chr1	123116953	123117453	+	0	NA	Intergenic	ALR/Alpha|Satellite|centr	1598091	NR_003955	647121	Hs.697682	NR_003955	ENSG00000231752	EMBP1	-	embigin pseudogene 1	pseudo
31581	chr3	158350881	158351385	+	0	NA	intron (NM_001271834, intron 4 of 8)	L1MEj|LINE|L1	-175575	NR_148407	110599565		NR_148407		UC.134	-	long non-coding RNA uc.134	ncRNA
5671	chr10	79929369	79929869	+	0	NA	intron (NR_033857, intron 5 of 5)	intron (NR_033857, intron 5 of 5)	9441	NR_002724	8512	Hs.733579	NR_002724	ENSG00000242600	MBL1P	COLEC3P|MBL1P1	mannose binding lectin 1, pseudogene	pseudo
46647	chr8	17692001	17692614	+	0	NA	intron (NM_001001924, intron 6 of 14)	MLT1J|LTR|ERVL-MaLR	5430	NM_020749	57509	Hs.7946	NM_020749	ENSG00000129422	MTUS1	ATBP|ATIP|ATIP3|ICIS|MP44|MTSG1	microtubule associated scaffold protein 1	protein-coding
38420	chr5	143825051	143825558	+	0	NA	Intergenic	Intergenic	13143	NM_021182	57824	Hs.158320	NM_021182	ENSG00000158497	HMHB1	HB-1|HB-1Y|HLA-HB1	histocompatibility minor HB-1	protein-coding
51138	chr9	128881705	128882781	+	0	NA	promoter-TSS (NM_001352992)	promoter-TSS (NM_001352992)	131	NM_019594	56262	Hs.643600	NM_019594	ENSG00000136802	LRRC8A	AGM5|LRRC8|SWELL1	leucine rich repeat containing 8 VRAC subunit A	protein-coding
25426	chr2	212537671	212538182	+	0	NA	intron (NM_001042599, intron 1 of 26)	CpG	702	NM_001042599	2066	Hs.390729	NM_005235	ENSG00000178568	ERBB4	ALS19|HER4|p180erbB4	erb-b2 receptor tyrosine kinase 4	protein-coding
23295	chr2	96951120	96951620	+	0	NA	intron (NM_001122646, intron 7 of 16)	intron (NM_001122646, intron 7 of 16)	32264	NR_110209	101927053	Hs.677537	NR_110209		LOC101927053	-	uncharacterized LOC101927053	ncRNA
44411	chr7	71665702	71666202	+	0	NA	intron (NM_022479, intron 7 of 10)	intron (NM_022479, intron 7 of 10)	-358182	NR_037477	100500836		NR_037477	ENSG00000265878	MIR3914-1	-	microRNA 3914-1	ncRNA
14328	chr14	49892221	49893365	+	0	NA	promoter-TSS (NM_001663)	promoter-TSS (NM_001663)	-225	NM_001663	382	Hs.525330	NM_001663	ENSG00000165527	ARF6	-	ADP ribosylation factor 6	protein-coding
15741	chr15	40941651	40942225	+	0	NA	Intergenic	CpG	-11533	NM_001142776	79094	Hs.155569	NM_024111	ENSG00000128965	CHAC1	-	ChaC glutathione specific gamma-glutamylcyclotransferase 1	protein-coding
1983	chr1	120354420	120355295	+	0	NA	Intergenic	CpG	-60170	NR_102404	728841	Hs.445080	NM_001037501		NBPF8	NBPF8P	NBPF member 8	protein-coding
44430	chr7	72827976	72828487	+	0	NA	promoter-TSS (NM_001145440)	promoter-TSS (NM_001145440)	3	NM_001145440	441250	Hs.488614	NM_001145440	ENSG00000277149	TYW1B	LINC00069|NCRNA00069|RSAFD2	tRNA-yW synthesizing protein 1 homolog B	protein-coding
42636	chr6	157947109	157947609	+	0	NA	Intergenic	MER20|DNA|hAT-Charlie	-34497	NM_003898	8871	Hs.434494	NM_003898	ENSG00000078269	SYNJ2	INPP5H	synaptojanin 2	protein-coding
38603	chr5	151059809	151060309	+	0	NA	intron (NM_001258456, intron 4 of 14)	intron (NM_001258456, intron 4 of 14)	5072	NM_001258456	10318	Hs.355141	NM_006058	ENSG00000145901	TNIP1	ABIN-1|NAF1|VAN|nip40-1	TNFAIP3 interacting protein 1	protein-coding
26367	chr20	12113266	12113883	+	0	NA	Intergenic	MLT1E3|LTR|ERVL-MaLR	195709	NM_014962	22903	Hs.709366	NM_014962	ENSG00000132640	BTBD3	dJ742J24.1	BTB domain containing 3	protein-coding
25968	chr2	237966583	237967293	+	0	NA	promoter-TSS (NM_001278308)	promoter-TSS (NM_001278308)	-7	NR_103500	140739	Hs.471785	NM_080678	ENSG00000184182	UBE2F	NCE2	ubiquitin conjugating enzyme E2 F (putative)	protein-coding
4304	chr10	14539991	14540509	+	0	NA	intron (NM_031453, intron 2 of 4)	intron (NM_031453, intron 2 of 4)	-1708	NM_001320740	83641	Hs.446315	NM_031453	ENSG00000065809	FAM107B	C10orf45|HITS	family with sequence similarity 107 member B	protein-coding
17107	chr16	48153727	48154264	+	0	NA	Intergenic	Intergenic	-7225	NM_033226	94160	Hs.410111	NM_033226	ENSG00000140798	ABCC12	MRP9	ATP binding cassette subfamily C member 12	protein-coding
46139	chr7	151798921	151799421	+	0	NA	intron (NM_016203, intron 1 of 15)	MIR3|SINE|MIR	-7491	NM_001354885	644090	Hs.647065	NM_001354885		LOC644090	-	uncharacterized LOC644090	protein-coding
20189	chr18	56650969	56651469	+	0	NA	promoter-TSS (NM_052834)	promoter-TSS (NM_052834)	-166	NM_015285	23335	Hs.465213	NM_015285	ENSG00000091157	WDR7	TRAG	WD repeat domain 7	protein-coding
413	chr1	25232258	25232790	+	0	NA	promoter-TSS (NM_015484)	promoter-TSS (NM_015484)	-2	NM_207170	25949	Hs.20013	NM_015484	ENSG00000117614	SYF2	CBPIN|NTC31|P29|fSAP29	SYF2 pre-mRNA splicing factor	protein-coding
294	chr1	17011702	17012323	+	0	NA	promoter-TSS (NM_001141974)	promoter-TSS (NM_001141974)	-40	NM_001141974	23400	Hs.128866	NM_022089	ENSG00000159363	ATP13A2	CLN12|HSA9947|KRPPD|PARK9|SPG78	ATPase cation transporting 13A2	protein-coding
11289	chr12	93441788	93442534	+	0	NA	promoter-TSS (NM_003348)	promoter-TSS (NM_003348)	89	NM_003348	7334	Hs.524630	NM_003348	ENSG00000177889	UBE2N	HEL-S-71|UBC13|UBCHBEN; UBC13|UbcH-ben|UbcH13	ubiquitin conjugating enzyme E2 N	protein-coding
49471	chr9	15552140	15553745	+	0	NA	promoter-TSS (NM_001348002)	promoter-TSS (NM_001348002)	-65	NM_173550	203238	Hs.17267	NM_173550	ENSG00000164989	CCDC171	C9orf93|bA536D16.1|bA778P13.1	coiled-coil domain containing 171	protein-coding
29828	chr3	59690849	59691667	+	0	NA	Intergenic	Intergenic	-32761	NR_149028	339902	Hs.132446	NR_149028		LOC339902	-	hCG1813818	ncRNA
10327	chr12	52163841	52164341	+	0	NA	Intergenic	Intergenic	27909	NM_182507	144501	Hs.140978	NM_182507	ENSG00000167767	KRT80	KB20	keratin 80	protein-coding
16037	chr15	61834007	61834507	+	0	NA	Intergenic	Intergenic	104339	NR_146448	100506530	Hs.42265	NR_146448	ENSG00000259284	LINC02349	-	long intergenic non-protein coding RNA 2349	ncRNA
40999	chr6	80457271	80457780	+	0	NA	Intergenic	Intergenic	350915	NM_001318975	594	Hs.156414	NM_000056	ENSG00000083123	BCKDHB	BCKDE1B|BCKDH E1-beta|E1B	branched chain keto acid dehydrogenase E1 subunit beta	protein-coding
38004	chr5	132238193	132238722	+	0	NA	Intergenic	Intergenic	-10594	NM_001142599	8974	Hs.519568	NM_004199	ENSG00000072682	P4HA2	MYP25	prolyl 4-hydroxylase subunit alpha 2	protein-coding
17029	chr16	30650295	30650808	+	0	NA	promoter-TSS (NM_001320464)	promoter-TSS (NM_001320464)	-151	NM_001320464	78994	Hs.293629	NM_024031	ENSG00000156858	PRR14	-	proline rich 14	protein-coding
35578	chr5	6205791	6206291	+	0	NA	Intergenic	Intergenic	131251	NR_028351	401172	Hs.376760	NM_001001702	ENSG00000250490	LINC02145	-	long intergenic non-protein coding RNA 2145	ncRNA
11754	chr12	112855351	112855851	+	0	NA	intron (NM_001347955, intron 4 of 20)	intron (NM_001347955, intron 4 of 20)	-51176	NM_016816	4938	Hs.524760	NM_002534	ENSG00000089127	OAS1	E18/E16|IFI-4|OIAS|OIASI	2'-5'-oligoadenylate synthetase 1	protein-coding
35754	chr5	13843093	13843593	+	0	NA	intron (NM_001369, intron 32 of 78)	L2b|LINE|L2	101137	NM_001369	1767	Hs.212360	NM_001369	ENSG00000039139	DNAH5	CILD3|DNAHC5|HL1|KTGNR|PCD	dynein axonemal heavy chain 5	protein-coding
20749	chr19	3670050	3670550	+	0	NA	intron (NM_001195733, intron 1 of 16)	MLT1C|LTR|ERVL-MaLR	30179	NM_012398	23396	Hs.282177	NM_012398	ENSG00000186111	PIP5K1C	LCCS3|PIP5K-GAMMA|PIP5K1-gamma|PIP5Kgamma	phosphatidylinositol-4-phosphate 5-kinase type 1 gamma	protein-coding
17102	chr16	48082596	48083096	+	0	NA	TTS (NM_033226)	TTS (NM_033226)	63924	NM_033226	94160	Hs.410111	NM_033226	ENSG00000140798	ABCC12	MRP9	ATP binding cassette subfamily C member 12	protein-coding
35379	chr4	186554438	186554938	+	0	NA	intron (NM_005958, intron 1 of 1)	intron (NM_005958, intron 1 of 1)	879	NM_005958	4543	Hs.243467	NM_005958	ENSG00000168412	MTNR1A	MEL-1A-R|MT1	melatonin receptor 1A	protein-coding
10083	chr12	42468404	42469007	+	0	NA	exon (NM_153026, exon 5 of 8)	exon (NM_153026, exon 5 of 8)	14909	NM_001144881	144165	Hs.524348	NM_153026	ENSG00000139174	PRICKLE1	EPM1B|RILP	prickle planar cell polarity protein 1	protein-coding
18055	chr17	17476702	17477260	+	0	NA	promoter-TSS (NM_018019)	promoter-TSS (NM_018019)	-5	NM_018019	55090	Hs.244595	NM_018019	ENSG00000141026	MED9	MED25	mediator complex subunit 9	protein-coding
53013	chrX	140733699	140734199	+	0	NA	non-coding (NR_104228, exon 3 of 4)	non-coding (NR_104228, exon 3 of 4)	24190	NR_104228	286411	Hs.317627	NR_028344	ENSG00000203930	LINC00632	-	long intergenic non-protein coding RNA 632	ncRNA
30753	chr3	123091171	123091671	+	0	NA	intron (NM_006810, intron 2 of 16)	intron (NM_006810, intron 2 of 16)	24412	NR_028444	10954	Hs.477352	NM_006810	ENSG00000065485	PDIA5	PDIR	protein disulfide isomerase family A member 5	protein-coding
32590	chr4	6927977	6928584	+	0	NA	intron (NM_001113361, intron 2 of 13)	L2c|LINE|L2	18512	NM_020773	57533	Hs.518611	NM_020773	ENSG00000132405	TBC1D14	-	TBC1 domain family member 14	protein-coding
15723	chr15	40357865	40358386	+	0	NA	promoter-TSS (NM_033510)	promoter-TSS (NM_033510)	-110	NM_033510	85455	Hs.355645	NM_033510	ENSG00000140323	DISP2	C15orf36|DISPB|HsT16908|LINC00594	dispatched RND transporter family member 2	protein-coding
2583	chr1	167135369	167135925	+	0	NA	Intergenic	MIRb|SINE|MIR	41557	NM_001080426	92235	Hs.632462	NM_001080426	ENSG00000198842	DUSP27	-	dual specificity phosphatase 27, atypical	protein-coding
42129	chr6	136962616	136963126	+	0	NA	Intergenic	Intergenic	30360	NR_027994	100294720	Hs.520412	NR_027994	ENSG00000225391	NHEG1	-	neuroblastoma highly expressed 1	ncRNA
40092	chr6	29628582	29629117	+	0	NA	promoter-TSS (NM_021903).7	promoter-TSS (NM_021903).7	-621	NM_021903	2550	Hs.167017	NM_001470	ENSG00000204681	GABBR1	GABABR1|GABBR1-3|GB1|GPRC3A	gamma-aminobutyric acid type B receptor subunit 1	protein-coding
9401	chr12	5221933	5222682	+	0	NA	Intergenic	Intergenic	20844	NR_120476	101929584	Hs.436529	NR_120476	ENSG00000256115	LINC02443	-	long intergenic non-protein coding RNA 2443	ncRNA
710	chr1	40651180	40651728	+	0	NA	intron (NM_014747, intron 1 of 7)	MLT1C|LTR|ERVL-MaLR	14198	NM_014747	9783	Hs.654808	NM_014747	ENSG00000117016	RIMS3	NIM3|RIM3	regulating synaptic membrane exocytosis 3	protein-coding
37185	chr5	90473792	90475131	+	0	NA	promoter-TSS (NM_006467)	promoter-TSS (NM_006467)	307	NM_203406	153364	Hs.64004	NM_203406	ENSG00000176055	MBLAC2	-	metallo-beta-lactamase domain containing 2	protein-coding
27596	chr21	31252073	31252587	+	0	NA	intron (NM_003253, intron 5 of 28)	intron (NM_003253, intron 5 of 28)	-91390	NM_001353684	7074	Hs.517228	NM_003253	ENSG00000156299	TIAM1	TIAM-1	T cell lymphoma invasion and metastasis 1	protein-coding
25436	chr2	213098528	213099028	+	0	NA	intron (NM_001079526, intron 4 of 8)	intron (NM_001079526, intron 4 of 8)	51556	NM_016260	22807	Hs.604950	NM_016260	ENSG00000030419	IKZF2	ANF1A2|HELIOS|ZNF1A2|ZNFN1A2	IKAROS family zinc finger 2	protein-coding
23810	chr2	132496451	132497056	+	0	NA	intron (NM_001508, intron 1 of 1)	(GGCTG)n|Simple_repeat|Simple_repeat	80179	NM_001508	2863	Hs.432395	NM_001508	ENSG00000183840	GPR39	-	G protein-coupled receptor 39	protein-coding
49874	chr9	42539234	42539734	+	0	NA	Intergenic	L1ME1|LINE|L1	29865	NR_126050	103908605	Hs.721139	NR_126050		LOC103908605	-	uncharacterized LOC103908605	ncRNA
41472	chr6	105341686	105342186	+	0	NA	intron (NM_002726, intron 7 of 14)	L1PA5|LINE|L1	61188	NM_002726	5550	Hs.436564	NM_002726	ENSG00000085377	PREP	PE|PEP	prolyl endopeptidase	protein-coding
13603	chr13	99694188	99694776	+	0	NA	intron (NM_206808, intron 1 of 8)	intron (NM_206808, intron 1 of 8)	-3511	NR_046526	100874063	Hs.577064	NR_046526	ENSG00000227659	CLYBL-AS2	-	CLYBL antisense RNA 2	ncRNA
9423	chr12	6493056	6494273	+	0	NA	promoter-TSS (NM_014865)	promoter-TSS (NM_014865)	-359	NM_016497	51258	Hs.55847	NM_016497	ENSG00000111639	MRPL51	CDA09|HSPC241|MRP64|bMRP64	mitochondrial ribosomal protein L51	protein-coding
27256	chr20	60728088	60728588	+	0	NA	Intergenic	L1MEc|LINE|L1	163776	NR_039653	100616440		NR_039653	ENSG00000265617	MIR548AG2	-	microRNA 548ag-2	ncRNA
35186	chr4	176195080	176195860	+	0	NA	exon (NM_144644, exon 1 of 6)	exon (NM_144644, exon 1 of 6)	201	NM_144644	132851	Hs.481235	NM_144644	ENSG00000150628	SPATA4	SPEF1B|TSARG2	spermatogenesis associated 4	protein-coding
46784	chr8	22550093	22550593	+	0	NA	Intergenic	L3|LINE|CR1	-1395	NM_005775	10174	Hs.528572	NM_005775	ENSG00000120896	SORBS3	SCAM-1|SCAM1|SH3D4	sorbin and SH3 domain containing 3	protein-coding
39801	chr6	19543319	19543819	+	0	NA	Intergenic	HERVH-int|LTR|ERV1	93748	NR_134615	105374960	Hs.519913	NR_134615		LOC105374960	-	uncharacterized LOC105374960	ncRNA
15457	chr14	105314278	105315022	+	0	NA	5' UTR (NM_015197, exon 1 of 24)	5' UTR (NM_015197, exon 1 of 24)	235	NM_001100913	23241	Hs.525626	NM_015197	ENSG00000179364	PACS2	PACS-2|PACS1L	phosphofurin acidic cluster sorting protein 2	protein-coding
26289	chr20	9685917	9686443	+	0	NA	intron (NM_177990, intron 2 of 9)	intron (NM_177990, intron 2 of 9)	152859	NM_177990	57144	Hs.32539	NM_020341	ENSG00000101349	PAK5	PAK7	p21 (RAC1) activated kinase 5	protein-coding
50814	chr9	114282922	114283422	+	0	NA	intron (NM_032888, intron 39 of 60)	MER63D|DNA|hAT-Blackjack	-39851	NM_000607	5004	Hs.522356	NM_000607	ENSG00000229314	ORM1	AGP-A|AGP1|HEL-S-153w|ORM	orosomucoid 1	protein-coding
42211	chr6	139778011	139778539	+	0	NA	intron (NR_038399, intron 1 of 2)	intron (NR_038399, intron 1 of 2)	7202	NR_038399	100132735	Hs.62646	NR_038399	ENSG00000231426	FILNC1	-	FOXO induced long non-coding RNA 1	ncRNA
52741	chrX	115893996	115894496	+	0	NA	intron (NR_147172, intron 2 of 2)	intron (NR_147172, intron 2 of 2)	53282	NR_147173	106029310	Hs.571742	NR_147172		DANT1	-	DXZ4 associated non-coding transcript 1, proximal	ncRNA
41255	chr6	93371692	93372193	+	0	NA	intron (NM_004440, intron 3 of 16)	intron (NM_004440, intron 3 of 16)	47640	NM_001288630	2045	Hs.73962	NM_004440	ENSG00000135333	EPHA7	EHK-3|EHK3|EK11|HEK11	EPH receptor A7	protein-coding
24139	chr2	152031990	152032490	+	0	NA	intron (NM_001005746, intron 2 of 13)	MIR3|SINE|MIR	-58154	NM_001320722	785	Hs.120725	NM_000726	ENSG00000182389	CACNB4	CAB4|CACNLB4|EA5|EIG9|EJM|EJM4|EJM6	calcium voltage-gated channel auxiliary subunit beta 4	protein-coding
31193	chr3	140546474	140546974	+	0	NA	intron (NM_022131, intron 10 of 16)	intron (NM_022131, intron 10 of 16)	-37935	NR_108084	101927808	Hs.581236	NR_108084	ENSG00000250433	CLSTN2-AS1	-	CLSTN2 antisense RNA 1	ncRNA
37496	chr5	109409686	109410952	+	0	NA	promoter-TSS (NM_014819)	promoter-TSS (NM_014819)	-345	NM_014819	9867	Hs.483036	NM_014819	ENSG00000198961	PJA2	Neurodap1|RNF131	praja ring finger ubiquitin ligase 2	protein-coding
2590	chr1	167196060	167196560	+	0	NA	promoter-TSS (NR_110811)	promoter-TSS (NR_110811)	-505	NR_110811	101928484	Hs.568496	NR_110811		LINC01363	RBSG4	long intergenic non-protein coding RNA 1363	ncRNA
3750	chr1	234709878	234710400	+	0	NA	Intergenic	Intergenic	-13903	NR_038856	100506810	Hs.586634	NR_038856	ENSG00000227630	LINC01132	-	long intergenic non-protein coding RNA 1132	ncRNA
37795	chr5	122415456	122415959	+	0	NA	intron (NM_001308109, intron 3 of 7)	intron (NM_001308109, intron 3 of 7)	24618	NM_001308108	9627	Hs.426463	NM_005460	ENSG00000064692	SNCAIP	SYPH1|Sph1	synuclein alpha interacting protein	protein-coding
48601	chr8	122848573	122849095	+	0	NA	intron (NM_014943, intron 1 of 3)	intron (NM_014943, intron 1 of 3)	67172	NM_014943	22882	Hs.377090	NM_014943	ENSG00000178764	ZHX2	AFR1|RAF	zinc fingers and homeoboxes 2	protein-coding
7845	chr11	59810523	59811036	+	0	NA	promoter-TSS (NM_017840)	promoter-TSS (NM_017840)	93	NM_017840	54948	Hs.530734	NM_017840	ENSG00000166902	MRPL16	L16mt|MRP-L16|PNAS-111	mitochondrial ribosomal protein L16	protein-coding
49232	chr9	3028425	3028995	+	0	NA	Intergenic	Intergenic	-152879	NR_121585	101929247	Hs.547178	NR_121585		LINC01231	-	long intergenic non-protein coding RNA 1231	ncRNA
14971	chr14	77198449	77199008	+	0	NA	intron (NM_020431, intron 1 of 23)	intron (NM_020431, intron 1 of 23)	16969	NM_020431	57156	Hs.22452	NM_020431	ENSG00000165548	TMEM63C	C14orf171|CSC1|hsCSC1	transmembrane protein 63C	protein-coding
13787	chr13	107138410	107138958	+	0	NA	Intergenic	Intergenic	182279	NR_145739	109616978		NR_145739	ENSG00000201847	SNORD31B	-	small nucleolar RNA, C/D box 31B	snoRNA
35520	chr5	5021375	5021903	+	0	NA	Intergenic	Intergenic	-12720	NR_026994	340094	Hs.665092	NR_026994	ENSG00000215231	LINC01020	-	long intergenic non-protein coding RNA 1020	ncRNA
35218	chr4	178415867	178416388	+	0	NA	Intergenic	MER52A|LTR|ERV1	-508191	NR_108092	101928656	Hs.508131	NR_108092	ENSG00000251504	LINC01099	-	long intergenic non-protein coding RNA 1099	ncRNA
26618	chr20	23517637	23518146	+	0	NA	Intergenic	Intergenic	-1255	NR_001279	164380	Hs.400007	NR_001279	ENSG00000204663	CST13P	CSTT|CTES6	cystatin 13, pseudogene	pseudo
45273	chr7	110834717	110835704	+	0	NA	intron (NM_001350963, intron 5 of 5)	intron (NM_001350963, intron 5 of 5)	-255796	NM_001099658	54674	Hs.3781	NM_018334	ENSG00000173114	LRRN3	FIGLER5|NLRR-3|NLRR3	leucine rich repeat neuronal 3	protein-coding
9133	chr11	131904826	131905329	+	0	NA	intron (NM_001352006, intron 2 of 9)	intron (NM_001352006, intron 2 of 9)	-4529	NR_147849	50863	Hs.504352	NM_016522	ENSG00000182667	NTM	CEPU-1|HNT|IGLON2|NTRI	neurotrimin	protein-coding
52841	chrX	129606880	129607391	+	0	NA	Intergenic	Intergenic	47821	NM_017413	8862	Hs.303084	NM_017413	ENSG00000171388	APLN	APEL|XNPEP2	apelin	protein-coding
7123	chr11	15649906	15650413	+	0	NA	intron (NM_001293172, intron 1 of 2)	CpG	6274	NM_001293172	102724957	Hs.512245	NM_001293172		LOC102724957	-	uncharacterized LOC102724957	protein-coding
10414	chr12	54351952	54352656	+	0	NA	TTS (NM_001271734)	TTS (NM_001271734)	-1387	NR_120486	102724050	Hs.670941	NR_120486	ENSG00000258137	LOC102724050	-	uncharacterized LOC102724050	ncRNA
36007	chr5	22261651	22262151	+	0	NA	intron (NM_004061, intron 3 of 14)	intron (NM_004061, intron 3 of 14)	-48101	NM_001317228	1010	Hs.113684	NM_004061	ENSG00000154162	CDH12	CDHB	cadherin 12	protein-coding
13772	chr13	106002322	106002822	+	0	NA	Intergenic	Intergenic	295742	NR_046391	144920	Hs.567700	NR_046391		LINC00343	LINC00344|NCRNA00343|NCRNA00344	long intergenic non-protein coding RNA 343	ncRNA
170	chr1	10210134	10210726	+	0	NA	promoter-TSS (NM_015074)	promoter-TSS (NM_015074)	-276	NM_183416	23095	Hs.97858	NM_015074	ENSG00000054523	KIF1B	CMT2|CMT2A|CMT2A1|HMSNII|KLP|NBLST1	kinesin family member 1B	protein-coding
21699	chr2	2226290	2226790	+	0	NA	intron (NM_001329849, intron 2 of 24)	intron (NM_001329849, intron 2 of 24)	-92692	NR_024468	730811	Hs.629472	NR_024468	ENSG00000225619	MYT1L-AS1	-	MYT1L antisense RNA 1	ncRNA
4873	chr10	43679413	43679996	+	0	NA	Intergenic	Intergenic	-30826	NM_001324166	7580	Hs.522885	NM_006973	ENSG00000169740	ZNF32	KOX30	zinc finger protein 32	protein-coding
44680	chr7	82853861	82854425	+	0	NA	intron (NM_033026, intron 10 of 24)	intron (NM_033026, intron 10 of 24)	308738	NM_014510	27445	Hs.12376	NM_014510	ENSG00000186472	PCLO	ACZ|PCH3	piccolo presynaptic cytomatrix protein	protein-coding
37907	chr5	126693722	126694226	+	0	NA	Intergenic	Intergenic	62260	NM_207408	389320	Hs.177983	NM_207408	ENSG00000196900	TEX43	C5orf48|Tseg7	testis expressed 43	protein-coding
30319	chr3	97687613	97688113	+	0	NA	intron (NM_001080448, intron 14 of 17)	MLT1I|LTR|ERVL-MaLR	-76658	NR_136601	84100	Hs.373801	NM_032146	ENSG00000113966	ARL6	BBS3|RP55	ADP ribosylation factor like GTPase 6	protein-coding
19683	chr18	35289967	35290607	+	0	NA	promoter-TSS (NM_001288711)	promoter-TSS (NM_001288711)	15	NR_024565	10778	Hs.314246	NM_006629	ENSG00000257267	ZNF271P	CT-ZFP48|HZF7|ZNF-EB|ZNF-dp|ZNF271|ZNFEB	zinc finger protein 271, pseudogene	pseudo
6513	chr10	119608253	119608753	+	0	NA	Intergenic	Intergenic	-11474	NR_136663	7073	Hs.501203	NM_003252	ENSG00000151923	TIAL1	TCBP|TIAR	TIA1 cytotoxic granule associated RNA binding protein like 1	protein-coding
34448	chr4	123616762	123617564	+	0	NA	Intergenic	Intergenic	-32828	NR_027105	285419	Hs.535763	NR_027105	ENSG00000249464	LINC01091	-	long intergenic non-protein coding RNA 1091	ncRNA
2116	chr1	143235513	143236013	+	0	NA	Intergenic	Intergenic	186829	NR_027354	645166	Hs.744183	NR_027354		LOC645166	-	lymphocyte-specific protein 1 pseudogene	pseudo
24471	chr2	166539298	166539810	+	0	NA	Intergenic	Intergenic	-52583	NM_002976	6332	Hs.596087	NM_002976	ENSG00000136546	SCN7A	NaG|Nav2.1|Nav2.2|SCN6A	sodium voltage-gated channel alpha subunit 7	protein-coding
41064	chr6	85283322	85283950	+	0	NA	Intergenic	L1MC1|LINE|L1	106550	NR_134634	101928820	Hs.587370	NR_134633	ENSG00000234155	LINC02535	-	long intergenic non-protein coding RNA 2535	ncRNA
23632	chr2	120222859	120224079	+	0	NA	promoter-TSS (NM_024121)	promoter-TSS (NM_024121)	-61	NM_024121	79134	Hs.376722	NM_024121	ENSG00000226479	TMEM185B	FAM11B	transmembrane protein 185B	protein-coding
46331	chr8	3872086	3872704	+	0	NA	intron (NM_033225, intron 5 of 69)	intron (NM_033225, intron 5 of 69)	1122411	NM_033225	64478	Hs.571466	NM_033225	ENSG00000183117	CSMD1	PPP1R24	CUB and Sushi multiple domains 1	protein-coding
37816	chr5	123753944	123754954	+	0	NA	Intergenic	Intergenic	209032	NM_004384	1456	Hs.129206	NM_004384	ENSG00000151292	CSNK1G3	CKI-gamma 3|CSNK1G3L	casein kinase 1 gamma 3	protein-coding
43152	chr7	8565973	8566503	+	0	NA	intron (NM_152745, intron 2 of 2)	intron (NM_152745, intron 2 of 2)	132283	NM_152745	30010	Hs.487564	NM_152745	ENSG00000122584	NXPH1	NPH1|Nbla00697	neurexophilin 1	protein-coding
39834	chr6	20702314	20702814	+	0	NA	intron (NM_017774, intron 5 of 15)	LTR1A2|LTR|ERV1	168107	NM_017774	54901	Hs.657604	NM_017774	ENSG00000145996	CDKAL1	-	CDK5 regulatory subunit associated protein 1 like 1	protein-coding
27438	chr21	19544397	19544897	+	0	NA	Intergenic	LTR14B|LTR|ERVK	355108	NR_146910	105372746	Hs.580899	NR_146910	ENSG00000233480	LINC01683	C21orf40	long intergenic non-protein coding RNA 1683	ncRNA
27403	chr21	16424853	16425353	+	0	NA	intron (NR_136550, intron 1 of 3)	intron (NR_136550, intron 1 of 3)	4808	NR_136550	388815	Hs.473394	NR_027790		MIR99AHG	C21orf34|C21orf35|LINC00478|MONC	mir-99a-let-7c cluster host gene	ncRNA
8251	chr11	77994630	77995394	+	0	NA	promoter-TSS (NM_033547)	promoter-TSS (NM_033547)	-341	NM_033547	92105	Hs.533723	NM_033547	ENSG00000149262	INTS4	INT4|MST093	integrator complex subunit 4	protein-coding
47373	chr8	56875686	56876190	+	0	NA	Intergenic	Intergenic	117933	NM_017813	54928	Hs.438689	NM_017813	ENSG00000104331	IMPAD1	GPAPP|IMP 3|IMP-3|IMPA3	inositol monophosphatase domain containing 1	protein-coding
46873	chr8	27405005	27405941	+	0	NA	intron (NM_173174, intron 7 of 35)	intron (NM_173174, intron 7 of 35)	-27897	NR_106901	102465507		NR_106901	ENSG00000273836	MIR6842	hsa-mir-6842	microRNA 6842	ncRNA
39383	chr6	2970673	2972135	+	0	NA	promoter-TSS (NM_001271823)	promoter-TSS (NM_001271823)	-95	NM_001271822	5269	Hs.519523	NM_004568	ENSG00000124570	SERPINB6	CAP|DFNB91|MSTP057|PI-6|PI6|PTI|SPI3	serpin family B member 6	protein-coding
36679	chr5	65035245	65036090	+	0	NA	Intergenic	CpG	266749	NM_001297644	10283	Hs.371372	NM_005869	ENSG00000153015	CWC27	NY-CO-10|RPSKA|SDCCAG-10|SDCCAG10	CWC27 spliceosome associated protein homolog	protein-coding
46230	chr7	155768256	155768757	+	0	NA	intron (NM_053043, intron 16 of 17)	intron (NM_053043, intron 16 of 17)	40566	NM_001310462	6469	Hs.164537	NM_000193	ENSG00000164690	SHH	HHG1|HLP3|HPE3|MCOPCB5|SMMCI|ShhNC|TPT|TPTPS	sonic hedgehog	protein-coding
17742	chr16	88072658	88073158	+	0	NA	intron (NM_001173542, intron 12 of 12)	intron (NM_001173542, intron 12 of 12)	28077	NR_120310	400553	Hs.592071	NR_120310	ENSG00000205037	LOC400553	-	uncharacterized LOC400553	ncRNA
48931	chr8	135896411	135896911	+	0	NA	Intergenic	Intergenic	439196	NM_006558	10656	Hs.444558	NM_006558	ENSG00000131773	KHDRBS3	Etle|SALP|SLM-2|SLM2|T-STAR|TSTAR|etoile	KH RNA binding domain containing, signal transduction associated 3	protein-coding
44645	chr7	81003042	81003550	+	0	NA	Intergenic	Intergenic	-80917	NM_001350120	10512	Hs.269109	NM_006379	ENSG00000075223	SEMA3C	SEMAE|SemE	semaphorin 3C	protein-coding
11615	chr12	108129027	108129914	+	0	NA	promoter-TSS (NM_014653)	promoter-TSS (NM_014653)	-1	NM_014653	9671	Hs.143591	NM_014653	ENSG00000075035	WSCD2	-	WSC domain containing 2	protein-coding
207	chr1	13749119	13749671	+	0	NA	promoter-TSS (NM_001007257)	promoter-TSS (NM_001007257)	14	NM_001007257	7799	Hs.371823	NM_012231	ENSG00000116731	PRDM2	HUMHOXY1|KMT8|KMT8A|MTB-ZF|RIZ|RIZ1|RIZ2	PR/SET domain 2	protein-coding
46806	chr8	23246197	23247167	+	0	NA	promoter-TSS (NM_001317899)	promoter-TSS (NM_001317899)	90	NM_001317899	91782	Hs.5019	NM_152272	ENSG00000147457	CHMP7	-	charged multivesicular body protein 7	protein-coding
52632	chrX	104310147	104310647	+	0	NA	Intergenic	Intergenic	-55479	NM_153448	80712	Hs.223782	NM_153448	ENSG00000123576	ESX1	ESX1L|ESXR1	ESX homeobox 1	protein-coding
34748	chr4	149291375	149291882	+	0	NA	Intergenic	L1MC4|LINE|L1	137333	NR_125887	101927849	Hs.434595	NR_125887	ENSG00000248210	LINC02355	-	long intergenic non-protein coding RNA 2355	ncRNA
28640	chr3	8153740	8154240	+	0	NA	Intergenic	Intergenic	-137683	NR_110131	101927394	Hs.517767	NR_110131	ENSG00000227110	LOC101927394	-	uncharacterized LOC101927394	ncRNA
49499	chr9	17627515	17628150	+	0	NA	intron (NM_003026, intron 1 of 8)	intron (NM_003026, intron 1 of 8)	48878	NM_003026	6456	Hs.75149	NM_003026	ENSG00000107295	SH3GL2	CNSA2|EEN-B1|SH3D2A|SH3P4	SH3 domain containing GRB2 like 2, endophilin A1	protein-coding
51834	chrX	13750118	13750647	+	0	NA	intron (NM_001330209, intron 9 of 21)	intron (NM_001330209, intron 9 of 21)	15669	NM_003611	8481	Hs.6483	NM_003611	ENSG00000046651	OFD1	71-7A|CXorf5|JBTS10|RP23|SGBS2	OFD1, centriole and centriolar satellite protein	protein-coding
12692	chr13	39385523	39386025	+	0	NA	intron (NM_005780, intron 2 of 3)	intron (NM_005780, intron 2 of 3)	217445	NM_005780	10186	Hs.507798	NM_005780	ENSG00000183722	LHFPL6	LHFP	LHFPL tetraspan subfamily member 6	protein-coding
19464	chr18	24496896	24497502	+	0	NA	Intergenic	Intergenic	36570	NM_021624	59340	Hs.287388	NM_021624	ENSG00000134489	HRH4	AXOR35|BG26|GPCR105|GPRv53|H4|H4R|HH4R	histamine receptor H4	protein-coding
13833	chr13	109764406	109764926	+	0	NA	intron (NM_003749, intron 1 of 1)	intron (NM_003749, intron 1 of 1)	21901	NM_003749	8660	Hs.442344	NM_003749	ENSG00000185950	IRS2	IRS-2	insulin receptor substrate 2	protein-coding
38568	chr5	150148220	150148720	+	0	NA	intron (NM_001355017, intron 1 of 22)	intron (NM_001355017, intron 1 of 22)	7389	NR_149150	5159	Hs.509067	NM_002609	ENSG00000113721	PDGFRB	CD140B|IBGC4|IMF1|JTK12|KOGS|PDGFR|PDGFR-1|PDGFR1|PENTT	platelet derived growth factor receptor beta	protein-coding
28029	chr22	20093265	20093785	+	0	NA	intron (NM_022720, intron 8 of 13)	intron (NM_022720, intron 8 of 13)	7467	NR_031706	100302197		NR_031706	ENSG00000284464	MIR1306	MIRN1306|hsa-mir-1306|mir-1306	microRNA 1306	ncRNA
25649	chr2	222582860	222583360	+	0	NA	intron (NR_130154, intron 17 of 17)	L1MC4|LINE|L1	73245	NM_005687	10056	Hs.471452	NM_005687	ENSG00000116120	FARSB	FARSLB|FRSB|HSPC173|PheHB|PheRS	phenylalanyl-tRNA synthetase subunit beta	protein-coding
19897	chr18	44895404	44895904	+	0	NA	intron (NM_015559, intron 3 of 5)	intron (NM_015559, intron 3 of 5)	74512	NR_036203	100422829		NR_036203	ENSG00000265957	MIR4319	-	microRNA 4319	ncRNA
39723	chr6	16331255	16331756	+	0	NA	intron (NM_000332, intron 7 of 8)	intron (NM_000332, intron 7 of 8)	92925	NM_006877	2766	Hs.484741	NM_006877	ENSG00000137198	GMPR	GMPR 1|GMPR1	guanosine monophosphate reductase	protein-coding
35034	chr4	165503121	165503621	+	0	NA	Intergenic	Intergenic	117129	NR_030304	693163		NR_030304	ENSG00000207559	MIR578	MIRN578|hsa-mir-578	microRNA 578	ncRNA
33123	chr4	42529693	42530193	+	0	NA	intron (NM_001105529, intron 19 of 35)	HERVL-int|LTR|ERVL	127162	NM_006095	10396	Hs.435052	NM_006095	ENSG00000124406	ATP8A1	ATPASEII|ATPIA|ATPP2	ATPase phospholipid transporting 8A1	protein-coding
40767	chr6	58581266	58581766	+	0	NA	Intergenic	ALR/Alpha|Satellite|centr	-620070	NR_132996	106660612	Hs.561539	NR_125727	ENSG00000215190	LINC00680	-	long intergenic non-protein coding RNA 680	ncRNA
25707	chr2	225282802	225283302	+	0	NA	Intergenic	Intergenic	-117834	NM_020864	57624	Hs.224409	NM_020864	ENSG00000144460	NYAP2	KIAA1486	neuronal tyrosine-phosphorylated phosphoinositide-3-kinase adaptor 2	protein-coding
18577	chr17	49192261	49193321	+	0	NA	Intergenic	CpG	16590	NM_031498	2793	Hs.181781	NM_031498	ENSG00000167083	GNGT2	G-GAMMA-8|G-GAMMA-C|GNG8|GNG9|GNGT8	G protein subunit gamma transducin 2	protein-coding
16096	chr15	65323008	65323562	+	0	NA	Intergenic	MLT1G1|LTR|ERVL-MaLR	18608	NR_002757	26832		NR_002757	ENSG00000200156	RNU5B-1	RNU5B|RNU5B-1P|U5B1	RNA, U5B small nuclear 1	snRNA
20096	chr18	51020491	51021014	+	0	NA	Intergenic	Intergenic	-9461	NM_005359	4089	Hs.75862	NM_005359	ENSG00000141646	SMAD4	DPC4|JIP|MADH4|MYHRS	SMAD family member 4	protein-coding
41750	chr6	118776472	118776982	+	0	NA	Intergenic	Intergenic	-5981	NR_037662	100287632	Hs.334026	NR_037662		SELENOKP3	-	selenoprotein K pseudogene 3	pseudo
35885	chr5	16900253	16900899	+	0	NA	intron (NM_012334, intron 1 of 40)	intron (NM_012334, intron 1 of 40)	35700	NM_012334	4651	Hs.481720	NM_012334	ENSG00000145555	MYO10	-	myosin X	protein-coding
11654	chr12	108664748	108665265	+	0	NA	intron (NM_001105237, intron 3 of 10)	intron (NM_001105237, intron 3 of 10)	29196	NR_039717	100616240		NR_039717	ENSG00000284388	MIR4496	-	microRNA 4496	ncRNA
14758	chr14	67461319	67461974	+	0	NA	Intergenic	Intergenic	-19716	NR_049879	100847064		NR_049879	ENSG00000265993	MIR5694	-	microRNA 5694	ncRNA
45350	chr7	114026465	114026965	+	0	NA	Intergenic	Intergenic	-59595	NR_033766	93986	Hs.282787	NM_014491	ENSG00000128573	FOXP2	CAGH44|SPCH1|TNRC10	forkhead box P2	protein-coding
19869	chr18	43574893	43575413	+	0	NA	Intergenic	MLT1K|LTR|ERVL-MaLR	-297503	NM_020783	6860	Hs.8059	NM_020783	ENSG00000132872	SYT4	HsT1192	synaptotagmin 4	protein-coding
9904	chr12	30908340	30909101	+	0	NA	Intergenic	Intergenic	-18184	NM_001080509	441631	Hs.505141	NM_001080509	ENSG00000110900	TSPAN11	VSSW1971	tetraspanin 11	protein-coding
11964	chr12	121794842	121795361	+	0	NA	TTS (NR_152735)	TTS (NR_152735)	-1413	NM_019034	54509	Hs.707579	NM_019034	ENSG00000139725	RHOF	ARHF|RIF	ras homolog family member F, filopodia associated	protein-coding
1155	chr1	65687615	65688130	+	0	NA	Intergenic	Intergenic	-104638	NM_001297440	5142	Hs.198072	NM_002600	ENSG00000184588	PDE4B	DPDE4|PDEIVB	phosphodiesterase 4B	protein-coding
16245	chr15	74433704	74434348	+	0	NA	promoter-TSS (NM_001146029)	promoter-TSS (NM_001146029)	-67	NM_001146029	8482	Hs.24640	NM_003612	ENSG00000138623	SEMA7A	CD108|CDw108|H-SEMA-K1|H-Sema-L|JMH|SEMAK1|SEMAL	semaphorin 7A (John Milton Hagen blood group)	protein-coding
45730	chr7	132815876	132816376	+	0	NA	intron (NR_133671, intron 7 of 10)	intron (NR_133671, intron 7 of 10)	57156	NR_134332	100506937	Hs.98247	NR_134332	ENSG00000225881	LOC100506937	-	uncharacterized LOC100506937	ncRNA
31044	chr3	134359056	134359556	+	0	NA	exon (NM_016201, exon 8 of 10)	exon (NM_016201, exon 8 of 10)	8556	NR_106885	102466744		NR_106885	ENSG00000277723	MIR6827	hsa-mir-6827	microRNA 6827	ncRNA
10751	chr12	69833662	69834162	+	0	NA	intron (NM_182530, intron 1 of 24)	MamGypsy2-I|LTR|Gypsy	8589	NM_182530	196446	Hs.253773	NM_182530	ENSG00000166268	MYRFL	C12orf15|C12orf28|bcm1377	myelin regulatory factor like	protein-coding
7530	chr11	36300522	36301037	+	0	NA	intron (NM_001160167, intron 1 of 8)	intron (NM_001160167, intron 1 of 8)	4604	NM_001160167	79899	Hs.19987	NM_024841	ENSG00000135362	PRR5L	PROTOR2	proline rich 5 like	protein-coding
24706	chr2	177580476	177580981	+	0	NA	Intergenic	Intergenic	-27932	NM_152517	150737	Hs.447659	NM_152517	ENSG00000196659	TTC30B	IFT70|IFT70B|fleer	tetratricopeptide repeat domain 30B	protein-coding
20991	chr19	17674138	17674638	+	0	NA	intron (NM_001080421, intron 3 of 41)	L2a|LINE|L2	13811	NM_001080421	23025	Hs.164502	NM_001080421	ENSG00000130477	UNC13A	Munc13-1	unc-13 homolog A	protein-coding
47834	chr8	80300783	80301644	+	0	NA	Intergenic	Intergenic	59824	NR_049894	100847056		NR_049894	ENSG00000265588	MIR5708	-	microRNA 5708	ncRNA
6630	chr10	125114625	125115125	+	0	NA	intron (NM_001083914, intron 1 of 10)	intron (NM_001083914, intron 1 of 10)	44243	NM_001290215	1488	Hs.501345	NM_001329	ENSG00000175029	CTBP2	-	C-terminal binding protein 2	protein-coding
36003	chr5	21797218	21797802	+	0	NA	intron (NM_001317227, intron 7 of 11)	intron (NM_001317227, intron 7 of 11)	-86944	NR_132787	106635539		NR_132787		SNORA105A	-	small nucleolar RNA, H/ACA box 105A	snoRNA
20890	chr19	12294712	12295212	+	0	NA	promoter-TSS (NM_001353552)	promoter-TSS (NM_001353552)	-63	NM_016264	51710	Hs.296731	NM_016264	ENSG00000197857	ZNF44	GIOT-2|KOX7|ZNF|ZNF504|ZNF55|ZNF58	zinc finger protein 44	protein-coding
37404	chr5	102668497	102669024	+	0	NA	intron (NR_103753, intron 1 of 2)	intron (NR_103753, intron 1 of 2)	2704	NR_103756	285708	Hs.533011	NR_103753		LINC00491	-	long intergenic non-protein coding RNA 491	ncRNA
22281	chr2	36183764	36184264	+	0	NA	Intergenic	Intergenic	171556	NR_037631	100288911	Hs.432924	NR_037631		LOC100288911	-	uncharacterized LOC100288911	ncRNA
7891	chr11	61814901	61815693	+	0	NA	promoter-TSS (NM_001281501)	promoter-TSS (NM_001281501)	-57	NR_031729	100302263		NR_031729	ENSG00000284416	MIR1908	MIRN1908|hsa-mir-1908|mir-1908	microRNA 1908	ncRNA
1617	chr1	101675327	101675827	+	0	NA	Intergenic	Intergenic	171503	NR_110212	118427	Hs.484475	NM_058170	ENSG00000118733	OLFM3	NOE3|NOELIN3|OPTIMEDIN	olfactomedin 3	protein-coding
25235	chr2	203717236	203717827	+	0	NA	intron (NM_001243078, intron 1 of 2)	LTR33|LTR|ERVL	11056	NM_001243077	940	Hs.443123	NM_006139	ENSG00000178562	CD28	Tp44	CD28 molecule	protein-coding
48562	chr8	120625561	120626260	+	0	NA	intron (NM_021021, intron 3 of 6)	intron (NM_021021, intron 3 of 6)	-135343	NR_125419	101927543	Hs.371902	NR_125419	ENSG00000248318	LOC101927543	-	uncharacterized LOC101927543	ncRNA
15515	chr15	25345799	25346388	+	0	NA	intron (NR_148916, intron 9 of 10)	L1ME2|LINE|L1	67750	NR_001295	338428		NR_001295	ENSG00000274640	SNORD109A	HBII-438A	small nucleolar RNA, C/D box 109A	snoRNA
31806	chr3	172646631	172647131	+	0	NA	intron (NM_001146278, intron 1 of 3)	L2c|LINE|L2	-51274	NR_146714	105374219	Hs.186269	NR_146714	ENSG00000223387	LINC02068	-	long intergenic non-protein coding RNA 2068	ncRNA
41885	chr6	125780020	125781360	+	0	NA	promoter-TSS (NM_001199620)	promoter-TSS (NM_001199620)	-471	NM_001199619	135112	Hs.171426	NM_181782	ENSG00000111912	NCOA7	ERAP140|ESNA1|NCOA7-AS|Nbla00052|Nbla10993|TLDC4|dJ187J11.3	nuclear receptor coactivator 7	protein-coding
30907	chr3	128801708	128802210	+	0	NA	intron (NM_004637, intron 3 of 5)	L1MEg|LINE|L1	69582	NR_034179	653712	Hs.653243	NR_034179	ENSG00000231305	LOC653712	-	intraflagellar transport 122 homolog (Chlamydomonas) pseudogene	pseudo
6502	chr10	119281321	119282017	+	0	NA	intron (NM_005308, intron 1 of 15)	intron (NM_005308, intron 1 of 15)	73984	NM_005308	2869	Hs.524625	NM_005308	ENSG00000198873	GRK5	GPRK5	G protein-coupled receptor kinase 5	protein-coding
18185	chr17	25919960	25920462	+	0	NA	Intergenic	ALR/Alpha|Satellite|centr	1169030	NR_135673	105371703	Hs.649918	NR_135673		LOC105371703	-	uncharacterized LOC105371703	ncRNA
1294	chr1	77758982	77759482	+	0	NA	intron (NM_201626, intron 1 of 21)	CpG	647	NM_015017	23032	Hs.480597	NM_015017	ENSG00000077254	USP33	VDU1	ubiquitin specific peptidase 33	protein-coding
46395	chr8	7913375	7913900	+	0	NA	Intergenic	Intergenic	-12700	NM_001193630	100132396	Hs.546691	NM_001193630	ENSG00000215356	ZNF705B	-	zinc finger protein 705B	protein-coding
33937	chr4	90855933	90856450	+	0	NA	intron (NM_001145065, intron 8 of 10)	intron (NM_001145065, intron 8 of 10)	621160	NM_207491	401145	Hs.654735	NM_207491	ENSG00000184305	CCSER1	FAM190A	coiled-coil serine rich protein 1	protein-coding
12137	chr12	128529938	128530438	+	0	NA	intron (NM_001136103, intron 2 of 8)	intron (NM_001136103, intron 2 of 8)	236096	NR_037406	100500817		NR_037406	ENSG00000265635	MIR3612	-	microRNA 3612	ncRNA
37855	chr5	124912907	124913439	+	0	NA	Intergenic	LTR1A2|LTR|ERV1	-123658	NR_109882	101927421	Hs.121305	NR_109882		LOC101927421	-	uncharacterized LOC101927421	ncRNA
47743	chr8	74349825	74350649	+	0	NA	promoter-TSS (NM_018972)	promoter-TSS (NM_018972)	-146	NM_018972	54332	Hs.168950	NM_018972	ENSG00000104381	GDAP1	CMT4|CMT4A|CMTRIA	ganglioside induced differentiation associated protein 1	protein-coding
782	chr1	43704708	43705208	+	0	NA	3' UTR (NM_014663, exon 22 of 22)	3' UTR (NM_014663, exon 22 of 22)	2383	NR_033827	100132774	Hs.655569	NR_033827		KDM4A-AS1	-	KDM4A antisense RNA 1	ncRNA
51910	chrX	17027792	17028373	+	0	NA	intron (NM_001080975, intron 4 of 17)	intron (NM_001080975, intron 4 of 17)	81391	NM_001080975	9185	Hs.186810	NM_004726	ENSG00000169891	REPS2	POB1	RALBP1 associated Eps domain containing 2	protein-coding
30797	chr3	125280881	125281381	+	0	NA	intron (NM_001348434, intron 4 of 7)	intron (NM_001348434, intron 4 of 7)	-68366	NM_024628	84561	Hs.658514	NM_024628	ENSG00000221955	SLC12A8	CCC9	solute carrier family 12 member 8	protein-coding
13069	chr13	57627539	57628042	+	0	NA	Intergenic	Intergenic	-3865	NM_001040429	27253	Hs.106511	NM_014459	ENSG00000118946	PCDH17	PCDH68|PCH68	protocadherin 17	protein-coding
48106	chr8	95167465	95168159	+	0	NA	Intergenic	Intergenic	34091	NM_024613	79666	Hs.29724	NM_024613	ENSG00000175895	PLEKHF2	EAPF|PHAFIN2|ZFYVE18	pleckstrin homology and FYVE domain containing 2	protein-coding
34074	chr4	100486431	100487044	+	0	NA	intron (NM_016242, intron 1 of 11)	intron (NM_016242, intron 1 of 11)	31356	NM_016242	51705	Hs.152913	NM_016242	ENSG00000164035	EMCN	EMCN2|MUC14	endomucin	protein-coding
6510	chr10	119459786	119460286	+	0	NA	Intergenic	Intergenic	76497	NM_002925	6001	Hs.501200	NM_002925	ENSG00000148908	RGS10	-	regulator of G protein signaling 10	protein-coding
43551	chr7	29957613	29958379	+	0	NA	intron (NM_001145515, intron 1 of 6)	MamRTE1|LINE|RTE-BovB	31813	NM_001145515	9805	Hs.520740	NM_014766	ENSG00000136193	SCRN1	SES1	secernin 1	protein-coding
51708	chrX	6908502	6909002	+	0	NA	Intergenic	MLT1A0|LTR|ERVL-MaLR	-238500	NM_001320750	412	Hs.522578	NM_000351	ENSG00000101846	STS	ARSC|ARSC1|ASC|ES|SSDD|XLI	steroid sulfatase	protein-coding
19544	chr18	27599125	27599625	+	0	NA	Intergenic	Intergenic	-256719	NR_134589	105372038	Hs.722107	NR_134589	ENSG00000264151	LOC105372038	-	uncharacterized LOC105372038	ncRNA
9323	chr12	3135413	3135925	+	0	NA	intron (NM_006675, intron 2 of 8)	intron (NM_006675, intron 2 of 8)	58314	NM_006675	10867	Hs.504517	NM_006675	ENSG00000011105	TSPAN9	NET-5|NET5|PP1057	tetraspanin 9	protein-coding
36235	chr5	38776077	38776577	+	0	NA	intron (NR_109951, intron 2 of 3)	L1MEf|LINE|L1	-56054	NR_104631	101926904	Hs.634191	NR_104631	ENSG00000249740	LINC01265	-	long intergenic non-protein coding RNA 1265	ncRNA
10713	chr12	68040391	68040892	+	0	NA	Intergenic	Intergenic	51196	NR_104124	100885789	Hs.439832	NR_104124	ENSG00000255733	IFNG-AS1	GS1-410F4.2|NEST|Tmevpg1	IFNG antisense RNA 1	ncRNA
30735	chr3	122383832	122384674	+	0	NA	promoter-TSS (NM_014367)	promoter-TSS (NM_014367)	77	NM_014367	26355	Hs.584881	NM_014367	ENSG00000114023	FAM162A	C3orf28|E2IG5|HGTD-P	family with sequence similarity 162 member A	protein-coding
5748	chr10	86585378	86585878	+	0	NA	Intergenic	Intergenic	-63844	NM_001318328	23063	Hs.203099	NM_015045	ENSG00000062650	WAPL	FOE|KIAA0261|WAPAL	WAPL cohesin release factor	protein-coding
49726	chr9	34430899	34431619	+	0	NA	intron (NM_001184945, intron 1 of 5)	intron (NM_001184945, intron 1 of 5)	27311	NM_147202	203259	Hs.493771	NM_147202	ENSG00000164970	FAM219A	C9orf25	family with sequence similarity 219 member A	protein-coding
12115	chr12	127722481	127722999	+	0	NA	Intergenic	MamRep137|DNA|TcMar-Tigger	-67152	NR_134995	105370068	Hs.524845	NR_134995		LOC105370068	-	uncharacterized LOC105370068	ncRNA
48156	chr8	97856674	97857181	+	0	NA	Intergenic	Intergenic	-12094	NM_030583	4147	Hs.189445	NM_002380	ENSG00000132561	MATN2	-	matrilin 2	protein-coding
47223	chr8	47652030	47652602	+	0	NA	intron (NR_148202, intron 11 of 20)	intron (NR_148202, intron 11 of 20)	-1772	NM_001352959	23514	Hs.381058	NM_001080394	ENSG00000164808	SPIDR	KIAA0146	scaffold protein involved in DNA repair	protein-coding
39185	chr5	175883314	175883814	+	0	NA	3' UTR (NM_006650, exon 5 of 5)	3' UTR (NM_006650, exon 5 of 5)	12066	NM_001008220	10814	Hs.193235	NM_006650	ENSG00000145920	CPLX2	921-L|CPX-2|CPX2|Hfb1	complexin 2	protein-coding
872	chr1	48214707	48215267	+	0	NA	Intergenic	Intergenic	-7698	NM_001135181	200010	Hs.37890	NM_001011547	ENSG00000117834	SLC5A9	SGLT4	solute carrier family 5 member 9	protein-coding
15014	chr14	79382949	79383488	+	0	NA	intron (NM_001105250, intron 1 of 6)	intron (NM_001105250, intron 1 of 6)	103879	NR_073546	9369	Hs.368307	NM_004796	ENSG00000021645	NRXN3	C14orf60	neurexin 3	protein-coding
8801	chr11	116276519	116277019	+	0	NA	Intergenic	Intergenic	-362653	NR_135069	101929011	Hs.733911	NR_135069	ENSG00000237937	LOC101929011	-	uncharacterized LOC101929011	ncRNA
43275	chr7	14748342	14748849	+	0	NA	intron (NM_001350724, intron 3 of 24)	L2a|LINE|L2	92855	NM_145695	1607	Hs.567255	NM_004080	ENSG00000136267	DGKB	DAGK2|DGK|DGK-BETA	diacylglycerol kinase beta	protein-coding
1146	chr1	65313120	65313620	+	0	NA	intron (NM_001256864, intron 1 of 18)	intron (NM_001256864, intron 1 of 18)	3835	NM_001256864	9829	Hs.647643	NM_014787	ENSG00000116675	DNAJC6	DJC6|PARK19	DnaJ heat shock protein family (Hsp40) member C6	protein-coding
42476	chr6	152642868	152643397	+	0	NA	Intergenic	Intergenic	-5733	NM_182961	23345	Hs.12967	NM_015293	ENSG00000131018	SYNE1	8B|ARCA1|C6orf98|CPG2|EDMD4|KASH1|MYNE1|Nesp1|SCAR8|dJ45H2.2	spectrin repeat containing nuclear envelope protein 1	protein-coding
89	chr1	6199360	6199981	+	0	NA	promoter-TSS (NM_000983)	promoter-TSS (NM_000983)	-51	NM_000983	6146	Hs.515329	NM_000983	ENSG00000116251	RPL22	EAP|HBP15|HBP15/L22|L22	ribosomal protein L22	protein-coding
25021	chr2	193929081	193929625	+	0	NA	Intergenic	LTR33A|LTR|ERVL	-414916	NR_110222	101927406	Hs.385793	NR_110222	ENSG00000225539	LINC01821	-	long intergenic non-protein coding RNA 1821	ncRNA
43589	chr7	30755347	30755847	+	0	NA	exon (NM_001199219, exon 3 of 3)	exon (NM_001199219, exon 3 of 3)	3462	NM_006774	11185	Hs.632629	NM_006774	ENSG00000241644	INMT	TEMT	indolethylamine N-methyltransferase	protein-coding
4342	chr10	15585184	15585711	+	0	NA	intron (NM_003638, intron 23 of 29)	intron (NM_003638, intron 23 of 29)	134888	NM_001291494	8516	Hs.171311	NM_003638	ENSG00000077943	ITGA8	-	integrin subunit alpha 8	protein-coding
11730	chr12	111766574	111767176	+	0	NA	promoter-TSS (NM_000690)	promoter-TSS (NM_000690)	-12	NM_001204889	217	Hs.604551	NM_000690	ENSG00000111275	ALDH2	ALDH-E2|ALDHI|ALDM	aldehyde dehydrogenase 2 family member	protein-coding
46666	chr8	17976321	17976825	+	0	NA	intron (NR_148032, intron 23 of 38)	LTR75|LTR|ERVL	53716	NM_001352647	5108	Hs.491148	NM_006197	ENSG00000078674	PCM1	PTC4|RET/PCM-1	pericentriolar material 1	protein-coding
10026	chr12	40107429	40107945	+	0	NA	Intergenic	Intergenic	-1828	NM_052885	114134	Hs.558595	NM_052885	ENSG00000151229	SLC2A13	HMIT	solute carrier family 2 member 13	protein-coding
47810	chr8	79767558	79768597	+	0	NA	promoter-TSS (NM_012258)	promoter-TSS (NM_012258)	-65	NR_125410	101927067	Hs.144030	NR_125410	ENSG00000272138	LINC01607	-	long intergenic non-protein coding RNA 1607	ncRNA
19328	chr18	12396436	12396936	+	0	NA	Intergenic	MamRep1527|LTR|LTR	-11210	NM_001142405	10650	Hs.514718	NM_006553	ENSG00000141391	PRELID3A	C18orf43|HFL-EDDG1|SLMO1	PRELI domain containing 3A	protein-coding
13319	chr13	77986713	77987360	+	0	NA	intron (NR_108076, intron 2 of 2)	intron (NR_108076, intron 2 of 2)	7737	NR_108076	101927176	Hs.116150	NR_108076		LINC01069	-	long intergenic non-protein coding RNA 1069	ncRNA
49000	chr8	139433462	139434532	+	0	NA	Intergenic	Intergenic	269059	NR_104210	51305	Hs.493037	NM_001282534	ENSG00000169427	KCNK9	K2p9.1|KT3.2|TASK-3|TASK3	potassium two pore domain channel subfamily K member 9	protein-coding
36546	chr5	58759206	58759711	+	0	NA	intron (NM_138453, intron 3 of 4)	L2a|LINE|L2	176414	NM_138453	115827	Hs.4290	NM_138453	ENSG00000152932	RAB3C	-	RAB3C, member RAS oncogene family	protein-coding
32471	chr4	2045611	2046111	+	0	NA	Intergenic	Intergenic	3811	NM_001141936	401115	Hs.446474	NM_001141936	ENSG00000243449	C4orf48	CHR4_55	chromosome 4 open reading frame 48	protein-coding
8661	chr11	111436629	111437201	+	0	NA	Intergenic	(CCCAC)n|Simple_repeat|Simple_repeat	-18729	NR_046085	100132078	Hs.672662	NR_046085	ENSG00000255428	LOC100132078	-	uncharacterized LOC100132078	ncRNA
18491	chr17	44199695	44200502	+	0	NA	Intergenic	CpG	-1937	NM_001098833	56970	Hs.512651	NM_020218	ENSG00000087152	ATXN7L3	-	ataxin 7 like 3	protein-coding
3960	chr1	247331659	247332167	+	0	NA	promoter-TSS (NM_001329733)	promoter-TSS (NM_001329733)	27	NM_001329733	84838	Hs.168677	NM_032752	ENSG00000162714	ZNF496	NIZP1|ZFP496|ZKSCAN17|ZSCAN49	zinc finger protein 496	protein-coding
33801	chr4	86356712	86357212	+	0	NA	intron (NM_002753, intron 1 of 13)	intron (NM_002753, intron 1 of 13)	-2318	NM_001318067	5602	Hs.13438	NM_002753	ENSG00000109339	MAPK10	JNK3|JNK3A|PRKM10|SAPK1b|p493F12|p54bSAPK	mitogen-activated protein kinase 10	protein-coding
27770	chr21	37366099	37367267	+	0	NA	promoter-TSS (NM_101395)	promoter-TSS (NM_101395)	-251	NM_001347721	1859	Hs.368240	NM_001396	ENSG00000157540	DYRK1A	DYRK|DYRK1|HP86|MNB|MNBH|MRD7	dual specificity tyrosine phosphorylation regulated kinase 1A	protein-coding
32514	chr4	3532171	3532804	+	0	NA	promoter-TSS (NM_002337)	promoter-TSS (NM_002337)	10	NM_002337	4043	Hs.40966	NM_002337	ENSG00000163956	LRPAP1	A2MRAP|A2RAP|HBP44|MRAP|MYP23|RAP|alpha-2-MRAP	LDL receptor related protein associated protein 1	protein-coding
37263	chr5	94524801	94525306	+	0	NA	intron (NM_001145678, intron 3 of 20)	intron (NM_001145678, intron 3 of 20)	93551	NM_173665	285600	Hs.425123	NM_173665	ENSG00000185261	KIAA0825	C5orf36	KIAA0825	protein-coding
52382	chrX	68196902	68197402	+	0	NA	intron (NM_002547, intron 12 of 24)	intron (NM_002547, intron 12 of 24)	236305	NM_002547	4983	Hs.128824	NM_002547	ENSG00000079482	OPHN1	ARHGAP41|MRX60|OPN1	oligophrenin 1	protein-coding
34352	chr4	117512334	117512834	+	0	NA	intron (NR_125757, intron 2 of 3)	MER3|DNA|hAT-Charlie	84186	NR_125757	103689918	Hs.582062	NR_125757		LINC01378	-	long intergenic non-protein coding RNA 1378	ncRNA
1675	chr1	108643481	108644001	+	0	NA	Intergenic	Intergenic	17381	NM_001102592	113802	Hs.7962	NM_144584	ENSG00000162639	HENMT1	C1orf59|HEN1	HEN methyltransferase 1	protein-coding
37581	chr5	113164587	113165349	+	0	NA	intron (NM_001085377, intron 3 of 18)	intron (NM_001085377, intron 3 of 18)	129947	NM_002387	4163	Hs.593171	NM_002387	ENSG00000171444	MCC	MCC1	mutated in colorectal cancers	protein-coding
46218	chr7	155509291	155510439	+	0	NA	intron (NM_001103176, intron 1 of 3)	CpG	23979	NM_001103176	285888	Hs.146751	NM_001103176	ENSG00000146910	CNPY1	-	canopy FGF signaling regulator 1	protein-coding
46424	chr8	8893345	8893856	+	0	NA	promoter-TSS (NM_004225)	promoter-TSS (NM_004225)	21	NM_004225	9258	Hs.379414	NM_004225	ENSG00000147324	MFHAS1	LRRC65|MASL1|ROCO4	malignant fibrous histiocytoma amplified sequence 1	protein-coding
41176	chr6	89940372	89940880	+	0	NA	intron (NM_001170794, intron 5 of 6)	intron (NM_001170794, intron 5 of 6)	46157	NM_032602	84694	Hs.334499	NM_032602	ENSG00000135355	GJA10	CX62	gap junction protein alpha 10	protein-coding
22568	chr2	49616757	49617257	+	0	NA	Intergenic	Intergenic	357196	NM_001320157	9378	Hs.637685	NM_004801	ENSG00000179915	NRXN1	Hs.22998|PTHSL2|SCZD17	neurexin 1	protein-coding
1318	chr1	83739795	83740295	+	0	NA	intron (NR_119375, intron 2 of 2)	L2a|LINE|L2	120501	NR_119374	101927560	Hs.559661	NR_119374	ENSG00000233008	LOC101927560	-	uncharacterized LOC101927560	ncRNA
16623	chr15	95259364	95259864	+	0	NA	Intergenic	Intergenic	67486	NR_034095	400456	Hs.536404	NR_034095	ENSG00000248441	LINC01197	-	long intergenic non-protein coding RNA 1197	ncRNA
34841	chr4	153142873	153143619	+	0	NA	Intergenic	Intergenic	-9096	NM_001351056	23321	Hs.435711	NM_015271	ENSG00000109654	TRIM2	CMT2R|RNF86	tripartite motif containing 2	protein-coding
30802	chr3	125915736	125916737	+	0	NA	promoter-TSS (NR_024250)	promoter-TSS (NR_024250)	-365	NR_024250	100125556	Hs.553949	NR_024250	ENSG00000171084	FAM86JP	-	family with sequence similarity 86, member A pseudogene	pseudo
10593	chr12	59149972	59150488	+	0	NA	Intergenic	Intergenic	-229692	NM_153377	121227	Hs.253736	NM_153377	ENSG00000139263	LRIG3	LIG3	leucine rich repeats and immunoglobulin like domains 3	protein-coding
47903	chr8	81780431	81781199	+	0	NA	Intergenic	Intergenic	48362	NM_152284	92421	Hs.183861	NM_152284	ENSG00000164695	CHMP4C	SNF7-3|Shax3|VPS32C	charged multivesicular body protein 4C	protein-coding
27410	chr21	16742026	16742540	+	0	NA	Intergenic	Intergenic	152046	NR_029694	406912		NR_029694	ENSG00000207863	MIR125B2	MIRN125B2|mir-125b-2	microRNA 125b-2	ncRNA
16804	chr16	4476128	4476628	+	0	NA	promoter-TSS (NM_002134).2	promoter-TSS (NM_002134).2	38	NM_001286267	3163	Hs.284279	NM_002134	ENSG00000103415	HMOX2	HO-2	heme oxygenase 2	protein-coding
184	chr1	11199078	11199877	+	0	NA	intron (NM_004958, intron 27 of 57)	intron (NM_004958, intron 27 of 57)	10188	NM_021146	10218	Hs.146559	NM_021146	ENSG00000171819	ANGPTL7	AngX|CDT6|dJ647M16.1	angiopoietin like 7	protein-coding
35663	chr5	9698401	9698996	+	0	NA	intron (NR_027112, intron 9 of 12)	intron (NR_027112, intron 9 of 12)	-68347	NM_019599	50834	Hs.567492	NM_019599	ENSG00000169777	TAS2R1	T2R1|TRB7	taste 2 receptor member 1	protein-coding
35469	chr5	867265	867783	+	0	NA	intron (NM_001009877, intron 14 of 15)	MSTA-int|LTR|ERVL-MaLR	-16538	NM_024786	79844	Hs.654874	NM_024786	ENSG00000188818	ZDHHC11	ZNF399	zinc finger DHHC-type containing 11	protein-coding
29745	chr3	56556836	56557449	+	0	NA	promoter-TSS (NR_148377)	promoter-TSS (NR_148377)	-14	NR_148377	285331	Hs.476399	NM_001012506	ENSG00000180376	CCDC66	-	coiled-coil domain containing 66	protein-coding
49825	chr9	37753493	37753993	+	0	NA	promoter-TSS (NM_001286951)	promoter-TSS (NM_001286951)	-60	NM_144964	158234	Hs.655614	NM_144964	ENSG00000165275	TRMT10B	RG9MTD3|bA3J10.9	tRNA methyltransferase 10B	protein-coding
30643	chr3	116299689	116300296	+	0	NA	intron (NM_001318915, intron 1 of 8)	intron (NM_001318915, intron 1 of 8)	-60032	NR_109998	101926903	Hs.26479	NR_109998	ENSG00000240922	LSAMP-AS1	-	LSAMP antisense RNA 1	ncRNA
9286	chr12	2323843	2324355	+	0	NA	intron (NM_001129844, intron 3 of 46)	intron (NM_001129844, intron 3 of 46)	54323	NR_046769	100874370	Hs.653548	NR_046769		CACNA1C-IT3	-	CACNA1C intronic transcript 3	ncRNA
2673	chr1	172404173	172404680	+	0	NA	intron (NM_001350206, intron 20 of 20)	intron (NM_001350206, intron 20 of 20)	-16262	NM_139240	92346	Hs.517991	NM_139240	ENSG00000180999	C1orf105	-	chromosome 1 open reading frame 105	protein-coding
15790	chr15	43589969	43590558	+	0	NA	promoter-TSS (NM_001354396)	promoter-TSS (NM_001354396)	-10	NM_001354384	9677	Hs.156814	NM_014659	ENSG00000168781	PPIP5K1	HISPPD2A|IP6K|IPS1|VIP1|hsVIP1	diphosphoinositol pentakisphosphate kinase 1	protein-coding
9293	chr12	2794706	2795227	+	0	NA	promoter-TSS (NM_002014)	promoter-TSS (NM_002014)	24	NM_002014	2288	Hs.524183	NM_002014	ENSG00000004478	FKBP4	FKBP51|FKBP52|FKBP59|HBI|Hsp56|PPIase|p52	FK506 binding protein 4	protein-coding
18421	chr17	41688379	41689680	+	0	NA	5' UTR (NM_005801, exon 1 of 4)	5' UTR (NM_005801, exon 1 of 4)	154	NM_005801	10209	Hs.150580	NM_005801	ENSG00000173812	EIF1	A121|EIF-1|EIF1A|ISO1|SUI1	eukaryotic translation initiation factor 1	protein-coding
29763	chr3	57227381	57228018	+	0	NA	promoter-TSS (NM_012096)	promoter-TSS (NM_012096)	-38	NM_012096	26060	Hs.476415	NM_012096	ENSG00000157500	APPL1	APPL|DIP13alpha|MODY14	adaptor protein, phosphotyrosine interacting with PH domain and leucine zipper 1	protein-coding
40916	chr6	73367677	73368419	+	0	NA	TTS (NM_001080507)	TTS (NM_001080507)	1744	NM_001080507	441161	Hs.671212	NM_001080507	ENSG00000203907	OOEP	C6orf156|FLOPED|HOEP19|KHDC2	oocyte expressed protein	protein-coding
47029	chr8	33640183	33640683	+	0	NA	Intergenic	Intergenic	-40327	NM_024025	78986	Hs.8719	NM_024025	ENSG00000133878	DUSP26	DSP-4|DUSP24|LDP-4|MKP-8|MKP8|NATA1|NEAP|SKRP3	dual specificity phosphatase 26	protein-coding
41403	chr6	101421016	101421568	+	0	NA	intron (NM_175768, intron 1 of 16)	intron (NM_175768, intron 1 of 16)	22307	NM_021956	2898	Hs.98262	NM_021956	ENSG00000164418	GRIK2	EAA4|GLR6|GLUK6|GLUR6|GluK2|MRT6	glutamate ionotropic receptor kainate type subunit 2	protein-coding
46186	chr7	154451894	154452394	+	0	NA	intron (NM_001039350, intron 2 of 25)	intron (NM_001039350, intron 2 of 25)	146932	NM_001290252	1804	Hs.490684	NM_001936	ENSG00000130226	DPP6	DPL1|DPPX|MRD33|VF2	dipeptidyl peptidase like 6	protein-coding
4933	chr10	46106475	46106975	+	0	NA	Intergenic	CpG	-2770	NR_126580	653268	Hs.447454	NM_001077685		AGAP7P	AGAP-7|AGAP7|CTGLF4|bA109G10.1	ArfGAP with GTPase domain, ankyrin repeat and PH domain 7, pseudogene	pseudo
29066	chr3	24703517	24704017	+	0	NA	Intergenic	Intergenic	-125556	NM_001290216	5915	Hs.543218	NM_000965	ENSG00000077092	RARB	HAP|MCOPS12|NR1B2|RARbeta1|RRB2	retinoic acid receptor beta	protein-coding
2893	chr1	183918456	183919006	+	0	NA	intron (NM_015149, intron 17 of 18)	intron (NM_015149, intron 17 of 18)	113650	NM_001297672	23179	Hs.497148	NM_015149	ENSG00000143344	RGL1	RGL	ral guanine nucleotide dissociation stimulator like 1	protein-coding
41837	chr6	123855543	123856043	+	0	NA	intron (NM_001040214, intron 1 of 6)	intron (NM_001040214, intron 1 of 6)	51947	NM_001040214	154215	Hs.656604	NM_153355	ENSG00000188580	NKAIN2	FAM77B|NKAIP2|TCBA|TCBA1	sodium/potassium transporting ATPase interacting 2	protein-coding
15242	chr14	92867359	92867859	+	0	NA	Intergenic	Intergenic	39873	NR_135253	101929002	Hs.639356	NR_135253	ENSG00000258499	LINC02287	-	long intergenic non-protein coding RNA 2287	ncRNA
28448	chr22	47154487	47154987	+	0	NA	intron (NM_001284305, intron 12 of 12)	intron (NM_001284305, intron 12 of 12)	-190834	NR_144462	339685	Hs.434351	NR_038922	ENSG00000224715	LOC339685	-	uncharacterized LOC339685	ncRNA
37395	chr5	101390237	101390737	+	0	NA	Intergenic	Intergenic	-487202	NM_175052	7903	Hs.308628	NM_005668	ENSG00000113532	ST8SIA4	PST|PST1|SIAT8D|ST8SIA-IV	ST8 alpha-N-acetyl-neuraminide alpha-2,8-sialyltransferase 4	protein-coding
51626	chrKI270743.1	156273	156773	+	0	NA	NA	NA	NA	NA
13593	chr13	99501002	99501757	+	0	NA	promoter-TSS (NR_133664)	promoter-TSS (NR_133664)	5	NM_004800	9375	Hs.607896	NM_004800	ENSG00000125304	TM9SF2	P76	transmembrane 9 superfamily member 2	protein-coding
2543	chr1	165235942	165236442	+	0	NA	intron (NM_001174069, intron 4 of 8)	CpG	120049	NM_001174069	4009	Hs.667312	NM_177398	ENSG00000162761	LMX1A	LMX1|LMX1.1	LIM homeobox transcription factor 1 alpha	protein-coding
47856	chr8	80792295	80792930	+	0	NA	intron (NM_001033723, intron 2 of 8)	MLT1F2|LTR|ERVL-MaLR	82169	NM_001033723	619279	Hs.434957	NM_032651	ENSG00000164684	ZNF704	Gig1	zinc finger protein 704	protein-coding
5650	chr10	79285467	79286310	+	0	NA	intron (NM_020338, intron 8 of 24)	L2b|LINE|L2	-61576	NM_005729	10105	Hs.381072	NM_005729	ENSG00000108179	PPIF	CYP3|CyP-M|Cyp-D|CypD	peptidylprolyl isomerase F	protein-coding
5224	chr10	63463050	63463550	+	0	NA	intron (NM_001322258, intron 1 of 24)	AluJb|SINE|Alu	-1929	NR_027182	84989	Hs.659950	NM_032903	ENSG00000272767	JMJD1C-AS1	-	JMJD1C antisense RNA 1	ncRNA
33395	chr4	56530177	56531033	+	0	NA	promoter-TSS (NM_001256475)	promoter-TSS (NM_001256475)	-4	NM_001256475	100506564	Hs.573073	NM_001256475	ENSG00000249693	THEGL	-	theg spermatid protein like	protein-coding
52089	chrX	31658331	31658831	+	0	NA	intron (NM_004010, intron 53 of 78)	intron (NM_004010, intron 53 of 78)	-150283	NM_004014	1756	Hs.495912	NM_000109	ENSG00000198947	DMD	BMD|CMD3B|DXS142|DXS164|DXS206|DXS230|DXS239|DXS268|DXS269|DXS270|DXS272|MRX85	dystrophin	protein-coding
12909	chr13	49109403	49109903	+	0	NA	promoter-TSS (NM_014923)	promoter-TSS (NM_014923)	-650	NM_014923	22862	Hs.508010	NM_014923	ENSG00000102531	FNDC3A	FNDC3|HUGO|bA203I16.1|bA203I16.5	fibronectin type III domain containing 3A	protein-coding
46743	chr8	21724255	21724943	+	0	NA	intron (NM_001495, intron 4 of 8)	intron (NM_001495, intron 4 of 8)	64235	NM_001495	2675	Hs.441202	NM_001495	ENSG00000168546	GFRA2	GDNFRB|NRTNR-ALPHA|NTNRA|RETL2|TRNR2	GDNF family receptor alpha 2	protein-coding
46088	chr7	150028541	150029069	+	0	NA	intron (NM_001351028, intron 6 of 9)	intron (NM_001351028, intron 6 of 9)	-12550	NR_148939	100134040	Hs.552781	NR_148939		LOC100134040	-	uncharacterized LOC100134040	ncRNA
7212	chr11	19116836	19117340	+	0	NA	promoter-TSS (NM_019028)	promoter-TSS (NM_019028)	-57	NM_019028	54503	Hs.188569	NM_019028	ENSG00000177054	ZDHHC13	HIP14L|HIP3RP	zinc finger DHHC-type containing 13	protein-coding
24920	chr2	186695344	186695844	+	0	NA	intron (NM_177454, intron 1 of 7)	intron (NM_177454, intron 1 of 7)	1532	NM_177454	165215	Hs.28872	NM_177454	ENSG00000144369	FAM171B	KIAA1946	family with sequence similarity 171 member B	protein-coding
29984	chr3	66816070	66816579	+	0	NA	Intergenic	Intergenic	-77988	NR_135533	105377143	Hs.553944	NR_135533		LOC105377143	-	uncharacterized LOC105377143	ncRNA
24022	chr2	143259305	143259805	+	0	NA	intron (NM_018460, intron 6 of 13)	intron (NM_018460, intron 6 of 13)	130225	NM_018460	55843	Hs.171011	NM_018460	ENSG00000075884	ARHGAP15	BM046	Rho GTPase activating protein 15	protein-coding
52825	chrX	125193845	125194345	+	0	NA	Intergenic	L2c|LINE|L2	-125776	NM_001195272	100129520		NM_001195272	ENSG00000282815	TEX13C	-	TEX13 family member C	protein-coding
10885	chr12	76084492	76085341	+	0	NA	5' UTR (NM_004537, exon 1 of 15)	5' UTR (NM_004537, exon 1 of 15)	117	NM_001307924	4673	Hs.524599	NM_004537	ENSG00000187109	NAP1L1	NAP1|NAP1L|NRP	nucleosome assembly protein 1 like 1	protein-coding
17684	chr16	85245162	85246104	+	0	NA	Intergenic	Intergenic	-37325	NR_038859	197196	Hs.679002	NM_153238	ENSG00000179219	LINC00311	NCRNA00311|TMEM148	long intergenic non-protein coding RNA 311	ncRNA
11552	chr12	105199325	105199832	+	0	NA	intron (NM_001251905, intron 9 of 20)	intron (NM_001251905, intron 9 of 20)	33827	NM_001251905	55198	Hs.506603	NM_018171	ENSG00000136044	APPL2	DIP13B	adaptor protein, phosphotyrosine interacting with PH domain and leucine zipper 2	protein-coding
38746	chr5	158313306	158314142	+	0	NA	Intergenic	Intergenic	96049	NR_109888	101927697	Hs.483960	NR_109888	ENSG00000276778	LINC02227	-	long intergenic non-protein coding RNA 2227	ncRNA
20951	chr19	14529173	14529792	+	0	NA	promoter-TSS (NM_001313964)	promoter-TSS (NM_001313964)	-61	NR_030369	693224		NR_030369	ENSG00000283822	MIR639	MIRN639|hsa-mir-639	microRNA 639	ncRNA
39744	chr6	17212181	17212924	+	0	NA	Intergenic	Intergenic	-69026	NM_001143942	221662	Hs.519904	NM_153020	ENSG00000112183	RBM24	RNPC6|dJ259A10.1	RNA binding motif protein 24	protein-coding
15772	chr15	42495215	42495815	+	0	NA	5' UTR (NM_130798, exon 1 of 7)	5' UTR (NM_130798, exon 1 of 7)	209	NM_130798	8773	Hs.511149	NM_003825	ENSG00000092531	SNAP23	HsT17016|SNAP-23|SNAP23A|SNAP23B	synaptosome associated protein 23	protein-coding
13571	chr13	98839707	98840563	+	0	NA	intron (NM_001318849, intron 38 of 54)	intron (NM_001318849, intron 38 of 54)	8051	NR_046663	100874096	Hs.578066	NR_046663	ENSG00000229918	DOCK9-AS1	-	DOCK9 antisense RNA 1	ncRNA
45013	chr7	100401703	100402703	+	0	NA	intron (NM_017984, intron 16 of 17)	intron (NM_017984, intron 16 of 17)	-26587	NM_001194992	56257	Hs.178011	NM_019606	ENSG00000146834	MEPCE	BCDIN3	methylphosphate capping enzyme	protein-coding
43909	chr7	44123378	44123903	+	0	NA	promoter-TSS (NM_001127218)	promoter-TSS (NM_001127218)	-70	NM_001127218	5425	Hs.306791	NM_006230	ENSG00000106628	POLD2	-	DNA polymerase delta 2, accessory subunit	protein-coding
43715	chr7	35377405	35377905	+	0	NA	Intergenic	Intergenic	63800	NR_038864	401324	Hs.377034	NR_038864		LOC401324	-	uncharacterized LOC401324	ncRNA
8441	chr11	95089462	95090063	+	0	NA	promoter-TSS (NM_015036)	promoter-TSS (NM_015036)	-48	NM_015036	23052	Hs.167115	NM_015036	ENSG00000149218	ENDOD1	-	endonuclease domain containing 1	protein-coding
46822	chr8	24891715	24892219	+	0	NA	Intergenic	Intergenic	-21794	NM_005382	4741	Hs.458657	NM_005382	ENSG00000104722	NEFM	NEF3|NF-M|NFM	neurofilament medium	protein-coding
37412	chr5	102819581	102820081	+	0	NA	intron (NM_001319943, intron 1 of 26)	intron (NM_001319943, intron 1 of 26)	-45992	NR_033440	5066	Hs.369430	NM_000919	ENSG00000145730	PAM	PAL|PHM	peptidylglycine alpha-amidating monooxygenase	protein-coding
23665	chr2	122145743	122146243	+	0	NA	Intergenic	Intergenic	390448	NR_048557	7247	Hs.75066	NM_004622	ENSG00000211460	TSN	BCLF-1|C3PO|RCHF1|REHF-1|TBRBP|TRSLN	translin	protein-coding
8280	chr11	82529855	82530408	+	0	NA	Intergenic	L2c|LINE|L2	-126218	NR_120571	101928989	Hs.145117	NR_120571	ENSG00000245832	MIR4300HG	-	MIR4300 host gene	ncRNA
34681	chr4	145557589	145558089	+	0	NA	exon (NM_001354816, exon 7 of 7)	exon (NM_001354816, exon 7 of 7)	-40645	NR_126371	104326058	Hs.714527	NR_126371	ENSG00000250902	SMAD1-AS1	-	SMAD1 antisense RNA 1	ncRNA
21044	chr19	20039297	20039815	+	0	NA	promoter-TSS (NM_033196)	promoter-TSS (NM_033196)	-88	NM_033196	91120	Hs.306298	NM_033196	ENSG00000197124	ZNF682	BC39498_3	zinc finger protein 682	protein-coding
49582	chr9	21110887	21111390	+	0	NA	Intergenic	Intergenic	30763	NM_002177	3467	Hs.73010	NM_002177	ENSG00000177047	IFNW1	-	interferon omega 1	protein-coding
841	chr1	46203023	46203523	+	0	NA	promoter-TSS (NM_001013615)	promoter-TSS (NM_001013615)	-61	NM_001013615	541468	Hs.568642	NM_001013615	ENSG00000171357	LURAP1	C1orf190|LRAP35a|LRP35A	leucine rich adaptor protein 1	protein-coding
35917	chr5	18196287	18196787	+	0	NA	Intergenic	Intergenic	389263	NR_134287	646241	Hs.407197	NR_134286		LINC02223	-	long intergenic non-protein coding RNA 2223	ncRNA
39894	chr6	24661874	24662374	+	0	NA	intron (NM_016614, intron 2 of 6)	LTR5B|LTR|ERVK	4763	NM_016614	51567	Hs.403010	NM_016614	ENSG00000111802	TDP2	AD022|EAP2|EAPII|TTRAP|dJ30M3.3|hTDP2	tyrosyl-DNA phosphodiesterase 2	protein-coding
48431	chr8	110575930	110576466	+	0	NA	Intergenic	MLT1F|LTR|ERVL-MaLR	451235	NR_125416	101927459	Hs.575543	NR_125416	ENSG00000253877	LINC01608	-	long intergenic non-protein coding RNA 1608	ncRNA
37156	chr5	88674147	88675574	+	0	NA	intron (NR_152232, intron 1 of 3)	CpG	-1358	NR_146284	109729137	Hs.598635	NR_146284	ENSG00000245864	MEF2C-AS2	-	MEF2C antisense RNA 2	ncRNA
43478	chr7	26612686	26613270	+	0	NA	Intergenic	Intergenic	-24893	NM_001145531	285941	Hs.413394	NM_001145531		C7orf71	-	chromosome 7 open reading frame 71	protein-coding
32986	chr4	26992831	26993331	+	0	NA	intron (NM_020860, intron 3 of 11)	intron (NM_020860, intron 3 of 11)	132390	NM_020860	57620	Hs.744950	NM_020860	ENSG00000109689	STIM2	-	stromal interaction molecule 2	protein-coding
19121	chr18	3703585	3704089	+	0	NA	intron (NM_001242766, intron 4 of 10)	intron (NM_001242766, intron 4 of 10)	100100	NR_119377	84777	Hs.659053	NM_032691		DLGAP1-AS2	-	DLGAP1 antisense RNA 2	ncRNA
10833	chr12	72209018	72209518	+	0	NA	Intergenic	Intergenic	-63481	NM_013381	29953	Hs.199814	NM_013381	ENSG00000072657	TRHDE	PAP-II|PGPEP2|TRH-DE	thyrotropin releasing hormone degrading enzyme	protein-coding
474	chr1	27070953	27071459	+	0	NA	Intergenic	LTR105_Mam|LTR|ERVL	-58364	NM_052943	115572	Hs.632378	NM_052943	ENSG00000158246	TENT5B	FAM46B	terminal nucleotidyltransferase 5B	protein-coding
26532	chr20	19528271	19528771	+	0	NA	intron (NM_020689, intron 3 of 16)	intron (NM_020689, intron 3 of 16)	-243925	NR_024564	100130264	Hs.683814	NR_024564	ENSG00000179447	LOC100130264	-	uncharacterized LOC100130264	ncRNA
52047	chrX	25219372	25219907	+	0	NA	Intergenic	Intergenic	-203691	NM_139058	170302	Hs.300304	NM_139058	ENSG00000004848	ARX	CT121|EIEE1|ISSX|MRX29|MRX32|MRX33|MRX36|MRX38|MRX43|MRX54|MRX76|MRX87|MRXS1|PRTS	aristaless related homeobox	protein-coding
34417	chr4	121030647	121031147	+	0	NA	Intergenic	Intergenic	41621	NM_024574	79625	Hs.709520	NM_024574	ENSG00000173376	NDNF	C4orf31|NORD	neuron derived neurotrophic factor	protein-coding
40832	chr6	69771083	69771583	+	0	NA	intron (NM_018368, intron 3 of 15)	MLT1F2|LTR|ERVL-MaLR	25824	NM_018368	55788	Hs.271643	NM_018368	ENSG00000168216	LMBRD1	C6orf209|LMBD1|MAHCF|NESI	LMBR1 domain containing 1	protein-coding
33164	chr4	44326663	44327163	+	0	NA	intron (NM_198353, intron 1 of 1)	intron (NM_198353, intron 1 of 1)	121894	NM_198353	386617	Hs.479644	NM_198353	ENSG00000183783	KCTD8	-	potassium channel tetramerization domain containing 8	protein-coding
9497	chr12	7970487	7971036	+	0	NA	Intergenic	CpG	-34465	NM_006931	6515	Hs.419240	NM_006931	ENSG00000059804	SLC2A3	GLUT3	solute carrier family 2 member 3	protein-coding
2953	chr1	186779009	186779509	+	0	NA	Intergenic	MLT1A|LTR|ERVL-MaLR	-49641	NM_024420	5321	Hs.497200	NM_024420	ENSG00000116711	PLA2G4A	PLA2G4|cPLA2|cPLA2-alpha	phospholipase A2 group IVA	protein-coding
37445	chr5	107370506	107371032	+	0	NA	Intergenic	Intergenic	300126	NM_001962	1946	Hs.288741	NM_001962	ENSG00000184349	EFNA5	AF1|EFL5|EPLG7|GLC1M|LERK7|RAGS	ephrin A5	protein-coding
38902	chr5	162391234	162391778	+	0	NA	Intergenic	Intergenic	323864	NM_198904	2566	Hs.7195	NM_000816	ENSG00000113327	GABRG2	CAE2|ECA2|GEFSP3	gamma-aminobutyric acid type A receptor gamma2 subunit	protein-coding
18609	chr17	50397281	50397858	+	0	NA	promoter-TSS (NM_018509)	promoter-TSS (NM_018509)	-16	NM_018509	55379	Hs.370927	NM_018509	ENSG00000108829	LRRC59	PRO1855|p34	leucine rich repeat containing 59	protein-coding
8899	chr11	119205639	119206528	+	0	NA	promoter-TSS (NM_005188)	promoter-TSS (NM_005188)	-193	NM_005188	867	Hs.504096	NM_005188	ENSG00000110395	CBL	C-CBL|CBL2|FRA11B|NSLL|RNF55	Cbl proto-oncogene	protein-coding
8745	chr11	114228549	114229152	+	0	NA	intron (NM_001018011, intron 4 of 6)	intron (NM_001018011, intron 4 of 6)	-66963	NM_006169	4837	Hs.503911	NM_006169	ENSG00000166741	NNMT	-	nicotinamide N-methyltransferase	protein-coding
17568	chr16	77849834	77850334	+	0	NA	intron (NM_020927, intron 3 of 8)	intron (NM_020927, intron 3 of 8)	61520	NM_020927	57687	Hs.461405	NM_020927	ENSG00000171724	VAT1L	-	vesicle amine transport 1 like	protein-coding
13342	chr13	79663367	79663867	+	0	NA	Intergenic	Intergenic	96890	NR_125772	103724388	Hs.434862	NR_125772	ENSG00000227676	LINC01068	-	long intergenic non-protein coding RNA 1068	ncRNA
26911	chr20	37243640	37244150	+	0	NA	Intergenic	L2b|LINE|L2	13013	NM_001184731	2691	Hs.37023	NM_021081	ENSG00000118702	GHRH	GHRF|GRF|INN	growth hormone releasing hormone	protein-coding
37355	chr5	96924040	96924562	+	0	NA	Intergenic	Intergenic	-11341	NM_005575	4012	Hs.527199	NM_005575	ENSG00000113441	LNPEP	CAP|IRAP|P-LAP|PLAP	leucyl and cystinyl aminopeptidase	protein-coding
7910	chr11	62653029	62653711	+	0	NA	promoter-TSS (NM_030628)	promoter-TSS (NM_030628)	-68	NM_030628	80789	Hs.458390	NM_030628	ENSG00000185085	INTS5	INT5|KIAA1698	integrator complex subunit 5	protein-coding
35671	chr5	9888367	9889093	+	0	NA	intron (NR_027112, intron 2 of 12)	intron (NR_027112, intron 2 of 12)	15094	NR_027112	285692	Hs.651487	NR_027112	ENSG00000249781	LINC02112	-	long intergenic non-protein coding RNA 2112	ncRNA
23926	chr2	136665682	136666270	+	0	NA	Intergenic	Intergenic	-99586	NM_001316349	80731	Hs.68533	NM_001080427	ENSG00000144229	THSD7B	-	thrombospondin type 1 domain containing 7B	protein-coding
26551	chr20	20215952	20216480	+	0	NA	intron (NM_015585, intron 17 of 26)	intron (NM_015585, intron 17 of 26)	-151905	NM_002196	3642	Hs.89584	NM_002196	ENSG00000173404	INSM1	IA-1|IA1	INSM transcriptional repressor 1	protein-coding
6069	chr10	98309481	98310005	+	0	NA	Intergenic	Intergenic	-41493	NM_032211	84171	Hs.306814	NM_032211	ENSG00000138131	LOXL4	LOXC	lysyl oxidase like 4	protein-coding
22665	chr2	54898783	54899299	+	0	NA	intron (NM_001039753, intron 20 of 40)	intron (NM_001039753, intron 20 of 40)	111293	NM_007008	57142	Hs.637850	NM_007008	ENSG00000115310	RTN4	ASY|NI220/250|NOGO|NSP|NSP-CL|Nbla00271|Nbla10545|RTN-X|RTN4-A|RTN4-B1|RTN4-B2|RTN4-C	reticulon 4	protein-coding
14016	chr14	23154251	23154789	+	0	NA	promoter-TSS (NM_001267037)	promoter-TSS (NM_001267037)	-70	NM_182728	23428	Hs.596643	NM_012244	ENSG00000092068	SLC7A8	LAT2|LPI-PC1	solute carrier family 7 member 8	protein-coding
45938	chr7	142885511	142886014	+	0	NA	promoter-TSS (NM_018646)	promoter-TSS (NM_018646)	-17	NM_018646	55503	Hs.302740	NM_014274	ENSG00000165125	TRPV6	ABP/ZF|CAT1|CATL|ECAC2|HSA277909|LP6728|ZFAB	transient receptor potential cation channel subfamily V member 6	protein-coding
7262	chr11	20610011	20610590	+	0	NA	intron (NM_001318369, intron 4 of 14)	intron (NM_001318369, intron 4 of 14)	10900	NM_004211	9152	Hs.136557	NM_004211	ENSG00000165970	SLC6A5	GLYT-2|GLYT2|HKPX3|NET1	solute carrier family 6 member 5	protein-coding
46503	chr8	10891538	10892142	+	0	NA	Intergenic	Intergenic	51814	NR_125432	101929229	Hs.129800	NR_125432		LOC101929229	-	uncharacterized LOC101929229	ncRNA
43708	chr7	35035589	35036096	+	0	NA	intron (NM_015283, intron 1 of 21)	intron (NM_015283, intron 1 of 21)	2199	NM_015283	23333	Hs.408623	NM_015283	ENSG00000173852	DPY19L1	-	dpy-19 like C-mannosyltransferase 1	protein-coding
5632	chr10	79068663	79069204	+	0	NA	promoter-TSS (NM_020338)	promoter-TSS (NM_020338)	-102	NM_020338	57178	Hs.193118	NM_020338	ENSG00000108175	ZMIZ1	MIZ|RAI17|TRAFIP10|ZIMP10	zinc finger MIZ-type containing 1	protein-coding
24891	chr2	185263622	185264122	+	0	NA	Intergenic	THE1D|LTR|ERVL-MaLR	-96800	NR_136319	105373782	Hs.128285	NR_136319		LOC105373782	-	uncharacterized LOC105373782	ncRNA
49177	chr9	178801	179436	+	0	NA	promoter-TSS (NM_018491)	promoter-TSS (NM_018491)	-43	NM_001145356	55871	Hs.531330	NM_018491	ENSG00000172785	CBWD1	COBP	COBW domain containing 1	protein-coding
42179	chr6	138538226	138538732	+	0	NA	intron (NM_020464, intron 1 of 6)	intron (NM_020464, intron 1 of 6)	34052	NM_020464	57224	Hs.652741	NM_020464	ENSG00000135540	NHSL1	C6orf63	NHS like 1	protein-coding
11475	chr12	101238739	101239239	+	0	NA	Intergenic	MER52C|LTR|ERV1	-28715	NM_145913	160728	Hs.444536	NM_145913	ENSG00000256870	SLC5A8	AIT|SMCT|SMCT1	solute carrier family 5 member 8	protein-coding
8584	chr11	107140818	107141318	+	0	NA	Intergenic	Intergenic	-122623	NM_001256424	2977	Hs.24321	NM_000855	ENSG00000152402	GUCY1A2	GC-SA2|GUC1A2	guanylate cyclase 1 soluble subunit alpha 2	protein-coding
37364	chr5	97140204	97140718	+	0	NA	intron (NM_153234, intron 1 of 5)	intron (NM_153234, intron 1 of 5)	2355	NM_153234	167410	Hs.656702	NM_153234	ENSG00000145721	LIX1	C5orf11|Lft	limb and CNS expressed 1	protein-coding
23699	chr2	127161751	127162251	+	0	NA	Intergenic	Intergenic	43766	NM_001001665	339761	Hs.407639	NM_001001665	ENSG00000186684	CYP27C1	-	cytochrome P450 family 27 subfamily C member 1	protein-coding
40041	chr6	27895007	27895909	+	0	NA	Intergenic	Intergenic	2033	NM_003527	8348	Hs.484991	NM_003527	ENSG00000274641	HIST1H2BO	H2B.2|H2B/n|H2BFN|dJ193B12.2	histone cluster 1 H2B family member o	protein-coding
39876	chr6	23369897	23370397	+	0	NA	Intergenic	L2|LINE|L2	-652223	NR_134613	105374972	Hs.484889	NR_134613		LOC105374972	-	uncharacterized LOC105374972	ncRNA
36040	chr5	24783411	24784353	+	0	NA	Intergenic	Intergenic	56701	NR_037896	340107	Hs.145181	NR_037896	ENSG00000248908	LINC02239	-	long intergenic non-protein coding RNA 2239	ncRNA
35625	chr5	7565448	7565974	+	0	NA	intron (NM_020546, intron 3 of 24)	intron (NM_020546, intron 3 of 24)	169481	NM_020546	108	Hs.481545	NM_020546	ENSG00000078295	ADCY2	AC2|HBAC2	adenylate cyclase 2	protein-coding
19488	chr18	24918242	24918762	+	0	NA	Intergenic	Eulor2A|DNA?|DNA?	69477	NR_146903	105372030		NR_146903		LINC01894	-	long intergenic non-protein coding RNA 1894	ncRNA
40526	chr6	46217574	46218074	+	0	NA	Intergenic	Intergenic	-46814	NM_001290073	59084	Hs.35198	NM_021572	ENSG00000112796	ENPP5	NPP-5|NPP5	ectonucleotide pyrophosphatase/phosphodiesterase 5 (putative)	protein-coding
30945	chr3	129439708	129440894	+	0	NA	promoter-TSS (NM_001276273)	promoter-TSS (NM_001276273)	-122	NM_001276272	8930	Hs.35947	NM_003925	ENSG00000129071	MBD4	MED1	methyl-CpG binding domain 4, DNA glycosylase	protein-coding
4276	chr10	13371819	13372333	+	0	NA	Intergenic	Intergenic	-23778	NM_012247	22929	Hs.124027	NM_012247	ENSG00000086475	SEPHS1	SELD|SPS|SPS1	selenophosphate synthetase 1	protein-coding
51865	chrX	15335352	15335964	+	0	NA	promoter-TSS (NM_020473)	promoter-TSS (NM_020473)	-104	NR_033836	5277	Hs.137154	NM_002641	ENSG00000165195	PIGA	GPI3|MCAHS2|PIG-A|PNH1	phosphatidylinositol glycan anchor biosynthesis class A	protein-coding
35566	chr5	6002181	6002681	+	0	NA	Intergenic	Intergenic	334861	NR_028351	401172	Hs.376760	NM_001001702	ENSG00000250490	LINC02145	-	long intergenic non-protein coding RNA 2145	ncRNA
9545	chr12	9943186	9943686	+	0	NA	promoter-TSS (NR_104634)	promoter-TSS (NR_104634)	59	NR_104634	100506159	Hs.282397	NR_104634	ENSG00000225231	LINC02470	-	long intergenic non-protein coding RNA 2470	ncRNA
45903	chr7	141972478	141972978	+	0	NA	TTS (NM_176817)	TTS (NM_176817)	1045	NM_176817	5726	Hs.647085	NM_176817	ENSG00000257138	TAS2R38	PTC|T2R38|T2R61	taste 2 receptor member 38	protein-coding
32435	chr4	973324	973926	+	0	NA	promoter-TSS (NM_001347)	promoter-TSS (NM_001347)	-65	NM_001347	1609	Hs.584858	NM_001347	ENSG00000145214	DGKQ	DAGK|DAGK4|DAGK7	diacylglycerol kinase theta	protein-coding
28839	chr3	15102284	15102824	+	0	NA	Intergenic	Intergenic	-3397	NR_126155	64145	Hs.475565	NM_022340	ENSG00000131381	RBSN	Rabenosyn-5|ZFYVE20	rabenosyn, RAB effector	protein-coding
3832	chr1	240843725	240844229	+	0	NA	intron (NM_001350115, intron 10 of 17)	intron (NM_001350115, intron 10 of 17)	-231815	NM_022469	64388	Hs.98206	NM_022469	ENSG00000180875	GREM2	CKTSF1B2|DAND3|PRDC|STHAG9	gremlin 2, DAN family BMP antagonist	protein-coding
30653	chr3	116453615	116454381	+	0	NA	Intergenic	Intergenic	-8460	NM_001318915	4045	Hs.26409	NM_002338	ENSG00000185565	LSAMP	IGLON3|LAMP	limbic system associated membrane protein	protein-coding
36946	chr5	77168109	77168624	+	0	NA	Intergenic	Intergenic	-11891	NM_001349752	8622	Hs.584830	NM_003719	ENSG00000113231	PDE8B	ADSD|PPNAD3	phosphodiesterase 8B	protein-coding
17399	chr16	69310865	69311489	+	0	NA	promoter-TSS (NM_013245)	promoter-TSS (NM_013245)	-207	NM_013245	27183	Hs.128420	NM_013245	ENSG00000132612	VPS4A	SKD1|SKD1A|SKD2|VPS4|VPS4-1	vacuolar protein sorting 4 homolog A	protein-coding
44904	chr7	95811780	95812599	+	0	NA	intron (NM_001135556, intron 3 of 16)	intron (NM_001135556, intron 3 of 16)	39683	NM_001135556	1780	Hs.440364	NM_004411	ENSG00000158560	DYNC1I1	DNCI1|DNCIC1	dynein cytoplasmic 1 intermediate chain 1	protein-coding
45166	chr7	105678598	105679101	+	0	NA	intron (NM_001318229, intron 1 of 9)	intron (NM_001318229, intron 1 of 9)	313	NM_138495	222255	Hs.745056	NM_020725	ENSG00000146776	ATXN7L1	ATXN7L4	ataxin 7 like 1	protein-coding
33832	chr4	87572325	87572825	+	0	NA	Intergenic	MLT1J2|LTR|ERVL-MaLR	-35954	NM_014208	1834	Hs.678914	NM_014208	ENSG00000152591	DSPP	DFNA39|DGI1|DMP3|DPP|DSP	dentin sialophosphoprotein	protein-coding
38405	chr5	143316796	143317296	+	0	NA	intron (NM_001018074, intron 2 of 8)	intron (NM_001018074, intron 2 of 8)	86643	NM_000176	2908	Hs.122926	NM_000176	ENSG00000113580	NR3C1	GCCR|GCR|GCRST|GR|GRL	nuclear receptor subfamily 3 group C member 1	protein-coding
18994	chr17	77164339	77164846	+	0	NA	intron (NM_001143999, intron 3 of 16)	intron (NM_001143999, intron 3 of 16)	-20621	NM_001144001	6397	Hs.464184	NM_003003	ENSG00000129657	SEC14L1	PRELID4A|SEC14L	SEC14 like lipid binding 1	protein-coding
47413	chr8	57872935	57873443	+	0	NA	Intergenic	Intergenic	-105169	NR_130934	100505477	Hs.434693	NR_130934	ENSG00000205293	LINC01602	T1560	long intergenic non-protein coding RNA 1602	ncRNA
14909	chr14	74881573	74882215	+	0	NA	promoter-TSS (NR_033814)	promoter-TSS (NR_033814)	3	NM_001244883	1743	Hs.525459	NM_001933	ENSG00000119689	DLST	DLTS	dihydrolipoamide S-succinyltransferase	protein-coding
1655	chr1	107529486	107529989	+	0	NA	Intergenic	Intergenic	158767	NM_001079874	10451	Hs.267659	NM_006113	ENSG00000134215	VAV3	-	vav guanine nucleotide exchange factor 3	protein-coding
21493	chr19	49442863	49444037	+	0	NA	Intergenic	CpG	-1899	NM_020309	57030	Hs.375616	NM_020309	ENSG00000104888	SLC17A7	BNPI|VGLUT1	solute carrier family 17 member 7	protein-coding
44890	chr7	95199737	95200241	+	0	NA	intron (NM_001166162, intron 5 of 16)	intron (NM_001166162, intron 5 of 16)	124717	NM_000446	5444	Hs.370995	NM_000446	ENSG00000005421	PON1	ESA|MVCD5|PON	paraoxonase 1	protein-coding
22364	chr2	39730627	39731141	+	0	NA	Intergenic	ERVL-E-int|LTR|ERVL	48392	NR_135663	80745	Hs.468254	NM_025264	ENSG00000138050	THUMPD2	C2orf8	THUMP domain containing 2	protein-coding
5724	chr10	84447868	84448468	+	0	NA	intron (NM_001284240, intron 6 of 9)	intron (NM_001284240, intron 6 of 9)	22986	NM_001284242	54462	Hs.461988	NM_018999	ENSG00000107771	CCSER2	FAM190B|Gcap14|KIAA1128|bA486O22.1	coiled-coil serine rich protein 2	protein-coding
25440	chr2	213251489	213251992	+	0	NA	Intergenic	AmnSINE1|SINE|5S-Deu-L2	32469	NM_001242575	100130451	Hs.608433	NM_001242575		LOC100130451	-	uncharacterized LOC100130451	protein-coding
17516	chr16	75282965	75283470	+	0	NA	Intergenic	Intergenic	-15164	NM_001170715	9564	Hs.479747	NM_014567	ENSG00000050820	BCAR1	CAS|CAS1|CASS1|CRKAS|P130Cas	BCAR1, Cas family scaffold protein	protein-coding
49124	chr8	143989702	143990370	+	0	NA	promoter-TSS (NM_000837)	promoter-TSS (NM_000837)	-22	NM_000837	2907	Hs.594634	NM_000837	ENSG00000178719	GRINA	HNRGW|LFG1|NMDARA1|TMBIM3	glutamate ionotropic receptor NMDA type subunit associated protein 1	protein-coding
41039	chr6	83514797	83515297	+	0	NA	intron (NM_153362, intron 1 of 1)	intron (NM_153362, intron 1 of 1)	2572	NM_001170423	167681	Hs.98381	NM_153362	ENSG00000146250	PRSS35	C6orf158|dJ223E3.1	serine protease 35	protein-coding
22145	chr2	26922551	26923159	+	0	NA	intron (NM_001253724, intron 2 of 12)	intron (NM_001253724, intron 2 of 12)	-47516	NM_012326	22924	Hs.515860	NM_012326	ENSG00000084764	MAPRE3	EB3|EBF3|EBF3-S|RP3	microtubule associated protein RP/EB family member 3	protein-coding
33380	chr4	55546503	55547445	+	0	NA	promoter-TSS (NM_004898)	promoter-TSS (NM_004898)	-65	NM_004898	9575	Hs.436975	NM_004898	ENSG00000134852	CLOCK	KAT13D|bHLHe8	clock circadian regulator	protein-coding
26626	chr20	24382712	24383219	+	0	NA	Intergenic	Intergenic	-86234	NM_024893	79953	Hs.124638	NM_024893	ENSG00000101463	SYNDIG1	C20orf39|DSPC2|IFITMD5|TMEM90B	synapse differentiation inducing 1	protein-coding
19420	chr18	21955972	21956481	+	0	NA	Intergenic	L1MEf|LINE|L1	-124820	NR_110369	102723167	Hs.658808	NR_110369	ENSG00000265142	MIR133A1HG	MIR1-2HG	MIR133A1 host gene	ncRNA
9924	chr12	31401606	31402123	+	0	NA	intron (NM_144973, intron 15 of 20)	AluJo|SINE|Alu	-32563	NR_146469	101929027	Hs.266041	NR_146469	ENSG00000256232	LINC02387	-	long intergenic non-protein coding RNA 2387	ncRNA
1018	chr1	58898873	58899386	+	0	NA	non-coding (NR_108106, exon 2 of 2)	non-coding (NR_108106, exon 2 of 2)	113978	NR_034015	100131060	Hs.680604	NR_034014	ENSG00000234807	LINC01135	-	long intergenic non-protein coding RNA 1135	ncRNA
1125	chr1	64856482	64856984	+	0	NA	intron (NM_001321853, intron 12 of 26)	intron (NM_001321853, intron 12 of 26)	109836	NM_001321855	3716	Hs.207538	NM_002227	ENSG00000162434	JAK1	JAK1A|JAK1B|JTK3	Janus kinase 1	protein-coding
41325	chr6	97059412	97059912	+	0	NA	intron (NM_001323252, intron 5 of 11)	intron (NM_001323252, intron 5 of 11)	49586	NM_001323261	114792	Hs.45056	NM_052904	ENSG00000186231	KLHL32	BKLHD5|KIAA1900|UG0030H05|dJ21F7.1	kelch like family member 32	protein-coding
741	chr1	41884431	41884976	+	0	NA	intron (NR_038260, intron 1 of 2)	intron (NR_038260, intron 1 of 2)	34004	NM_024503	59269	Hs.403972	NM_024503	ENSG00000127124	HIVEP3	KBP-1|KBP1|KRC|SHN3|Schnurri-3|ZAS3|ZNF40C	human immunodeficiency virus type I enhancer binding protein 3	protein-coding
22115	chr2	25966504	25967341	+	0	NA	intron (NM_002254, intron 1 of 7)	MIRc|SINE|MIR	15652	NM_002254	3797	Hs.21611	NM_002254	ENSG00000084731	KIF3C	-	kinesin family member 3C	protein-coding
18483	chr17	44066485	44066985	+	0	NA	intron (NM_152344, intron 1 of 5)	intron (NM_152344, intron 1 of 5)	884	NM_152344	124801	Hs.355570	NM_152344	ENSG00000161654	LSM12	PNAS-135	LSM12 homolog	protein-coding
7439	chr11	33471408	33472061	+	0	NA	Intergenic	Intergenic	-70597	NM_012194	25758	Hs.502266	NM_012194	ENSG00000110427	KIAA1549L	C11orf41|C11orf69|G2	KIAA1549 like	protein-coding
47284	chr8	52249109	52249618	+	0	NA	promoter-TSS (NM_001352856)	promoter-TSS (NM_001352856)	134	NM_001352875	9705	Hs.655499	NM_014682	ENSG00000147488	ST18	NZF3|ZC2H2C3|ZC2HC10|ZNF387	ST18, C2H2C-type zinc finger	protein-coding
11791	chr12	114916491	114917000	+	0	NA	Intergenic	Intergenic	-232581	NM_005996	6926	Hs.744016	NM_005996	ENSG00000135111	TBX3	TBX3-ISO|UMS|XHL	T-box 3	protein-coding
23240	chr2	95159298	95160108	+	0	NA	promoter-TSS (NM_032788)	promoter-TSS (NM_032788)	-118	NM_001318005	84874	Hs.355664	NM_032788	ENSG00000144026	ZNF514	-	zinc finger protein 514	protein-coding
3192	chr1	205244303	205244803	+	0	NA	intron (NM_014858, intron 2 of 4)	L2c|LINE|L2	-1943	NM_001297611	9911	Hs.6360	NM_014858	ENSG00000133069	TMCC2	HUCEP11	transmembrane and coiled-coil domain family 2	protein-coding
4294	chr10	14129548	14130277	+	0	NA	intron (NR_134578, intron 2 of 3)	intron (NR_134578, intron 2 of 3)	55628	NR_120638	101928453	Hs.650212	NR_120638		LOC101928453	-	uncharacterized LOC101928453	ncRNA
32170	chr3	188052182	188052772	+	0	NA	Intergenic	Intergenic	-76070	NR_135537	105374266	Hs.570518	NR_135537		LINC01991	-	long intergenic non-protein coding RNA 1991	ncRNA
10498	chr12	56501114	56501670	+	0	NA	Intergenic	LTR13|LTR|ERVK	-11473	NR_132789	106635541		NR_132789		SNORA105C	-	small nucleolar RNA, H/ACA box 105C	snoRNA
39623	chr6	13481151	13481697	+	0	NA	intron (NM_001242629, intron 1 of 1)	L2a|LINE|L2	4759	NM_001242628	54438	Hs.484686	NM_018988	ENSG00000145990	GFOD1	ADG-90|C6orf114	glucose-fructose oxidoreductase domain containing 1	protein-coding
25491	chr2	216695378	216695878	+	0	NA	promoter-TSS (NM_000599)	promoter-TSS (NM_000599)	-79	NM_000599	3488	Hs.607212	NM_000599	ENSG00000115461	IGFBP5	IBP5	insulin like growth factor binding protein 5	protein-coding
21571	chr19	53520531	53521198	+	0	NA	promoter-TSS (NM_018555)	promoter-TSS (NM_018555)	-59	NM_018555	55422	Hs.185674	NM_018555	ENSG00000130844	ZNF331	RITA|ZNF361|ZNF463	zinc finger protein 331	protein-coding
13522	chr13	96089865	96090396	+	0	NA	promoter-TSS (NM_153456)	promoter-TSS (NM_153456)	-709	NM_153456	266722	Hs.171001	NM_153456	ENSG00000185352	HS6ST3	HS6ST-3	heparan sulfate 6-O-sulfotransferase 3	protein-coding
42890	chr7	63347	63967	+	0	NA	Intergenic	Intergenic	85781	NR_134325	102723672	Hs.605204	NR_134325		LOC102723672	-	uncharacterized LOC102723672	ncRNA
1058	chr1	61242046	61242546	+	0	NA	intron (NM_001134673, intron 2 of 10)	intron (NM_001134673, intron 2 of 10)	11222	NR_104180	645030	Hs.632410	NR_104180	ENSG00000237853	NFIA-AS1	-	NFIA antisense RNA 1	ncRNA
37317	chr5	95669448	95669949	+	0	NA	intron (NR_125330, intron 2 of 7)	intron (NR_125330, intron 2 of 7)	13312	NR_125330	83890	Hs.50499	NM_031952	ENSG00000145757	SPATA9	NYD-SP16	spermatogenesis associated 9	protein-coding
21548	chr19	52297286	52297786	+	0	NA	intron (NM_001297625, intron 1 of 3)	CpG	367	NM_001297624	147657	Hs.729317	NM_144684	ENSG00000198464	ZNF480	-	zinc finger protein 480	protein-coding
26096	chr20	1881300	1881818	+	0	NA	Intergenic	Intergenic	-12608	NM_001330728	140885	Hs.581021	NM_080792	ENSG00000198053	SIRPA	BIT|CD172A|MFR|MYD-1|P84|PTPNS1|SHPS1|SIRP	signal regulatory protein alpha	protein-coding
50627	chr9	104748759	104749259	+	0	NA	intron (NM_001329570, intron 1 of 4)	intron (NM_001329570, intron 1 of 4)	1441	NM_015469	25934	Hs.530275	NM_015469	ENSG00000136783	NIPSNAP3A	HSPC299|NIPSNAP4|TASSC	nipsnap homolog 3A	protein-coding
27754	chr21	36927565	36928082	+	0	NA	intron (NR_148021, intron 5 of 10)	intron (NR_148021, intron 5 of 10)	34535	NM_001352518	3141	Hs.371350	NM_000411	ENSG00000159267	HLCS	HCS	holocarboxylase synthetase	protein-coding
16262	chr15	74812439	74812993	+	0	NA	promoter-TSS (NM_021819)	promoter-TSS (NM_021819)	-137	NM_021819	79748	Hs.620644	NM_021819	ENSG00000140506	LMAN1L	ERGIC-53L|ERGL	lectin, mannose binding 1 like	protein-coding
19748	chr18	37809859	37810359	+	0	NA	Intergenic	Intergenic	152974	NR_036202	100422857		NR_036202	ENSG00000266530	MIR4318	-	microRNA 4318	ncRNA
5417	chr10	70888414	70888916	+	0	NA	promoter-TSS (NM_001289797)	promoter-TSS (NM_001289797)	121	NM_001323004	5092	Hs.3192	NM_000281	ENSG00000166228	PCBD1	DCOH|PCBD|PCD|PHS	pterin-4 alpha-carbinolamine dehydratase 1	protein-coding
28218	chr22	31561189	31561713	+	0	NA	intron (NM_001007467, intron 8 of 32)	intron (NM_001007467, intron 8 of 32)	60080	NR_106959	102465666		NR_106959	ENSG00000284082	MIR7109	hsa-mir-7109	microRNA 7109	ncRNA
8306	chr11	83609060	83609571	+	0	NA	intron (NM_001351275, intron 17 of 25)	intron (NM_001351275, intron 17 of 25)	73110	NM_001142702	1740	Hs.367656	NM_001364	ENSG00000150672	DLG2	PPP1R58|PSD-93|PSD93|chapsyn-110	discs large MAGUK scaffold protein 2	protein-coding
6211	chr10	103640753	103641256	+	0	NA	intron (NM_014631, intron 8 of 13)	L3|LINE|CR1	-105775	NR_038940	100505839	Hs.655149	NR_038940	ENSG00000280693	SH3PXD2A-AS1	-	SH3PXD2A antisense RNA 1	ncRNA
41412	chr6	101626235	101626735	+	0	NA	exon (NM_021956, exon 3 of 16)	exon (NM_021956, exon 3 of 16)	227500	NM_021956	2898	Hs.98262	NM_021956	ENSG00000164418	GRIK2	EAA4|GLR6|GLUK6|GLUR6|GluK2|MRT6	glutamate ionotropic receptor kainate type subunit 2	protein-coding
1535	chr1	94994760	94995260	+	0	NA	intron (NR_131032, intron 2 of 2)	intron (NR_131032, intron 2 of 2)	-66586	NR_132786	101928098	Hs.730090	NR_132786	ENSG00000230427	LOC101928098	-	uncharacterized LOC101928098	ncRNA
20694	chr19	1652697	1653214	+	0	NA	promoter-TSS (NM_001351779)	promoter-TSS (NM_001351779)	-626	NM_003200	6929	Hs.371282	NM_003200	ENSG00000071564	TCF3	AGM8|E2A|E47|ITF1|TCF-3|VDIR|bHLHb21|p75	transcription factor 3	protein-coding
5299	chr10	66552295	66552811	+	0	NA	intron (NM_001127384, intron 10 of 17)	L1ME3B|LINE|L1	-373481	NM_178011	347731	Hs.652155	NM_178011	ENSG00000198739	LRRTM3	-	leucine rich repeat transmembrane neuronal 3	protein-coding
3775	chr1	235759288	235759788	+	0	NA	exon (NM_001301365, exon 23 of 53)	exon (NM_001301365, exon 23 of 53)	93522	NR_031718	100302139		NR_031718	ENSG00000222831	MIR1537	MIRN1537|hsa-mir-1537|mir-1537	microRNA 1537	ncRNA
38880	chr5	161696998	161697510	+	0	NA	intron (NM_000811, intron 8 of 8)	intron (NM_000811, intron 8 of 8)	11602	NM_000811	2559	Hs.90791	NM_000811	ENSG00000145863	GABRA6	-	gamma-aminobutyric acid type A receptor alpha6 subunit	protein-coding
52949	chrX	135672966	135673476	+	0	NA	Intergenic	ERVL-B4-int|LTR|ERVL	12873	NR_147090	644717	Hs.556140	NR_147090		SAGE2P	-	sarcoma antigen 2, pseudogene	pseudo
3780	chr1	235910305	235910809	+	0	NA	Intergenic	Intergenic	-26849	NM_001301365	1130	Hs.532411	NM_000081	ENSG00000143669	LYST	CHS|CHS1	lysosomal trafficking regulator	protein-coding
26727	chr20	29411081	29411581	+	0	NA	Intergenic	CpG	5630	NR_037925	647476	Hs.274541	NR_037925		FRG2EP	-	FSHD region gene 2 family member E, pseudogene	pseudo
24761	chr2	179860771	179861875	+	0	NA	promoter-TSS (NR_031659)	promoter-TSS (NR_031659)	182	NR_148057	151126	Hs.655005	NM_152520	ENSG00000144331	ZNF385B	ZNF533	zinc finger protein 385B	protein-coding
20889	chr19	12194717	12195244	+	0	NA	promoter-TSS (NR_104179)	promoter-TSS (NR_104179)	-35	NR_104179	100289333	Hs.662603	NR_104179		LOC100289333	-	uncharacterized LOC100289333	ncRNA
52780	chrX	119643674	119644219	+	0	NA	intron (NM_145799, intron 5 of 10)	intron (NM_145799, intron 5 of 10)	2902	NR_030413	768218		NR_030413	ENSG00000211578	MIR766	MIRN766|hsa-mir-766|mir-766	microRNA 766	ncRNA
48173	chr8	99869227	99869727	+	0	NA	intron (NM_017890, intron 59 of 61)	intron (NM_017890, intron 59 of 61)	24537	NM_004374	1345	Hs.351875	NM_004374	ENSG00000164919	COX6C	-	cytochrome c oxidase subunit 6C	protein-coding
8992	chr11	123478269	123478769	+	0	NA	Intergenic	Intergenic	-31360	NM_001330396	57476	Hs.144725	NM_020716	ENSG00000023171	GRAMD1B	LINC01059	GRAM domain containing 1B	protein-coding
18343	chr17	38414626	38415133	+	0	NA	Intergenic	Intergenic	-13597	NM_001199417	57636	Hs.374446	NM_020876	ENSG00000275832	ARHGAP23	-	Rho GTPase activating protein 23	protein-coding
35139	chr4	173370535	173371226	+	0	NA	promoter-TSS (NM_003864)	promoter-TSS (NM_003864)	-62	NM_003864	8819	Hs.591715	NM_003864	ENSG00000164105	SAP30	-	Sin3A associated protein 30	protein-coding
4579	chr10	25382048	25382579	+	0	NA	intron (NM_020752, intron 2 of 10)	intron (NM_020752, intron 2 of 10)	-206037	NR_027333	100128811	Hs.700407	NR_027333	ENSG00000233642	GPR158-AS1	-	GPR158 antisense RNA 1	ncRNA
26083	chr20	1265932	1266432	+	0	NA	promoter-TSS (NM_001318234)	promoter-TSS (NM_001318234)	-109	NM_001318234	9751	Hs.323833	NM_014723	ENSG00000101298	SNPH	-	syntaphilin	protein-coding
15779	chr15	43133203	43133820	+	0	NA	promoter-TSS (NM_001347027)	promoter-TSS (NM_001347027)	-13	NM_001347027	80021	Hs.511175	NM_024956	ENSG00000137842	TMEM62	-	transmembrane protein 62	protein-coding
37607	chr5	113806775	113808180	+	0	NA	Intergenic	Intergenic	293815	NM_022828	64848	Hs.231942	NM_022828	ENSG00000047188	YTHDC2	CAHL	YTH domain containing 2	protein-coding
49417	chr9	14251209	14251709	+	0	NA	intron (NM_001190738, intron 2 of 8)	intron (NM_001190738, intron 2 of 8)	62587	NM_005596	4781	Hs.644095	NM_005596	ENSG00000147862	NFIB	CTF|HMGIC/NFIB|NF-I/B|NF1-B|NFI-B|NFI-RED|NFIB2|NFIB3	nuclear factor I B	protein-coding
51183	chr9	130137604	130138605	+	0	NA	3' UTR (NM_020960, exon 18 of 18)	3' UTR (NM_020960, exon 18 of 18)	6115	NR_135124	401554	Hs.522437	NR_135124	ENSG00000196979	LOC401554	-	uncharacterized LOC401554	ncRNA
46271	chr8	544590	545239	+	0	NA	promoter-TSS (NM_001256113)	promoter-TSS (NM_001256113)	-69	NM_001256113	157695	Hs.289293	NM_175075	ENSG00000180190	TDRP	C8orf42|Inm01|TDRP1|TDRP2	testis development related protein	protein-coding
44547	chr7	76609791	76610291	+	0	NA	TTS (NM_152992)	TTS (NM_152992)	17262	NM_152992	22932	Hs.488877	NM_012230	ENSG00000146707	POMZP3	POM-ZP3|POM121	POM121 and ZP3 fusion	protein-coding
31985	chr3	183252533	183253033	+	0	NA	promoter-TSS (NM_032047)	promoter-TSS (NM_032047)	-461	NM_032047	84002	Hs.718506	NM_032047	ENSG00000176597	B3GNT5	B3GN-T5|beta3Gn-T5	UDP-GlcNAc:betaGal beta-1,3-N-acetylglucosaminyltransferase 5	protein-coding
32289	chr3	193560477	193561353	+	0	NA	Intergenic	Intergenic	-5793	NM_032279	84239	Hs.674423	NM_032279	ENSG00000127249	ATP13A4	-	ATPase 13A4	protein-coding
29962	chr3	66153412	66154612	+	0	NA	intron (NM_173471, intron 1 of 10)	intron (NM_173471, intron 1 of 10)	20402	NM_173471	115286	Hs.379386	NM_173471	ENSG00000144741	SLC25A26	COXPD28|SAMC	solute carrier family 25 member 26	protein-coding
49140	chr8	144335073	144335573	+	0	NA	intron (NM_031309, intron 1 of 1)	CpG	958	NM_031309	83482	Hs.31746	NM_031309	ENSG00000261678	SCRT1	SCRT|ZNF898	scratch family transcriptional repressor 1	protein-coding
27188	chr20	54573752	54574441	+	0	NA	intron (NM_177959, intron 2 of 7)	OldhAT1|DNA|hAT-Ac	98378	NM_177959	55816	Hs.473133	NM_018431	ENSG00000101134	DOK5	C20orf180|IRS-6|IRS6	docking protein 5	protein-coding
10135	chr12	44640787	44641287	+	0	NA	intron (NM_001145110, intron 14 of 20)	MamSINE1|SINE|tRNA-RTE	234624	NM_001145109	4753	Hs.505326	NM_006159	ENSG00000184613	NELL2	NRP2	neural EGFL like 2	protein-coding
2979	chr1	190140591	190141091	+	0	NA	intron (NM_199051, intron 7 of 7)	intron (NM_199051, intron 7 of 7)	335169	NM_001317188	339479	Hs.65765	NM_199051	ENSG00000162670	BRINP3	DBCCR1L|DBCCR1L1|FAM5C	BMP/retinoic acid inducible neural specific 3	protein-coding
36227	chr5	38467171	38467671	+	0	NA	Intergenic	Intergenic	21945	NM_182801	133584	Hs.20103	NM_152403	ENSG00000164318	EGFLAM	AGRINL|AGRNL|PIKA	EGF like, fibronectin type III and laminin G domains	protein-coding
2961	chr1	187051547	187052059	+	0	NA	Intergenic	Intergenic	-41039	NR_126347	104169671		NR_126347	ENSG00000230426	LINC01036	-	long intergenic non-protein coding RNA 1036	ncRNA
46619	chr8	16999820	17000320	+	0	NA	intron (NM_019851, intron 1 of 2)	intron (NM_019851, intron 1 of 2)	2095	NM_019851	26281	Hs.199905	NM_019851	ENSG00000078579	FGF20	FGF-20|RHDA2	fibroblast growth factor 20	protein-coding
19045	chr17	79593573	79594073	+	0	NA	intron (NM_001350451, intron 1 of 14)	intron (NM_001350451, intron 1 of 14)	17380	NM_001350451	146713	Hs.135229	NM_001025448	ENSG00000167281	RBFOX3	FOX-3|FOX3|HRNBP3|NEUN	RNA binding fox-1 homolog 3	protein-coding
23750	chr2	129923730	129924230	+	0	NA	intron (NR_026740, intron 1 of 2)	intron (NR_026740, intron 1 of 2)	803	NR_110285	101927924	Hs.570248	NR_110285	ENSG00000237574	LINC01856	-	long intergenic non-protein coding RNA 1856	ncRNA
37503	chr5	110354832	110355332	+	0	NA	Intergenic	MIRb|SINE|MIR	158833	NR_031644	100302159		NR_031644	ENSG00000221436	MIR548F3	MIR548F-3|MIRN548F3|hsa-mir-548f-3	microRNA 548f-3	ncRNA
35851	chr5	15827652	15828284	+	0	NA	intron (NM_001278317, intron 2 of 3)	L4_A_Mam|LINE|RTE-X	-107214	NR_030616	100126347		NR_030616	ENSG00000216077	MIR887	MIRN887|hsa-mir-887	microRNA 887	ncRNA
22376	chr2	40451352	40452459	+	0	NA	promoter-TSS (NM_001351492)	promoter-TSS (NM_001351492)	164	NM_001351486	6546	Hs.31961	NM_021097	ENSG00000183023	SLC8A1	NCX1	solute carrier family 8 member A1	protein-coding
735	chr1	41733009	41733509	+	0	NA	intron (NM_024503, intron 1 of 8)	intron (NM_024503, intron 1 of 8)	185448	NM_024503	59269	Hs.403972	NM_024503	ENSG00000127124	HIVEP3	KBP-1|KBP1|KRC|SHN3|Schnurri-3|ZAS3|ZNF40C	human immunodeficiency virus type I enhancer binding protein 3	protein-coding
50842	chr9	116656352	116657016	+	0	NA	intron (NM_014010, intron 15 of 21)	(A)n|Simple_repeat|Simple_repeat	30531	NM_198186	23245	Hs.601562	NM_014010	ENSG00000148219	ASTN2	bA67K19.1	astrotactin 2	protein-coding
15332	chr14	99427869	99428369	+	0	NA	intron (NM_032233, intron 6 of 12)	intron (NM_032233, intron 6 of 12)	52770	NM_032233	84193	Hs.510407	NM_032233	ENSG00000183576	SETD3	C14orf154	SET domain containing 3	protein-coding
47201	chr8	42656169	42656788	+	0	NA	Intergenic	(CTCTG)n|Simple_repeat|Simple_repeat	-40898	NM_001347717	1142	Hs.654576	NM_000749	ENSG00000147432	CHRNB3	-	cholinergic receptor nicotinic beta 3 subunit	protein-coding
28111	chr22	23966567	23967068	+	0	NA	promoter-TSS (NM_001084393)	promoter-TSS (NM_001084393)	-21	NM_001084393	100037417	Hs.744172	NM_001084393	ENSG00000099974	DDTL	KB-226F1.2	D-dopachrome tautomerase like	protein-coding
38991	chr5	169114598	169115098	+	0	NA	intron (NM_003062, intron 4 of 35)	intron (NM_003062, intron 4 of 35)	101621	NR_109897	728095	Hs.145601	NR_109897		LOC728095	-	uncharacterized LOC728095	ncRNA
9889	chr12	29316701	29317244	+	0	NA	exon (NM_018099, exon 9 of 12)	exon (NM_018099, exon 9 of 12)	876	NR_103860	100506606	Hs.298851	NR_103860	ENSG00000257176	LOC100506606	-	uncharacterized LOC100506606	ncRNA
1271	chr1	74771865	74772365	+	0	NA	Intergenic	Intergenic	-38707	NM_001889	1429	Hs.83114	NM_001889	ENSG00000116791	CRYZ	-	crystallin zeta	protein-coding
6921	chr11	7321922	7322422	+	0	NA	intron (NM_175733, intron 3 of 6)	MER63A|DNA|hAT-Blackjack	70222	NM_175733	143425	Hs.177193	NM_175733	ENSG00000170743	SYT9	-	synaptotagmin 9	protein-coding
44266	chr7	59954354	59954854	+	0	NA	Intergenic	ALR/Alpha|Satellite|centr	2504427	NM_001159279	441234	Hs.533121	NM_001159279	ENSG00000182111	ZNF716	-	zinc finger protein 716	protein-coding
26432	chr20	15528317	15528854	+	0	NA	intron (NM_001033087, intron 4 of 13)	intron (NM_001033087, intron 4 of 13)	331727	NM_001033087	140733	Hs.661576	NM_080676	ENSG00000172264	MACROD2	C20orf133|C2orf133	MACRO domain containing 2	protein-coding
21771	chr2	7044215	7044715	+	0	NA	TTS (NM_001349186)	TTS (NM_001349186)	33415	NR_110252	101929452		NR_110252	ENSG00000223884	LOC101929452	-	uncharacterized LOC101929452	ncRNA
10048	chr12	40827876	40828386	+	0	NA	5' UTR (NM_001256064, exon 1 of 16)	5' UTR (NM_001256064, exon 1 of 16)	193	NM_001256064	1272	Hs.143434	NM_001843	ENSG00000018236	CNTN1	F3|GP135|MYPCN	contactin 1	protein-coding
50239	chr9	84396994	84397514	+	0	NA	Intergenic	Intergenic	-28756	NM_022127	64078	Hs.535966	NM_022127	ENSG00000197506	SLC28A3	CNT3	solute carrier family 28 member 3	protein-coding
7324	chr11	27437770	27438685	+	0	NA	intron (NM_018490, intron 1 of 17)	intron (NM_018490, intron 1 of 17)	-33504	NR_131169	105376671	Hs.568999	NR_131169	ENSG00000254862	LOC105376671	lnc-BBOX1-1	uncharacterized LOC105376671	ncRNA
40423	chr6	42166369	42166869	+	0	NA	intron (NM_001319061, intron 2 of 5)	intron (NM_001319061, intron 2 of 5)	11242	NM_001319061	2978	Hs.92858	NM_000409	ENSG00000048545	GUCA1A	C6orf131|COD3|CORD14|GCAP|GCAP1|GUCA|GUCA1	guanylate cyclase activator 1A	protein-coding
21409	chr19	45792705	45793240	+	0	NA	promoter-TSS (NM_004943)	promoter-TSS (NM_004943)	-170	NM_004943	1762	Hs.515474	NM_004943	ENSG00000185800	DMWD	D19S593E|DMR-N9|DMRN9|gene59	DM1 locus, WD repeat containing	protein-coding
50942	chr9	121074594	121075480	+	0	NA	5' UTR (NM_001317163, exon 1 of 41)	5' UTR (NM_001317163, exon 1 of 41)	137	NM_001317163	727	Hs.494997	NM_001735	ENSG00000106804	C5	C5D|C5a|C5b|CPAMD4|ECLZB	complement C5	protein-coding
44072	chr7	48901874	48902379	+	0	NA	Intergenic	Intergenic	-22435	NM_152627	168448	Hs.567757	NM_152627		CDC14C	CDC14B2|CDC14Bretro	cell division cycle 14C	protein-coding
9710	chr12	20197294	20197919	+	0	NA	Intergenic	L1PB3|LINE|L1	-69705	NR_146523	105369684		NR_146523		LINC02468	-	long intergenic non-protein coding RNA 2468	ncRNA
25359	chr2	209830421	209830921	+	0	NA	intron (NM_182587, intron 15 of 62)	intron (NM_182587, intron 15 of 62)	58678	NM_182587	285175	Hs.396201	NM_032504	ENSG00000144406	UNC80	C2orf21|UNC-80	unc-80 homolog, NALCN channel complex subunit	protein-coding
50926	chr9	120191122	120191622	+	0	NA	Intergenic	L2a|LINE|L2	53678	NR_029604	406939		NR_029604	ENSG00000207814	MIR147A	MIR147|MIRN147|hsa-mir-147a	microRNA 147a	ncRNA
11862	chr12	118060927	118061427	+	0	NA	promoter-TSS (NM_018639)	promoter-TSS (NM_018639)	34	NM_018639	55884	Hs.506985	NM_018639	ENSG00000176871	WSB2	SBA2	WD repeat and SOCS box containing 2	protein-coding
26020	chr2	240851044	240851607	+	0	NA	Intergenic	Intergenic	-17420	NM_000030	189	Hs.144567	NM_000030	ENSG00000172482	AGXT	AGT|AGT1|AGXT1|PH1|SPAT|SPT|TLH6	alanine--glyoxylate and serine--pyruvate aminotransferase	protein-coding
14653	chr14	63045201	63045701	+	0	NA	promoter-TSS (NM_172375)	promoter-TSS (NM_172375)	-213	NM_139318	27133	Hs.27043	NM_139318	ENSG00000140015	KCNH5	EAG2|H-EAG2|Kv10.2|hEAG2	potassium voltage-gated channel subfamily H member 5	protein-coding
5476	chr10	72044232	72044732	+	0	NA	Intergenic	Intergenic	44291	NM_001244950	9806	Hs.523009	NM_014767	ENSG00000107742	SPOCK2	testican-2	SPARC (osteonectin), cwcv and kazal like domains proteoglycan 2	protein-coding
2421	chr1	156852292	156852792	+	0	NA	intron (NM_014215, intron 2 of 21)	intron (NM_014215, intron 2 of 21)	6378	NM_014215	3645	Hs.248138	NM_014215	ENSG00000027644	INSRR	IRR	insulin receptor related receptor	protein-coding
33548	chr4	71453419	71454117	+	0	NA	intron (NM_001098484, intron 12 of 25)	intron (NM_001098484, intron 12 of 25)	114715	NM_003759	8671	Hs.5462	NM_003759	ENSG00000080493	SLC4A4	HNBC1|KNBC|NBC1|NBC2|NBCe1-A|SLC4A5|hhNMC|kNBC1|pNBC	solute carrier family 4 member 4	protein-coding
12371	chr13	26253586	26254416	+	0	NA	promoter-TSS (NM_001318368)	promoter-TSS (NM_001318368)	-103	NM_001346501	1024	Hs.382306	NM_001260	ENSG00000132964	CDK8	K35	cyclin dependent kinase 8	protein-coding
1118	chr1	64484630	64485130	+	0	NA	intron (NM_020925, intron 1 of 26)	L1MB3|LINE|L1	14087	NM_020925	57685	Hs.443891	NM_020925	ENSG00000158966	CACHD1	-	cache domain containing 1	protein-coding
16019	chr15	59689076	59690212	+	0	NA	promoter-TSS (NM_001320675)	promoter-TSS (NM_001320675)	-110	NM_004330	663	Hs.592515	NM_004330	ENSG00000140299	BNIP2	BNIP-2|NIP2	BCL2 interacting protein 2	protein-coding
13157	chr13	69958911	69959453	+	0	NA	intron (NM_001286725, intron 2 of 9)	intron (NM_001286725, intron 2 of 9)	-148031	NR_002717	6315	Hs.676453	NR_002717		ATXN8OS	KLHL1AS|NCRNA00003|SCA8	ATXN8 opposite strand (non-protein coding)	ncRNA
5152	chr10	60336837	60337374	+	0	NA	intron (NM_001204403, intron 2 of 43)	intron (NM_001204403, intron 2 of 43)	52879	NM_020987	288	Hs.499725	NM_001149	ENSG00000151150	ANK3	ANKYRIN-G|MRT37	ankyrin 3	protein-coding
28317	chr22	38923714	38924247	+	0	NA	Intergenic	MLT1K|LTR|ERVL-MaLR	-33542	NM_145699	200315	Hs.226307	NM_145699	ENSG00000128383	APOBEC3A	A3A|ARP3|PHRBN|bK150C2.1	apolipoprotein B mRNA editing enzyme catalytic subunit 3A	protein-coding
22850	chr2	66506191	66506716	+	0	NA	intron (NM_002398, intron 7 of 12)	L2c|LINE|L2	-66123	NR_046625	100873998	Hs.734698	NR_046625	ENSG00000230749	MEIS1-AS2	MEIS1-AS1	MEIS1 antisense RNA 2	ncRNA
40273	chr6	34601577	34602219	+	0	NA	intron (NM_022758, intron 3 of 3)	intron (NM_022758, intron 3 of 3)	-45565	NM_001252294	25803	Hs.485158	NM_012391	ENSG00000124664	SPDEF	PDEF|bA375E1.3	SAM pointed domain containing ETS transcription factor	protein-coding
5564	chr10	75247765	75248281	+	0	NA	Intergenic	Intergenic	-11957	NM_144589	118881	Hs.355333	NM_144589	ENSG00000165644	COMTD1	-	catechol-O-methyltransferase domain containing 1	protein-coding
47337	chr8	55493779	55494301	+	0	NA	intron (NM_052898, intron 2 of 2)	MER52D|LTR|ERV1	26938	NR_134323	105375843	Hs.662416	NR_134323	ENSG00000254357	LOC105375843	-	uncharacterized LOC105375843	ncRNA
28079	chr22	23069864	23070495	+	0	NA	promoter-TSS (NM_002073)	promoter-TSS (NM_002073)	-170	NM_002073	2781	Hs.584760	NM_002073	ENSG00000128266	GNAZ	gz-alpha	G protein subunit alpha z	protein-coding
36951	chr5	77391218	77391890	+	0	NA	intron (NM_001029853, intron 9 of 20)	intron (NM_001029853, intron 9 of 20)	100986	NM_018268	55255	Hs.482573	NM_018268	ENSG00000164253	WDR41	MSTP048	WD repeat domain 41	protein-coding
6806	chr11	1006629	1007135	+	0	NA	intron (NM_001242837, intron 17 of 21)	intron (NM_001242837, intron 17 of 21)	29824	NM_005961	4588	Hs.528432	NM_005961	ENSG00000184956	MUC6	MUC-6	mucin 6, oligomeric mucus/gel-forming	protein-coding
457	chr1	26698085	26698585	+	0	NA	intron (NM_139135, intron 1 of 19)	intron (NM_139135, intron 1 of 19)	2302	NM_139135	8289	Hs.468972	NM_006015	ENSG00000117713	ARID1A	B120|BAF250|BAF250a|BM029|C1orf4|CSS2|ELD|MRD14|OSA1|P270|SMARCF1|hELD|hOSA1	AT-rich interaction domain 1A	protein-coding
47549	chr8	63168203	63168832	+	0	NA	promoter-TSS (NM_001277814)	promoter-TSS (NM_001277814)	-36	NM_001277815	253943	Hs.491861	NM_152758	ENSG00000185728	YTHDF3	-	YTH N6-methyladenosine RNA binding protein 3	protein-coding
41300	chr6	96086664	96087169	+	0	NA	intron (NM_006581, intron 1 of 2)	intron (NM_006581, intron 1 of 2)	70947	NM_006581	10690	Hs.49117	NM_006581	ENSG00000172461	FUT9	Fuc-TIX	fucosyltransferase 9	protein-coding
25683	chr2	223945153	223945658	+	0	NA	promoter-TSS (NM_020830)	promoter-TSS (NM_020830)	-18	NM_020830	57590	Hs.368359	NM_020830	ENSG00000085449	WDFY1	FENS-1|WDF1|ZFYVE17	WD repeat and FYVE domain containing 1	protein-coding
13858	chr13	111158052	111158903	+	0	NA	intron (NM_001320851, intron 2 of 18)	intron (NM_001320851, intron 2 of 18)	4830	NM_001354057	8874	Hs.508738	NM_003899	ENSG00000102606	ARHGEF7	BETA-PIX|COOL-1|COOL1|Nbla10314|P50|P50BP|P85|P85COOL1|P85SPR|PAK3|PIXB	Rho guanine nucleotide exchange factor 7	protein-coding
22886	chr2	67880117	67880628	+	0	NA	Intergenic	Intergenic	-54810	NR_110271	101927701	Hs.348697	NR_110271	ENSG00000237013	LINC01812	-	long intergenic non-protein coding RNA 1812	ncRNA
16941	chr16	21952906	21953406	+	0	NA	promoter-TSS (NM_003366)	promoter-TSS (NM_003366)	92	NM_003366	7385	Hs.528803	NM_003366	ENSG00000140740	UQCRC2	MC3DN5|QCR2|UQCR2	ubiquinol-cytochrome c reductase core protein 2	protein-coding
2497	chr1	161342689	161343280	+	0	NA	intron (NM_001035511, intron 4 of 4)	intron (NM_001035511, intron 4 of 4)	24899	NM_001013625	257177	Hs.534593	NM_001013625	ENSG00000188931	CFAP126	C1orf192|Flattop|Fltp	cilia and flagella associated protein 126	protein-coding
38292	chr5	141475638	141476165	+	0	NA	promoter-TSS (NM_032403)	promoter-TSS (NM_032403)	-101	NM_002588	5098	Hs.368160	NM_002588	ENSG00000240184	PCDHGC3	PC43|PCDH-GAMMA-C3|PCDH2	protocadherin gamma subfamily C, 3	protein-coding
34175	chr4	105708088	105709008	+	0	NA	promoter-TSS (NM_024751)	promoter-TSS (NM_024751)	176	NM_001142471	57117	Hs.480454	NM_020395	ENSG00000138785	INTS12	INT12|PHF22|SBBI22	integrator complex subunit 12	protein-coding
24102	chr2	150865481	150865981	+	0	NA	Intergenic	MER74B|LTR|ERVL	236834	NR_110245	101929282	Hs.126866	NR_110244	ENSG00000224048	LOC101929282	-	uncharacterized LOC101929282	ncRNA
28244	chr22	35135060	35135560	+	0	NA	intron (NR_126356, intron 4 of 5)	MamRep38|DNA|hAT	69174	NM_001303508	91464	Hs.567637	NM_001008494	ENSG00000175329	ISX	Pix-1|RAXLX	intestine specific homeobox	protein-coding
25630	chr2	221570400	221570903	+	0	NA	intron (NM_004438, intron 1 of 17)	intron (NM_004438, intron 1 of 17)	1707	NM_001304537	2043	Hs.371218	NM_004438	ENSG00000116106	EPHA4	HEK8|SEK|TYRO1	EPH receptor A4	protein-coding
16119	chr15	66172218	66172761	+	0	NA	intron (NM_032445, intron 1 of 22)	LTR33|LTR|ERVL	81248	NM_032445	84465	Hs.712886	NM_032445	ENSG00000157890	MEGF11	-	multiple EGF like domains 11	protein-coding
14955	chr14	77097795	77098468	+	0	NA	promoter-TSS (NM_033426)	promoter-TSS (NM_033426)	-104	NM_033426	85457	Hs.709066	NM_033426	ENSG00000198894	CIPC	KIAA1737	CLOCK interacting pacemaker	protein-coding
3687	chr1	231528092	231528951	+	0	NA	promoter-TSS (NR_028399)	promoter-TSS (NR_028399)	-132	NR_028395	100303453	Hs.13318	NR_028393	ENSG00000270106	TSNAX-DISC1	-	TSNAX-DISC1 readthrough (NMD candidate)	ncRNA
31453	chr3	150216191	150217000	+	0	NA	Intergenic	Intergenic	-21924	NR_110168	101927992	Hs.534682	NR_110167	ENSG00000244541	LINC01213	-	long intergenic non-protein coding RNA 1213	ncRNA
16462	chr15	84583848	84584352	+	0	NA	Intergenic	HAL1|LINE|L1	12966	NR_038273	100506874	Hs.150824	NR_038273		LINC00933	-	long intergenic non-protein coding RNA 933	ncRNA
19539	chr18	26548316	26548827	+	0	NA	promoter-TSS (NM_001142730)	promoter-TSS (NM_001142730)	-35	NM_001142730	284252	Hs.526630	NM_198991	ENSG00000134504	KCTD1	C18orf5	potassium channel tetramerization domain containing 1	protein-coding
24602	chr2	172702383	172703010	+	0	NA	Intergenic	L1MEg|LINE|L1	-33101	NM_007023	11069	Hs.470646	NM_007023	ENSG00000091428	RAPGEF4	CAMP-GEFII|CGEF2|EPAC|EPAC 2|EPAC2|Nbla00496	Rap guanine nucleotide exchange factor 4	protein-coding
34936	chr4	159547622	159548224	+	0	NA	Intergenic	Intergenic	229861	NR_146278	109729132		NR_146278	ENSG00000250488	LINC02233	-	long intergenic non-protein coding RNA 2233	ncRNA
12862	chr13	46569277	46570141	+	0	NA	intron (NM_001164213, intron 1 of 18)	intron (NM_001164213, intron 1 of 18)	16548	NM_015116	23143	Hs.507971	NM_015116	ENSG00000136141	LRCH1	CHDC1|NP81	leucine rich repeats and calponin homology domain containing 1	protein-coding
47613	chr8	66667100	66667737	+	0	NA	promoter-TSS (NM_001204173)	promoter-TSS (NM_001204173)	-134	NM_019607	56260	Hs.661238	NM_019607	ENSG00000213865	C8orf44	-	chromosome 8 open reading frame 44	protein-coding
12591	chr13	34389434	34389934	+	0	NA	intron (NR_146542, intron 1 of 3)	intron (NR_146542, intron 1 of 3)	41641	NR_146542	105370158		NR_146542		LINC02343	-	long intergenic non-protein coding RNA 2343	ncRNA
47242	chr8	48469784	48470390	+	0	NA	Intergenic	Intergenic	-81480	NR_105002	101929268	Hs.683934	NR_105002	ENSG00000253608	LOC101929268	-	uncharacterized LOC101929268	ncRNA
50063	chr9	72616587	72617120	+	0	NA	intron (NM_138691, intron 3 of 23)	Charlie29a|DNA|hAT-Charlie	95052	NM_138691	117531	Hs.670211	NM_138691	ENSG00000165091	TMC1	DFNA36|DFNB11|DFNB7	transmembrane channel like 1	protein-coding
48831	chr8	133102613	133103215	+	0	NA	5' UTR (NM_001282965, exon 1 of 7)	5' UTR (NM_001282965, exon 1 of 7)	152	NM_001045557	6503	Hs.75367	NM_006748	ENSG00000155926	SLA	SLA1|SLAP	Src like adaptor	protein-coding
2824	chr1	181335606	181336132	+	0	NA	Intergenic	Intergenic	99481	NR_046249	100287948	Hs.742594	NR_046249	ENSG00000179452	LINC01699	GM140	long intergenic non-protein coding RNA 1699	ncRNA
10735	chr12	69511773	69512282	+	0	NA	intron (NM_001278354, intron 2 of 9)	intron (NM_001278354, intron 2 of 9)	-3413	NR_145803	109623461		NR_145803		SNORA113	-	small nucleolar RNA, H/ACA box 113	snoRNA
12387	chr13	26540305	26540888	+	0	NA	Intergenic	Intergenic	-17107	NM_006646	10810	Hs.618732	NM_006646	ENSG00000132970	WASF3	Brush-1|SCAR3|WAVE3	WAS protein family member 3	protein-coding
14444	chr14	54349133	54350177	+	0	NA	Intergenic	Intergenic	-47213	NM_001330173	1033	Hs.84113	NM_005192	ENSG00000100526	CDKN3	CDI1|CIP2|KAP|KAP1	cyclin dependent kinase inhibitor 3	protein-coding
45998	chr7	146826289	146826789	+	0	NA	intron (NM_014141, intron 2 of 23)	intron (NM_014141, intron 2 of 23)	271070	NR_110829	101928700	Hs.571218	NR_110829	ENSG00000236795	LOC101928700	-	uncharacterized LOC101928700	ncRNA
12799	chr13	44079391	44080301	+	0	NA	Intergenic	L2a|LINE|L2	-30703	NR_104065	101929212	Hs.534877	NR_104064	ENSG00000227258	SMIM2-AS1	C13orf44-AS1|C3orf81-AS1	SMIM2 antisense RNA 1	ncRNA
21200	chr19	33176627	33177472	+	0	NA	Intergenic	CpG	-17644	NM_002333	4037	Hs.515340	NM_002333	ENSG00000130881	LRP3	-	LDL receptor related protein 3	protein-coding
18193	chr17	26603666	26604509	+	0	NA	Intergenic	ALR/Alpha|Satellite|centr	485154	NR_135673	105371703	Hs.649918	NR_135673		LOC105371703	-	uncharacterized LOC105371703	ncRNA
10997	chr12	79451920	79452507	+	0	NA	TTS (NM_005639)	TTS (NM_005639)	32956	NR_031700	100302136		NR_031700	ENSG00000221788	MIR1252	MIRN1252|hsa-mir-1252	microRNA 1252	ncRNA
21965	chr2	17638008	17638806	+	0	NA	intron (NM_003385, intron 2 of 3)	intron (NM_003385, intron 2 of 3)	97867	NM_003385	7447	Hs.444212	NM_003385	ENSG00000163032	VSNL1	HLP3|HPCAL3|HUVISL1|VILIP|VILIP-1	visinin like 1	protein-coding
4521	chr10	23065432	23065973	+	0	NA	Intergenic	LTR81|LTR|Gypsy	-29796	NM_012228	22921	Hs.461420	NM_012228	ENSG00000148450	MSRB2	CBS-1|CBS1|CGI-131|MSRB|PILB	methionine sulfoxide reductase B2	protein-coding
14583	chr14	59127125	59127625	+	0	NA	Intergenic	Intergenic	-61288	NM_001270520	23002	Hs.19156	NM_014992	ENSG00000100592	DAAM1	-	dishevelled associated activator of morphogenesis 1	protein-coding
38620	chr5	151534315	151534815	+	0	NA	exon (NM_001447, exon 12 of 23)	exon (NM_001447, exon 12 of 23)	-12417	NR_106752	102465246		NR_106752	ENSG00000276622	MIR6499	hsa-mir-6499|mir-6499	microRNA 6499	ncRNA
3208	chr1	205440946	205441455	+	0	NA	intron (NR_103783, intron 1 of 1)	intron (NR_103783, intron 1 of 1)	7198	NR_029893	442891		NR_029893	ENSG00000199059	MIR135B	MIRN135B|mir-135b	microRNA 135b	ncRNA
15505	chr15	22238283	22238901	+	0	NA	Intergenic	Intergenic	-13263	NR_031672	100302233		NR_031672	ENSG00000221641	MIR1268A	MIR1268|MIRN1268|hsa-mir-1268|hsa-mir-1268a	microRNA 1268a	ncRNA
17871	chr17	3668306	3668809	+	0	NA	promoter-TSS (NM_031298)	promoter-TSS (NM_031298)	122	NM_014604	30851	Hs.12956	NM_014604	ENSG00000213977	TAX1BP3	TIP-1|TIP1	Tax1 binding protein 3	protein-coding
8976	chr11	123086236	123086736	+	0	NA	intron (NM_024769, intron 2 of 6)	intron (NM_024769, intron 2 of 6)	-24151	NM_153201	3312	Hs.180414	NM_006597	ENSG00000109971	HSPA8	HEL-33|HEL-S-72p|HSC54|HSC70|HSC71|HSP71|HSP73|HSPA10|LAP-1|LAP1|NIP71	heat shock protein family A (Hsp70) member 8	protein-coding
17045	chr16	31094722	31095222	+	0	NA	promoter-TSS (NM_206824)	promoter-TSS (NM_206824)	27	NM_001311311	79001	Hs.324844	NM_024006	ENSG00000167397	VKORC1	EDTP308|MST134|MST576|VKCFD2|VKOR	vitamin K epoxide reductase complex subunit 1	protein-coding
15272	chr14	94080960	94081554	+	0	NA	promoter-TSS (NM_020414)	promoter-TSS (NM_020414)	-36	NM_145249	122509	Hs.19414	NM_145249	ENSG00000165948	IFI27L1	FAM14B|ISG12C	interferon alpha inducible protein 27 like 1	protein-coding
25565	chr2	219285972	219286489	+	0	NA	3' UTR (NM_006736, exon 9 of 9)	3' UTR (NM_006736, exon 9 of 9)	6912	NM_006736	3300	Hs.77768	NM_006736	ENSG00000135924	DNAJB2	CMT2T|DSMA5|HSJ-1|HSJ1|HSPF3	DnaJ heat shock protein family (Hsp40) member B2	protein-coding
44142	chr7	51162669	51163198	+	0	NA	intron (NM_001346444, intron 5 of 7)	intron (NM_001346444, intron 5 of 7)	153928	NM_015198	23242	Hs.99141	NM_015198	ENSG00000106078	COBL	-	cordon-bleu WH2 repeat protein	protein-coding
32606	chr4	7462605	7463105	+	0	NA	intron (NM_020777, intron 2 of 26)	intron (NM_020777, intron 2 of 26)	2827	NR_036238	100422826		NR_036238	ENSG00000266690	MIR4274	-	microRNA 4274	ncRNA
52870	chrX	130916772	130917272	+	0	NA	Intergenic	Intergenic	-13705	NM_006375	10495	Hs.171458	NM_006375	ENSG00000165675	ENOX2	APK1|COVA1|tNOX	ecto-NOX disulfide-thiol exchanger 2	protein-coding
31567	chr3	157427806	157428646	+	0	NA	intron (NM_024621, intron 5 of 13)	intron (NM_024621, intron 5 of 13)	-8565	NM_002852	5806	Hs.591286	NM_002852	ENSG00000163661	PTX3	TNFAIP5|TSG-14	pentraxin 3	protein-coding
16996	chr16	29483621	29484121	+	0	NA	exon (NM_001355401, exon 8 of 8)	exon (NM_001355401, exon 8 of 8)	-16293	NR_002556	388242	Hs.662549	NR_002556	ENSG00000258150	LOC388242	-	SAGA complex associated factor 29 pseudogene	pseudo
12380	chr13	26488492	26489086	+	0	NA	Intergenic	MamRep137|DNA|TcMar-Tigger	-68914	NM_006646	10810	Hs.618732	NM_006646	ENSG00000132970	WASF3	Brush-1|SCAR3|WAVE3	WAS protein family member 3	protein-coding
32274	chr3	192833330	192834249	+	0	NA	intron (NM_178496, intron 1 of 1)	intron (NM_178496, intron 1 of 1)	84372	NM_178496	151963	Hs.151443	NM_178496	ENSG00000180611	MB21D2	C3orf59	Mab-21 domain containing 2	protein-coding
15161	chr14	90434237	90434737	+	0	NA	Intergenic	MIR|SINE|MIR	20630	NR_146493	101930294		NR_146492	ENSG00000258678	LINC02317	-	long intergenic non-protein coding RNA 2317	ncRNA
33290	chr4	50111527	50112027	+	0	NA	Intergenic	ALR/Alpha|Satellite|centr	1125135	NM_001286791	80157	Hs.479703	NM_025087	ENSG00000109182	CWH43	CWH43-C|PGAP2IP	cell wall biogenesis 43 C-terminal homolog	protein-coding
30330	chr3	98593369	98593989	+	0	NA	promoter-TSS (NM_000097)	promoter-TSS (NM_000097)	-68	NM_000097	1371	Hs.476982	NM_000097	ENSG00000080819	CPOX	CPO|CPX|HCP	coproporphyrinogen oxidase	protein-coding
40052	chr6	28252023	28252622	+	0	NA	promoter-TSS (NM_019110)	promoter-TSS (NM_019110)	-26	NM_019110	387032	Hs.44720	NM_019110	ENSG00000187626	ZKSCAN4	P1P373C6|ZNF307|ZNF427|ZSCAN36	zinc finger with KRAB and SCAN domains 4	protein-coding
48812	chr8	132395795	132396295	+	0	NA	intron (NM_004519, intron 1 of 14)	MIRb|SINE|MIR	51217	NM_001204824	3786	Hs.374023	NM_004519	ENSG00000184156	KCNQ3	BFNC2|EBN2|KV7.3	potassium voltage-gated channel subfamily Q member 3	protein-coding
33251	chr4	49112160	49112660	+	0	NA	Intergenic	(CATTC)n|Satellite|Satellite	125768	NM_001286791	80157	Hs.479703	NM_025087	ENSG00000109182	CWH43	CWH43-C|PGAP2IP	cell wall biogenesis 43 C-terminal homolog	protein-coding
21143	chr19	28864577	28865077	+	0	NA	Intergenic	Intergenic	-100304	NR_027318	148145	Hs.112651	NR_027318	ENSG00000267339	LINC00906	-	long intergenic non-protein coding RNA 906	ncRNA
34572	chr4	139754974	139755481	+	0	NA	intron (NM_018717, intron 3 of 5)	intron (NM_018717, intron 3 of 5)	89459	NM_002413	4258	Hs.81874	NM_002413	ENSG00000085871	MGST2	GST2|MGST-II	microsomal glutathione S-transferase 2	protein-coding
41017	chr6	82030203	82030703	+	0	NA	intron (NR_149135, intron 3 of 3)	MLT1B|LTR|ERVL-MaLR	71312	NR_149135	102724168	Hs.485841	NR_149134		LINC02542	-	long intergenic non-protein coding RNA 2542	ncRNA
51391	chrGL000216.2	1758	2267	+	0	NA	NA	NA	NA	NA
28904	chr3	16801341	16802196	+	0	NA	Intergenic	Intergenic	-83191	NM_001144382	23228	Hs.202010	NM_015184	ENSG00000154822	PLCL2	PLCE2	phospholipase C like 2	protein-coding
17062	chr16	33711532	33712144	+	0	NA	Intergenic	(TGGCCC)n|Simple_repeat|Simple_repeat	-57539	NR_130771	104644205	Hs.742548	NR_130771		ENPP7P13	DUNQU1	ectonucleotide pyrophosphatase/phosphodiesterase 7 pseudogene 13	pseudo
20766	chr19	4400217	4400942	+	0	NA	promoter-TSS (NM_001199944)	promoter-TSS (NM_001199944)	-11	NM_001199943	6455	Hs.97616	NM_003025	ENSG00000141985	SH3GL1	CNSA1|EEN|SH3D2B|SH3P8	SH3 domain containing GRB2 like 1, endophilin A2	protein-coding
40710	chr6	55964066	55964574	+	0	NA	Intergenic	Intergenic	-88730	NM_001329756	653	Hs.296648	NM_021073	ENSG00000112175	BMP5	-	bone morphogenetic protein 5	protein-coding
48037	chr8	92634691	92635238	+	0	NA	intron (NR_125827, intron 2 of 4)	MamRep137|DNA|TcMar-Tigger	20530	NR_125827	102724710	Hs.125714	NR_125827	ENSG00000253634	LOC102724710	-	uncharacterized LOC102724710	ncRNA
15067	chr14	82422049	82422671	+	0	NA	Intergenic	Intergenic	-220272	NR_146650	101928599		NR_146650	ENSG00000258743	LINC02301	-	long intergenic non-protein coding RNA 2301	ncRNA
5191	chr10	61903581	61904081	+	0	NA	intron (NM_032199, intron 2 of 9)	intron (NM_032199, intron 2 of 9)	2577	NM_032199	84159	Hs.535297	NM_032199	ENSG00000150347	ARID5B	DESRT|MRF-2|MRF2	AT-rich interaction domain 5B	protein-coding
17920	chr17	7214102	7214746	+	0	NA	intron (NM_001321074, intron 3 of 21)	CpG	-2701	NM_001270447	37	Hs.437178	NM_000018	ENSG00000072778	ACADVL	ACAD6|LCACD|VLCAD	acyl-CoA dehydrogenase very long chain	protein-coding
33311	chr4	51842690	51843325	+	0	NA	promoter-TSS (NM_001287755)	promoter-TSS (NM_001287755)	7	NM_001040402	23142	Hs.605388	NM_015115	ENSG00000109184	DCUN1D4	-	defective in cullin neddylation 1 domain containing 4	protein-coding
31164	chr3	138834609	138835265	+	0	NA	Intergenic	CpG	-75578	NM_006219	5291	Hs.239818	NM_006219	ENSG00000051382	PIK3CB	P110BETA|PI3K|PI3KBETA|PIK3C1	phosphatidylinositol-4,5-bisphosphate 3-kinase catalytic subunit beta	protein-coding
36464	chr5	54775632	54776134	+	0	NA	Intergenic	Intergenic	-31625	NR_104658	102467080	Hs.637409	NR_104658		LOC102467080	-	uncharacterized LOC102467080	ncRNA
4610	chr10	26684553	26685099	+	0	NA	Intergenic	Intergenic	-12598	NM_001321979	23590	Hs.558468	NM_014317	ENSG00000148459	PDSS1	COQ1|COQ10D2|DPS|SPS|TPRT|TPT|TPT 1|hDPS1	decaprenyl diphosphate synthase subunit 1	protein-coding
52059	chrX	26586472	26587027	+	0	NA	Intergenic	L1PA15-16|LINE|L1	28412	NR_001559	139538	Hs.447377	NR_001559	ENSG00000259849	VENTXP1	CT18|NA88A|VENTX2P1	VENT homeobox pseudogene 1	pseudo
43129	chr7	8162136	8162647	+	0	NA	intron (NM_001136020, intron 6 of 13)	intron (NM_001136020, intron 6 of 13)	99661	NM_001350824	3382	Hs.487561	NM_004968	ENSG00000003147	ICA1	ICA69|ICAp69	islet cell autoantigen 1	protein-coding
11848	chr12	117513834	117514499	+	0	NA	intron (NM_173598, intron 14 of 19)	intron (NM_173598, intron 14 of 19)	-152364	NM_001204218	4842	Hs.654410	NM_000620	ENSG00000089250	NOS1	IHPS1|N-NOS|NC-NOS|NOS|bNOS|nNOS	nitric oxide synthase 1	protein-coding
31419	chr3	148932856	148933359	+	0	NA	Intergenic	Intergenic	-58301	NM_001184721	2992	Hs.477892	NM_004130	ENSG00000163754	GYG1	GSD15|GYG	glycogenin 1	protein-coding
6058	chr10	98170461	98170976	+	0	NA	intron (NM_001256621, intron 3 of 7)	intron (NM_001256621, intron 3 of 7)	35843	NM_001351012	27291	Hs.419800	NM_014472	ENSG00000166024	R3HCC1L	C10orf28|GIDRP86|GIDRP88|PSORT	R3H domain and coiled-coil containing 1 like	protein-coding
21627	chr19	57719308	57719882	+	0	NA	TTS (NM_001321376)	TTS (NM_001321376)	8029	NM_001321375	79891	Hs.180402	NM_024833	ENSG00000083814	ZNF671	-	zinc finger protein 671	protein-coding
15199	chr14	91103186	91103739	+	0	NA	intron (NM_001358312, intron 1 of 13)	L2|LINE|L2	-10551	NM_001102368	80017	Hs.309849	NM_024952	ENSG00000133943	DGLUCY	C14orf159	D-glutamate cyclase	protein-coding
9352	chr12	3492564	3494238	+	0	NA	promoter-TSS (NR_126055)	promoter-TSS (NR_126055)	-582	NR_126055	100129223	Hs.586788	NR_126055		THCAT155	-	thyroid cancer-associated transcript 155	ncRNA
10243	chr12	49623107	49623701	+	0	NA	promoter-TSS (NM_012272)	promoter-TSS (NM_012272)	-10	NM_001031698	25766	Hs.706827	NM_012272	ENSG00000110844	PRPF40B	HYPC	pre-mRNA processing factor 40 homolog B	protein-coding
38343	chr5	142362635	142363135	+	0	NA	intron (NR_120664, intron 3 of 3)	MIR|SINE|MIR	37592	NR_120664	101926941	Hs.658945	NR_120664	ENSG00000231185	SPRY4-AS1	THCAT68	SPRY4 antisense RNA 1	ncRNA
46337	chr8	4107395	4107940	+	0	NA	intron (NM_033225, intron 3 of 69)	intron (NM_033225, intron 3 of 69)	887139	NM_033225	64478	Hs.571466	NM_033225	ENSG00000183117	CSMD1	PPP1R24	CUB and Sushi multiple domains 1	protein-coding
28984	chr3	20833290	20833790	+	0	NA	Intergenic	Intergenic	491072	NR_110814	101927829	Hs.639381	NR_110814	ENSG00000231304	LOC101927829	-	uncharacterized LOC101927829	ncRNA
39769	chr6	17968016	17968521	+	0	NA	intron (NM_001243423, intron 2 of 2)	intron (NM_001243423, intron 2 of 2)	19355	NM_001105568	63971	Hs.94499	NM_022113	ENSG00000137177	KIF13A	RBKIN|bA500C11.2	kinesin family member 13A	protein-coding
39935	chr6	26097216	26097737	+	0	NA	Intergenic	Intergenic	-6442	NR_144383	108783645	Hs.233325	NR_144383		LOC108783645	-	HFE antisense RNA	ncRNA
25161	chr2	201116018	201116594	+	0	NA	non-coding (NR_147243, exon 1 of 11)	non-coding (NR_147243, exon 1 of 11)	202	NM_001127184	8837	Hs.390736	NM_003879	ENSG00000003402	CFLAR	CASH|CASP8AP1|CLARP|Casper|FLAME|FLAME-1|FLAME1|FLIP|I-FLICE|MRIT|c-FLIP|c-FLIPL|c-FLIPR|c-FLIPS	CASP8 and FADD like apoptosis regulator	protein-coding
3618	chr1	228165259	228166322	+	0	NA	promoter-TSS (NM_001010867)	promoter-TSS (NM_001010867)	-18	NM_001010867	200205	Hs.237017	NM_001010867	ENSG00000181873	IBA57	C1orf69|MMDS3|SPG74	IBA57, iron-sulfur cluster assembly	protein-coding
51652	chrX	222145	222646	+	0	NA	Intergenic	(ACCCTA)n|Simple_repeat|Simple_repeat	-53929	NR_028057	55344	Hs.522568	NM_018390	ENSG00000182378	PLCXD1	LL0XNC01-136G2.1	phosphatidylinositol specific phospholipase C X domain containing 1	protein-coding
36601	chr5	60841323	60841869	+	0	NA	intron (NM_001297618, intron 1 of 8)	intron (NM_001297618, intron 1 of 8)	2678	NM_024930	79993	Hs.274256	NM_024930	ENSG00000164181	ELOVL7	-	ELOVL fatty acid elongase 7	protein-coding
40186	chr6	31971921	31972447	+	0	NA	promoter-TSS (NM_005510).4	promoter-TSS (NM_005510).4	71	NM_005510	1797	Hs.153299	NM_005510	ENSG00000204348	DXO	DOM3L|DOM3Z|NG6|RAI1	decapping exoribonuclease	protein-coding
22390	chr2	42338763	42339640	+	0	NA	intron (NM_001319038, intron 2 of 2)	intron (NM_001319038, intron 2 of 2)	20837	NR_134948	9167	Hs.339639	NM_004718	ENSG00000115944	COX7A2L	COX7AR|COX7RP|EB1|SIG81	cytochrome c oxidase subunit 7A2 like	protein-coding
40885	chr6	71534946	71535446	+	0	NA	Intergenic	UCON48|Unknown|Unknown	114169	NR_121615	102724000	Hs.145785	NR_121615		LINC01626	-	long intergenic non-protein coding RNA 1626	ncRNA
22759	chr2	62293564	62294196	+	0	NA	Intergenic	Intergenic	78359	NM_001319075	10678	Hs.173203	NM_006577	ENSG00000170340	B3GNT2	3-Gn-T1|3-Gn-T2|B3GN-T2|B3GNT|B3GNT-2|B3GNT1|BETA3GNT|BGNT2|BGnT-2|beta-1|beta3Gn-T1|beta3Gn-T2	UDP-GlcNAc:betaGal beta-1,3-N-acetylglucosaminyltransferase 2	protein-coding
8330	chr11	85628119	85628842	+	0	NA	promoter-TSS (NM_018480)	promoter-TSS (NM_018480)	-93	NM_001256546	55863	Hs.525063	NM_018480	ENSG00000171204	TMEM126B	HT007	transmembrane protein 126B	protein-coding
47034	chr8	33733908	33734424	+	0	NA	Intergenic	LTR78|LTR|ERV1	-134060	NM_024025	78986	Hs.8719	NM_024025	ENSG00000133878	DUSP26	DSP-4|DUSP24|LDP-4|MKP-8|MKP8|NATA1|NEAP|SKRP3	dual specificity phosphatase 26	protein-coding
39403	chr6	3258573	3259186	+	0	NA	promoter-TSS (NM_001128591)	promoter-TSS (NM_001128591)	-49	NM_001128591	389362	Hs.207069	NM_001128591	ENSG00000180822	PSMG4	C6orf86|PAC4|bA506K6.2	proteasome assembly chaperone 4	protein-coding
30937	chr3	129313437	129314030	+	0	NA	Intergenic	Intergenic	-2538	NR_026991	339942	Hs.450096	NM_001025468		H1FX-AS1	C3orf47	H1FX antisense RNA 1	ncRNA
24282	chr2	157840468	157841232	+	0	NA	intron (NM_001347664, intron 1 of 11)	intron (NM_001347664, intron 1 of 11)	-2572	NM_001347667	90	Hs.470316	NM_001105	ENSG00000115170	ACVR1	ACTRI|ACVR1A|ACVRLK2|ALK2|FOP|SKR1|TSRI	activin A receptor type 1	protein-coding
44456	chr7	73738562	73739260	+	0	NA	promoter-TSS (NM_148913)	promoter-TSS (NM_148913)	-44	NM_001145364	83451	Hs.647045	NM_148912	ENSG00000106077	ABHD11	PP1226|WBSCR21	abhydrolase domain containing 11	protein-coding
37972	chr5	131085114	131085614	+	0	NA	Intergenic	L1M3f|LINE|L1	79984	NR_073488	3094	Hs.483305	NM_005340	ENSG00000169567	HINT1	HINT|NMAN|PKCI-1|PRKCNH1	histidine triad nucleotide binding protein 1	protein-coding
24036	chr2	143936990	143937490	+	0	NA	non-coding (NR_110237, exon 1 of 3)	non-coding (NR_110237, exon 1 of 3)	173	NR_110237	101928386	Hs.668251	NR_110237	ENSG00000232377	LOC101928386	-	uncharacterized LOC101928386	ncRNA
23220	chr2	89828989	89829721	+	0	NA	Intergenic	(ATTCC)n|Simple_repeat|Simple_repeat	-191448	NR_136329	101927050	Hs.578075	NR_136329		LOC101927050	-	lysine methyltransferase 2C pseudogene	pseudo
39139	chr5	173764353	173764853	+	0	NA	Intergenic	Intergenic	-18394	NR_108027	101928136	Hs.449267	NR_108027	ENSG00000253686	LINC01484	-	long intergenic non-protein coding RNA 1484	ncRNA
47597	chr8	66090393	66090905	+	0	NA	intron (NM_001349432, intron 5 of 5)	intron (NM_001349432, intron 5 of 5)	-36394	NM_184085	84675	Hs.85524	NM_033058	ENSG00000147573	TRIM55	MURF-2|RNF29|muRF2	tripartite motif containing 55	protein-coding
5410	chr10	70503730	70504230	+	0	NA	intron (NM_014431, intron 1 of 19)	MIRb|SINE|MIR	25172	NM_014431	27143	Hs.202351	NM_014431	ENSG00000107719	PALD1	KIAA1274|PALD	phosphatase domain containing, paladin 1	protein-coding
25889	chr2	233424239	233424822	+	0	NA	intron (NM_152879, intron 3 of 29)	L3|LINE|CR1	36376	NM_003648	8527	Hs.471675	NM_003648	ENSG00000077044	DGKD	DGKdelta|dgkd-2	diacylglycerol kinase delta	protein-coding
18038	chr17	16568899	16569546	+	0	NA	promoter-TSS (NM_001346168)	promoter-TSS (NM_001346168)	-10	NM_001346171	57336	Hs.99724	NM_020653	ENSG00000141040	ZNF287	ZKSCAN13|ZSCAN45	zinc finger protein 287	protein-coding
39472	chr6	6148050	6148889	+	0	NA	intron (NM_000129, intron 14 of 14)	intron (NM_000129, intron 14 of 14)	-20865	NR_049863	100847034		NR_049863	ENSG00000283616	MIR5683	-	microRNA 5683	ncRNA
28677	chr3	9302422	9302940	+	0	NA	Intergenic	Intergenic	52925	NR_146969	101927440		NR_146969	ENSG00000235830	SRGAP3-AS4	-	SRGAP3 antisense RNA 4	ncRNA
19517	chr18	25351918	25352785	+	0	NA	promoter-TSS (NM_015461)	promoter-TSS (NM_015461)	-101	NM_001308225	25925	Hs.116935	NM_015461	ENSG00000198795	ZNF521	EHZF|Evi3	zinc finger protein 521	protein-coding
39454	chr6	5302479	5303086	+	0	NA	intron (NM_006567, intron 1 of 6)	intron (NM_006567, intron 1 of 6)	41456	NM_006567	10667	Hs.484547	NM_006567	ENSG00000145982	FARS2	COXPD14|FARS1|HSPC320|PheRS|SPG77	phenylalanyl-tRNA synthetase 2, mitochondrial	protein-coding
51112	chr9	128275844	128276359	+	0	NA	promoter-TSS (NM_004486)	promoter-TSS (NM_004486)	-45	NM_001318089	375757	Hs.259594	NM_001040011	ENSG00000175854	SWI5	C9orf119|SAE3	SWI5 homologous recombination repair protein	protein-coding
45690	chr7	131223131	131223631	+	0	NA	intron (NM_001145354, intron 2 of 18)	intron (NM_001145354, intron 2 of 18)	104398	NR_125364	100506881	Hs.660830	NR_125364	ENSG00000236753	MKLN1-AS	MKLN1-AS2	MKLN1 antisense RNA	ncRNA
11523	chr12	104144546	104145046	+	0	NA	Intergenic	L1MB7|LINE|L1	-6534	NM_006166	4801	Hs.84928	NM_006166	ENSG00000120837	NFYB	CBF-A|CBF-B|HAP3|NF-YB	nuclear transcription factor Y subunit beta	protein-coding
46965	chr8	30717271	30717771	+	0	NA	intron (NM_001195103, intron 1 of 11)	MER1A|DNA|hAT-Charlie	10478	NM_001195104	2936	Hs.271510	NM_000637	ENSG00000104687	GSR	GR|HEL-75|HEL-S-122m	glutathione-disulfide reductase	protein-coding
36286	chr5	42908817	42909337	+	0	NA	Intergenic	MER1B|DNA|hAT-Charlie	84256	NR_104643	643977	Hs.535791	NR_104643		FLJ32255	-	uncharacterized LOC643977	ncRNA
28945	chr3	18771913	18772426	+	0	NA	Intergenic	Intergenic	-326581	NM_001322872	6304	Hs.517717	NM_002971	ENSG00000182568	SATB1	-	SATB homeobox 1	protein-coding
35548	chr5	5422035	5422940	+	0	NA	promoter-TSS (NM_015325)	promoter-TSS (NM_015325)	-186	NM_015325	23379	Hs.449296	NM_015325	ENSG00000164151	ICE1	KIAA0947	interactor of little elongation complex ELL subunit 1	protein-coding
31250	chr3	142973558	142974163	+	0	NA	intron (NR_125393, intron 2 of 4)	intron (NR_125393, intron 2 of 4)	9802	NR_125393	101927832	Hs.710007	NR_125393	ENSG00000241570	PAQR9-AS1	-	PAQR9 antisense RNA 1	ncRNA
36349	chr5	47907297	47907797	+	0	NA	Intergenic	ALR/Alpha|Satellite|centr	-2211429	NM_021072	348980	Hs.353176	NM_021072	ENSG00000164588	HCN1	BCNG-1|BCNG1|EIEE24|HAC-2	hyperpolarization activated cyclic nucleotide gated potassium channel 1	protein-coding
28060	chr22	21627110	21627610	+	0	NA	TTS (NM_001017964)	TTS (NM_001017964)	2691	NM_001017964	150223	Hs.355952	NM_001017964	ENSG00000161179	YDJC	-	YdjC chitooligosaccharide deacetylase homolog	protein-coding
18552	chr17	46956505	46957029	+	0	NA	intron (NM_001321133, intron 6 of 6)	intron (NM_001321133, intron 6 of 6)	-16250	NR_049812	100847067		NR_049812	ENSG00000264999	MIR5089	-	microRNA 5089	ncRNA
23604	chr2	118520031	118520599	+	0	NA	Intergenic	Intergenic	82651	NR_110272	101927709	Hs.274529	NR_110272		LOC101927709	-	uncharacterized LOC101927709	ncRNA
51159	chr9	129446820	129447320	+	0	NA	Intergenic	MLT1H1|LTR|ERVL-MaLR	-41590	NR_038955	100506190	Hs.529860	NR_038955		LINC00963	MetaLnc9	long intergenic non-protein coding RNA 963	ncRNA
37068	chr5	83996171	83996683	+	0	NA	intron (NM_005711, intron 9 of 10)	intron (NM_005711, intron 9 of 10)	-275350	NM_001884	1404	Hs.2799	NM_001884	ENSG00000145681	HAPLN1	CRT1|CRTL1	hyaluronan and proteoglycan link protein 1	protein-coding
41209	chr6	90428420	90428920	+	0	NA	Intergenic	Intergenic	115928	NR_039671	100616109		NR_039671	ENSG00000266760	MIR4464	mir-4464	microRNA 4464	ncRNA
21899	chr2	12005864	12006364	+	0	NA	Intergenic	Intergenic	-1002	NR_110197	100506457	Hs.197824	NR_110196	ENSG00000224184	MIR3681HG	-	MIR3681 host gene	ncRNA
19949	chr18	46668156	46668656	+	0	NA	Intergenic	Intergenic	-11373	NM_144612	125336	Hs.345877	NM_144612	ENSG00000167210	LOXHD1	DFNB77|LH2D1	lipoxygenase homology domains 1	protein-coding
24223	chr2	154992683	154993198	+	0	NA	Intergenic	MLT1J-int|LTR|ERVL-MaLR	294359	NM_001260509	3760	Hs.591606	NM_002239	ENSG00000162989	KCNJ3	GIRK1|KGA|KIR3.1	potassium voltage-gated channel subfamily J member 3	protein-coding
47551	chr8	63202152	63202652	+	0	NA	intron (NM_152758, intron 4 of 4)	intron (NM_152758, intron 4 of 4)	33399	NM_001277818	253943	Hs.491861	NM_152758	ENSG00000185728	YTHDF3	-	YTH N6-methyladenosine RNA binding protein 3	protein-coding
30955	chr3	129651321	129651821	+	0	NA	exon (NM_001349272, exon 4 of 4)	exon (NM_001349272, exon 4 of 4)	37161	NM_015008	23023	Hs.477547	NM_015008	ENSG00000172765	TMCC1	-	transmembrane and coiled-coil domain family 1	protein-coding
46699	chr8	18885770	18887314	+	0	NA	intron (NM_015310, intron 2 of 15)	intron (NM_015310, intron 2 of 15)	-77647	NM_206909	23362	Hs.434255	NM_015310	ENSG00000156011	PSD3	EFA6D|EFA6R|HCA67	pleckstrin and Sec7 domain containing 3	protein-coding
12557	chr13	33542248	33543193	+	0	NA	intron (NM_001243476, intron 3 of 17)	CpG	134115	NM_001243476	90627	Hs.156551	NM_052851	ENSG00000133121	STARD13	ARHGAP37|DLC2|GT650|LINC00464	StAR related lipid transfer domain containing 13	protein-coding
12560	chr13	33610977	33611957	+	0	NA	intron (NM_001243476, intron 3 of 17)	intron (NM_001243476, intron 3 of 17)	65368	NM_001243476	90627	Hs.156551	NM_052851	ENSG00000133121	STARD13	ARHGAP37|DLC2|GT650|LINC00464	StAR related lipid transfer domain containing 13	protein-coding
45127	chr7	103988383	103988883	+	0	NA	intron (NM_173054, intron 1 of 63)	intron (NM_173054, intron 1 of 63)	883	NM_005045	5649	Hs.655654	NM_005045	ENSG00000189056	RELN	ETL7|LIS2|PRO1598|RL	reelin	protein-coding
22127	chr2	26488842	26489359	+	0	NA	intron (NM_194248, intron 11 of 46)	intron (NM_194248, intron 11 of 46)	-11058	NM_194322	9381	Hs.91608	NM_004802	ENSG00000115155	OTOF	AUNB1|DFNB6|DFNB9|FER1L2|NSRD9	otoferlin	protein-coding
27315	chr21	8244785	8245285	+	0	NA	intron (NR_003287, intron 1 of 2)	intron (NR_003287, intron 1 of 2)	-4470	NR_128716	103504739		NR_128716	ENSG00000277379	MIR6724-3	hsa-mir-6724-3	microRNA 6724-3	ncRNA
15559	chr15	29376530	29377030	+	0	NA	intron (NM_015307, intron 2 of 10)	intron (NM_015307, intron 2 of 10)	-106964	NM_138704	56160	Hs.94011	NM_138704	ENSG00000185115	NSMCE3	HCA4|LICS|MAGEG1|MAGEL3|NDNL2|NSE3	NSE3 homolog, SMC5-SMC6 complex component	protein-coding
29236	chr3	33645000	33645748	+	0	NA	intron (NM_015097, intron 7 of 38)	intron (NM_015097, intron 7 of 38)	14067	NM_001207044	23122	Hs.108614	NM_015097	ENSG00000163539	CLASP2	-	cytoplasmic linker associated protein 2	protein-coding
50086	chr9	75077086	75077591	+	0	NA	intron (NM_001330679, intron 4 of 9)	intron (NM_001330679, intron 4 of 9)	10879	NM_001127603	54981	Hs.494186	NM_017881	ENSG00000106733	NMRK1	C9orf95|NRK1|bA235O14.2	nicotinamide riboside kinase 1	protein-coding
41922	chr6	127163828	127164328	+	0	NA	intron (NM_032784, intron 4 of 4)	intron (NM_032784, intron 4 of 4)	45175	NM_032784	84870	Hs.135254	NM_032784	ENSG00000146374	RSPO3	CRISTIN1|PWTSR|THSD2	R-spondin 3	protein-coding
32203	chr3	188929078	188929600	+	0	NA	Intergenic	Intergenic	18300	NR_046873	100874043	Hs.616287	NR_046873	ENSG00000234076	TPRG1-AS1	-	TPRG1 antisense RNA 1	ncRNA
13488	chr13	90709294	90709816	+	0	NA	Intergenic	L2a|LINE|L2	216267	NR_120414	101927224	Hs.385801	NR_120414		LINC01049	-	long intergenic non-protein coding RNA 1049	ncRNA
2307	chr1	151716658	151717284	+	0	NA	promoter-TSS (NM_007185)	promoter-TSS (NM_007185)	-151	NM_001291106	11189	Hs.26047	NM_007185	ENSG00000159409	CELF3	BRUNOL1|CAGH4|ERDA4|ETR-1|TNRC4	CUGBP Elav-like family member 3	protein-coding
39284	chr5	179550574	179551096	+	0	NA	exon (NM_025158, exon 1 of 18)	exon (NM_025158, exon 1 of 18)	274	NM_025158	80230	Hs.306769	NM_025158	ENSG00000176783	RUFY1	RABIP4|ZFYVE12	RUN and FYVE domain containing 1	protein-coding
25337	chr2	208584455	208585062	+	0	NA	intron (NR_136588, intron 2 of 5)	intron (NR_136588, intron 2 of 5)	42116	NR_136588	101927960	Hs.159960	NR_136588		LOC101927960	-	uncharacterized LOC101927960	ncRNA
23905	chr2	136058878	136059378	+	0	NA	Intergenic	Intergenic	57107	NM_001008540	7852	Hs.593413	NM_003467	ENSG00000121966	CXCR4	CD184|D2S201E|FB22|HM89|HSY3RR|LAP-3|LAP3|LCR1|LESTR|NPY3R|NPYR|NPYRL|NPYY3R|WHIM|WHIMS	C-X-C motif chemokine receptor 4	protein-coding
12468	chr13	29817542	29818042	+	0	NA	intron (NM_007106, intron 1 of 4)	intron (NM_007106, intron 1 of 4)	32891	NM_007106	5412	Hs.145575	NM_007106	ENSG00000122042	UBL3	HCG-1|PNSC1	ubiquitin like 3	protein-coding
6609	chr10	124744082	124744659	+	0	NA	promoter-TSS (NM_014661)	promoter-TSS (NM_014661)	-9	NM_014661	9679	Hs.129195	NM_014661	ENSG00000189319	FAM53B	KIAA0140|bA12J10.2|smp	family with sequence similarity 53 member B	protein-coding
47929	chr8	84603355	84603855	+	0	NA	intron (NM_001100392, intron 3 of 9)	intron (NM_001100392, intron 3 of 9)	-102322	NM_001287244	138046	Hs.121663	NM_173848	ENSG00000184672	RALYL	HNRPCL3	RALY RNA binding protein like	protein-coding
9200	chr11	134759367	134759867	+	0	NA	intron (NR_147836, intron 1 of 1)	intron (NR_147836, intron 1 of 1)	23672	NR_147836	729305	Hs.148365	NR_147836	ENSG00000251226	LOC729305	-	uncharacterized LOC729305	ncRNA
5973	chr10	95907651	95908427	+	0	NA	promoter-TSS (NM_001349008)	promoter-TSS (NM_001349008)	74	NM_001349008	387707	Hs.652240	NM_001001732	ENSG00000188649	CC2D2B	C10orf130|C10orf131	coiled-coil and C2 domain containing 2B	protein-coding
43317	chr7	18458776	18459287	+	0	NA	intron (NM_001204144, intron 3 of 12)	intron (NM_001204144, intron 3 of 12)	-36679	NM_001321894	9734	Hs.196054	NM_014707	ENSG00000048052	HDAC9	HD7|HD7b|HD9|HDAC|HDAC7|HDAC7B|HDAC9B|HDAC9FL|HDRP|MITR	histone deacetylase 9	protein-coding
20162	chr18	55488316	55488835	+	0	NA	intron (NM_001348217, intron 2 of 18)	intron (NM_001348217, intron 2 of 18)	9354	NR_039754	100616290		NR_039754	ENSG00000264571	MIR4529	-	microRNA 4529	ncRNA
27004	chr20	44246921	44247421	+	0	NA	promoter-TSS (NM_001256739)	promoter-TSS (NM_001256739)	72	NM_001256738	78997	Hs.517059	NM_024034	ENSG00000124194	GDAP1L1	dJ881L22.1|dJ995J12.1.1	ganglioside induced differentiation associated protein 1 like 1	protein-coding
18831	chr17	65750485	65750985	+	0	NA	intron (NM_001353128, intron 19 of 24)	intron (NM_001353128, intron 19 of 24)	75808	NM_001037325	201134	Hs.408676	NM_145036	ENSG00000154240	CEP112	CCDC46|MACOCO	centrosomal protein 112	protein-coding
18556	chr17	47100083	47100596	+	0	NA	Intergenic	CpG	89000	NM_001353035	996	Hs.463295	NM_001256	ENSG00000004897	CDC27	ANAPC3|APC3|CDC27Hs|D0S1430E|D17S978E|H-NUC|HNUC|NUC2	cell division cycle 27	protein-coding
37982	chr5	131550522	131551022	+	0	NA	intron (NM_001164390, intron 5 of 17)	L2c|LINE|L2	84464	NM_001164389	51735	Hs.483329	NM_016340	ENSG00000158987	RAPGEF6	KIA001LB|PDZ-GEF2|PDZGEF2|RA-GEF-2|RAGEF2	Rap guanine nucleotide exchange factor 6	protein-coding
48857	chr8	133886012	133886539	+	0	NA	promoter-TSS (NR_125424)	promoter-TSS (NR_125424)	-221	NR_125424	101927822	Hs.129114	NR_125424	ENSG00000253593	LOC101927822	-	uncharacterized LOC101927822	ncRNA
46508	chr8	10929205	10929708	+	0	NA	intron (NM_173683, intron 1 of 2)	MIR|SINE|MIR	89430	NR_125432	101929229	Hs.129800	NR_125432		LOC101929229	-	uncharacterized LOC101929229	ncRNA
33174	chr4	44651267	44651954	+	0	NA	promoter-TSS (NM_182592)	promoter-TSS (NM_182592)	31	NM_182592	285525	Hs.596000	NM_182592	ENSG00000177752	YIPF7	FinGER9	Yip1 domain family member 7	protein-coding
48308	chr8	105408534	105409034	+	0	NA	intron (NM_012082, intron 1 of 7)	intron (NM_012082, intron 1 of 7)	89865	NM_012082	23414	Hs.431009	NM_012082	ENSG00000169946	ZFPM2	DIH3|FOG2|SRXY9|ZC2HC11B|ZNF89B|hFOG-2	zinc finger protein, FOG family member 2	protein-coding
2133	chr1	143265636	143266136	+	0	NA	Intergenic	Intergenic	156706	NR_027354	645166	Hs.744183	NR_027354		LOC645166	-	lymphocyte-specific protein 1 pseudogene	pseudo
36327	chr5	45353461	45354033	+	0	NA	intron (NM_021072, intron 4 of 7)	intron (NM_021072, intron 4 of 7)	342371	NM_021072	348980	Hs.353176	NM_021072	ENSG00000164588	HCN1	BCNG-1|BCNG1|EIEE24|HAC-2	hyperpolarization activated cyclic nucleotide gated potassium channel 1	protein-coding
11210	chr12	91577825	91578335	+	0	NA	Intergenic	Intergenic	-394956	NM_001920	1634	Hs.156316	NM_001920	ENSG00000011465	DCN	CSCD|DSPG2|PG40|PGII|PGS2|SLRR1B	decorin	protein-coding
37665	chr5	116137725	116138244	+	0	NA	intron (NM_016144, intron 5 of 6)	intron (NM_016144, intron 5 of 6)	52522	NM_001308080	51397	Hs.483136	NM_016144	ENSG00000145781	COMMD10	PTD002	COMM domain containing 10	protein-coding
13505	chr13	94500393	94500893	+	0	NA	intron (NM_001322183, intron 1 of 7)	L1MA9|LINE|L1	-20961	NM_001922	1638	Hs.301865	NM_001922	ENSG00000080166	DCT	TRP-2|TYRP2	dopachrome tautomerase	protein-coding
44943	chr7	97972100	97972642	+	0	NA	promoter-TSS (NR_147989)	promoter-TSS (NR_147989)	-13	NR_147989	107986827	Hs.655977	NM_001013725		CZ1P-ASNS	-	CZ1P-ASNS readthrough	ncRNA
8312	chr11	83724716	83725246	+	0	NA	intron (NM_001351275, intron 16 of 25)	intron (NM_001351275, intron 16 of 25)	-42556	NM_001142702	1740	Hs.367656	NM_001364	ENSG00000150672	DLG2	PPP1R58|PSD-93|PSD93|chapsyn-110	discs large MAGUK scaffold protein 2	protein-coding
26380	chr20	13165967	13166469	+	0	NA	3' UTR (NM_001349945, exon 13 of 13)	3' UTR (NM_001349945, exon 13 of 13)	-55553	NM_080826	140862	Hs.559353	NM_080826	ENSG00000101230	ISM1	C20orf82|ISM|Isthmin|bA149I18.1|dJ1077I2.1	isthmin 1	protein-coding
33446	chr4	61860324	61860824	+	0	NA	intron (NM_001322246, intron 8 of 25)	intron (NM_001322246, intron 8 of 25)	301191	NR_110595	101927186	Hs.723269	NR_110595		ADGRL3-AS1	LPHN3-AS1	adhesion G protein-coupled receptor L3 antisense RNA 1	ncRNA
32346	chr3	196192996	196193572	+	0	NA	Intergenic	Intergenic	18145	NM_001039617	131540	Hs.111591	NM_001039617	ENSG00000163958	ZDHHC19	DHHC19	zinc finger DHHC-type containing 19	protein-coding
28255	chr22	36028203	36028703	+	0	NA	promoter-TSS (NM_001349999)	promoter-TSS (NM_001349999)	84	NM_001082578	23543	Hs.282998	NM_014309	ENSG00000100320	RBFOX2	FOX2|Fox-2|HNRBP2|HRNBP2|RBM9|RTA|dJ106I20.3|fxh	RNA binding fox-1 homolog 2	protein-coding
14073	chr14	24171571	24172274	+	0	NA	promoter-TSS (NM_005132)	promoter-TSS (NM_005132)	-103	NM_001048205	9985	Hs.419259	NM_005132	ENSG00000100918	REC8	HR21spB|REC8L1|Rec8p	REC8 meiotic recombination protein	protein-coding
4722	chr10	32958129	32958648	+	0	NA	promoter-TSS (NM_133376)	promoter-TSS (NM_133376)	-23	NM_002211	3688	Hs.643813	NM_002211	ENSG00000150093	ITGB1	CD29|FNRB|GPIIA|MDF2|MSK12|VLA-BETA|VLAB	integrin subunit beta 1	protein-coding
48319	chr8	105715535	105716131	+	0	NA	intron (NM_012082, intron 5 of 7)	MER5A|DNA|hAT-Charlie	344670	NR_125797	102723356	Hs.571413	NR_125796		ZFPM2-AS1	-	ZFPM2 antisense RNA 1	ncRNA
34515	chr4	134962476	134962976	+	0	NA	Intergenic	THE1D-int|LTR|ERVL-MaLR	160833	NR_147187	105377439	Hs.570727	NR_147187		LINC02485	-	long intergenic non-protein coding RNA 2485	ncRNA
3487	chr1	220689982	220690560	+	0	NA	promoter-TSS (NM_024709)	promoter-TSS (NM_024709)	-15	NM_024709	79762	Hs.519839	NM_024709	ENSG00000162817	C1orf115	-	chromosome 1 open reading frame 115	protein-coding
12572	chr13	33875673	33876173	+	0	NA	intron (NM_181558, intron 8 of 8)	MIR|SINE|MIR	57854	NM_181558	5983	Hs.115474	NM_002915	ENSG00000133119	RFC3	RFC38	replication factor C subunit 3	protein-coding
24819	chr2	181984680	181985709	+	0	NA	promoter-TSS (NR_048566)	promoter-TSS (NR_048566)	-630	NR_048566	151242	Hs.10941	NM_001080545	ENSG00000150722	PPP1R1C	IPP5	protein phosphatase 1 regulatory inhibitor subunit 1C	protein-coding
19660	chr18	34921245	34921751	+	0	NA	Intergenic	Intergenic	-55430	NM_001143826	10982	Hs.532824	NM_014268	ENSG00000166974	MAPRE2	CSCSC2|EB1|EB2|RP1	microtubule associated protein RP/EB family member 2	protein-coding
34777	chr4	151325336	151325836	+	0	NA	Intergenic	CpG	48413	NM_001353611	345062	Hs.651266	NM_183375	ENSG00000189099	PRSS48	ESSPL	serine protease 48	protein-coding
6033	chr10	97731685	97732185	+	0	NA	Intergenic	Intergenic	-5186	NM_001174121	118813	Hs.744075	NM_144588	ENSG00000155256	ZFYVE27	PROTRUDIN|SPG33	zinc finger FYVE-type containing 27	protein-coding
33121	chr4	42482962	42483521	+	0	NA	intron (NM_001105529, intron 24 of 35)	intron (NM_001105529, intron 24 of 35)	85917	NM_001080505	152573	Hs.370904	NM_001080505	ENSG00000178343	SHISA3	hShisa3	shisa family member 3	protein-coding
15892	chr15	51333520	51334349	+	0	NA	intron (NM_031226, intron 1 of 10)	intron (NM_031226, intron 1 of 10)	4664	NM_000103	1588	Hs.260074	NM_000103	ENSG00000137869	CYP19A1	ARO|ARO1|CPV1|CYAR|CYP19|CYPXIX|P-450AROM	cytochrome P450 family 19 subfamily A member 1	protein-coding
926	chr1	53536505	53537005	+	0	NA	intron (NM_147193, intron 3 of 9)	intron (NM_147193, intron 3 of 9)	77356	NM_033067	63948	Hs.131654	NM_033067	ENSG00000143006	DMRTB1	-	DMRT like family B with proline rich C-terminal 1	protein-coding
42574	chr6	156866128	156866631	+	0	NA	intron (NM_001346813, intron 2 of 19)	HAL1|LINE|L1	-86648	NR_039676	100616154		NR_039676	ENSG00000271899	MIR4466	mir-4466	microRNA 4466	ncRNA
38841	chr5	160835136	160835784	+	0	NA	intron (NM_025153, intron 1 of 25)	intron (NM_025153, intron 1 of 25)	16752	NM_025153	23120	Hs.109358	NM_025153	ENSG00000118322	ATP10B	ATPVB	ATPase phospholipid transporting 10B (putative)	protein-coding
27892	chr21	44801539	44802039	+	0	NA	promoter-TSS (NM_182688)	promoter-TSS (NM_182688)	47	NM_003343	7327	Hs.529420	NM_003343	ENSG00000184787	UBE2G2	UBC7	ubiquitin conjugating enzyme E2 G2	protein-coding
50728	chr9	109868209	109868716	+	0	NA	intron (NM_001037293, intron 3 of 6)	intron (NM_001037293, intron 3 of 6)	88165	NM_007203	445815	Hs.591908	NM_007203	ENSG00000157654	PALM2-AKAP2	AKAP2	PALM2-AKAP2 readthrough	protein-coding
53089	chrX	150680927	150681427	+	0	NA	Intergenic	MERX|DNA|TcMar-Tigger	-11785	NM_001353993	8776	Hs.347187	NM_003828	ENSG00000063601	MTMR1	-	myotubularin related protein 1	protein-coding
52716	chrX	115226892	115227412	+	0	NA	intron (NM_001243963, intron 1 of 19)	FAM|SINE|Alu	6920	NM_020871	57631	Hs.65366	NM_020871	ENSG00000130224	LRCH2	dA204F4.4	leucine rich repeats and calponin homology domain containing 2	protein-coding
28262	chr22	36239343	36239843	+	0	NA	promoter-TSS (NM_030882)	promoter-TSS (NM_030882)	50	NM_030882	23780	Hs.474740	NM_030882	ENSG00000128335	APOL2	APOL-II|APOL3	apolipoprotein L2	protein-coding
11692	chr12	109822803	109823351	+	0	NA	intron (NM_021625, intron 1 of 15)	intron (NM_021625, intron 1 of 15)	-8250	NM_147204	59341	Hs.506713	NM_021625	ENSG00000111199	TRPV4	BCYM3|CMT2C|HMSN2C|OTRPC4|SMAL|SPSMA|SSQTL1|TRP12|VRL2|VROAC	transient receptor potential cation channel subfamily V member 4	protein-coding
46706	chr8	19854396	19854896	+	0	NA	Intergenic	LSU-rRNA_Hsa|rRNA|rRNA	37497	NM_001353522	55174	Hs.512627	NM_018142	ENSG00000104613	INTS10	C8orf35|INT10	integrator complex subunit 10	protein-coding
25696	chr2	224650766	224651267	+	0	NA	Intergenic	Intergenic	-65619	NM_001257197	8452	Hs.372286	NM_003590	ENSG00000036257	CUL3	CUL-3|PHA2E	cullin 3	protein-coding
6137	chr10	101588003	101588513	+	0	NA	promoter-TSS (NM_013274)	promoter-TSS (NM_013274)	12	NM_001308382	27343	Hs.523230	NM_013274	ENSG00000166169	POLL	BETAN|POLKAPPA	DNA polymerase lambda	protein-coding
3024	chr1	198157425	198157925	+	0	NA	intron (NM_133494, intron 1 of 9)	CpG	697	NM_133494	140609	Hs.24119	NM_133494	ENSG00000151414	NEK7	-	NIMA related kinase 7	protein-coding
25063	chr2	196558417	196558917	+	0	NA	intron (NM_001348768, intron 1 of 28)	intron (NM_001348768, intron 1 of 28)	34017	NM_020760	57520	Hs.633212	NM_020760	ENSG00000138411	HECW2	NDHSAL|NEDL2	HECT, C2 and WW domain containing E3 ubiquitin protein ligase 2	protein-coding
25037	chr2	194494333	194494833	+	0	NA	Intergenic	Intergenic	150314	NR_110222	101927406	Hs.385793	NR_110222	ENSG00000225539	LINC01821	-	long intergenic non-protein coding RNA 1821	ncRNA
23953	chr2	138922920	138923420	+	0	NA	Intergenic	Intergenic	25846	NR_033658	647012	Hs.639411	NR_033658		YY1P2	-	YY1 transcription factor pseudogene 2	pseudo
33034	chr4	37801956	37802476	+	0	NA	Intergenic	MIRb|SINE|MIR	-24444	NM_018290	55276	Hs.23363	NM_018290	ENSG00000169299	PGM2	MSTP006	phosphoglucomutase 2	protein-coding
40661	chr6	53064615	53065121	+	0	NA	promoter-TSS (NM_033481)	promoter-TSS (NM_033481)	-130	NM_033481	26268	Hs.216653	NM_012347	ENSG00000112146	FBXO9	FBX9|NY-REN-57|VCIA1|dJ341E18.2	F-box protein 9	protein-coding
37610	chr5	113950118	113950643	+	0	NA	Intergenic	Intergenic	-411939	NM_021614	3781	Hs.98280	NM_021614	ENSG00000080709	KCNN2	KCa2.2|SK2|SKCA2|SKCa 2|hSK2	potassium calcium-activated channel subfamily N member 2	protein-coding
30004	chr3	69385950	69386457	+	0	NA	5' UTR (NM_015123, exon 1 of 23)	5' UTR (NM_015123, exon 1 of 23)	101	NM_015123	23150	Hs.371681	NM_015123	ENSG00000114541	FRMD4B	6030440G05Rik|GRSP1	FERM domain containing 4B	protein-coding
27196	chr20	56721895	56722433	+	0	NA	Intergenic	Intergenic	92862	NM_003222	7022	Hs.473152	NM_003222	ENSG00000087510	TFAP2C	AP2-GAMMA|ERF1|TFAP2G|hAP-2g	transcription factor AP-2 gamma	protein-coding
45128	chr7	103989408	103990160	+	0	NA	promoter-TSS (NM_005045)	promoter-TSS (NM_005045)	-268	NM_173054	5649	Hs.655654	NM_005045	ENSG00000189056	RELN	ETL7|LIS2|PRO1598|RL	reelin	protein-coding
22473	chr2	46367200	46367782	+	0	NA	intron (NM_001430, intron 6 of 15)	intron (NM_001430, intron 6 of 15)	26676	NR_146999	105374582	Hs.570163	NR_146999	ENSG00000228100	LINC01820	-	long intergenic non-protein coding RNA 1820	ncRNA
10030	chr12	40325266	40325779	+	0	NA	intron (NM_198578, intron 38 of 50)	MER20|DNA|hAT-Charlie	-67872	NM_173600	283463	Hs.632712	NM_173600		MUC19	MUC-19	mucin 19, oligomeric	protein-coding
43437	chr7	25754232	25754732	+	0	NA	Intergenic	Intergenic	195504	NR_029597	406940		NR_029597	ENSG00000199085	MIR148A	MIRN148|MIRN148A|hsa-mir-148|mir-148a	microRNA 148a	ncRNA
8007	chr11	65606925	65607444	+	0	NA	intron (NM_002419, intron 5 of 9)	intron (NM_002419, intron 5 of 9)	7065	NM_002419	4296	Hs.502872	NM_002419	ENSG00000173327	MAP3K11	MEKK11|MLK-3|MLK3|PTK1|SPRK	mitogen-activated protein kinase kinase kinase 11	protein-coding
16725	chr16	1420597	1421097	+	0	NA	promoter-TSS (NM_001272051)	promoter-TSS (NM_001272051)	-47	NM_001272051	283951	Hs.58373	NM_001010878	ENSG00000174109	C16orf91	CCSMST1|URLC5|gs103	chromosome 16 open reading frame 91	protein-coding
8594	chr11	107699261	107699881	+	0	NA	Intergenic	Intergenic	12490	NM_003063	6588	Hs.334629	NM_003063	ENSG00000170290	SLN	-	sarcolipin	protein-coding
3439	chr1	215710099	215710599	+	0	NA	intron (NM_206933, intron 61 of 71)	intron (NM_206933, intron 61 of 71)	142970	NM_016121	51133	Hs.335139	NM_016121	ENSG00000136636	KCTD3	NY-REN-45	potassium channel tetramerization domain containing 3	protein-coding
25585	chr2	219541743	219542243	+	0	NA	exon (NM_001195731, exon 2 of 4)	exon (NM_001195731, exon 2 of 4)	1104	NM_001195731	79586	Hs.516711	NM_024536	ENSG00000123989	CHPF	CHSY2|CSS2	chondroitin polymerizing factor	protein-coding
42984	chr7	2733035	2733536	+	0	NA	intron (NM_001293092, intron 2 of 2)	intron (NM_001293092, intron 2 of 2)	29855	NM_001282440	2768	Hs.487341	NM_007353	ENSG00000146535	GNA12	NNX3|RMP|gep	G protein subunit alpha 12	protein-coding
9821	chr12	26286145	26286664	+	0	NA	Intergenic	Intergenic	90831	NM_005086	8082	Hs.183428	NM_005086	ENSG00000123096	SSPN	DAGA5|KRAG|NSPN|SPN1|SPN2	sarcospan	protein-coding
51628	chrKI270744.1	10914	11414	+	0	NA	NA	NA	NA	NA
16289	chr15	75639536	75640036	+	0	NA	exon (NM_018285, exon 1 of 1)	exon (NM_018285, exon 1 of 1)	537	NM_018285	55272	Hs.513043	NM_018285	ENSG00000177971	IMP3	BRMS2|C15orf12|MRPS4	IMP3, U3 small nucleolar ribonucleoprotein	protein-coding
11836	chr12	117165319	117165831	+	0	NA	exon (NM_033624, exon 9 of 12)	exon (NM_033624, exon 9 of 12)	24920	NM_033624	23014	Hs.740376	NM_015002	ENSG00000135108	FBXO21	FBX21	F-box protein 21	protein-coding
11742	chr12	112308555	112309055	+	0	NA	exon (NM_001109662, exon 6 of 76)	exon (NM_001109662, exon 6 of 76)	73287	NM_001109662	283450	Hs.530943	NM_173813	ENSG00000173064	HECTD4	C12ord51|C12orf51|HEEL|POTAGE	HECT domain E3 ubiquitin protein ligase 4	protein-coding
4259	chr10	12733188	12733688	+	0	NA	intron (NM_001351032, intron 5 of 11)	intron (NM_001351032, intron 5 of 11)	-8085	NR_031752	100313841		NR_031752	ENSG00000221331	MIR548Q	-	microRNA 548q	ncRNA
49331	chr9	7136946	7137469	+	0	NA	intron (NR_148677, intron 19 of 21)	intron (NR_148677, intron 19 of 21)	379857	NM_001304341	23081	Hs.709425	NM_015061	ENSG00000107077	KDM4C	GASC1|JHDM3C|JMJD2C|TDRD14C	lysine demethylase 4C	protein-coding
25103	chr2	198127573	198128073	+	0	NA	intron (NM_006226, intron 5 of 5)	intron (NM_006226, intron 5 of 5)	247274	NR_110267	101927619	Hs.632942	NR_110267		LINC01923	-	long intergenic non-protein coding RNA 1923	ncRNA
45289	chr7	111486499	111487006	+	0	NA	intron (NM_001350964, intron 4 of 4)	intron (NM_001350964, intron 4 of 4)	75539	NM_032549	83943	Hs.655722	NM_032549	ENSG00000184903	IMMP2L	IMMP2L-IT1|IMP2|IMP2-LIKE	inner mitochondrial membrane peptidase subunit 2	protein-coding
41608	chr6	110981682	110982309	+	0	NA	promoter-TSS (NM_032194)	promoter-TSS (NM_032194)	-22	NM_001289111	84154	Hs.372265	NM_032194	ENSG00000197498	RPF2	BXDC1|bA397G5.4	ribosome production factor 2 homolog	protein-coding
38570	chr5	150172507	150173035	+	0	NA	intron (NM_001804, intron 1 of 2)	intron (NM_001804, intron 1 of 2)	5990	NM_001804	1044	Hs.1545	NM_001804	ENSG00000113722	CDX1	-	caudal type homeobox 1	protein-coding
3611	chr1	227780087	227780587	+	0	NA	intron (NR_136655, intron 5 of 5)	intron (NR_136655, intron 5 of 5)	-35380	NM_183062	339501	Hs.97604	NM_183062	ENSG00000185888	PRSS38	MPN2	serine protease 38	protein-coding
9480	chr12	7113228	7113728	+	0	NA	intron (NR_026947, intron 6 of 11)	intron (NR_026947, intron 6 of 11)	-4200	NM_016546	51279	Hs.631730	NM_016546	ENSG00000139178	C1RL	C1RL1|C1RLP|C1r-LP|CLSPa	complement C1r subcomponent like	protein-coding
22153	chr2	27081133	27081641	+	0	NA	intron (NM_007046, intron 3 of 7)	intron (NM_007046, intron 3 of 7)	2820	NM_007046	11117	Hs.63348	NM_007046	ENSG00000138080	EMILIN1	EMI|EMILIN|gp115	elastin microfibril interfacer 1	protein-coding
52455	chrX	72776641	72777260	+	0	NA	promoter-TSS (NR_026594)	promoter-TSS (NR_026594)	-123	NR_026594	653687	Hs.592230	NR_026594		FAM226B	CXorf50B|LINC00246B|NCRNA00246B	family with sequence similarity 226 member B (non-protein coding)	ncRNA
39263	chr5	178074190	178074766	+	0	NA	Intergenic	LTR1|LTR|ERV1	-39077	NM_015111	23138	Hs.101761	NM_015111	ENSG00000145911	N4BP3	LZTS4	NEDD4 binding protein 3	protein-coding
29645	chr3	51375584	51376097	+	0	NA	intron (NM_004947, intron 51 of 52)	intron (NM_004947, intron 51 of 52)	-9397	NM_006010	7873	Hs.436446	NM_006010	ENSG00000145050	MANF	ARMET|ARP	mesencephalic astrocyte derived neurotrophic factor	protein-coding
35650	chr5	8655176	8656097	+	0	NA	Intergenic	Intergenic	-184096	NR_109932	101929284	Hs.403715	NR_109932		LINC02199	-	long intergenic non-protein coding RNA 2199	ncRNA
11386	chr12	96906944	96907468	+	0	NA	promoter-TSS (NM_001135177)	promoter-TSS (NM_001135177)	-17	NM_001135177	121441	Hs.270084	NM_152905	ENSG00000139350	NEDD1	GCP-WD|TUBGCP7	neural precursor cell expressed, developmentally down-regulated 1	protein-coding
21257	chr19	35936091	35936591	+	0	NA	promoter-TSS (NM_024509)	promoter-TSS (NM_024509)	-779	NM_024509	79414	Hs.143792	NM_024509	ENSG00000126243	LRFN3	FIGLER1|SALM4	leucine rich repeat and fibronectin type III domain containing 3	protein-coding
10507	chr12	56725047	56725680	+	0	NA	promoter-TSS (NM_005594)	promoter-TSS (NM_005594)	-71	NM_005594	4666	Hs.505735	NM_005594	ENSG00000196531	NACA	HSD48|NAC-alpha|NACA1|skNAC	nascent polypeptide associated complex subunit alpha	protein-coding
17841	chr17	2025081	2025581	+	0	NA	promoter-TSS (NM_178568)	promoter-TSS (NM_178568)	14	NM_178568	146760	Hs.22917	NM_178568	ENSG00000185924	RTN4RL1	NGRH2|NgR3	reticulon 4 receptor like 1	protein-coding
24490	chr2	167679404	167679904	+	0	NA	Intergenic	Intergenic	-139018	NM_020981	8708	Hs.735833	NM_020981	ENSG00000172318	B3GALT1	beta3Gal-T1	beta-1,3-galactosyltransferase 1	protein-coding
25951	chr2	236512882	236513382	+	0	NA	Intergenic	Intergenic	-5597	NM_001270584	79781	Hs.591594	NM_024726	ENSG00000132321	IQCA1	4930465P12Rik|DRC11|IQCA	IQ motif containing with AAA domain 1	protein-coding
35398	chr4	186878381	186878885	+	0	NA	Intergenic	Intergenic	-154800	NM_005245	2195	Hs.481371	NM_005245	ENSG00000083857	FAT1	CDHF7|CDHR8|FAT|ME5|hFat1	FAT atypical cadherin 1	protein-coding
25669	chr2	223563369	223563874	+	0	NA	Intergenic	Intergenic	38878	NM_003469	7857	Hs.516726	NM_003469	ENSG00000171951	SCG2	CHGC|EM66|SN|SgII	secretogranin II	protein-coding
9627	chr12	14259899	14260411	+	0	NA	Intergenic	Intergenic	-105477	NM_018179	55729	Hs.504856	NM_018179	ENSG00000171681	ATF7IP	AM|ATF-IP|MCAF|MCAF1|p621	activating transcription factor 7 interacting protein	protein-coding
30117	chr3	77420325	77420825	+	0	NA	intron (NM_001290039, intron 2 of 26)	intron (NM_001290039, intron 2 of 26)	322563	NM_001128929	6092	Hs.13305	NM_002942	ENSG00000185008	ROBO2	SAX3	roundabout guidance receptor 2	protein-coding
53071	chrX	149631653	149632330	+	0	NA	promoter-TSS (NM_032508)	promoter-TSS (NM_032508)	-79	NM_032508	84548	Hs.522172	NM_032508	ENSG00000269556	TMEM185A	CXorf13|FAM11A|FRAXF|ee3	transmembrane protein 185A	protein-coding
45565	chr7	124414981	124415481	+	0	NA	Intergenic	Intergenic	-63135	NR_110180	101928211	Hs.131334	NR_110180		LOC101928211	-	uncharacterized LOC101928211	ncRNA
3823	chr1	240149333	240149912	+	0	NA	intron (NM_020066, intron 2 of 17)	intron (NM_020066, intron 2 of 17)	57737	NM_020066	56776	Hs.24889	NM_020066	ENSG00000155816	FMN2	-	formin 2	protein-coding
48356	chr8	106450331	106450836	+	0	NA	intron (NM_001198532, intron 1 of 15)	intron (NM_001198532, intron 1 of 15)	2659	NM_001198532	55074	Hs.127286	NM_018002	ENSG00000164830	OXR1	Nbla00307|TLDC3	oxidation resistance 1	protein-coding
25712	chr2	225415714	225416214	+	0	NA	intron (NM_020864, intron 2 of 5)	intron (NM_020864, intron 2 of 5)	15078	NM_020864	57624	Hs.224409	NM_020864	ENSG00000144460	NYAP2	KIAA1486	neuronal tyrosine-phosphorylated phosphoinositide-3-kinase adaptor 2	protein-coding
38662	chr5	153512278	153512832	+	0	NA	intron (NM_001258020, intron 3 of 16)	L3|LINE|CR1	20383	NM_001258022	2890	Hs.519693	NM_000827	ENSG00000155511	GRIA1	GLUH1|GLUR1|GLURA|GluA1|HBGR1	glutamate ionotropic receptor AMPA type subunit 1	protein-coding
2500	chr1	161523638	161524207	+	0	NA	promoter-TSS (NM_002155)	promoter-TSS (NM_002155)	-618	NM_002155	3310	Hs.654614	NM_002155	ENSG00000173110	HSPA6	HSP70B'	heat shock protein family A (Hsp70) member 6	protein-coding
351	chr1	20363533	20364033	+	0	NA	intron (NR_033887, intron 10 of 11)	intron (NR_033887, intron 10 of 11)	65011	NR_033887	339505	Hs.633269	NR_033887		LINC01141	-	long intergenic non-protein coding RNA 1141	ncRNA
8691	chr11	111978281	111978810	+	0	NA	intron (NM_033425, intron 1 of 15)	intron (NM_033425, intron 1 of 15)	1236	NM_033425	85458	Hs.655626	NM_033425	ENSG00000150764	DIXDC1	CCD1	DIX domain containing 1	protein-coding
11018	chr12	80620195	80620699	+	0	NA	intron (NM_001145026, intron 32 of 44)	intron (NM_001145026, intron 32 of 44)	-87182	NM_002469	4618	Hs.35937	NM_002469	ENSG00000111046	MYF6	CNM3|MRF4|bHLHc4|myf-6	myogenic factor 6	protein-coding
40456	chr6	43369287	43369923	+	0	NA	promoter-TSS (NM_014345)	promoter-TSS (NM_014345)	-162	NM_014345	24149	Hs.509718	NM_014345	ENSG00000171467	ZNF318	HRIHFB2436|TZF|ZFP318	zinc finger protein 318	protein-coding
26794	chr20	32271465	32272179	+	0	NA	Intergenic	Intergenic	-5829	NM_004798	9371	Hs.369670	NM_004798	ENSG00000101350	KIF3B	FLA8|HH0048|KLP-11	kinesin family member 3B	protein-coding
21027	chr19	19138209	19138709	+	0	NA	promoter-TSS (NM_017814)	promoter-TSS (NM_017814)	42	NM_001256766	54929	Hs.631629	NM_017814	ENSG00000064545	TMEM161A	AROS-29	transmembrane protein 161A	protein-coding
38413	chr5	143552678	143553178	+	0	NA	Intergenic	Intergenic	-117416	NM_001018075	2908	Hs.122926	NM_000176	ENSG00000113580	NR3C1	GCCR|GCR|GCRST|GR|GRL	nuclear receptor subfamily 3 group C member 1	protein-coding
24834	chr2	182422805	182423306	+	0	NA	intron (NM_001003683, intron 2 of 14)	intron (NM_001003683, intron 2 of 14)	3993	NM_001258313	5136	Hs.191046	NM_005019	ENSG00000115252	PDE1A	CAM-PDE-1A|HCAM-1|HCAM1|HSPDE1A	phosphodiesterase 1A	protein-coding
9127	chr11	131763951	131764635	+	0	NA	intron (NM_001352006, intron 2 of 9)	intron (NM_001352006, intron 2 of 9)	-100737	NR_126159	101929637	Hs.730330	NM_207432	ENSG00000224795	NTM-AS1	C11orf39	NTM antisense RNA 1	ncRNA
46847	chr8	26600584	26601270	+	0	NA	intron (NM_001386, intron 3 of 13)	intron (NM_001386, intron 3 of 13)	22522	NM_001244604	1808	Hs.593187	NM_001386	ENSG00000092964	DPYSL2	CRMP-2|CRMP2|DHPRP2|DRP-2|DRP2|N2A3|ULIP-2|ULIP2	dihydropyrimidinase like 2	protein-coding
51434	chrGL000224.1	2061	2561	+	0	NA	NA	NA	NA	NA
13254	chr13	75963178	75963686	+	0	NA	Intergenic	Intergenic	-28300	NR_047491	100861545	Hs.638962	NR_047491	ENSG00000261206	LINC00561	-	long intergenic non-protein coding RNA 561	ncRNA
48549	chr8	119690244	119690754	+	0	NA	Intergenic	Intergenic	-16923	NM_001330600	5168	Hs.190977	NM_006209	ENSG00000136960	ENPP2	ATX|ATX-X|AUTOTAXIN|LysoPLD|NPP2|PD-IALPHA|PDNP2	ectonucleotide pyrophosphatase/phosphodiesterase 2	protein-coding
33350	chr4	53021668	53022198	+	0	NA	intron (NM_152540, intron 5 of 8)	intron (NM_152540, intron 5 of 8)	159605	NM_023940	65997	Hs.8035	NM_023940	ENSG00000128045	RASL11B	-	RAS like family 11 member B	protein-coding
26712	chr20	26163012	26163603	+	0	NA	Intergenic	LTR1A2|LTR|ERV1	44971	NR_030386	724033		NR_030386	ENSG00000284419	MIR663A	MIR663|MIRN663|hsa-mir-663|hsa-mir-663a|mir-663a	microRNA 663a	ncRNA
11052	chr12	81692017	81692517	+	0	NA	intron (NM_001220476, intron 2 of 31)	MLT1F2|LTR|ERVL-MaLR	66240	NM_001220476	8499	Hs.506216	NM_003625	ENSG00000139220	PPFIA2	-	PTPRF interacting protein alpha 2	protein-coding
28102	chr22	23802791	23803355	+	0	NA	intron (NM_001317946, intron 4 of 8).2	intron (NM_001317946, intron 4 of 8).2	16142	NM_001317946	6598	Hs.534350	NM_003073	ENSG00000099956	SMARCB1	BAF47|CSS3|INI1|MRD15|PPP1R144|RDT|RTPS1|SNF5|SNF5L1|SWNTS1|Sfh1p|Snr1|hSNFS	SWI/SNF related, matrix associated, actin dependent regulator of chromatin, subfamily b, member 1	protein-coding
8322	chr11	84437547	84438092	+	0	NA	intron (NM_001351275, intron 5 of 25)	intron (NM_001351275, intron 5 of 25)	-120480	NM_001206769	1740	Hs.367656	NM_001364	ENSG00000150672	DLG2	PPP1R58|PSD-93|PSD93|chapsyn-110	discs large MAGUK scaffold protein 2	protein-coding
18081	chr17	18411158	18411666	+	0	NA	non-coding (NR_104343, exon 1 of 2)	non-coding (NR_104343, exon 1 of 2)	253	NR_104343	400579	Hs.375092	NR_104343	ENSG00000220161	LINC02076	-	long intergenic non-protein coding RNA 2076	ncRNA
31640	chr3	160399013	160399922	+	0	NA	promoter-TSS (NM_001190241)	promoter-TSS (NM_001190241)	65	NM_020800	57560	Hs.478095	NM_020800	ENSG00000068885	IFT80	ATD2|SRTD2|WDR56	intraflagellar transport 80	protein-coding
36345	chr5	47347863	47348363	+	0	NA	Intergenic	ALR/Alpha|Satellite|centr	-1651995	NM_021072	348980	Hs.353176	NM_021072	ENSG00000164588	HCN1	BCNG-1|BCNG1|EIEE24|HAC-2	hyperpolarization activated cyclic nucleotide gated potassium channel 1	protein-coding
50610	chr9	101692452	101692952	+	0	NA	intron (NM_133445, intron 1 of 8)	intron (NM_133445, intron 1 of 8)	45878	NM_133445	116443	Hs.654783	NM_133445	ENSG00000198785	GRIN3A	GluN3A|NMDAR-L|NR3A	glutamate ionotropic receptor NMDA type subunit 3A	protein-coding
46929	chr8	29432591	29433234	+	0	NA	Intergenic	Intergenic	-82162	NM_001394	1846	Hs.417962	NM_001394	ENSG00000120875	DUSP4	HVH2|MKP-2|MKP2|TYP	dual specificity phosphatase 4	protein-coding
37572	chr5	112907039	112907539	+	0	NA	intron (NM_005669, intron 2 of 4)	intron (NM_005669, intron 2 of 4)	15045	NM_005669	7905	Hs.429608	NM_005669	ENSG00000129625	REEP5	C5orf18|D5S346|DP1|TB2|YOP1|Yip2e	receptor accessory protein 5	protein-coding
36981	chr5	79020970	79021470	+	0	NA	non-coding (NR_104002, exon 12 of 12)	non-coding (NR_104002, exon 12 of 12)	-35277	NM_198709	411	Hs.149103	NM_000046	ENSG00000113273	ARSB	ASB|G4S|MPS6	arylsulfatase B	protein-coding
41356	chr6	99301921	99302421	+	0	NA	intron (NR_144463, intron 4 of 5)	MLT1F2|LTR|ERVL-MaLR	47484	NM_032511	84553	Hs.573245	NM_032511	ENSG00000146267	FAXC	C6orf168|dJ273F20	failed axon connections homolog	protein-coding
19807	chr18	40120296	40120796	+	0	NA	Intergenic	Intergenic	54260	NR_110791	101927900	Hs.385522	NR_110791	ENSG00000261715	LINC01477	-	long intergenic non-protein coding RNA 1477	ncRNA
38773	chr5	159062080	159062580	+	0	NA	intron (NM_182708, intron 5 of 14)	intron (NM_182708, intron 5 of 14)	37432	NM_001324101	1879	Hs.573143	NM_024007	ENSG00000164330	EBF1	COE1|EBF|O/E-1|OLF1	early B cell factor 1	protein-coding
51847	chrX	14032318	14032830	+	0	NA	Intergenic	Intergenic	-2658	NM_001042480	54960	Hs.592237	NM_017856	ENSG00000046647	GEMIN8	FAM51A1	gem nuclear organelle associated protein 8	protein-coding
3108	chr1	202688289	202688789	+	0	NA	intron (NM_177402, intron 1 of 8)	intron (NM_177402, intron 1 of 8)	21884	NM_177402	127833	Hs.25422	NM_177402	ENSG00000143858	SYT2	CMS7|MYSPC|SytII	synaptotagmin 2	protein-coding
43592	chr7	30799170	30799684	+	0	NA	intron (NR_037598, intron 7 of 19)	intron (NR_037598, intron 7 of 19)	28010	NM_032222	84182	Hs.660192	NM_032222	ENSG00000106125	MINDY4	C7orf67|FAM188B	MINDY lysine 48 deubiquitinase 4	protein-coding
34234	chr4	111717855	111718355	+	0	NA	Intergenic	Intergenic	-427292	NM_152400	132720	Hs.23439	NM_152400	ENSG00000174749	FAM241A	C4orf32	family with sequence similarity 241 member A	protein-coding
16782	chr16	3152677	3153193	+	0	NA	Intergenic	tRNA-Arg-AGG|tRNA|tRNA	8644	NR_132322	197350	Hs.434132	NR_132322	ENSG00000228146	CASP16P	CASP16	caspase 16, pseudogene	pseudo
2461	chr1	160117808	160118373	+	0	NA	intron (NM_000702, intron 1 of 22)	intron (NM_000702, intron 1 of 22)	2360	NM_000702	477	Hs.34114	NM_000702	ENSG00000018625	ATP1A2	FHM2|MHP2	ATPase Na+/K+ transporting subunit alpha 2	protein-coding
49564	chr9	20394876	20395376	+	0	NA	intron (NM_001286691, intron 5 of 10)	intron (NM_001286691, intron 5 of 10)	16112	NR_039684	100616229		NR_039684	ENSG00000263790	MIR4473	-	microRNA 4473	ncRNA
22484	chr2	46666176	46666676	+	0	NA	Intergenic	Intergenic	-32534	NM_014011	9655	Hs.468426	NM_014011	ENSG00000171150	SOCS5	CIS6|CISH6|Cish5|SOCS-5	suppressor of cytokine signaling 5	protein-coding
14563	chr14	58427485	58428234	+	0	NA	promoter-TSS (NM_001304491)	promoter-TSS (NM_001304491)	183	NM_001329943	9786	Hs.232532	NM_014749	ENSG00000100578	KIAA0586	JBTS23|SRTD14|Talpid3	KIAA0586	protein-coding
10636	chr12	62859140	62859640	+	0	NA	intron (NM_020700, intron 1 of 9)	intron (NM_020700, intron 1 of 9)	75495	NM_020700	57460	Hs.435479	NM_020700	ENSG00000111110	PPM1H	ARHCL1|NERPP-2C|URCC2	protein phosphatase, Mg2+/Mn2+ dependent 1H	protein-coding
6880	chr11	6206686	6207237	+	0	NA	intron (NM_173525, intron 1 of 2)	intron (NM_173525, intron 1 of 2)	1393	NM_173525	160298	Hs.278221	NM_173525	ENSG00000180878	C11orf42	-	chromosome 11 open reading frame 42	protein-coding
42326	chr6	146328724	146329227	+	0	NA	intron (NM_001278065, intron 4 of 9)	intron (NM_001278065, intron 4 of 9)	-214717	NM_006834	10981	Hs.287714	NM_006834	ENSG00000118508	RAB32	-	RAB32, member RAS oncogene family	protein-coding
38193	chr5	138575184	138575959	+	0	NA	promoter-TSS (NM_004134)	promoter-TSS (NM_004134)	58	NM_004134	3313	Hs.184233	NM_004134	ENSG00000113013	HSPA9	CRP40|CSA|EVPLS|GRP-75|GRP75|HEL-S-124m|HSPA9B|MOT|MOT2|MTHSP75|PBP74|SAAN|SIDBA4	heat shock protein family A (Hsp70) member 9	protein-coding
22857	chr2	66695271	66695771	+	0	NA	TTS (NR_110156)	TTS (NR_110156)	7706	NR_110264	101927577	Hs.380543	NR_110264	ENSG00000237179	LINC01797	-	long intergenic non-protein coding RNA 1797	ncRNA
24576	chr2	171307417	171307917	+	0	NA	Intergenic	Intergenic	-76353	NM_001136554	9874	Hs.744917	NM_012290	ENSG00000198586	TLK1	PKU-beta	tousled like kinase 1	protein-coding
35250	chr4	181528528	181529028	+	0	NA	Intergenic	Intergenic	-263749	NR_149139	101928679	Hs.149643	NR_149139		LINC02500	-	long intergenic non-protein coding RNA 2500	ncRNA
31637	chr3	160224949	160226001	+	0	NA	promoter-TSS (NM_001168214)	promoter-TSS (NM_001168214)	-161	NM_001168214	401097	Hs.729755	NM_001168214	ENSG00000180044	C3orf80	-	chromosome 3 open reading frame 80	protein-coding
44426	chr7	72438323	72439031	+	0	NA	Intergenic	Intergenic	-26302	NM_031468	83698	Hs.592750	NM_031468	ENSG00000183166	CALN1	CABP8	calneuron 1	protein-coding
36764	chr5	68818790	68819297	+	0	NA	Intergenic	LTR33|LTR|ERVL	210884	NR_130778	101928885	Hs.630474	NR_130778		LINC02198	-	long intergenic non-protein coding RNA 2198	ncRNA
7033	chr11	12077564	12078064	+	0	NA	Intergenic	LTR33|LTR|ERVL	-32762	NM_001346299	9645	Hs.501928	NM_014632	ENSG00000133816	MICAL2	MICAL-2|MICAL2PV1|MICAL2PV2	microtubule associated monooxygenase, calponin and LIM domain containing 2	protein-coding
48710	chr8	126066821	126067322	+	0	NA	Intergenic	Intergenic	-115874	NR_038446	100130231	Hs.729642	NR_038446	ENSG00000245164	LINC00861	-	long intergenic non-protein coding RNA 861	ncRNA
34649	chr4	141743950	141744450	+	0	NA	Intergenic	L1MA8|LINE|L1	107604	NM_000585	3600	Hs.168132	NM_000585	ENSG00000164136	IL15	IL-15	interleukin 15	protein-coding
37109	chr5	87389719	87390219	+	0	NA	intron (NM_002890, intron 24 of 24)	MER5A1|DNA|hAT-Charlie	22935	NM_001199189	902	Hs.292524	NM_001239	ENSG00000134480	CCNH	CAK|CycH|p34|p37	cyclin H	protein-coding
33705	chr4	81351580	81352090	+	0	NA	Intergenic	Intergenic	120093	NM_001300735	153020	Hs.591696	NM_152545	ENSG00000138670	RASGEF1B	GPIG4	RasGEF domain family member 1B	protein-coding
41671	chr6	113381950	113382466	+	0	NA	Intergenic	Intergenic	51239	NR_149098	105377957	Hs.25088	NR_149098	ENSG00000232316	LINC02518	-	long intergenic non-protein coding RNA 2518	ncRNA
3230	chr1	205812952	205813570	+	0	NA	promoter-TSS (NM_173854)	promoter-TSS (NM_173854)	-65	NM_173854	254428	Hs.20274	NM_173854	ENSG00000133065	SLC41A1	MgtE	solute carrier family 41 member 1	protein-coding
32251	chr3	192372616	192373116	+	0	NA	intron (NM_004113, intron 2 of 5)	L2a|LINE|L2	36183	NM_021032	2257	Hs.390250	NM_004113	ENSG00000114279	FGF12	EIEE47|FGF12B|FHF1	fibroblast growth factor 12	protein-coding
36682	chr5	65133423	65134212	+	0	NA	Intergenic	Intergenic	348103	NM_197941	11174	Hs.482291	NM_197941	ENSG00000049192	ADAMTS6	ADAM-TS 6|ADAM-TS6|ADAMTS-6	ADAM metallopeptidase with thrombospondin type 1 motif 6	protein-coding
51539	chrKI270709.1	1409	2159	+	0	NA	NA	NA	NA	NA
13554	chr13	98172666	98173420	+	0	NA	intron (NM_001001715, intron 1 of 2)	intron (NM_001001715, intron 1 of 2)	4224	NM_178861	140432	Hs.296045	NM_178861	ENSG00000139797	RNF113B	RNF161|ZNF183L1|bA10G5.1	ring finger protein 113B	protein-coding
53135	chrX	153609777	153610277	+	0	NA	Intergenic	Intergenic	10687	NR_131982	105373383	Hs.547831	NR_131982	ENSG00000260081	LOC105373383	-	uncharacterized LOC105373383	ncRNA
32577	chr4	6548403	6549015	+	0	NA	intron (NM_001206994, intron 1 of 9)	ERV3-16A3_LTR|LTR|ERVL	6969	NM_001206995	5522	Hs.479069	NM_020416	ENSG00000074211	PPP2R2C	B55-GAMMA|B55gamma|IMYPNO|IMYPNO1|PR52|PR55G	protein phosphatase 2 regulatory subunit Bgamma	protein-coding
19966	chr18	47149922	47150822	+	0	NA	intron (NM_032124, intron 1 of 6)	CpG	128	NM_032124	84064	Hs.465041	NM_032124	ENSG00000167220	HDHD2	3110052N05Rik|HEL-S-301	haloacid dehalogenase like hydrolase domain containing 2	protein-coding
30107	chr3	77042860	77043372	+	0	NA	intron (NM_001290039, intron 1 of 26)	intron (NM_001290039, intron 1 of 26)	2973	NM_001290040	6092	Hs.13305	NM_002942	ENSG00000185008	ROBO2	SAX3	roundabout guidance receptor 2	protein-coding
19771	chr18	38445362	38445930	+	0	NA	Intergenic	Intergenic	788511	NR_036202	100422857		NR_036202	ENSG00000266530	MIR4318	-	microRNA 4318	ncRNA
9387	chr12	4978699	4979214	+	0	NA	Intergenic	Intergenic	-64963	NM_002234	3741	Hs.150208	NM_002234	ENSG00000130037	KCNA5	ATFB7|HCK1|HK2|HPCN1|KV1.5|PCN1	potassium voltage-gated channel subfamily A member 5	protein-coding
32061	chr3	185028995	185029495	+	0	NA	intron (NM_001009921, intron 45 of 46)	intron (NM_001009921, intron 45 of 46)	123803	NM_001025266	285382	Hs.245793	NM_001025266	ENSG00000187068	C3orf70	-	chromosome 3 open reading frame 70	protein-coding
15310	chr14	96796973	96797552	+	0	NA	promoter-TSS (NM_003384)	promoter-TSS (NM_003384)	-85	NM_003384	7443	Hs.422662	NM_003384	ENSG00000100749	VRK1	PCH1|PCH1A	vaccinia related kinase 1	protein-coding
32344	chr3	196081824	196082683	+	0	NA	promoter-TSS (NM_001313965)	promoter-TSS (NM_001313965)	-92	NM_001313965	7037	Hs.529618	NM_003234	ENSG00000072274	TFRC	CD71|IMD46|T9|TFR|TFR1|TR|TRFR|p90	transferrin receptor	protein-coding
26215	chr20	5910904	5912092	+	0	NA	5' UTR (NM_001819, exon 1 of 5)	5' UTR (NM_001819, exon 1 of 5)	170	NM_001819	1114	Hs.516874	NM_001819	ENSG00000089199	CHGB	SCG1	chromogranin B	protein-coding
46478	chr8	10352468	10353080	+	0	NA	intron (NM_012331, intron 5 of 5)	intron (NM_012331, intron 5 of 5)	-121791	NR_120604	101929191	Hs.595262	NR_120604	ENSG00000253641	LINCR-0001	-	uncharacterized LINCR-0001	ncRNA
27052	chr20	46217319	46217819	+	0	NA	intron (NM_021248, intron 4 of 11)	(ACAC)n|Simple_repeat|Simple_repeat	90929	NM_021248	64405	Hs.472861	NM_021248	ENSG00000149654	CDH22	C20orf25|dJ998H6.1	cadherin 22	protein-coding
17427	chr16	70269983	70270483	+	0	NA	exon (NM_001605, exon 6 of 21)	exon (NM_001605, exon 6 of 21)	-18303	NM_058219	118460	Hs.660633	NM_058219	ENSG00000223496	EXOSC6	EAP4|MTR3|Mtr3p|hMtr3p|p11	exosome component 6	protein-coding
50077	chr9	74887466	74887966	+	0	NA	promoter-TSS (NM_001177310)	promoter-TSS (NM_001177310)	4	NM_001177310	140803	Hs.272225	NM_017662	ENSG00000119121	TRPM6	CHAK2|HMGX|HOMG|HOMG1|HSH	transient receptor potential cation channel subfamily M member 6	protein-coding
41201	chr6	90367941	90368480	+	0	NA	Intergenic	Intergenic	55468	NR_039671	100616109		NR_039671	ENSG00000266760	MIR4464	mir-4464	microRNA 4464	ncRNA
644	chr1	36188097	36188597	+	0	NA	Intergenic	Intergenic	-32294	NM_001270895	27095	Hs.523131	NM_014408	ENSG00000054116	TRAPPC3	BET3	trafficking protein particle complex 3	protein-coding
53077	chrX	150450809	150451341	+	0	NA	intron (NM_001177465, intron 2 of 4)	intron (NM_001177465, intron 2 of 4)	5621	NM_005491	10046	Hs.20136	NM_005491	ENSG00000013619	MAMLD1	CG1|CXorf6|F18|HYSP2	mastermind like domain containing 1	protein-coding
3360	chr1	211135279	211135779	+	0	NA	Intergenic	Intergenic	-1414	NM_172362	3756	Hs.553187	NM_002238	ENSG00000143473	KCNH1	EAG|EAG1|Kv10.1|TMBTS|ZLS1|h-eag|hEAG1	potassium voltage-gated channel subfamily H member 1	protein-coding
46063	chr7	149670220	149670736	+	0	NA	Intergenic	L1MEg|LINE|L1	-44533	NM_032534	84626	Hs.299560	NM_032534	ENSG00000133619	KRBA1	-	KRAB-A domain containing 1	protein-coding
48746	chr8	128269396	128269920	+	0	NA	Intergenic	Intergenic	119542	NR_031613	100302281		NR_031613	ENSG00000221261	MIR1208	MIRN1208|hsa-mir-1208	microRNA 1208	ncRNA
5308	chr10	66982728	66983611	+	0	NA	non-coding (NR_111911, exon 2 of 7)	non-coding (NR_111911, exon 2 of 7)	28984	NR_111911	101928961	Hs.687014	NR_111911		LOC101928961	-	uncharacterized LOC101928961	ncRNA
25201	chr2	202091520	202092020	+	0	NA	intron (NM_001277372, intron 3 of 23)	intron (NM_001277372, intron 3 of 23)	18517	NM_001277372	100652824	Hs.686898	NM_001080445	ENSG00000182329	KIAA2012	-	KIAA2012	protein-coding
50274	chr9	86035252	86035827	+	0	NA	exon (NM_177937, exon 8 of 10)	exon (NM_177937, exon 8 of 10)	64056	NM_016548	51280	Hs.494337	NM_016548	ENSG00000135052	GOLM1	C9orf155|GOLPH2|GP73|HEL46|PSEC0257|bA379P1.3	golgi membrane protein 1	protein-coding
18633	chr17	51046620	51047127	+	0	NA	promoter-TSS (NM_001251971)	promoter-TSS (NM_001251971)	95	NM_001251971	9043	Hs.463439	NM_003971	ENSG00000008294	SPAG9	CT89|HLC-6|HLC4|HLC6|JIP-4|JIP4|JLP|PHET|PIG6	sperm associated antigen 9	protein-coding
18188	chr17	26494423	26494923	+	0	NA	Intergenic	ALR/Alpha|Satellite|centr	594568	NR_135673	105371703	Hs.649918	NR_135673		LOC105371703	-	uncharacterized LOC105371703	ncRNA
34773	chr4	151015075	151016039	+	0	NA	promoter-TSS (NM_001199282)	promoter-TSS (NM_001199282)	-60	NM_006726	987	Hs.480938	NM_006726	ENSG00000198589	LRBA	BGL|CDC4L|CVID8|LAB300|LBA	LPS responsive beige-like anchor protein	protein-coding
1802	chr1	111754866	111755859	+	0	NA	promoter-TSS (NM_007204)	promoter-TSS (NM_007204)	147	NR_125963	101928718	Hs.715034	NR_125963	ENSG00000284830	LOC101928718	-	uncharacterized LOC101928718	ncRNA
42332	chr6	146398671	146399218	+	0	NA	exon (NM_001278064, exon 7 of 8)	exon (NM_001278064, exon 7 of 8)	-144748	NM_006834	10981	Hs.287714	NM_006834	ENSG00000118508	RAB32	-	RAB32, member RAS oncogene family	protein-coding
32997	chr4	31045669	31046171	+	0	NA	intron (NM_001173523, intron 2 of 2)	intron (NM_001173523, intron 2 of 2)	-125224	NR_125935	102723778	Hs.210739	NR_125935	ENSG00000251182	LINC02497	-	long intergenic non-protein coding RNA 2497	ncRNA
29157	chr3	28104675	28105435	+	0	NA	Intergenic	Intergenic	-136578	NM_001331187	152100	Hs.444724	NM_182523	ENSG00000187118	CMC1	C3orf68	C-X9-C motif containing 1	protein-coding
15049	chr14	80987371	80987871	+	0	NA	intron (NM_001018036, intron 1 of 8)	intron (NM_001018036, intron 1 of 8)	32096	NM_000369	7253	Hs.160411	NM_000369	ENSG00000165409	TSHR	CHNG1|LGR3|hTSHR-I	thyroid stimulating hormone receptor	protein-coding
14130	chr14	26939744	26940255	+	0	NA	Intergenic	Intergenic	31357	NR_036193	100423019		NR_036193	ENSG00000265165	MIR4307	-	microRNA 4307	ncRNA
2273	chr1	150560888	150561725	+	0	NA	TTS (NM_019032)	TTS (NM_019032)	9377	NR_036211	100422997		NR_036211	ENSG00000264553	MIR4257	-	microRNA 4257	ncRNA
49463	chr9	15248483	15249064	+	0	NA	intron (NM_152574, intron 2 of 19)	intron (NM_152574, intron 2 of 19)	1427	NM_001168342	158219	Hs.563630	NM_152574	ENSG00000155158	TTC39B	C9orf52	tetratricopeptide repeat domain 39B	protein-coding
39578	chr6	11809898	11810427	+	0	NA	Intergenic	Intergenic	-31115	NM_032744	84830	Hs.126409	NM_032744	ENSG00000111863	ADTRP	AIG1L|C6orf105|dJ413H6.1	androgen dependent TFPI regulating protein	protein-coding
9207	chr12	66364	66994	+	0	NA	promoter-TSS (NM_001170738)	promoter-TSS (NM_001170738)	-204	NM_001170738	440073	Hs.536319	NM_015232	ENSG00000120645	IQSEC3	-	IQ motif and Sec7 domain 3	protein-coding
24416	chr2	163074626	163075126	+	0	NA	Intergenic	Intergenic	-236129	NM_033272	90134	Hs.657413	NM_033272	ENSG00000184611	KCNH7	ERG3|HERG3|Kv11.3	potassium voltage-gated channel subfamily H member 7	protein-coding
41307	chr6	96391678	96392188	+	0	NA	Intergenic	Intergenic	-129893	NM_015323	23376	Hs.149367	NM_015323	ENSG00000014123	UFL1	KIAA0776|Maxer|NLBP|RCAD	UFM1 specific ligase 1	protein-coding
3330	chr1	209860271	209860771	+	0	NA	Intergenic	Intergenic	32554	NM_014388	27042	Hs.194754	NM_014388	ENSG00000117597	UTP25	C1orf107|DEF|DIEXF|DJ434O14.5	UTP25, small subunit processor component	protein-coding
22608	chr2	51781645	51782188	+	0	NA	intron (NR_135237, intron 6 of 10)	intron (NR_135237, intron 6 of 10)	-588732	NR_135239	105374596		NR_135239	ENSG00000225444	LINC01867	-	long intergenic non-protein coding RNA 1867	ncRNA
17861	chr17	2790466	2790966	+	0	NA	intron (NM_001330058, intron 1 of 24)	intron (NM_001330058, intron 1 of 24)	-5722	NM_015085	23108	Hs.499659	NM_015085	ENSG00000132359	RAP1GAP2	GARNL4|RAP1GA3	RAP1 GTPase activating protein 2	protein-coding
52670	chrX	107894033	107894533	+	0	NA	TTS (NR_110395)	TTS (NR_110395)	41697	NR_110395	101928335	Hs.657090	NR_110395	ENSG00000236064	LOC101928335	-	uncharacterized LOC101928335	ncRNA
26786	chr20	31992053	31992571	+	0	NA	intron (NM_001011718, intron 1 of 2)	intron (NM_001011718, intron 1 of 2)	-16075	NR_106988
36594	chr5	60366446	60366946	+	0	NA	intron (NM_001349243, intron 1 of 16)	MER91A|DNA|hAT-Tip100	-121017	NR_024617	25859	Hs.146312	NM_001039499	ENSG00000152931	PART1	NCRNA00206	prostate androgen-regulated transcript 1 (non-protein coding)	ncRNA
51275	chr9	133792959	133793459	+	0	NA	intron (NM_003371, intron 11 of 26)	intron (NM_003371, intron 11 of 26)	-53254	NM_007101	1757	Hs.198003	NM_007101	ENSG00000123453	SARDH	BPR-2|DMGDHL1|SAR|SARD|SDH	sarcosine dehydrogenase	protein-coding
32418	chr4	337286	337905	+	0	NA	promoter-TSS (NM_003441)	promoter-TSS (NM_003441)	-184	NM_001348280	7700	Hs.654355	NM_003441	ENSG00000131127	ZNF141	D4S90|pHZ-44	zinc finger protein 141	protein-coding
29750	chr3	56769145	56769645	+	0	NA	intron (NM_019555, intron 2 of 9)	intron (NM_019555, intron 2 of 9)	6322	NM_001128616	50650	Hs.476402	NM_019555	ENSG00000163947	ARHGEF3	GEF3|STA3|XPLN	Rho guanine nucleotide exchange factor 3	protein-coding
25765	chr2	228082999	228083593	+	0	NA	intron (NM_030623, intron 3 of 10)	L1PA8|LINE|L1	98349	NM_030623	80309	Hs.436306	NM_030623	ENSG00000153820	SPHKAP	SKIP	SPHK1 interactor, AKAP domain containing	protein-coding
19554	chr18	28050524	28051024	+	0	NA	intron (NM_001792, intron 2 of 15)	L4_C_Mam|LINE|RTE-X	-14189	NM_001308176	1000	Hs.464829	NM_001792	ENSG00000170558	CDH2	CD325|CDHN|CDw325|NCAD	cadherin 2	protein-coding
14735	chr14	65833240	65833740	+	0	NA	Intergenic	Intergenic	362388	NR_030355	693210		NR_030355	ENSG00000207781	MIR625	MIRN625|hsa-mir-625	microRNA 625	ncRNA
4857	chr10	43264949	43265502	+	0	NA	intron (NM_145313, intron 1 of 12)	intron (NM_145313, intron 1 of 12)	1694	NM_145313	221002	Hs.125293	NM_145313	ENSG00000198915	RASGEF1A	CG4853	RasGEF domain family member 1A	protein-coding
4828	chr10	41905522	41906022	+	0	NA	Intergenic	(AATGG)n|Simple_repeat|Simple_repeat	462273	NR_024380	441666	Hs.255729	NR_024380	ENSG00000215146	LOC441666	-	zinc finger protein 91 pseudogene	pseudo
47405	chr8	57748835	57749475	+	0	NA	non-coding (NR_134276, exon 2 of 2)	non-coding (NR_134276, exon 2 of 2)	3006	NR_134276	286178	Hs.255156	NR_134276	ENSG00000254139	LOC286178	-	uncharacterized LOC286178	ncRNA
9231	chr12	644729	645239	+	0	NA	non-coding (NR_122124, exon 5 of 5)	non-coding (NR_122124, exon 5 of 5)	-1299	NM_001294346	4815	Hs.655804	NM_016533	ENSG00000171840	NINJ2	-	ninjurin 2	protein-coding
38675	chr5	154302130	154302690	+	0	NA	intron (NM_198321, intron 3 of 11)	intron (NM_198321, intron 3 of 11)	-44696	NR_031626	100302181		NR_031626	ENSG00000221430	MIR1294	MIRN1294|hsa-mir-1294|mir-1294	microRNA 1294	ncRNA
7503	chr11	35847452	35847970	+	0	NA	Intergenic	Intergenic	-96270	NM_174902	143458	Hs.745134	NM_174902	ENSG00000179241	LDLRAD3	LRAD3	low density lipoprotein receptor class A domain containing 3	protein-coding
52929	chrX	135066122	135066624	+	0	NA	Intergenic	LTR13_|LTR|ERVK	-14182	NM_001134321	26071	Hs.460924	NM_015582	ENSG00000203950	RTL8A	CXX1b|FAM127B|MAR8A|SIRH6	retrotransposon Gag like 8A	protein-coding
24007	chr2	142130032	142131581	+	0	NA	5' UTR (NM_018557, exon 1 of 91)	5' UTR (NM_018557, exon 1 of 91)	895	NM_018557	53353	Hs.656461	NM_018557	ENSG00000168702	LRP1B	LRP-1B|LRP-DIT|LRPDIT	LDL receptor related protein 1B	protein-coding
21275	chr19	36378877	36379461	+	0	NA	promoter-TSS (NM_001297619)	promoter-TSS (NM_001297619)	34	NM_020917	57677	Hs.35524	NM_020917	ENSG00000142065	ZFP14	ZNF531	ZFP14 zinc finger protein	protein-coding
10766	chr12	70186371	70186986	+	0	NA	Intergenic	Intergenic	-56316	NM_014515	4848	Hs.133350	NM_014515	ENSG00000111596	CNOT2	CDC36|HSPC131|NOT2|NOT2H	CCR4-NOT transcription complex subunit 2	protein-coding
2001	chr1	120844089	120844969	+	0	NA	Intergenic	CpG	6456	NR_104086	101954277		NR_104086	ENSG00000275538	RNVU1-19	RNU1-126|RNU1-147|RNVU1-13|vU1.13|vU1.19	RNA, variant U1 small nuclear 19	snRNA
46768	chr8	22164388	22164888	+	0	NA	promoter-TSS (NM_001199)	promoter-TSS (NM_001199)	-502	NM_006129	649	Hs.1274	NM_001199	ENSG00000168487	BMP1	OI13|PCOLC|PCP|PCP2|TLD	bone morphogenetic protein 1	protein-coding
50980	chr9	122159375	122160138	+	0	NA	promoter-TSS (NM_001318195)	promoter-TSS (NM_001318195)	63	NM_014222	4702	Hs.495039	NM_014222	ENSG00000119421	NDUFA8	CI-19KD|CI-PGIV|PGIV	NADH:ubiquinone oxidoreductase subunit A8	protein-coding
47559	chr8	64368142	64368642	+	0	NA	non-coding (NR_125826, exon 1 of 5)	non-coding (NR_125826, exon 1 of 5)	166	NR_125826	102724623	Hs.586375	NR_125826	ENSG00000253554	LOC102724623	-	uncharacterized LOC102724623	ncRNA
4357	chr10	16274848	16275360	+	0	NA	Intergenic	L2a|LINE|L2	-161839	NM_001261837	9317	Hs.444321	NM_030664	ENSG00000165983	PTER	HPHRP|RPR-1	phosphotriesterase related	protein-coding
10291	chr12	50924385	50925270	+	0	NA	promoter-TSS (NM_014033)	promoter-TSS (NM_014033)	76	NM_014033	25840	Hs.711113	NM_014033	ENSG00000185432	METTL7A	AAM-B	methyltransferase like 7A	protein-coding
52669	chrX	107849637	107850137	+	0	NA	intron (NM_012216, intron 2 of 9)	intron (NM_012216, intron 2 of 9)	24033	NM_052817	11043	Hs.12256	NM_012216	ENSG00000080561	MID2	FXY2|MRX101|RNF60|TRIM1	midline 2	protein-coding
22190	chr2	28392188	28393066	+	0	NA	promoter-TSS (NM_005253)	promoter-TSS (NM_005253)	-285	NM_005253	2355	Hs.220971	NM_005253	ENSG00000075426	FOSL2	FRA2	FOS like 2, AP-1 transcription factor subunit	protein-coding
38326	chr5	141880832	141881352	+	0	NA	Intergenic	(CTGTAG)n|Simple_repeat|Simple_repeat	-2682	NM_032420	5097	Hs.79769	NM_002587	ENSG00000156453	PCDH1	PC42|PCDH42	protocadherin 1	protein-coding
22002	chr2	19811944	19812682	+	0	NA	Intergenic	Intergenic	-56541	NR_033875	400946	Hs.289062	NR_033875	ENSG00000228784	LINC00954	-	long intergenic non-protein coding RNA 954	ncRNA
46883	chr8	27592140	27592643	+	0	NA	Intergenic	CpG	18360	NR_106902	102465508		NR_106902	ENSG00000284280	MIR6843	hsa-mir-6843	microRNA 6843	ncRNA
39634	chr6	13795023	13795534	+	0	NA	intron (NM_001031713, intron 6 of 8)	intron (NM_001031713, intron 6 of 8)	19282	NM_001031713	63933	Hs.214043	NM_022102	ENSG00000050393	MCUR1	C6orf79|CCDC90A|FMP32	mitochondrial calcium uniporter regulator 1	protein-coding
30857	chr3	127694298	127694810	+	0	NA	intron (NM_001003794, intron 7 of 7)	intron (NM_001003794, intron 7 of 7)	21616	NR_033429	80325	Hs.107812	NM_032548	ENSG00000114626	ABTB1	BPOZ|BTB3|BTBD21|EF1ABP|PP2259	ankyrin repeat and BTB domain containing 1	protein-coding
14680	chr14	64202694	64203214	+	0	NA	exon (NM_015180, exon 100 of 115)	exon (NM_015180, exon 100 of 115)	-11187	NM_182913	23224	Hs.745014	NM_015180	ENSG00000054654	SYNE2	EDMD5|KASH2|NUA|NUANCE|Nesp2|Nesprin-2|SYNE-2|TROPH	spectrin repeat containing nuclear envelope protein 2	protein-coding
41943	chr6	128107627	128108131	+	0	NA	intron (NM_002844, intron 7 of 29).2	intron (NM_002844, intron 7 of 29).2	80014	NR_125849	101928140	Hs.656779	NR_125849		LOC101928140	-	uncharacterized LOC101928140	ncRNA
16889	chr16	13919774	13920308	+	0	NA	promoter-TSS (NM_005236)	promoter-TSS (NM_005236)	-116	NM_005236	2072	Hs.567265	NM_005236	ENSG00000175595	ERCC4	ERCC11|FANCQ|RAD1|XFEPS|XPF	ERCC excision repair 4, endonuclease catalytic subunit	protein-coding
33331	chr4	52659012	52659646	+	0	NA	promoter-TSS (NM_022832)	promoter-TSS (NM_022832)	6	NM_001286767	64854	Hs.7966	NM_022832	ENSG00000109189	USP46	-	ubiquitin specific peptidase 46	protein-coding
12364	chr13	26051770	26052288	+	0	NA	promoter-TSS (NM_001007538)	promoter-TSS (NM_001007538)	-969	NM_001007538	387914	Hs.433791	NM_001007538	ENSG00000180730	SHISA2	C13orf13|PRO28631|TMEM46|WGAR9166|bA398O19.2|hShisa	shisa family member 2	protein-coding
26517	chr20	18587649	18588158	+	0	NA	promoter-TSS (NM_001318043)	promoter-TSS (NM_001318043)	10	NM_001318043	92675	Hs.659442	NM_080820	ENSG00000125821	DTD1	C20orf88|DTD|DUE-B|DUEB|HARS2|pqn-68	D-tyrosyl-tRNA deacylase 1	protein-coding
13244	chr13	75803171	75803681	+	0	NA	intron (NM_001330583, intron 5 of 28)	intron (NM_001330583, intron 5 of 28)	42765	NM_015842	4008	Hs.207631	NM_005358	ENSG00000136153	LMO7	FBX20|FBXO20|LMO7b|LOMP	LIM domain 7	protein-coding
44492	chr7	75358767	75359360	+	0	NA	promoter-TSS (NR_130940).2	promoter-TSS (NR_130940).2	-25	NR_130940	100101440	Hs.292996	NR_130940		PMS2P7	PMS2L15|PMS2LP2|PMSR7	PMS1 homolog 2, mismatch repair system component pseudogene 7	pseudo
4669	chr10	28677165	28677665	+	0	NA	promoter-TSS (NM_012342)	promoter-TSS (NM_012342)	-80	NM_012342	25805	Hs.533336	NM_012342	ENSG00000095739	BAMBI	NMA	BMP and activin membrane bound inhibitor	protein-coding
48753	chr8	129535707	129536223	+	0	NA	intron (NR_130917, intron 1 of 3)	intron (NR_130917, intron 1 of 3)	39053	NR_130919	137196	Hs.679457	NR_130917	ENSG00000229140	CCDC26	RAM	CCDC26 long non-coding RNA	ncRNA
45756	chr7	134341766	134342266	+	0	NA	Intergenic	Intergenic	-24941	NM_032826	84912	Hs.490181	NM_032826	ENSG00000205060	SLC35B4	YEA|YEA4	solute carrier family 35 member B4	protein-coding
22036	chr2	21042784	21043299	+	0	NA	intron (NM_000384, intron 2 of 28)	intron (NM_000384, intron 2 of 28)	1032	NM_000384	338	Hs.120759	NM_000384	ENSG00000084674	APOB	FLDB|LDLCQ4|apoB-100|apoB-48	apolipoprotein B	protein-coding
53111	chrX	151720522	151721123	+	0	NA	intron (NM_033085, intron 2 of 4)	intron (NM_033085, intron 2 of 4)	4786	NM_033085	89885	Hs.301960	NM_033085	ENSG00000147378	FATE1	CT43|FATE	fetal and adult testis expressed 1	protein-coding
42429	chr6	150876466	150877075	+	0	NA	intron (NR_146720, intron 2 of 28)	intron (NR_146720, intron 2 of 28)	10323	NM_001350492	25902	Hs.591343	NM_015440	ENSG00000120254	MTHFD1L	FTHFSDC1|MTC1THFS|dJ292B18.2	methylenetetrahydrofolate dehydrogenase (NADP+ dependent) 1 like	protein-coding
21123	chr19	26734496	26734996	+	0	NA	Intergenic	ALR/Alpha|Satellite|centr	-1058685	NR_146735	101927151	Hs.567934	NR_110687	ENSG00000267575	LOC101927151	-	uncharacterized LOC101927151	ncRNA
44386	chr7	70634013	70634566	+	0	NA	intron (NM_001127231, intron 5 of 17)	L2a|LINE|L2	-498248	NM_022479	64409	Hs.488591	NM_022479	ENSG00000185274	GALNT17	GALNACT17|GALNT16|GALNT20|GALNTL3|GalNAc-T17|GalNAc-T19|GalNAc-T5L|WBSCR17	polypeptide N-acetylgalactosaminyltransferase 17	protein-coding
27698	chr21	34592040	34592592	+	0	NA	intron (NM_004414, intron 1 of 3)	intron (NM_004414, intron 1 of 3)	21527	NM_001285389	1827	Hs.282326	NM_004414	ENSG00000159200	RCAN1	ADAPT78|CSP1|DSC1|DSCR1|MCIP1|RCN1	regulator of calcineurin 1	protein-coding
5173	chr10	60606730	60607230	+	0	NA	intron (NM_001204403, intron 2 of 43)	MamRTE1|LINE|RTE-BovB	-34024	NM_001204404	288	Hs.499725	NM_001149	ENSG00000151150	ANK3	ANKYRIN-G|MRT37	ankyrin 3	protein-coding
53163	chrX	154389730	154390297	+	0	NA	Intergenic	CpG	-8052	NM_001256580	6134	Hs.534404	NM_006013	ENSG00000147403	RPL10	AUTSX5|DXS648|DXS648E|L10|MRXS35|NOV|QM	ribosomal protein L10	protein-coding
5245	chr10	63711368	63711871	+	0	NA	Intergenic	Intergenic	-189544	NM_001322258	221037	Hs.413416	NM_004241	ENSG00000171988	JMJD1C	KDM3C|TRIP-8|TRIP8	jumonji domain containing 1C	protein-coding
3171	chr1	204633654	204634154	+	0	NA	intron (NM_201630, intron 1 of 1)	intron (NM_201630, intron 1 of 1)	51449	NM_006338	10446	Hs.26312	NM_006338	ENSG00000170382	LRRN2	FIGLER7|GAC1|LRANK1|LRRN5	leucine rich repeat neuronal 2	protein-coding
427	chr1	25573477	25574003	+	0	NA	Intergenic	Intergenic	30155	NM_015627	26119	Hs.590911	NM_015627	ENSG00000157978	LDLRAP1	ARH|ARH1|ARH2|FHCB1|FHCB2	low density lipoprotein receptor adaptor protein 1	protein-coding
5121	chr10	59908381	59908881	+	0	NA	Intergenic	Intergenic	-1975	NM_005436	8030	Hs.591360	NM_005436	ENSG00000108091	CCDC6	D10S170|H4|PTC|TPC|TST1	coiled-coil domain containing 6	protein-coding
6593	chr10	124630351	124631114	+	0	NA	intron (NM_014661, intron 4 of 4)	intron (NM_014661, intron 4 of 4)	-73296	NR_120631	101927944	Hs.437448	NR_120630		FAM53B-AS1	-	FAM53B antisense RNA 1	ncRNA
26883	chr20	36236179	36236679	+	0	NA	promoter-TSS (NM_001271874)	promoter-TSS (NM_001271874)	12	NM_001271874	25980	Hs.11314	NM_015511	ENSG00000131043	AAR2	C20orf4|CGI-23	AAR2 splicing factor homolog	protein-coding
48875	chr8	134288653	134289186	+	0	NA	Intergenic	MER11D|LTR|ERVK	-309152	NR_002438	594840	Hs.626298	NR_002438	ENSG00000248492	ZFAT-AS1	NCRNA00070|SAS-ZFAT|ZFAT-AS|ZFATAS	ZFAT antisense RNA 1	ncRNA
31618	chr3	159865267	159865767	+	0	NA	intron (NM_001197109, intron 1 of 6)	intron (NM_001197109, intron 1 of 6)	25656	NM_001197109	29970	Hs.134665	NM_014575	ENSG00000151967	SCHIP1	SCHIP-1	schwannomin interacting protein 1	protein-coding
30198	chr3	84737858	84738358	+	0	NA	intron (NR_033860, intron 11 of 20)	intron (NR_033860, intron 11 of 20)	131467	NR_033860	440970	Hs.411049	NR_033860	ENSG00000242641	LINC00971	-	long intergenic non-protein coding RNA 971	ncRNA
51341	chr9	136944458	136944978	+	0	NA	promoter-TSS (NM_000606)	promoter-TSS (NM_000606)	36	NM_018998	54461	Hs.522507	NM_018998	ENSG00000159069	FBXW5	Fbw5	F-box and WD repeat domain containing 5	protein-coding
13802	chr13	107715253	107715936	+	0	NA	intron (NM_001080396, intron 1 of 2)	Charlie10|DNA|hAT-Charlie	119864	NR_046848	100874375	Hs.653972	NR_046848		FAM155A-IT1	-	FAM155A intronic transcript 1	ncRNA
35602	chr5	6602456	6602968	+	0	NA	intron (NM_017755, intron 17 of 18)	intron (NM_017755, intron 17 of 18)	19436	NR_024424	255167	Hs.435515	NR_024423	ENSG00000250056	LINC01018	SRHC	long intergenic non-protein coding RNA 1018	ncRNA
14686	chr14	64387877	64388632	+	0	NA	5' UTR (NM_005956, exon 1 of 28)	5' UTR (NM_005956, exon 1 of 28)	213	NM_005956	4522	Hs.652308	NM_005956	ENSG00000100714	MTHFD1	CIMAH|MTHFC|MTHFD	methylenetetrahydrofolate dehydrogenase, cyclohydrolase and formyltetrahydrofolate synthetase 1	protein-coding
45886	chr7	141537006	141537506	+	0	NA	Intergenic	AluSq2|SINE|Alu	-14022	NM_018238	55750	Hs.743318	NM_018238	ENSG00000006530	AGK	CATC5|CTRCT38|MTDPS10|MULK	acylglycerol kinase	protein-coding
25495	chr2	216930630	216931159	+	0	NA	Intergenic	MLT1J1|LTR|ERVL-MaLR	60122	NR_130782	101928327	Hs.350698	NR_130782	ENSG00000223874	LINC01921	-	long intergenic non-protein coding RNA 1921	ncRNA
38382	chr5	142945262	142945762	+	0	NA	intron (NR_146198, intron 11 of 22)	L3|LINE|CR1	-76602	NR_046680	100874239	Hs.570896	NR_046680	ENSG00000226272	ARHGAP26-AS1	-	ARHGAP26 antisense RNA 1	ncRNA
28470	chr22	50146715	50147215	+	0	NA	promoter-TSS (NM_001164106)	promoter-TSS (NM_001164106)	-90	NM_001164106	54456	Hs.62880	NM_018995	ENSG00000073146	MOV10L1	CHAMP|DJ402G11.8	Mov10 RISC complex RNA helicase like 1	protein-coding
42082	chr6	135939140	135939783	+	0	NA	intron (NM_018945, intron 1 of 12)	intron (NM_018945, intron 1 of 12)	87765	NM_018945	27115	Hs.744230	NM_018945	ENSG00000171408	PDE7B	bA472E5.1	phosphodiesterase 7B	protein-coding
21439	chr19	47428141	47428752	+	0	NA	3' UTR (NM_015063, exon 10 of 10)	3' UTR (NM_015063, exon 10 of 10)	-6213	NM_001346148	56917	Hs.380923	NM_020160	ENSG00000105419	MEIS3	MRG2	Meis homeobox 3	protein-coding
26222	chr20	6053984	6054498	+	0	NA	promoter-TSS (NM_152611)	promoter-TSS (NM_152611)	-161	NM_152611	164312	Hs.149133	NM_152611	ENSG00000125872	LRRN4	C20orf75|NLRR-4|NLRR4|dJ1056H1.1	leucine rich repeat neuronal 4	protein-coding
22070	chr2	24827532	24828046	+	0	NA	intron (NM_004036, intron 14 of 21)	intron (NM_004036, intron 14 of 21)	-34407	NM_001013663	391356	Hs.406607	NM_001013663	ENSG00000184924	PTRHD1	C2orf79	peptidyl-tRNA hydrolase domain containing 1	protein-coding
47459	chr8	60412444	60412952	+	0	NA	intron (NR_103854, intron 1 of 2)	intron (NR_103854, intron 1 of 2)	1120	NR_103854	100505532	Hs.720321	NR_103854		LINC01301	-	long intergenic non-protein coding RNA 1301	ncRNA
42908	chr7	866994	867521	+	0	NA	intron (NM_001130965, intron 16 of 18)	intron (NM_001130965, intron 16 of 18)	-9297	NM_015949	51608	Hs.107387	NM_015949	ENSG00000239857	GET4	C7orf20|CEE|CGI-20|TRC35	golgi to ER traffic protein 4	protein-coding
20734	chr19	3057104	3057711	+	0	NA	intron (NM_198970, intron 3 of 6)	intron (NM_198970, intron 3 of 6)	4966	NM_001130	166	Hs.515053	NM_001130	ENSG00000104964	AES	AES-1|AES-2|ESP1|GRG|GRG5|Grg-5|TLE5	amino-terminal enhancer of split	protein-coding
46913	chr8	28711337	28711864	+	0	NA	intron (NR_073468, intron 1 of 4)	intron (NR_073468, intron 1 of 4)	10127	NM_001440	2137	Hs.491354	NM_001440	ENSG00000012232	EXTL3	BOTV|EXTL1L|EXTR1|ISDNA|REGR|RPR	exostosin like glycosyltransferase 3	protein-coding
43011	chr7	4744894	4745445	+	0	NA	intron (NM_001037165, intron 2 of 8)	intron (NM_001037165, intron 2 of 8)	-30462	NM_014855	9907	Hs.558440	NM_014855	ENSG00000242802	AP5Z1	KIAA0415|SPG48|zeta	adaptor related protein complex 5 subunit zeta 1	protein-coding
43614	chr7	31443302	31443816	+	0	NA	Intergenic	Intergenic	-70512	NM_001257967	223075	Hs.224269	NM_194300	ENSG00000180347	CCDC129	-	coiled-coil domain containing 129	protein-coding
48895	chr8	134538967	134539578	+	0	NA	intron (NM_001289394, intron 12 of 16)	intron (NM_001289394, intron 12 of 16)	-58799	NR_002438	594840	Hs.626298	NR_002438	ENSG00000248492	ZFAT-AS1	NCRNA00070|SAS-ZFAT|ZFAT-AS|ZFATAS	ZFAT antisense RNA 1	ncRNA
39651	chr6	14117274	14117774	+	0	NA	promoter-TSS (NM_004233)	promoter-TSS (NM_004233)	-110	NM_001040280	9308	Hs.595133	NM_004233	ENSG00000112149	CD83	BL11|HB15	CD83 molecule	protein-coding
51304	chr9	135376408	135376908	+	0	NA	Intergenic	LTR16|LTR|ERVL	33409	NM_173520	157927	Hs.559511	NM_173520		C9orf62	-	chromosome 9 open reading frame 62	protein-coding
32334	chr3	195863003	195863503	+	0	NA	TTS (NM_005781)	TTS (NM_005781)	-2849	NR_134939	101929697	Hs.551750	NR_134939		LINC01983	-	long intergenic non-protein coding RNA 1983	ncRNA
13899	chr13	113320481	113320981	+	0	NA	intron (NM_005561, intron 6 of 8)	intron (NM_005561, intron 6 of 8)	23577	NM_005561	3916	Hs.494419	NM_005561	ENSG00000185896	LAMP1	CD107a|LAMPA|LGP120	lysosomal associated membrane protein 1	protein-coding
21112	chr19	26364783	26365283	+	0	NA	Intergenic	ALR/Alpha|Satellite|centr	-1428398	NR_146735	101927151	Hs.567934	NR_110687	ENSG00000267575	LOC101927151	-	uncharacterized LOC101927151	ncRNA
45499	chr7	122572551	122573356	+	0	NA	intron (NM_001009571, intron 7 of 27)	L4_B_Mam|LINE|RTE-X	126201	NM_139175	168433	Hs.126730	NM_139175	ENSG00000188050	RNF133	-	ring finger protein 133	protein-coding
42895	chr7	262746	263253	+	0	NA	Intergenic	Intergenic	70030	NM_020223	56975	Hs.134742	NM_020223	ENSG00000177706	FAM20C	DMP-4|DMP4|G-CK|GEF-CK|RNS	FAM20C, golgi associated secretory pathway kinase	protein-coding
37424	chr5	103139204	103139718	+	0	NA	intron (NM_001345878, intron 5 of 28)	L1MA3|LINE|L1	19213	NM_001345875	23262	Hs.212046	NM_015216	ENSG00000145725	PPIP5K2	CFAP160|HISPPD1|IP7K2|VIP2	diphosphoinositol pentakisphosphate kinase 2	protein-coding
35318	chr4	184537333	184538449	+	0	NA	promoter-TSS (NR_147158)	promoter-TSS (NR_147158)	-308	NR_147158	105377585	Hs.519127	NR_147158	ENSG00000271538	LINC02427	-	long intergenic non-protein coding RNA 2427	ncRNA
19050	chr17	79839212	79839712	+	0	NA	promoter-TSS (NM_003655)	promoter-TSS (NM_003655)	-48	NM_003655	8535	Hs.405046	NM_003655	ENSG00000141582	CBX4	NBP16|PC2	chromobox 4	protein-coding
23421	chr2	102841177	102841689	+	0	NA	Intergenic	Intergenic	54289	NR_135562	105373518	Hs.738351	NR_135562	ENSG00000277527	LINC01796	-	long intergenic non-protein coding RNA 1796	ncRNA
51082	chr9	127793282	127793804	+	0	NA	Intergenic	Intergenic	7517	NM_001261	1025	Hs.150423	NM_001261	ENSG00000136807	CDK9	C-2k|CDC2L4|CTK1|PITALRE|TAK	cyclin dependent kinase 9	protein-coding
44733	chr7	87312207	87312716	+	0	NA	Intergenic	Intergenic	33031	NR_015381	11257	Hs.274329	NM_007233	ENSG00000182165	TP53TG1	LINC00096|NCRNA00096|P53TG1|P53TG1-D|TP53AP1	TP53 target 1 (non-protein coding)	ncRNA
41491	chr6	105991732	105992232	+	0	NA	Intergenic	Intergenic	-94338	NM_001198	639	Hs.436023	NM_001198	ENSG00000057657	PRDM1	BLIMP1|PRDI-BF1	PR/SET domain 1	protein-coding
28933	chr3	17233268	17233774	+	0	NA	intron (NM_001349077, intron 17 of 21)	intron (NM_001349077, intron 17 of 21)	300325	NR_037465	100500913		NR_037465	ENSG00000283885	MIR3714	-	microRNA 3714	ncRNA
1435	chr1	90721369	90721878	+	0	NA	Intergenic	Intergenic	-4386	NM_020063	343472	Hs.451956	NM_020063	ENSG00000143032	BARHL2	-	BarH like homeobox 2	protein-coding
31468	chr3	150865196	150865775	+	0	NA	Intergenic	Intergenic	25575	NM_001351281	646951	Hs.380222	NM_001351281		MINDY4B	C3orf76|FAM188B2	MINDY family member 4B	protein-coding
27338	chr21	10269699	10270584	+	0	NA	Intergenic	HSATI|Satellite|Satellite	-143379	NM_001187	574	Hs.545789	NM_001187		BAGE	BAGE1|CT2.1	B melanoma antigen	protein-coding
483	chr1	27321847	27322350	+	0	NA	promoter-TSS (NR_037580)	promoter-TSS (NR_037580)	-47	NM_032125	84065	Hs.469171	NM_032125	ENSG00000186501	TMEM222	C1orf160	transmembrane protein 222	protein-coding
38527	chr5	149357305	149358707	+	0	NA	promoter-TSS (NM_001301054)	promoter-TSS (NM_001301054)	-1	NM_024028	78991	Hs.644397	NM_024028	ENSG00000145882	PCYOX1L	-	prenylcysteine oxidase 1 like	protein-coding
4145	chr10	7913120	7913620	+	0	NA	intron (NM_031923, intron 2 of 6)	intron (NM_031923, intron 2 of 6)	94866	NM_031923	83860	Hs.527688	NM_031923	ENSG00000165632	TAF3	TAF140|TAFII-140|TAFII140	TATA-box binding protein associated factor 3	protein-coding
45066	chr7	102270223	102270725	+	0	NA	intron (NM_181500, intron 14 of 22)	(CCTCCAG)n|Simple_repeat|Simple_repeat	-14588	NM_020979	10603	Hs.489448	NM_020979	ENSG00000160999	SH2B2	APS	SH2B adaptor protein 2	protein-coding
39061	chr5	172100789	172101303	+	0	NA	intron (NM_005990, intron 7 of 18)	MIR|SINE|MIR	87296	NM_005990	6793	Hs.744005	NM_005990	ENSG00000072786	STK10	LOK|PRO2729	serine/threonine kinase 10	protein-coding
28059	chr22	21623561	21624061	+	0	NA	non-coding (NR_046082, exon 4 of 4)	non-coding (NR_046082, exon 4 of 4)	6240	NM_001017964	150223	Hs.355952	NM_001017964	ENSG00000161179	YDJC	-	YdjC chitooligosaccharide deacetylase homolog	protein-coding
13892	chr13	113044346	113044871	+	0	NA	intron (NM_001320815, intron 3 of 30)	intron (NM_001320815, intron 3 of 30)	42894	NM_001320817	23263	Hs.170422	NM_024979	ENSG00000126217	MCF2L	ARHGEF14|DBS|OST	MCF.2 cell line derived transforming sequence like	protein-coding
1540	chr1	95072406	95073271	+	0	NA	exon (NM_001305242, exon 1 of 5)	exon (NM_001305242, exon 1 of 5)	113	NR_131032	199857	Hs.408927	NM_144988	ENSG00000172339	ALG14	CMS15	ALG14, UDP-N-acetylglucosaminyltransferase subunit	protein-coding
38311	chr5	141764014	141764514	+	0	NA	Intergenic	(TGGA)n|Simple_repeat|Simple_repeat	-82031	NM_022481	64411	Hs.726187	NM_022481	ENSG00000120318	ARAP3	CENTD3|DRAG1	ArfGAP with RhoGAP domain, ankyrin repeat and PH domain 3	protein-coding
42604	chr6	157313978	157314484	+	0	NA	intron (NM_018452, intron 3 of 3)	intron (NM_018452, intron 3 of 3)	10028	NM_018452	729515	Hs.157212	NM_018452	ENSG00000215712	TMEM242	BM033|C6orf35	transmembrane protein 242	protein-coding
27069	chr20	46582612	46583114	+	0	NA	intron (NM_022829, intron 9 of 12)	intron (NM_022829, intron 9 of 12)	-32289	NM_080721	128506	Hs.526636	NM_080721	ENSG00000149635	OCSTAMP	C20orf123|OC-STAMP|dJ257E24.3	osteoclast stimulatory transmembrane protein	protein-coding
21855	chr2	10326180	10327109	+	0	NA	intron (NM_134421, intron 1 of 5)	intron (NM_134421, intron 1 of 5)	-3519	NM_001258357	3241	Hs.580427	NM_002149	ENSG00000115756	HPCAL1	BDR1|HLP2|VILIP-3	hippocalcin like 1	protein-coding
34322	chr4	115024742	115025242	+	0	NA	intron (NM_022569, intron 2 of 13)	MSTD|LTR|ERVL-MaLR	88884	NM_022569	64579	Hs.591700	NM_022569	ENSG00000138653	NDST4	N-HSST|N-HSST 4|NDST-4|NHSST4	N-deacetylase and N-sulfotransferase 4	protein-coding
7983	chr11	65040663	65041272	+	0	NA	promoter-TSS (NM_013299)	promoter-TSS (NM_013299)	63	NM_013299	29901	Hs.23642	NM_013299	ENSG00000168061	SAC3D1	HSU79266|SHD1	SAC3 domain containing 1	protein-coding
51957	chrX	19595426	19595926	+	0	NA	intron (NM_001024666, intron 8 of 16)	intron (NM_001024666, intron 8 of 16)	75325	NM_001353897	30011	Hs.726365	NM_031892	ENSG00000147010	SH3KBP1	CD2BP3|CIN85|GIG10|HSB-1|HSB1|MIG18	SH3 domain containing kinase binding protein 1	protein-coding
26892	chr20	36744649	36745149	+	0	NA	intron (NM_022477, intron 1 of 14)	intron (NM_022477, intron 1 of 14)	1239	NM_032013	57446	Hs.437338	NM_022477	ENSG00000101079	NDRG3	-	NDRG family member 3	protein-coding
5218	chr10	63208921	63209421	+	0	NA	exon (NM_001318154, exon 9 of 26)	exon (NM_001318154, exon 9 of 26)	60052	NM_001318153	221037	Hs.413416	NM_004241	ENSG00000171988	JMJD1C	KDM3C|TRIP-8|TRIP8	jumonji domain containing 1C	protein-coding
7758	chr11	48109261	48109761	+	0	NA	intron (NM_001098503, intron 1 of 8)	intron (NM_001098503, intron 1 of 8)	12729	NR_036119	100423000		NR_036119	ENSG00000263693	MIR3161	-	microRNA 3161	ncRNA
22065	chr2	24084183	24084813	+	0	NA	promoter-TSS (NM_001206802)	promoter-TSS (NM_001206802)	-167	NM_001206802	9540	Hs.50649	NM_004881	ENSG00000115129	TP53I3	PIG3	tumor protein p53 inducible protein 3	protein-coding
42835	chr6	167284824	167285324	+	0	NA	Intergenic	Intergenic	-6241	NM_001143947	54346	Hs.567508	NM_018974	ENSG00000112494	UNC93A	Unc-93A|dJ366N23.1|dJ366N23.2	unc-93 homolog A	protein-coding
40959	chr6	79421595	79422198	+	0	NA	Intergenic	Intergenic	-108512	NR_130915	80078		NR_130915		LCAL1	onco-lncRNA-27	lung cancer associated lncRNA 1	ncRNA
2080	chr1	124717829	124718329	+	0	NA	Intergenic	ALR/Alpha|Satellite|centr	3198967	NR_003955	647121	Hs.697682	NR_003955	ENSG00000231752	EMBP1	-	embigin pseudogene 1	pseudo
23525	chr2	110126088	110126588	+	0	NA	intron (NM_207181, intron 18 of 19)	intron (NM_207181, intron 18 of 19)	-9772	NM_005434	7851	Hs.185055	NM_005434	ENSG00000144063	MALL	BENE	mal, T cell differentiation protein like	protein-coding
24156	chr2	152432211	152433091	+	0	NA	intron (NM_052905, intron 1 of 25)	intron (NM_052905, intron 1 of 25)	97414	NM_052905	114793	Hs.654630	NM_052905	ENSG00000157827	FMNL2	FHOD2	formin like 2	protein-coding
11996	chr12	122974356	122975468	+	0	NA	promoter-TSS (NM_001304833)	promoter-TSS (NM_001304833)	209	NM_001304835	79676	Hs.524817	NM_024623	ENSG00000111325	OGFOD2	-	2-oxoglutarate and iron dependent oxygenase domain containing 2	protein-coding
2416	chr1	156751450	156752100	+	0	NA	promoter-TSS (NM_004494)	promoter-TSS (NM_004494)	-24	NM_004494	3068	Hs.743948	NM_004494	ENSG00000143321	HDGF	HMG1L2	heparin binding growth factor	protein-coding
49054	chr8	140598435	140598935	+	0	NA	intron (NM_001164623, intron 1 of 17)	intron (NM_001164623, intron 1 of 17)	36861	NM_012154	27161	Hs.660189	NM_012154	ENSG00000123908	AGO2	CASC7|EIF2C2|LINC00980|PPD|Q10	argonaute 2, RISC catalytic component	protein-coding
34601	chr4	140186640	140187449	+	0	NA	Intergenic	Intergenic	-32965	NM_018717	55534	Hs.586165	NM_018717	ENSG00000196782	MAML3	CAGH3|ERDA3|GDN|MAM-2|MAM2|TNRC3	mastermind like transcriptional coactivator 3	protein-coding
21753	chr2	6588228	6588728	+	0	NA	Intergenic	Intergenic	45309	NR_110500	102800315	Hs.729713	NR_110498	ENSG00000236172	LINC01246	-	long intergenic non-protein coding RNA 1246	ncRNA
17627	chr16	81035556	81036066	+	0	NA	promoter-TSS (NM_015251)	promoter-TSS (NM_015251)	-42	NM_015251	23300	Hs.16349	NM_015251	ENSG00000166454	ATMIN	ASCIZ|ZNF822	ATM interactor	protein-coding
39353	chr6	1554975	1555482	+	0	NA	Intergenic	CpG	-50303	NR_125804	101927703	Hs.607964	NR_125804		FOXCUT	LINC01379|TCONS_00011636	FOXC1 upstream transcript (non-protein coding)	ncRNA
23411	chr2	102758390	102758905	+	0	NA	intron (NM_001321343, intron 3 of 6)	L3|LINE|CR1	-3384	NM_144632	130827	Hs.436203	NM_144632	ENSG00000170417	TMEM182	-	transmembrane protein 182	protein-coding
22381	chr2	41840611	41841117	+	0	NA	Intergenic	CpG	-36691	NR_033996	388942	Hs.631883	NR_033996	ENSG00000214691	LINC01913	-	long intergenic non-protein coding RNA 1913	ncRNA
27983	chr22	17931218	17931794	+	0	NA	intron (NM_015241, intron 1 of 31)	intron (NM_015241, intron 1 of 31)	-24620	NM_001136004	57553	Hs.528024	NM_015241	ENSG00000243156	MICAL3	MICAL-3	microtubule associated monooxygenase, calponin and LIM domain containing 3	protein-coding
26951	chr20	40689861	40690425	+	0	NA	promoter-TSS (NM_005461)	promoter-TSS (NM_005461)	-903	NM_005461	9935	Hs.169487	NM_005461	ENSG00000204103	MAFB	DURS3|KRML|MCTO	MAF bZIP transcription factor B	protein-coding
41452	chr6	104321209	104321720	+	0	NA	Intergenic	Intergenic	538082	NM_001321084	57531	Hs.434340	NM_020771	ENSG00000085382	HACE1	SPPRS	HECT domain and ankyrin repeat containing E3 ubiquitin protein ligase 1	protein-coding
30771	chr3	123961123	123961683	+	0	NA	promoter-TSS (NM_022757)	promoter-TSS (NM_022757)	5	NM_022757	64770	Hs.645028	NM_022757	ENSG00000175455	CCDC14	-	coiled-coil domain containing 14	protein-coding
19132	chr18	3869782	3870314	+	0	NA	intron (NM_004746, intron 4 of 12)	MIR1_Amn|SINE|MIR	4205	NM_001242764	9229	Hs.594640	NM_004746	ENSG00000170579	DLGAP1	DAP-1|DAP-1-ALPHA|DAP-1-BETA|DAP1|DLGAP1A|DLGAP1B|GKAP|SAPAP1	DLG associated protein 1	protein-coding
12911	chr13	49146394	49146933	+	0	NA	intron (NM_001079673, intron 8 of 25)	AluSx|SINE|Alu	36360	NM_014923	22862	Hs.508010	NM_014923	ENSG00000102531	FNDC3A	FNDC3|HUGO|bA203I16.1|bA203I16.5	fibronectin type III domain containing 3A	protein-coding
4536	chr10	24115308	24115808	+	0	NA	intron (NM_001098500, intron 2 of 18)	intron (NM_001098500, intron 2 of 18)	-93233	NM_001282767	56243	Hs.445885	NM_019590	ENSG00000120549	KIAA1217	ETL4|SKT	KIAA1217	protein-coding
37703	chr5	116829957	116830473	+	0	NA	Intergenic	LTR33B|LTR|ERVL	-68006	NR_104678	102467223	Hs.570916	NR_104678		LINC02214	-	long intergenic non-protein coding RNA 2214	ncRNA
27553	chr21	29237011	29237663	+	0	NA	intron (NR_027072, intron 1 of 1)	intron (NR_027072, intron 1 of 1)	43843	NR_027072	193629	Hs.720711	NM_138968	ENSG00000215533	LINC00189	C21orf109|NCRNA00189	long intergenic non-protein coding RNA 189	ncRNA
12431	chr13	27632099	27632599	+	0	NA	intron (NM_152705, intron 1 of 2)	intron (NM_152705, intron 1 of 2)	10570	NM_015972	51082	Hs.507584	NM_015972	ENSG00000186184	POLR1D	AC19|POLR1C|RPA16|RPA9|RPAC2|RPC16|RPO1-3|TCS2	RNA polymerase I and III subunit D	protein-coding
23437	chr2	105037687	105038194	+	0	NA	promoter-TSS (NM_182640)	promoter-TSS (NM_182640)	-85	NM_182640	64965	Hs.590900	NM_182640	ENSG00000135972	MRPS9	MRP-S9|RPMS9|S9mt	mitochondrial ribosomal protein S9	protein-coding
41443	chr6	103272957	103273457	+	0	NA	Intergenic	Intergenic	1586339	NM_001321084	57531	Hs.434340	NM_020771	ENSG00000085382	HACE1	SPPRS	HECT domain and ankyrin repeat containing E3 ubiquitin protein ligase 1	protein-coding
22704	chr2	57218134	57218769	+	0	NA	Intergenic	MER52A|LTR|ERV1	-689200	NM_001288837	7444	Hs.715298	NM_006296	ENSG00000028116	VRK2	-	vaccinia related kinase 2	protein-coding
10863	chr12	75390754	75391593	+	0	NA	promoter-TSS (NM_001355030)	promoter-TSS (NM_001355030)	103	NM_001270396	144321	Hs.406728	NM_152436	ENSG00000180481	GLIPR1L2	-	GLIPR1 like 2	protein-coding
49803	chr9	36765819	36766436	+	0	NA	Intergenic	Intergenic	57472	NR_039686	100616289		NR_039686	ENSG00000266255	MIR4475	-	microRNA 4475	ncRNA
22641	chr2	54336701	54337201	+	0	NA	intron (NM_001100396, intron 2 of 4)	intron (NM_001100396, intron 2 of 4)	6017	NM_001100396	129852	Hs.732626	NM_173486	ENSG00000177994	C2orf73	-	chromosome 2 open reading frame 73	protein-coding
24751	chr2	179597210	179597710	+	0	NA	intron (NR_148058, intron 3 of 10)	intron (NR_148058, intron 3 of 10)	-11554	NR_104234	151126	Hs.655005	NM_152520	ENSG00000144331	ZNF385B	ZNF533	zinc finger protein 385B	protein-coding
20924	chr19	13022741	13023281	+	0	NA	promoter-TSS (NM_001271044)	promoter-TSS (NM_001271044)	-960	NM_001271044	4784	Hs.257970	NM_002501	ENSG00000008441	NFIX	CTF|MRSHSS|NF-I/X|NF1-X|NF1A|SOTOS2	nuclear factor I X	protein-coding
40602	chr6	49409872	49410386	+	0	NA	Intergenic	Intergenic	53199	NM_000255	4594	Hs.485527	NM_000255	ENSG00000146085	MUT	MCM	methylmalonyl-CoA mutase	protein-coding
1409	chr1	89987131	89987641	+	0	NA	Intergenic	Intergenic	7580	NR_002830	492303	Hs.550796	NR_002830		GEMIN8P4	-	gem nuclear organelle associated protein 8 pseudogene 4	pseudo
34956	chr4	161167387	161167913	+	0	NA	Intergenic	Intergenic	-855083	NR_125888	101928052	Hs.647993	NR_125888	ENSG00000249419	LOC101928052	-	uncharacterized LOC101928052	ncRNA
5895	chr10	92592737	92593240	+	0	NA	promoter-TSS (NM_004523)	promoter-TSS (NM_004523)	-80	NM_004523	3832	Hs.8878	NM_004523	ENSG00000138160	KIF11	EG5|HKSP|KNSL1|MCLMR|TRIP5	kinesin family member 11	protein-coding
43940	chr7	44559387	44559887	+	0	NA	Intergenic	Intergenic	14901	NM_019082	54606	Hs.654762	NM_019082	ENSG00000136271	DDX56	DDX21|DDX26|NOH61	DEAD-box helicase 56	protein-coding
42359	chr6	147285002	147285502	+	0	NA	intron (NM_001127715, intron 8 of 27)	intron (NM_001127715, intron 8 of 27)	-80638	NR_034115	729178	Hs.557608	NR_034115		STXBP5-AS1	-	STXBP5 antisense RNA 1	ncRNA
24887	chr2	185188317	185189136	+	0	NA	Intergenic	L1M1|LINE|L1	-21654	NR_136319	105373782	Hs.128285	NR_136319		LOC105373782	-	uncharacterized LOC105373782	ncRNA
33889	chr4	89243162	89243920	+	0	NA	TTS (NM_198281)	TTS (NM_198281)	64469	NM_198281	285513	Hs.100912	NM_198281	ENSG00000185477	GPRIN3	GRIN3	GPRIN family member 3	protein-coding
29234	chr3	33425941	33426479	+	0	NA	intron (NM_001128160, intron 1 of 14)	intron (NM_001128160, intron 1 of 14)	14168	NM_014517	7342	Hs.729120	NM_014517	ENSG00000153560	UBP1	LBP-1B|LBP-1a|LBP1A|LBP1B	upstream binding protein 1	protein-coding
47045	chr8	34155134	34155863	+	0	NA	Intergenic	Intergenic	-555392	NM_024025	78986	Hs.8719	NM_024025	ENSG00000133878	DUSP26	DSP-4|DUSP24|LDP-4|MKP-8|MKP8|NATA1|NEAP|SKRP3	dual specificity phosphatase 26	protein-coding
42467	chr6	152552545	152553046	+	0	NA	intron (NM_182961, intron 3 of 145)	intron (NM_182961, intron 3 of 145)	84056	NM_033071	23345	Hs.12967	NM_015293	ENSG00000131018	SYNE1	8B|ARCA1|C6orf98|CPG2|EDMD4|KASH1|MYNE1|Nesp1|SCAR8|dJ45H2.2	spectrin repeat containing nuclear envelope protein 1	protein-coding
34270	chr4	113316711	113317262	+	0	NA	intron (NM_001354265, intron 25 of 44)	intron (NM_001354265, intron 25 of 44)	24147	NM_001354280	287	Hs.620557	NM_001148	ENSG00000145362	ANK2	ANK-2|LQT4|brank-2	ankyrin 2	protein-coding
13105	chr13	61526387	61526887	+	0	NA	Intergenic	LTR1B1|LTR|ERV1	-98691	NR_134946	101926951	Hs.732367	NR_134946	ENSG00000279797	LINC02339	-	long intergenic non-protein coding RNA 2339	ncRNA
45772	chr7	135170267	135170907	+	0	NA	promoter-TSS (NM_001243752)	promoter-TSS (NM_001243752)	-63	NM_001243752	78996	Hs.643113	NM_024033	ENSG00000122783	CYREN	C7orf49|MRI|MRI-2	cell cycle regulator of NHEJ	protein-coding
45507	chr7	122691830	122692351	+	0	NA	intron (NM_001009571, intron 2 of 27)	HERVL18-int|LTR|ERVL	7064	NM_139175	168433	Hs.126730	NM_139175	ENSG00000188050	RNF133	-	ring finger protein 133	protein-coding
39144	chr5	173887600	173888580	+	0	NA	promoter-TSS (NM_001308189)	promoter-TSS (NM_001308189)	-238	NM_001308191	80315	Hs.127126	NM_030627	ENSG00000113742	CPEB4	CPE-BP4|hCPEB-4	cytoplasmic polyadenylation element binding protein 4	protein-coding
37756	chr5	119323461	119323980	+	0	NA	intron (NM_001286815, intron 2 of 2)	intron (NM_001286815, intron 2 of 2)	-9455	NM_001286814	25816	Hs.618488	NM_014350	ENSG00000145779	TNFAIP8	GG2-1|MDC-3.13|NDED|SCC-S2|SCCS2	TNF alpha induced protein 8	protein-coding
17227	chr16	57486222	57486730	+	0	NA	promoter-TSS (NM_018110)	promoter-TSS (NM_018110)	-3	NM_018110	55715	Hs.279832	NM_018110	ENSG00000125170	DOK4	IRS-5|IRS5	docking protein 4	protein-coding
36646	chr5	62778876	62779387	+	0	NA	Intergenic	Intergenic	200396	NM_181506	100130733	Hs.721348	NM_181506	ENSG00000186105	LRRC70	SLRN	leucine rich repeat containing 70	protein-coding
1088	chr1	63523096	63523817	+	0	NA	promoter-TSS (NR_045147)	promoter-TSS (NR_045147)	155	NM_032437	84455	Hs.652324	NM_032437	ENSG00000203965	EFCAB7	-	EF-hand calcium binding domain 7	protein-coding
39362	chr6	1926891	1927391	+	0	NA	intron (NM_001500, intron 7 of 10)	intron (NM_001500, intron 7 of 10)	248850	NM_001253846	2762	Hs.144496	NM_001500	ENSG00000112699	GMDS	GMD|SDR3E1	GDP-mannose 4,6-dehydratase	protein-coding
41636	chr6	111711386	111711932	+	0	NA	intron (NM_153048, intron 3 of 10)	intron (NM_153048, intron 3 of 10)	8403	NM_153047	2534	Hs.390567	NM_002037	ENSG00000010810	FYN	SLK|SYN|p59-FYN	FYN proto-oncogene, Src family tyrosine kinase	protein-coding
52910	chrX	132956999	132957499	+	0	NA	exon (NM_147175, exon 3 of 4)	exon (NM_147175, exon 3 of 4)	4146	NM_001077188	90161	Hs.385956	NM_147175	ENSG00000171004	HS6ST2	-	heparan sulfate 6-O-sulfotransferase 2	protein-coding
979	chr1	56827629	56828199	+	0	NA	Intergenic	Intergenic	-8218	NM_001004303	199920	Hs.437655	NM_001004303	ENSG00000187889	FYB2	ARAP|C1orf168	FYN binding protein 2	protein-coding
15060	chr14	81801782	81802282	+	0	NA	Intergenic	Intergenic	-58894	NR_146498	102724294		NR_146498	ENSG00000258718	LINC02311	-	long intergenic non-protein coding RNA 2311	ncRNA
709	chr1	40649474	40650004	+	0	NA	intron (NM_014747, intron 1 of 7)	intron (NM_014747, intron 1 of 7)	15913	NM_014747	9783	Hs.654808	NM_014747	ENSG00000117016	RIMS3	NIM3|RIM3	regulating synaptic membrane exocytosis 3	protein-coding
48559	chr8	120444900	120445671	+	0	NA	promoter-TSS (NM_022045)	promoter-TSS (NM_022045)	-113	NM_022045	27085	Hs.657656	NM_022045	ENSG00000172167	MTBP	MDM2BP	MDM2 binding protein	protein-coding
24272	chr2	157263160	157263660	+	0	NA	intron (NM_014568, intron 1 of 9)	intron (NM_014568, intron 1 of 9)	5812	NM_001329868	11227	Hs.269027	NM_014568	ENSG00000136542	GALNT5	GALNAC-T5|GALNACT5	polypeptide N-acetylgalactosaminyltransferase 5	protein-coding
49630	chr9	27142240	27142753	+	0	NA	intron (NM_001290078, intron 1 of 20)	intron (NM_001290078, intron 1 of 20)	33355	NM_000459	7010	Hs.89640	NM_000459	ENSG00000120156	TEK	CD202B|GLC3E|TIE-2|TIE2|VMCM|VMCM1	TEK receptor tyrosine kinase	protein-coding
40081	chr6	28940843	28941913	+	0	NA	Intergenic	Intergenic	-2406	NR_103538	729583	Hs.453549	NR_103538		LINC01556	C6orf100|dJ25J6.5	long intergenic non-protein coding RNA 1556	ncRNA
26463	chr20	16661675	16662273	+	0	NA	Intergenic	Intergenic	-67990	NM_003092	6629	Hs.280378	NM_003092	ENSG00000125870	SNRPB2	Msl1|U2B''	small nuclear ribonucleoprotein polypeptide B2	protein-coding
29007	chr3	22176860	22177360	+	0	NA	Intergenic	Intergenic	219971	NR_046876	100874221	Hs.160616	NR_046876	ENSG00000223351	ZNF385D-AS2	-	ZNF385D antisense RNA 2	ncRNA
51205	chr9	131495657	131496157	+	0	NA	3' UTR (NM_013318, exon 31 of 31)	3' UTR (NM_013318, exon 31 of 31)	5421	NR_003050	692093		NR_003050	ENSG00000231587	SNORD62B	U62|U62B	small nucleolar RNA, C/D box 62B	snoRNA
42769	chr6	164396074	164396726	+	0	NA	Intergenic	L1ME1|LINE|L1	425663	NR_131926	105378111		NR_131926		MEAT6	-	melanoma-associated transcript 6	ncRNA
26039	chr2	241589750	241591215	+	0	NA	intron (NM_001164356, intron 4 of 4)	intron (NM_001164356, intron 4 of 4)	27019	NM_001164356	51078	Hs.435759	NM_015963	ENSG00000176946	THAP4	CGI-36|PP238	THAP domain containing 4	protein-coding
11106	chr12	85781669	85782246	+	0	NA	Intergenic	Intergenic	54583	NM_005447	9182	Hs.527881	NM_005447	ENSG00000198774	RASSF9	P-CIP1|PAMCI|PCIP1	Ras association domain family member 9	protein-coding
45671	chr7	130154003	130155116	+	0	NA	Intergenic	Intergenic	12828	NR_149034	100128325	Hs.105944	NR_149033	ENSG00000229196	LOC100128325	-	uncharacterized LOC100128325	ncRNA
43157	chr7	8719050	8719552	+	0	NA	intron (NM_152745, intron 2 of 2)	intron (NM_152745, intron 2 of 2)	285346	NM_152745	30010	Hs.487564	NM_152745	ENSG00000122584	NXPH1	NPH1|Nbla00697	neurexophilin 1	protein-coding
40548	chr6	46876031	46876531	+	0	NA	intron (NM_015234, intron 10 of 20)	intron (NM_015234, intron 10 of 20)	-27190	NR_110658	101926962	Hs.680113	NR_110658		LOC101926962	-	uncharacterized LOC101926962	ncRNA
10381	chr12	53623883	53624407	+	0	NA	intron (NM_001130060, intron 1 of 11)	intron (NM_001130060, intron 1 of 11)	1851	NM_001206683	11016	Hs.12286	NM_006856	ENSG00000170653	ATF7	ATFA	activating transcription factor 7	protein-coding
50671	chr9	106697621	106698415	+	0	NA	Intergenic	Intergenic	81960	NR_104145	100996590	Hs.147110	NR_104145	ENSG00000234323	LINC01505	-	long intergenic non-protein coding RNA 1505	ncRNA
40819	chr6	69279767	69280281	+	0	NA	intron (NM_001704, intron 20 of 31)	intron (NM_001704, intron 20 of 31)	517133	NM_018368	55788	Hs.271643	NM_018368	ENSG00000168216	LMBRD1	C6orf209|LMBD1|MAHCF|NESI	LMBR1 domain containing 1	protein-coding
31075	chr3	134965781	134966309	+	0	NA	intron (NM_004441, intron 3 of 15)	intron (NM_004441, intron 3 of 15)	170788	NM_004441	2047	Hs.116092	NM_004441	ENSG00000154928	EPHB1	ELK|EPHT2|Hek6|NET	EPH receptor B1	protein-coding
3764	chr1	235093743	235094243	+	0	NA	Intergenic	Intergenic	-24175	NR_027454	731656	Hs.702477	NR_027454		LINC01348	-	long intergenic non-protein coding RNA 1348	ncRNA
1707	chr1	109349955	109350455	+	0	NA	intron (NM_001205228, intron 6 of 19)	intron (NM_001205228, intron 6 of 19)	43152	NM_001205228	6272	Hs.485195	NM_002959	ENSG00000134243	SORT1	Gp95|LDLCQ6|NT3|NTR3	sortilin 1	protein-coding
43385	chr7	22445236	22445993	+	0	NA	intron (NM_001164460, intron 4 of 4)	intron (NM_001164460, intron 4 of 4)	54668	NM_001164460	256227	Hs.729825	NM_207342	ENSG00000105889	STEAP1B	-	STEAP family member 1B	protein-coding
34755	chr4	150010472	150010997	+	0	NA	Intergenic	Intergenic	-67540	NM_001040260	166614	Hs.591683	NM_152619	ENSG00000170390	DCLK2	CL2|CLICK-II|CLICK2|CLIK2|DCAMKL2|DCDC3|DCDC3B|DCK2	doublecortin like kinase 2	protein-coding
30555	chr3	113745943	113747326	+	0	NA	promoter-TSS (NM_001308445)	promoter-TSS (NM_001308445)	-335	NM_025146	80218	Hs.372378	NM_025146	ENSG00000121579	NAA50	MAK3|NAT13|NAT13P|NAT5|NAT5P|SAN|hNaa50p	N(alpha)-acetyltransferase 50, NatE catalytic subunit	protein-coding
32614	chr4	7777312	7777812	+	0	NA	non-coding (NR_026892, exon 2 of 2)	non-coding (NR_026892, exon 2 of 2)	23472	NR_026892	84740	Hs.663029	NM_032654	ENSG00000272620	AFAP1-AS1	AFAP1-AS|AFAP1AS	AFAP1 antisense RNA 1	ncRNA
49391	chr9	12775552	12776052	+	0	NA	exon (NM_203403, exon 1 of 2)	exon (NM_203403, exon 1 of 2)	789	NM_203403	286343	Hs.445356	NM_203403	ENSG00000153714	LURAP1L	C9orf150|HYST0841|LRAP35b|bA3L8.2	leucine rich adaptor protein 1 like	protein-coding
46436	chr8	9739987	9740496	+	0	NA	intron (NM_003747, intron 17 of 26)	intron (NM_003747, intron 17 of 26)	-1431	NR_030327	693182		NR_030327	ENSG00000207701	MIR597	MIRN597|hsa-mir-597|mir-597	microRNA 597	ncRNA
23398	chr2	101734397	101734910	+	0	NA	intron (NM_001242560, intron 2 of 30)	intron (NM_001242560, intron 2 of 30)	36577	NM_145687	9448	Hs.701013	NM_004834	ENSG00000071054	MAP4K4	FLH21957|HEL-S-31|HGK|MEKKK4|NIK	mitogen-activated protein kinase kinase kinase kinase 4	protein-coding
8038	chr11	66268222	66268724	+	0	NA	promoter-TSS (NM_030981)	promoter-TSS (NM_030981)	-112	NM_030981	81876	Hs.300816	NM_030981	ENSG00000174903	RAB1B	-	RAB1B, member RAS oncogene family	protein-coding
17110	chr16	48347965	48348465	+	0	NA	exon (NM_031490, exon 14 of 15)	exon (NM_031490, exon 14 of 15)	17658	NM_001006610	6477	Hs.706828	NM_003031	ENSG00000196470	SIAH1	SIAH1A	siah E3 ubiquitin protein ligase 1	protein-coding
10457	chr12	55927686	55928293	+	0	NA	promoter-TSS (NM_001143853)	promoter-TSS (NM_001143853)	-76	NM_032345	84305	Hs.505687	NM_032345	ENSG00000170473	PYM1	PYM|WIBG	PYM homolog 1, exon junction complex associated factor	protein-coding
6189	chr10	103197052	103197559	+	0	NA	Intergenic	Intergenic	-3999	NM_001351197	22978	Hs.97439	NM_012229	ENSG00000076685	NT5C2	GMP|NT5B|PNT5|SPG45|SPG65|cN-II	5'-nucleotidase, cytosolic II	protein-coding
28955	chr3	19247561	19248065	+	0	NA	intron (NM_144633, intron 1 of 15)	intron (NM_144633, intron 1 of 15)	67118	NR_039954	100616291		NR_039954	ENSG00000271898	MIR4791	mir-4791	microRNA 4791	ncRNA
2517	chr1	162560513	162561013	+	0	NA	promoter-TSS (NM_003115)	promoter-TSS (NM_003115)	-677	NM_001324116	6675	Hs.492859	NM_003115	ENSG00000117143	UAP1	AGX|AGX1|AGX2|SPAG2	UDP-N-acetylglucosamine pyrophosphorylase 1	protein-coding
28533	chr3	856244	856744	+	0	NA	Intergenic	L1ME3E|LINE|L1	-236164	NM_001289080	27255	Hs.387300	NM_014461	ENSG00000134115	CNTN6	NB3	contactin 6	protein-coding
7547	chr11	39209912	39210442	+	0	NA	Intergenic	UCON8|DNA|DNA	561319	NR_120553	101928536	Hs.144776	NR_120553	ENSG00000254562	LINC01493	-	long intergenic non-protein coding RNA 1493	ncRNA
26752	chr20	31157586	31158086	+	0	NA	Intergenic	(TGGAA)n|Simple_repeat|Simple_repeat	-99828	NM_001037730	245929	Hs.580793	NM_001037730	ENSG00000215547	DEFB115	DEFB-15	defensin beta 115	protein-coding
34477	chr4	128536608	128537210	+	0	NA	Intergenic	Chap1_Mam|DNA|hAT-Charlie	108893	NR_125882	100507487	Hs.549644	NR_125882	ENSG00000251432	LOC100507487	-	uncharacterized LOC100507487	ncRNA
44873	chr7	93651508	93652145	+	0	NA	Intergenic	LTR33A|LTR|ERVL	-65102	NR_039796	100616206		NR_039796	ENSG00000265423	MIR4652	-	microRNA 4652	ncRNA
19591	chr18	31977207	31977707	+	0	NA	Intergenic	Intergenic	-34329	NM_014939	22878	Hs.202001	NM_014939	ENSG00000153339	TRAPPC8	GSG1|HsT2706|KIAA1012|TRS85	trafficking protein particle complex 8	protein-coding
24668	chr2	175356796	175357393	+	0	NA	Intergenic	MLT1C|LTR|ERVL-MaLR	-175332	NM_001190329	518	Hs.429	NM_001689	ENSG00000154518	ATP5MC3	ATP5G3|P3	ATP synthase membrane subunit c locus 3	protein-coding
21151	chr19	29311226	29311928	+	0	NA	intron (NR_040029, intron 9 of 9)	intron (NR_040029, intron 9 of 9)	-98348	NM_006003	7386	Hs.743307	NM_006003	ENSG00000169021	UQCRFS1	RIP1|RIS1|RISP|UQCR5	ubiquinol-cytochrome c reductase, Rieske iron-sulfur polypeptide 1	protein-coding
20635	chr18	76686668	76687168	+	0	NA	Intergenic	Intergenic	-3111	NR_122073	400661	Hs.514963	NR_122073	ENSG00000276397	LINC01879	-	long intergenic non-protein coding RNA 1879	ncRNA
16934	chr16	21501992	21502612	+	0	NA	promoter-TSS (NR_027155)	promoter-TSS (NR_027155)	-21	NR_027155	100271836	Hs.552700	NR_027155	ENSG00000180747	SMG1P3	-	SMG1 pseudogene 3	pseudo
15095	chr14	88231138	88231646	+	0	NA	intron (NM_138317, intron 3 of 6)	intron (NM_138317, intron 3 of 6)	39519	NM_138318	54207	Hs.560255	NM_021161	ENSG00000100433	KCNK10	K2p10.1|PPP1R97|TREK-2|TREK2	potassium two pore domain channel subfamily K member 10	protein-coding
9882	chr12	29023398	29024159	+	0	NA	Intergenic	Intergenic	-125225	NM_001271783	55711	Hs.684482	NM_018099	ENSG00000064763	FAR2	HEL-S-81|MLSTD1|SDR10E2	fatty acyl-CoA reductase 2	protein-coding
28774	chr3	12489781	12490281	+	0	NA	intron (NM_001145392, intron 2 of 11)	intron (NM_001145392, intron 2 of 11)	5502	NM_001321279	80746	Hs.335550	NM_025265	ENSG00000154743	TSEN2	PCH2B|SEN2|SEN2L	tRNA splicing endonuclease subunit 2	protein-coding
40677	chr6	53359166	53359976	+	0	NA	Intergenic	CpG	-10392	NM_001242828	60481	Hs.520189	NM_021814	ENSG00000012660	ELOVL5	HELO1|SCA38|dJ483K16.1	ELOVL fatty acid elongase 5	protein-coding
22647	chr2	54522646	54523146	+	0	NA	intron (NM_003128, intron 1 of 35)	intron (NM_003128, intron 1 of 35)	-6326	NR_002229	56969	Hs.657366	NM_020217		RPL23AP32	RPL23A_9_220	ribosomal protein L23a pseudogene 32	pseudo
19589	chr18	31931139	31931639	+	0	NA	exon (NM_014939, exon 2 of 29)	exon (NM_014939, exon 2 of 29)	11739	NM_014939	22878	Hs.202001	NM_014939	ENSG00000153339	TRAPPC8	GSG1|HsT2706|KIAA1012|TRS85	trafficking protein particle complex 8	protein-coding
603	chr1	33295976	33296492	+	0	NA	intron (NM_152493, intron 8 of 8)	MER20|DNA|hAT-Charlie	24864	NM_001080438	127550		NM_001080438	ENSG00000184389	A3GALT2	A3GALT2P|IGB3S|IGBS3S	alpha 1,3-galactosyltransferase 2	protein-coding
46528	chr8	11454614	11455163	+	0	NA	intron (NM_053279, intron 1 of 2)	intron (NM_053279, intron 1 of 2)	11879	NM_053279	83648	Hs.124299	NM_053279	ENSG00000154319	FAM167A	C8orf13|D8S265	family with sequence similarity 167 member A	protein-coding
8009	chr11	65662932	65663531	+	0	NA	promoter-TSS (NM_001243985)	promoter-TSS (NM_001243985)	-259	NM_001243985	5970	Hs.502875	NM_021975	ENSG00000173039	RELA	NFKB3|p65	RELA proto-oncogene, NF-kB subunit	protein-coding
25522	chr2	217748976	217749482	+	0	NA	intron (NR_026597, intron 1 of 12)	intron (NR_026597, intron 1 of 12)	7364	NR_026597	729582	Hs.572788	NR_026597		DIRC3	-	disrupted in renal carcinoma 3	ncRNA
90	chr1	6285320	6285861	+	0	NA	intron (NM_181864, intron 7 of 8)	intron (NM_181864, intron 7 of 8)	-24615	NM_207370	387509	Hs.531581	NM_207370	ENSG00000158292	GPR153	PGR1	G protein-coupled receptor 153	protein-coding
4712	chr10	32055324	32055824	+	0	NA	intron (NM_004521, intron 1 of 25)	intron (NM_004521, intron 1 of 25)	869	NM_004521	3799	Hs.327736	NM_004521	ENSG00000170759	KIF5B	HEL-S-61|KINH|KNS|KNS1|UKHC	kinesin family member 5B	protein-coding
16141	chr15	67839776	67840640	+	0	NA	promoter-TSS (NR_104088).5	promoter-TSS (NR_104088).5	-163	NR_004394	26827		NR_004394	ENSG00000206625	RNU6-1	RNU6|RNU6A|U6|U6-1	RNA, U6 small nuclear 1	snRNA
16385	chr15	80180886	80181457	+	0	NA	intron (NM_000137, intron 13 of 13)	intron (NM_000137, intron 13 of 13)	28280	NM_000137	2184	Hs.73875	NM_000137	ENSG00000103876	FAH	-	fumarylacetoacetate hydrolase	protein-coding
9717	chr12	20369363	20369863	+	0	NA	exon (NM_000921, exon 1 of 16)	exon (NM_000921, exon 1 of 16)	368	NM_000921	5139	Hs.386791	NM_000921	ENSG00000172572	PDE3A	CGI-PDE|CGI-PDE A|CGI-PDE-A|HTNB	phosphodiesterase 3A	protein-coding
28043	chr22	20702451	20703567	+	0	NA	non-coding (NR_026815, exon 3 of 8)	non-coding (NR_026815, exon 3 of 8)	1895	NR_026815	84222	Hs.546454	NM_032262	ENSG00000226287	TMEM191A	TMEM191AP	transmembrane protein 191A (pseudogene)	pseudo
22162	chr2	27217044	27217627	+	0	NA	promoter-TSS (NM_004341)	promoter-TSS (NM_004341)	-55	NM_001306079	790	Hs.377010	NM_004341	ENSG00000084774	CAD	CDG1Z|EIEE50|GATD4	carbamoyl-phosphate synthetase 2, aspartate transcarbamylase, and dihydroorotase	protein-coding
25095	chr2	197707527	197708027	+	0	NA	3' UTR (NM_138395, exon 1 of 1)	3' UTR (NM_138395, exon 1 of 1)	2473	NM_138395	92935	Hs.744330	NM_138395	ENSG00000247626	MARS2	COXPD25|MetRS|mtMetRS	methionyl-tRNA synthetase 2, mitochondrial	protein-coding
39959	chr6	26305236	26305743	+	0	NA	Intergenic	tRNA-Ser-AGY|tRNA|tRNA	-19990	NM_003543	8365	Hs.591790	NM_003543	ENSG00000158406	HIST1H4H	H4/h|H4FH	histone cluster 1 H4 family member h	protein-coding
41030	chr6	83167750	83168256	+	0	NA	exon (NM_001199942, exon 40 of 40)	exon (NM_001199942, exon 40 of 40)	25290	NM_001199919	5238	Hs.661665	NM_015599	ENSG00000013375	PGM3	AGM1|IMD23|PAGM|PGM 3	phosphoglucomutase 3	protein-coding
12522	chr13	31825109	31825609	+	0	NA	Intergenic	MIRc|SINE|MIR	-21424	NR_027062	196549	Hs.507667	NM_145293		EEF1DP3	-	eukaryotic translation elongation factor 1 delta pseudogene 3	pseudo
17665	chr16	84699618	84700118	+	0	NA	promoter-TSS (NM_001272075)	promoter-TSS (NM_001272075)	-81	NR_073577	9100	Hs.136778	NM_005153	ENSG00000103194	USP10	UBPO	ubiquitin specific peptidase 10	protein-coding
16338	chr15	78149001	78149644	+	0	NA	promoter-TSS (NM_005530)	promoter-TSS (NM_005530)	-55	NM_005530	3419	Hs.591110	NM_005530	ENSG00000166411	IDH3A	-	isocitrate dehydrogenase 3 (NAD(+)) alpha	protein-coding
41078	chr6	85966707	85967373	+	0	NA	Intergenic	Intergenic	-288307	NR_003038	387066	Hs.292457	NR_003038	ENSG00000203875	SNHG5	C6orf160|LINC00044|NCRNA00044|U50HG	small nucleolar RNA host gene 5	ncRNA
51676	chrX	3501790	3502290	+	0	NA	Intergenic	Intergenic	30211	NR_145722	109616969		NR_145722	ENSG00000212214	SNORA48B	-	small nucleolar RNA, H/ACA box 48B	snoRNA
29538	chr3	47522087	47522587	+	0	NA	Intergenic	Intergenic	-8628	NM_001031703	54859	Hs.311100	NM_017713	ENSG00000163832	ELP6	C3orf75|TMEM103	elongator acetyltransferase complex subunit 6	protein-coding
27524	chr21	27626952	27627452	+	0	NA	Intergenic	Intergenic	-95177	NR_024357	54088	Hs.570434	NR_024357	ENSG00000225298	LINC00113	C21orf23|NCRNA00113	long intergenic non-protein coding RNA 113	ncRNA
25797	chr2	229634503	229635019	+	0	NA	intron (NM_139072, intron 1 of 12)	intron (NM_139072, intron 1 of 12)	79809	NM_139072	92737	Hs.234074	NM_139072	ENSG00000187957	DNER	UNQ26|bet	delta/notch like EGF repeat containing	protein-coding
16747	chr16	2135640	2136552	+	0	NA	promoter-TSS (NR_037467)	promoter-TSS (NR_037467)	33	NR_037467	100500916		NR_037467	ENSG00000264397	MIR3180-5	mir-3180-5	microRNA 3180-5	ncRNA
43838	chr7	39732896	39733902	+	0	NA	promoter-TSS (NR_026999)	promoter-TSS (NR_026999)	-169	NR_026999	349114	Hs.414183	NM_198284		LINC00265	NCRNA00265	long intergenic non-protein coding RNA 265	ncRNA
29792	chr3	58333470	58333970	+	0	NA	intron (NM_001349498, intron 1 of 17)	intron (NM_001349498, intron 1 of 17)	414	NM_001349498	54899	Hs.190544	NM_017771	ENSG00000168297	PXK	MONAKA|SLOB	PX domain containing serine/threonine kinase like	protein-coding
17644	chr16	82687954	82688454	+	0	NA	promoter-TSS (NR_107025)	promoter-TSS (NR_107025)	-727	NR_107025	102465863		NR_107025	ENSG00000277387	MIR8058	hsa-mir-8058	microRNA 8058	ncRNA
24345	chr2	159711760	159712725	+	0	NA	promoter-TSS (NM_022826)	promoter-TSS (NM_022826)	193	NR_110586	29994	Hs.470369	NM_013450	ENSG00000123636	BAZ2B	WALp4	bromodomain adjacent to zinc finger domain 2B	protein-coding
30271	chr3	94336280	94336794	+	0	NA	Intergenic	Intergenic	-273314	NM_001195643	200895	Hs.718516	NM_176815	ENSG00000178700	DHFR2	DHFRL1|DHFRP4	dihydrofolate reductase 2	protein-coding
20061	chr18	50297820	50298354	+	0	NA	Intergenic	Intergenic	-9765	NM_014593	30827	Hs.180933	NM_014593	ENSG00000154832	CXXC1	2410002I16Rik|5830420C16Rik|CFP1|CGBP|HsT2645|PCCX1|PHF18|SPP1|ZCGPC1|hCGBP	CXXC finger protein 1	protein-coding
48328	chr8	105788600	105789117	+	0	NA	exon (NM_012082, exon 6 of 8)	exon (NM_012082, exon 6 of 8)	271645	NR_125797	102723356	Hs.571413	NR_125796		ZFPM2-AS1	-	ZFPM2 antisense RNA 1	ncRNA
29227	chr3	32844840	32845367	+	0	NA	intron (NM_001039111, intron 1 of 3)	intron (NM_001039111, intron 1 of 3)	27085	NM_001039111	131405	Hs.113170	NM_001039111	ENSG00000206557	TRIM71	LIN-41|LIN41	tripartite motif containing 71	protein-coding
28221	chr22	31603557	31604057	+	0	NA	exon (NM_014775, exon 17 of 32)	exon (NM_014775, exon 17 of 32)	17724	NR_106959	102465666		NR_106959	ENSG00000284082	MIR7109	hsa-mir-7109	microRNA 7109	ncRNA
30636	chr3	116065433	116065933	+	0	NA	intron (NM_001318915, intron 2 of 8)	intron (NM_001318915, intron 2 of 8)	-160557	NR_145779	109623450		NR_145779		SNORD155	-	small nucleolar RNA, C/D box 155	snoRNA
37894	chr5	126269440	126269941	+	0	NA	Intergenic	Intergenic	15485	NR_105040	101927488	Hs.432319	NR_105039		LOC101927488	-	uncharacterized LOC101927488	ncRNA
27829	chr21	40901616	40902617	+	0	NA	Intergenic	Intergenic	-54977	NR_073202	1826	Hs.160418	NM_001389	ENSG00000171587	DSCAM	CHD2|CHD2-42|CHD2-52	DS cell adhesion molecule	protein-coding
11218	chr12	91677420	91678077	+	0	NA	Intergenic	Intergenic	463965	NR_046159	256021	Hs.651357	NM_001256373	ENSG00000257242	LINC01619	C12orf79	long intergenic non-protein coding RNA 1619	ncRNA
7145	chr11	17329003	17329544	+	0	NA	intron (NM_001352668, intron 11 of 13)	L1MA2|LINE|L1	-22489	NM_001202439	374383	Hs.146274	NM_001009913	ENSG00000188211	NCR3LG1	B7-H6|B7H6|DKFZp686O24166	natural killer cell cytotoxicity receptor 3 ligand 1	protein-coding
32651	chr4	9123464	9123999	+	0	NA	Intergenic	HERVK-int|LTR|ERVK	-49442	NM_001358418	100287045		NM_001358418	ENSG00000229924	FAM90A26	FAM90A26P	family with sequence similarity 90 member A26	protein-coding
26592	chr20	22683958	22684458	+	0	NA	intron (NR_146528, intron 2 of 2)	intron (NR_146528, intron 2 of 2)	1136	NR_146527	105372566	Hs.555065	NR_146527		LINC01747	-	long intergenic non-protein coding RNA 1747	ncRNA
42632	chr6	157756619	157757134	+	0	NA	Intergenic	Intergenic	-66295	NM_016224	51429	Hs.191213	NM_016224	ENSG00000130340	SNX9	SDP1|SH3PX1|SH3PXD3A|WISP	sorting nexin 9	protein-coding
11036	chr12	80937438	80938177	+	0	NA	non-coding (NR_136888, exon 1 of 7)	non-coding (NR_136888, exon 1 of 7)	108	NR_136887	8825	Hs.144333	NM_004664	ENSG00000111052	LIN7A	LIN-7A|LIN7|MALS-1|MALS1|TIP-33|VELI1	lin-7 homolog A, crumbs cell polarity complex component	protein-coding
46491	chr8	10425064	10425564	+	0	NA	intron (NM_012331, intron 5 of 5)	intron (NM_012331, intron 5 of 5)	-49251	NR_120604	101929191	Hs.595262	NR_120604	ENSG00000253641	LINCR-0001	-	uncharacterized LINCR-0001	ncRNA
52938	chrX	135497595	135498279	+	0	NA	Intergenic	MER5A|DNA|hAT-Charlie	-22689	NM_001351605	203522	Hs.496829	NM_182540	ENSG00000165359	INTS6L	DDX26B	integrator complex subunit 6 like	protein-coding
14176	chr14	32254772	32255311	+	0	NA	Intergenic	Intergenic	-51772	NR_104080	101954271		NR_104080	ENSG00000207507	RNU6-9	U6-9	RNA, U6 small nuclear 9	snRNA
25246	chr2	204360806	204361306	+	0	NA	Intergenic	Intergenic	-184737	NM_152526	117583	Hs.657382	NM_057177	ENSG00000116117	PARD3B	ALS2CR19|PAR3B|PAR3L|PAR3beta	par-3 family cell polarity regulator beta	protein-coding
4606	chr10	26278899	26279399	+	0	NA	intron (NM_000818, intron 11 of 16)	intron (NM_000818, intron 11 of 16)	62842	NM_001134366	2572	Hs.231829	NM_000818	ENSG00000136750	GAD2	GAD65	glutamate decarboxylase 2	protein-coding
16657	chr15	99928231	99928737	+	0	NA	Intergenic	CpG	121461	NR_135737	400464	Hs.187134	NM_001013670	ENSG00000259363	LOC400464	-	ubiquitin conjugating enzyme E2 Q2 pseudogene	pseudo
11178	chr12	90203507	90204021	+	0	NA	Intergenic	MER31-int|LTR|ERV1	-89554	NR_135018	105369893	Hs.577777	NR_135018		LINC02392	-	long intergenic non-protein coding RNA 2392	ncRNA
20675	chr19	1260709	1261252	+	0	NA	Intergenic	CpG	-8286	NM_001300829	1153	Hs.618145	NM_001280	ENSG00000099622	CIRBP	CIRP	cold inducible RNA binding protein	protein-coding
44960	chr7	98826363	98827263	+	0	NA	Intergenic	Intergenic	43237	NM_001134451	222865	Hs.270753	NM_152913	ENSG00000166448	TMEM130	-	transmembrane protein 130	protein-coding
9335	chr12	3233648	3234148	+	0	NA	intron (NM_006675, intron 3 of 8)	intron (NM_006675, intron 3 of 8)	132224	NR_148995	100128253	Hs.447497	NR_148995		LOC100128253	-	uncharacterized LOC100128253	ncRNA
50428	chr9	94945454	94945954	+	0	NA	promoter-TSS (NR_147614)	promoter-TSS (NR_147614)	-150	NR_147613	101928119	Hs.630906	NR_147613		LOC101928119	-	uncharacterized LOC101928119	ncRNA
37034	chr5	81924439	81924951	+	0	NA	Intergenic	Intergenic	-47330	NM_031482	83734	Hs.713698	NM_031482	ENSG00000152348	ATG10	APG10|APG10L|pp12616	autophagy related 10	protein-coding
50820	chr9	114432923	114433515	+	0	NA	intron (NM_001173425, intron 3 of 11)	intron (NM_001173425, intron 3 of 11)	-7051	NM_001346890	25861	Hs.93836	NM_015404	ENSG00000095397	WHRN	CIP98|DFNB31|PDZD7B|USH2D|WI	whirlin	protein-coding
33905	chr4	89715553	89716053	+	0	NA	Intergenic	Intergenic	-120598	NR_045481	644248	Hs.553954	NR_045481	ENSG00000247775	SNCA-AS1	-	SNCA antisense RNA 1	ncRNA
19440	chr18	23411757	23412257	+	0	NA	intron (NR_148382, intron 1 of 12)	intron (NR_148382, intron 1 of 12)	25962	NM_032933	85019	Hs.137562	NM_032933	ENSG00000134490	TMEM241	C18orf45|hVVT	transmembrane protein 241	protein-coding
43605	chr7	31063008	31063512	+	0	NA	5' UTR (NM_001199635, exon 2 of 17)	5' UTR (NM_001199635, exon 2 of 17)	10799	NM_001199636	117	Hs.377783	NM_001118	ENSG00000078549	ADCYAP1R1	PAC1|PAC1R|PACAPR|PACAPRI	ADCYAP receptor type I	protein-coding
40441	chr6	43013737	43014441	+	0	NA	promoter-TSS (NM_001318942)	promoter-TSS (NM_001318942)	-14	NR_040101	116138	Hs.412468	NM_057161	ENSG00000124702	KLHDC3	PEAS|dJ20C7.3	kelch domain containing 3	protein-coding
30874	chr3	127796289	127796789	+	0	NA	intron (NM_001003794, intron 2 of 7)	intron (NM_001003794, intron 2 of 7)	26343	NM_007283	11343	Hs.277035	NM_007283	ENSG00000074416	MGLL	HU-K5|HUK5|MAGL|MGL	monoglyceride lipase	protein-coding
22465	chr2	45962446	45962973	+	0	NA	intron (NM_005400, intron 2 of 14)	intron (NM_005400, intron 2 of 14)	310805	NM_005400	5581	Hs.580351	NM_005400	ENSG00000171132	PRKCE	PKCE|nPKC-epsilon	protein kinase C epsilon	protein-coding
36827	chr5	72014050	72014560	+	0	NA	Intergenic	Intergenic	-92963	NM_005909	4131	Hs.335079	NM_005909	ENSG00000131711	MAP1B	FUTSCH|MAP5|PPP1R102	microtubule associated protein 1B	protein-coding
29121	chr3	26515297	26515797	+	0	NA	Intergenic	Intergenic	-107259	NM_052953	116135	Hs.517868	NM_052953	ENSG00000179796	LRRC3B	LRP15	leucine rich repeat containing 3B	protein-coding
5581	chr10	76554914	76555419	+	0	NA	intron (NM_032024, intron 5 of 5)	intron (NM_032024, intron 5 of 5)	-332878	NR_120655	101929328	Hs.664552	NR_120655	ENSG00000236467	KCNMA1-AS1	-	KCNMA1 antisense RNA 1	ncRNA
44798	chr7	90629272	90629772	+	0	NA	intron (NM_001287135, intron 2 of 14)	MER20B|DNA|hAT-Charlie	33160	NM_001287135	5218	Hs.258576	NM_012395	ENSG00000058091	CDK14	PFTAIRE1|PFTK1	cyclin dependent kinase 14	protein-coding
273	chr1	16563172	16563672	+	0	NA	3' UTR (NM_017940, exon 29 of 29)	3' UTR (NM_017940, exon 29 of 29)	14508	NR_037446	100500876		NR_037446	ENSG00000263811	MIR3675	-	microRNA 3675	ncRNA
43953	chr7	44847501	44848704	+	0	NA	promoter-TSS (NM_012412)	promoter-TSS (NM_012412)	24	NM_201517	94239	Hs.488189	NM_012412	ENSG00000105968	H2AFV	H2A.Z-2|H2AV	H2A histone family member V	protein-coding
37276	chr5	94754769	94755311	+	0	NA	intron (NM_001002796, intron 19 of 22)	intron (NM_001002796, intron 19 of 22)	136354	NM_032290	84250	Hs.657315	NM_032290	ENSG00000133302	SLF1	ANKRD32|BRCTD1|BRCTx	SMC5-SMC6 complex localization factor 1	protein-coding
41523	chr6	107704337	107704837	+	0	NA	3' UTR (NM_001286408, exon 7 of 7)	3' UTR (NM_001286408, exon 7 of 7)	27809	NM_001286409	256380	Hs.486109	NM_198081	ENSG00000146285	SCML4	dJ47M23.1	Scm polycomb group protein like 4	protein-coding
26896	chr20	36805930	36806453	+	0	NA	intron (NM_080627, intron 8 of 14)	intron (NM_080627, intron 8 of 14)	-32364	NM_001145318	79980	Hs.632268	NM_024918	ENSG00000149636	DSN1	C20orf172|KNL3|MIS13|dJ469A13.2|hKNL-3	DSN1 homolog, MIS12 kinetochore complex component	protein-coding
6914	chr11	6862896	6863399	+	0	NA	Intergenic	Intergenic	-6608	NM_001004460	341276	Hs.371762	NM_001004460	ENSG00000170790	OR10A2	OR10A2P|OR11-82|OR11-86|OST363	olfactory receptor family 10 subfamily A member 2	protein-coding
27910	chr21	45292435	45292940	+	0	NA	non-coding (NR_026943, exon 3 of 3)	non-coding (NR_026943, exon 3 of 3)	4635	NR_026943	642852	Hs.11637	NR_026943	ENSG00000223768	LOC642852	-	uncharacterized LOC642852	ncRNA
24876	chr2	184597472	184598729	+	0	NA	promoter-TSS (NM_194250)	promoter-TSS (NM_194250)	-266	NM_194250	91752	Hs.159528	NM_194250	ENSG00000170396	ZNF804A	C2orf10	zinc finger protein 804A	protein-coding
23596	chr2	117814274	117814959	+	0	NA	promoter-TSS (NM_006773)	promoter-TSS (NM_006773)	-63	NM_006773	8886	Hs.744922	NM_006773	ENSG00000088205	DDX18	Has1|MrDb	DEAD-box helicase 18	protein-coding
11356	chr12	95998564	95999080	+	0	NA	Intergenic	Intergenic	-2457	NM_001258334	3034	Hs.190783	NM_002108	ENSG00000084110	HAL	HIS|HSTD	histidine ammonia-lyase	protein-coding
51165	chr9	129496589	129497120	+	0	NA	intron (NR_038955, intron 2 of 4)	CpG	8194	NR_038955	100506190	Hs.529860	NR_038955		LINC00963	MetaLnc9	long intergenic non-protein coding RNA 963	ncRNA
35828	chr5	14943842	14944401	+	0	NA	Intergenic	AluSz6|SINE|Alu	-72336	NM_054027	56172	Hs.156727	NM_054027	ENSG00000154122	ANKH	ANK|CCAL2|CMDJ|CPPDD|HANK|MANK|SLC62A1	ANKH inorganic pyrophosphate transport regulator	protein-coding
35374	chr4	186416374	186416874	+	0	NA	intron (NR_033901, intron 6 of 6)	intron (NR_033901, intron 6 of 6)	84434	NR_033901	285441	Hs.481369	NR_033900	ENSG00000251165	F11-AS1	-	F11 antisense RNA 1	ncRNA
20326	chr18	61624278	61624793	+	0	NA	Intergenic	LTR19-int|LTR|ERV1	-123641	NR_103449	100996669	Hs.586981	NR_103449		LINC01544	-	long intergenic non-protein coding RNA 1544	ncRNA
40770	chr6	59383044	59383554	+	0	NA	Intergenic	ALR/Alpha|Satellite|centr	-1421853	NR_132996	106660612	Hs.561539	NR_125727	ENSG00000215190	LINC00680	-	long intergenic non-protein coding RNA 680	ncRNA
11977	chr12	122111335	122111835	+	0	NA	intron (NM_014938, intron 1 of 16)	intron (NM_014938, intron 1 of 16)	32857	NM_014938	22877	Hs.437153	NM_014938	ENSG00000175727	MLXIP	MIR|MONDOA|bHLHe36	MLX interacting protein	protein-coding
7119	chr11	15074861	15075362	+	0	NA	exon (NM_000728, exon 3 of 5)	exon (NM_000728, exon 3 of 5)	1511	NM_000728	797	Hs.534305	NM_000728	ENSG00000175868	CALCB	CALC2|CGRP-II|CGRP2	calcitonin related polypeptide beta	protein-coding
37563	chr5	112594391	112594907	+	0	NA	Intergenic	Intergenic	-33787	NR_104672	102467214	Hs.124613	NR_104672		LINC02200	-	long intergenic non-protein coding RNA 2200	ncRNA
43187	chr7	11015892	11016392	+	0	NA	intron (NR_033435, intron 4 of 15)	intron (NR_033435, intron 4 of 15)	42270	NR_033435	9678	Hs.655688	NM_014660	ENSG00000106443	PHF14	-	PHD finger protein 14	protein-coding
26295	chr20	9794757	9795261	+	0	NA	intron (NM_177990, intron 1 of 9)	intron (NM_177990, intron 1 of 9)	44030	NM_177990	57144	Hs.32539	NM_020341	ENSG00000101349	PAK5	PAK7	p21 (RAC1) activated kinase 5	protein-coding
43814	chr7	38453785	38454307	+	0	NA	intron (NM_139316, intron 11 of 19)	intron (NM_139316, intron 11 of 19)	112469	NR_040085	100506776	Hs.173034	NR_040085	ENSG00000281103	TRG-AS1	TCRGV	T cell receptor gamma locus antisense RNA 1	ncRNA
33195	chr4	46032044	46032552	+	0	NA	Intergenic	Intergenic	91767	NM_173536	2565	Hs.375051	NM_173536	ENSG00000163285	GABRG1	-	gamma-aminobutyric acid type A receptor gamma1 subunit	protein-coding
31526	chr3	156090173	156090673	+	0	NA	Intergenic	Intergenic	-30125	NM_001308217	7881	Hs.654519	NM_003471	ENSG00000169282	KCNAB1	AKR6A3|KCNA1B|KV-BETA-1|Kvb1.3|hKvBeta3|hKvb3	potassium voltage-gated channel subfamily A member regulatory beta subunit 1	protein-coding
20354	chr18	62080150	62080675	+	0	NA	intron (NM_176787, intron 28 of 30)	intron (NM_176787, intron 28 of 30)	106644	NM_012327	23556	Hs.157031	NM_012327	ENSG00000197563	PIGN	MCAHS|MCAHS1|MCD4|MDC4|PIG-N	phosphatidylinositol glycan anchor biosynthesis class N	protein-coding
10425	chr12	54549360	54549860	+	0	NA	promoter-TSS (NM_001288769)	promoter-TSS (NM_001288769)	217	NM_001288768	5153	Hs.530871	NM_000924	ENSG00000123360	PDE1B	HEL-S-79p|PDE1B1|PDES1B	phosphodiesterase 1B	protein-coding
1872	chr1	113875699	113876240	+	0	NA	TTS (NM_001010922)	TTS (NM_001010922)	-4210	NM_001193431	26191	Hs.535276	NM_012411	ENSG00000134242	PTPN22	LYP|LYP1|LYP2|PEP|PTPN22.5|PTPN22.6|PTPN8	protein tyrosine phosphatase, non-receptor type 22	protein-coding
18882	chr17	72171950	72172452	+	0	NA	Intergenic	Intergenic	51181	NM_000346	6662	Hs.647409	NM_000346	ENSG00000125398	SOX9	CMD1|CMPD1|SRA1|SRXX2|SRXY10	SRY-box 9	protein-coding
36376	chr5	49083658	49084158	+	0	NA	Intergenic	ALR/Alpha|Satellite|centr	1357492	NM_198449	133418	Hs.561411	NM_198449	ENSG00000170571	EMB	GP70	embigin	protein-coding
16603	chr15	92082199	92082717	+	0	NA	intron (NM_001145044, intron 2 of 10)	intron (NM_001145044, intron 2 of 10)	228158	NR_135775	28232	Hs.311187	NM_013272	ENSG00000176463	SLCO3A1	OATP-D|OATP-RP3|OATP3A1|OATPD|OATPRP3|SLC21A11	solute carrier organic anion transporter family member 3A1	protein-coding
44329	chr7	66591858	66592650	+	0	NA	intron (NR_111977, intron 1 of 5)	CpG	153	NR_111972	493754	Hs.732409	NR_002933	ENSG00000229180	GS1-124K5.11	-	RAB guanine nucleotide exchange factor 1 pseudogene	pseudo
53154	chrX	153971597	153972902	+	0	NA	promoter-TSS (NM_005334)	promoter-TSS (NM_005334)	-291	NM_003492	8269	Hs.23119	NM_003492	ENSG00000177854	TMEM187	CXorf12|DXS9878E|ITBA1	transmembrane protein 187	protein-coding
47707	chr8	73665397	73665905	+	0	NA	intron (NM_001164383, intron 1 of 9)	intron (NM_001164383, intron 1 of 9)	81276	NM_014393	27067	Hs.561815	NM_014393	ENSG00000040341	STAU2	39K2|39K3	staufen double-stranded RNA binding protein 2	protein-coding
41361	chr6	99424575	99426259	+	0	NA	promoter-TSS (NM_001322417)	promoter-TSS (NM_001322417)	-72	NR_136326	25957	Hs.520287	NM_015491	ENSG00000132424	PNISR	C6orf111|HSPC306|SFRS18|SRrp130|bA98I9.2	PNN interacting serine and arginine rich protein	protein-coding
39202	chr5	176447882	176448390	+	0	NA	promoter-TSS (NM_014613)	promoter-TSS (NM_014613)	-219	NM_014613	23197	Hs.484242	NM_014613	ENSG00000113194	FAF2	ETEA|UBXD8|UBXN3B	Fas associated factor family member 2	protein-coding
24582	chr2	171724090	171724643	+	0	NA	intron (NM_001378, intron 7 of 17)	intron (NM_001378, intron 7 of 17)	36694	NM_001271785	1781	Hs.546250	NM_001378	ENSG00000077380	DYNC1I2	DIC74|DNCI2|IC2	dynein cytoplasmic 1 intermediate chain 2	protein-coding
19677	chr18	35130205	35130719	+	0	NA	intron (NM_014268, intron 5 of 6)	intron (NM_014268, intron 5 of 6)	88812	NR_046177	10982	Hs.532824	NM_014268	ENSG00000166974	MAPRE2	CSCSC2|EB1|EB2|RP1	microtubule associated protein RP/EB family member 2	protein-coding
44843	chr7	92179331	92179831	+	0	NA	non-coding (NR_122109, exon 5 of 5)	non-coding (NR_122109, exon 5 of 5)	-14305	NM_001161528	401387	Hs.671729	NM_001045475	ENSG00000240720	LRRD1	-	leucine rich repeats and death domain containing 1	protein-coding
36438	chr5	53560408	53561353	+	0	NA	intron (NM_001318051, intron 1 of 3)	CpG	247	NR_134474	4724	Hs.528222	NM_002495	ENSG00000164258	NDUFS4	AQDQ|CI-18|CI-18 kDa|CI-AQDQ	NADH:ubiquinone oxidoreductase subunit S4	protein-coding
12842	chr13	45393915	45394415	+	0	NA	3' UTR (NM_001286807, exon 10 of 10)	3' UTR (NM_001286807, exon 10 of 10)	-23997	NR_047031	100874259	Hs.658038	NR_047031	ENSG00000251015	SLC25A30-AS1	-	SLC25A30 antisense RNA 1	ncRNA
50979	chr9	122131189	122131740	+	0	NA	Intergenic	L2|LINE|L2	-11297	NR_039690	100616312		NR_039690	ENSG00000266583	MIR4478	mir-4478	microRNA 4478	ncRNA
43535	chr7	29331179	29331679	+	0	NA	intron (NM_001293070, intron 2 of 13)	LTR33|LTR|ERVL	-122459	NR_120522	102724484	Hs.638665	NR_120522		LOC102724484	-	uncharacterized LOC102724484	ncRNA
36381	chr5	49260764	49261264	+	0	NA	Intergenic	ALR/Alpha|Satellite|centr	1180386	NM_198449	133418	Hs.561411	NM_198449	ENSG00000170571	EMB	GP70	embigin	protein-coding
50818	chr9	114405515	114406015	+	0	NA	intron (NM_001346890, intron 5 of 7)	intron (NM_001346890, intron 5 of 7)	-11360	NM_030767	80709	Hs.494895	NM_030767	ENSG00000106948	AKNA	-	AT-hook transcription factor	protein-coding
18238	chr17	29180146	29180660	+	0	NA	promoter-TSS (NM_001346766)	promoter-TSS (NM_001346766)	-14	NM_203318	399687	Hs.462590	NM_078471	ENSG00000196535	MYO18A	MAJN|MYSPDZ|SP-R210|SPR210	myosin XVIIIA	protein-coding
39306	chr5	180007590	180008092	+	0	NA	intron (NM_001280801, intron 3 of 7)	intron (NM_001280801, intron 3 of 7)	7556	NR_029885	442908		NR_029885	ENSG00000198995	MIR340	MIRN340|hsa-mir-340|mir-340	microRNA 340	ncRNA
39042	chr5	171162044	171163057	+	0	NA	intron (NM_022897, intron 14 of 27)	intron (NM_022897, intron 14 of 27)	-146734	NM_021025	30012	Hs.249125	NM_021025	ENSG00000164438	TLX3	HOX11L2|RNX	T cell leukemia homeobox 3	protein-coding
39162	chr5	174324621	174325124	+	0	NA	Intergenic	Charlie1|DNA|hAT-Charlie	-11482	NR_125806	101928176	Hs.436014	NR_125806	ENSG00000249306	LINC01411	-	long intergenic non-protein coding RNA 1411	ncRNA
31586	chr3	158672467	158672974	+	0	NA	promoter-TSS (NM_020169)	promoter-TSS (NM_020169)	-27	NM_020169	56925	Hs.478067	NM_020169	ENSG00000079257	LXN	ECI|TCI	latexin	protein-coding
33072	chr4	39527339	39527846	+	0	NA	promoter-TSS (NM_001184700)	promoter-TSS (NM_001184700)	6	NM_003359	7358	Hs.572518	NM_003359	ENSG00000109814	UGDH	GDH|UDP-GlcDH|UDPGDH|UGD	UDP-glucose 6-dehydrogenase	protein-coding
23578	chr2	113527331	113527837	+	0	NA	TTS (NR_121190)	TTS (NR_121190)	-11930	NR_146438	729468		NR_146438		PGM5P4	-	phosphoglucomutase 5 pseudogene 4	pseudo
39279	chr5	179023467	179024039	+	0	NA	promoter-TSS (NM_001136116)	promoter-TSS (NM_001136116)	1	NM_001136116	345462	Hs.445740	NM_001136116	ENSG00000234284	ZNF879	DKFZp686E2433	zinc finger protein 879	protein-coding
15677	chr15	38563954	38564454	+	0	NA	intron (NM_001128602, intron 1 of 15)	CpG	602	NM_005739	10125	Hs.591127	NM_005739	ENSG00000172575	RASGRP1	CALDAG-GEFI|CALDAG-GEFII|RASGRP|V|hRasGRP1	RAS guanyl releasing protein 1	protein-coding
35672	chr5	9898265	9898767	+	0	NA	intron (NR_027112, intron 2 of 12)	LTR82B|LTR|ERVL	5308	NR_027112	285692	Hs.651487	NR_027112	ENSG00000249781	LINC02112	-	long intergenic non-protein coding RNA 2112	ncRNA
2783	chr1	179091805	179092305	+	0	NA	intron (NM_022371, intron 4 of 5)	intron (NM_022371, intron 4 of 5)	10078	NM_022371	64222	Hs.584957	NM_022371	ENSG00000186283	TOR3A	ADIR|ADIR2	torsin family 3 member A	protein-coding
39459	chr6	5453489	5453989	+	0	NA	intron (NR_125848, intron 1 of 1)	intron (NR_125848, intron 1 of 1)	4336	NR_125847	101927972	Hs.668417	NR_125846	ENSG00000269985	LOC101927972	-	uncharacterized LOC101927972	ncRNA
47395	chr8	57559521	57560566	+	0	NA	Intergenic	LTR102_Mam|LTR|ERVL	-186106	NR_134276	286178	Hs.255156	NR_134276	ENSG00000254139	LOC286178	-	uncharacterized LOC286178	ncRNA
14021	chr14	23183397	23183906	+	0	NA	promoter-TSS (NM_012244)	promoter-TSS (NM_012244)	9	NM_012244	23428	Hs.596643	NM_012244	ENSG00000092068	SLC7A8	LAT2|LPI-PC1	solute carrier family 7 member 8	protein-coding
13138	chr13	66993918	66994648	+	0	NA	intron (NR_046637, intron 1 of 2)	LTR50|LTR|ERVL	3397	NR_046637	100874087	Hs.606903	NR_046637	ENSG00000233840	PCDH9-AS4	-	PCDH9 antisense RNA 4	ncRNA
7735	chr11	47407913	47408758	+	0	NA	promoter-TSS (NM_152264)	promoter-TSS (NM_152264)	-160	NM_152264	91252	Hs.523664	NM_152264	ENSG00000165915	SLC39A13	EDSSPD3|LZT-Hs9|SCDEDS|ZIP13	solute carrier family 39 member 13	protein-coding
2292	chr1	151190058	151190558	+	0	NA	promoter-TSS (NM_005997)	promoter-TSS (NM_005997)	-95	NM_001271088	6944	Hs.2430	NM_005997	ENSG00000163159	VPS72	CFL1|Swc2|TCFL1|YL-1|YL1	vacuolar protein sorting 72 homolog	protein-coding
43391	chr7	23013933	23014548	+	0	NA	promoter-TSS (NM_032581)	promoter-TSS (NM_032581)	-89	NM_032581	84668	Hs.85603	NM_032581	ENSG00000122591	FAM126A	DRCTNNB1A|HCC|HLD5|HYCC1	family with sequence similarity 126 member A	protein-coding
33994	chr4	95413088	95413595	+	0	NA	intron (NM_003728, intron 1 of 15)	intron (NM_003728, intron 1 of 15)	135869	NM_003728	8633	Hs.388565	NM_003728	ENSG00000182168	UNC5C	UNC5H3	unc-5 netrin receptor C	protein-coding
15102	chr14	88322995	88323526	+	0	NA	promoter-TSS (NM_138317)	promoter-TSS (NM_138317)	-11	NM_138317	54207	Hs.560255	NM_021161	ENSG00000100433	KCNK10	K2p10.1|PPP1R97|TREK-2|TREK2	potassium two pore domain channel subfamily K member 10	protein-coding
45409	chr7	118478155	118478732	+	0	NA	Intergenic	Intergenic	253785	NM_019644	56311	Hs.729340	NM_019644	ENSG00000106013	ANKRD7	TSA806	ankyrin repeat domain 7	protein-coding
1997	chr1	120700480	120700980	+	0	NA	Intergenic	Intergenic	-35294	NR_144516	100996724	Hs.682380	NR_144516		LOC100996724	-	phosphodiesterase 4D interacting protein-like	pseudo
6650	chr10	126156074	126156574	+	0	NA	intron (NM_001288973, intron 3 of 22)	MER51B|LTR|ERV1	-183051	NR_102707	101410540	Hs.557889	NR_102707	ENSG00000233409	FANK1-AS1	-	FANK1 antisense RNA 1	ncRNA
52161	chrX	43654362	43655208	+	0	NA	promoter-TSS (NM_000240)	promoter-TSS (NM_000240)	-122	NM_000240	4128	Hs.183109	NM_000240	ENSG00000189221	MAOA	BRNRS|MAO-A	monoamine oxidase A	protein-coding
19703	chr18	36196512	36197025	+	0	NA	intron (NM_017947, intron 2 of 14)	intron (NM_017947, intron 2 of 14)	-9333	NR_134605	101927809	Hs.600673	NR_134605	ENSG00000260552	LOC101927809	-	uncharacterized LOC101927809	ncRNA
2879	chr1	183365610	183366123	+	0	NA	intron (NM_015039, intron 1 of 10)	intron (NM_015039, intron 1 of 10)	52633	NM_015039	23057	Hs.497123	NM_015039	ENSG00000157064	NMNAT2	C1orf15|PNAT2	nicotinamide nucleotide adenylyltransferase 2	protein-coding
24233	chr2	155250735	155251252	+	0	NA	Intergenic	MER20|DNA|hAT-Charlie	552412	NM_001260509	3760	Hs.591606	NM_002239	ENSG00000162989	KCNJ3	GIRK1|KGA|KIR3.1	potassium voltage-gated channel subfamily J member 3	protein-coding
33745	chr4	82890919	82891521	+	0	NA	promoter-TSS (NM_001191049)	promoter-TSS (NM_001191049)	60	NM_001318119	22872	Hs.370024	NM_014933	ENSG00000138674	SEC31A	ABP125|ABP130|HSPC275|HSPC334|SEC31L1	SEC31 homolog A, COPII coat complex component	protein-coding
52517	chrX	93407609	93408109	+	0	NA	Intergenic	LTR75_1|LTR|ERV1	265824	NM_004538	4675	Hs.21365	NM_004538	ENSG00000186310	NAP1L3	MB20|NPL3	nucleosome assembly protein 1 like 3	protein-coding
28557	chr3	2390821	2391364	+	0	NA	intron (NM_175607, intron 3 of 24)	intron (NM_175607, intron 3 of 24)	152263	NM_001206955	152330	Hs.298705	NM_175607	ENSG00000144619	CNTN4	AXCAM|BIG-2	contactin 4	protein-coding
25149	chr2	200765014	200765514	+	0	NA	intron (NR_135012, intron 21 of 30)	intron (NR_135012, intron 21 of 30)	-30087	NR_037886	100507140	Hs.382116	NR_037886	ENSG00000237166	LINC01792	-	long intergenic non-protein coding RNA 1792	ncRNA
2077	chr1	124614893	124615393	+	0	NA	Intergenic	ALR/Alpha|Satellite|centr	3096031	NR_003955	647121	Hs.697682	NR_003955	ENSG00000231752	EMBP1	-	embigin pseudogene 1	pseudo
2036	chr1	123346895	123347395	+	0	NA	Intergenic	ALR/Alpha|Satellite|centr	1828033	NR_003955	647121	Hs.697682	NR_003955	ENSG00000231752	EMBP1	-	embigin pseudogene 1	pseudo
10266	chr12	50167206	50167829	+	0	NA	promoter-TSS (NM_001331072)	promoter-TSS (NM_001331072)	16	NM_001331072	91012	Hs.270525	NM_147190	ENSG00000139624	CERS5	LASS5|Trh4	ceramide synthase 5	protein-coding
47786	chr8	79339177	79339748	+	0	NA	Intergenic	Intergenic	-271352	NM_007029	11075	Hs.521651	NM_007029	ENSG00000104435	STMN2	SCG10|SCGN10	stathmin 2	protein-coding
42156	chr6	138242929	138243429	+	0	NA	intron (NM_020340, intron 7 of 33)	intron (NM_020340, intron 7 of 33)	-24689	NM_021635	59351	Hs.302016	NM_021635	ENSG00000254440	PBOV1	UC28|UROC28|dJ171N11.2	prostate and breast cancer overexpressed 1	protein-coding
37821	chr5	124124799	124125322	+	0	NA	intron (NR_125774, intron 4 of 5)	intron (NR_125774, intron 4 of 5)	313460	NR_125774	103724389	Hs.582211	NR_125774		LINC01170	-	long intergenic non-protein coding RNA 1170	ncRNA
24676	chr2	176553594	176554123	+	0	NA	Intergenic	Intergenic	47194	NR_031648	100302142		NR_031648	ENSG00000283203	MIR1246	MIRN1246|hsa-mir-1246	microRNA 1246	ncRNA
21148	chr19	29285872	29286372	+	0	NA	TTS (NR_040029)	TTS (NR_040029)	-72893	NM_006003	7386	Hs.743307	NM_006003	ENSG00000169021	UQCRFS1	RIP1|RIS1|RISP|UQCR5	ubiquinol-cytochrome c reductase, Rieske iron-sulfur polypeptide 1	protein-coding
12419	chr13	27451069	27451569	+	0	NA	promoter-TSS (NM_001166263)	promoter-TSS (NM_001166263)	-717	NM_152912	219402	Hs.534582	NM_152912	ENSG00000122033	MTIF3	IF3mt	mitochondrial translational initiation factor 3	protein-coding
44255	chr7	59321777	59322277	+	0	NA	Intergenic	ALR/Alpha|Satellite|centr	1871850	NM_001159279	441234	Hs.533121	NM_001159279	ENSG00000182111	ZNF716	-	zinc finger protein 716	protein-coding
24429	chr2	164923282	164923782	+	0	NA	intron (NM_001351540, intron 4 of 8)	L1PA16|LINE|L1	31993	NM_001351538	151258	Hs.658702	NM_173512	ENSG00000169507	SLC38A11	AVT2	solute carrier family 38 member 11	protein-coding
10573	chr12	57852506	57853006	+	0	NA	Intergenic	Intergenic	-5792	NM_005730	10106	Hs.524530	NM_005730	ENSG00000175215	CTDSP2	OS4|PSR2|SCP2	CTD small phosphatase 2	protein-coding
39086	chr5	172420452	172420963	+	0	NA	intron (NM_001017995, intron 2 of 12)	intron (NM_001017995, intron 2 of 12)	33816	NM_001308175	285590	Hs.285666	NM_001017995	ENSG00000174705	SH3PXD2B	FAD49|FTHS|HOFI|KIAA1295|TKS4|TSK4	SH3 and PX domains 2B	protein-coding
1552	chr1	95407428	95408407	+	0	NA	Intergenic	Intergenic	-55810	NR_146486	101928169		NR_146486		LINC01650	-	long intergenic non-protein coding RNA 1650	ncRNA
41450	chr6	103801812	103802366	+	0	NA	Intergenic	L1PA5|LINE|L1	1057457	NM_001321084	57531	Hs.434340	NM_020771	ENSG00000085382	HACE1	SPPRS	HECT domain and ankyrin repeat containing E3 ubiquitin protein ligase 1	protein-coding
32335	chr3	195894522	195895041	+	0	NA	intron (NM_005781, intron 1 of 14)	intron (NM_005781, intron 1 of 14)	780	NM_001010938	10188	Hs.518513	NM_005781	ENSG00000061938	TNK2	ACK|ACK-1|ACK1|p21cdc42Hs	tyrosine kinase non receptor 2	protein-coding
30068	chr3	73321637	73322137	+	0	NA	Intergenic	Intergenic	112109	NM_001303142	23024	Hs.660347	NM_015009	ENSG00000121440	PDZRN3	LNX3|SEMACAP3|SEMCAP3	PDZ domain containing ring finger 3	protein-coding
24459	chr2	165863640	165864811	+	0	NA	intron (NR_045375, intron 1 of 3)	intron (NR_045375, intron 1 of 3)	7716	NR_045375	100506124	Hs.709870	NR_045375		LOC100506124	-	uncharacterized LOC100506124	ncRNA
2887	chr1	183648011	183648531	+	0	NA	exon (NM_203454, exon 2 of 2)	exon (NM_203454, exon 2 of 2)	5042	NM_203454	403314	Hs.97335	NM_203454	ENSG00000173627	APOBEC4	C1orf169	apolipoprotein B mRNA editing enzyme catalytic polypeptide like 4	protein-coding
43266	chr7	14457744	14458246	+	0	NA	intron (NM_145695, intron 20 of 23)	intron (NM_145695, intron 20 of 23)	383455	NM_145695	1607	Hs.567255	NM_004080	ENSG00000136267	DGKB	DAGK2|DGK|DGK-BETA	diacylglycerol kinase beta	protein-coding
23195	chr2	87650765	87651265	+	0	NA	Intergenic	Charlie8|DNA|hAT-Charlie	21255	NR_039636	100616341		NR_039636	ENSG00000266139	MIR4435-2	mir-4435-2	microRNA 4435-2	ncRNA
42008	chr6	133697584	133698241	+	0	NA	intron (NR_109982, intron 4 of 8)	L1MCb|LINE|L1	-123235	NR_027030	154089	Hs.126165	NR_027030		LINC01312	-	long intergenic non-protein coding RNA 1312	ncRNA
37200	chr5	91266257	91266764	+	0	NA	Intergenic	Intergenic	47892	NR_103548	100505994	Hs.628363	NR_103548	ENSG00000248323	LUCAT1	SCAL1	lung cancer associated transcript 1 (non-protein coding)	ncRNA
22633	chr2	54115210	54116261	+	0	NA	exon (NM_001320590, exon 1 of 4)	exon (NM_001320590, exon 1 of 4)	462	NM_001320590	98	Hs.516173	NM_138448	ENSG00000170634	ACYP2	ACYM|ACYP	acylphosphatase 2	protein-coding
19580	chr18	31645741	31646288	+	0	NA	intron (NM_001330570, intron 2 of 7)	MIRb|SINE|MIR	38709	NM_004775	9331	Hs.591063	NM_004775	ENSG00000118276	B4GALT6	B4Gal-T6|beta4Gal-T6	beta-1,4-galactosyltransferase 6	protein-coding
27487	chr21	26390297	26391633	+	0	NA	Intergenic	Intergenic	-2670	NR_135516	100996571	Hs.570432	NR_135515	ENSG00000197934	CYYR1-AS1	-	cysteine and tyrosine rich 1 antisense RNA 1	ncRNA
23040	chr2	74374452	74374953	+	0	NA	promoter-TSS (NM_023019)	promoter-TSS (NM_023019)	33	NM_023019	1639	Hs.516111	NM_004082	ENSG00000204843	DCTN1	DAP-150|DP-150|P135	dynactin subunit 1	protein-coding
22013	chr2	20081744	20082596	+	0	NA	Intergenic	Intergenic	-30142	NM_014713	9741	Hs.467807	NM_014713	ENSG00000068697	LAPTM4A	HUMORF13|LAPTM4|MBNT|Mtrp	lysosomal protein transmembrane 4 alpha	protein-coding
9612	chr12	13627530	13628055	+	0	NA	intron (NM_000834, intron 4 of 12)	intron (NM_000834, intron 4 of 12)	-251047	NR_036555	283422	Hs.448717	NM_182558	ENSG00000180861	LINC01559	C12orf36	long intergenic non-protein coding RNA 1559	ncRNA
50647	chr9	105205664	105206227	+	0	NA	Intergenic	Intergenic	-38660	NM_001330731	23446	Hs.573495	NM_022109	ENSG00000070214	SLC44A1	CD92|CDW92|CHTL1|CTL1	solute carrier family 44 member 1	protein-coding
41997	chr6	133192050	133192645	+	0	NA	Intergenic	MIR|SINE|MIR	-49010	NM_172103	2070	Hs.596680	NM_004100	ENSG00000112319	EYA4	CMD1J|DFNA10	EYA transcriptional coactivator and phosphatase 4	protein-coding
35681	chr5	10249351	10250559	+	0	NA	promoter-TSS (NR_047668)	promoter-TSS (NR_047668)	34	NM_001306154	22948	Hs.1600	NM_012073	ENSG00000150753	CCT5	CCT-epsilon|CCTE|HEL-S-69|PNAS-102|TCP-1-epsilon	chaperonin containing TCP1 subunit 5	protein-coding
52677	chrX	108224289	108224825	+	0	NA	intron (NM_001287758, intron 3 of 45)	intron (NM_001287758, intron 3 of 45)	132890	NM_001321288	115201	Hs.8763	NM_052936	ENSG00000101844	ATG4A	APG4A|AUTL2	autophagy related 4A cysteine peptidase	protein-coding
32678	chr4	10721571	10722075	+	0	NA	Intergenic	Intergenic	-36958	NM_052964	116449	Hs.62772	NM_052964	ENSG00000109684	CLNK	MIST	cytokine dependent hematopoietic cell linker	protein-coding
3380	chr1	212414618	212415198	+	0	NA	promoter-TSS (NM_001198862)	promoter-TSS (NM_001198862)	-7	NM_001198862	55248	Hs.445386	NM_018252	ENSG00000065600	TMEM206	C1orf75	transmembrane protein 206	protein-coding
36194	chr5	37370943	37371647	+	0	NA	promoter-TSS (NM_001278312)	promoter-TSS (NM_001278312)	-169	NM_001278312	9631	Hs.547696	NM_004298	ENSG00000113569	NUP155	ATFB15|N155	nucleoporin 155	protein-coding
50223	chr9	83707691	83708985	+	0	NA	promoter-TSS (NM_013438)	promoter-TSS (NM_013438)	7	NR_135840	105376114	Hs.9589	NR_135839	ENSG00000254473	LOC105376114	-	uncharacterized LOC105376114	ncRNA
45619	chr7	128208356	128208858	+	0	NA	TTS (NR_029596)	TTS (NR_029596)	735	NR_029596	406917		NR_029596	ENSG00000207705	MIR129-1	MIR-129b|MIRN129-1|mir-129-1	microRNA 129-1	ncRNA
33713	chr4	81682486	81682986	+	0	NA	Intergenic	Intergenic	-210808	NM_152545	153020	Hs.591696	NM_152545	ENSG00000138670	RASGEF1B	GPIG4	RasGEF domain family member 1B	protein-coding
9058	chr11	126139338	126140197	+	0	NA	Intergenic	Intergenic	71925	NM_032795	84881	Hs.150458	NM_032795	ENSG00000165526	RPUSD4	-	RNA pseudouridylate synthase domain containing 4	protein-coding
4292	chr10	13959544	13960279	+	0	NA	intron (NM_018027, intron 2 of 24)	intron (NM_018027, intron 2 of 24)	12458	NM_001318337	55691	Hs.330463	NM_018027	ENSG00000151474	FRMD4A	CCAFCA|FRMD4|bA295P9.4	FERM domain containing 4A	protein-coding
36239	chr5	39005532	39006032	+	0	NA	intron (NM_152756, intron 3 of 37)	L1MEg|LINE|L1	68626	NM_001285440	253260	Hs.407926	NM_152756	ENSG00000164327	RICTOR	AVO3|PIA|hAVO3	RPTOR independent companion of MTOR complex 2	protein-coding
31157	chr3	138471470	138471970	+	0	NA	intron (NR_136409, intron 17 of 22)	L1MEd|LINE|L1	37147	NM_031913	83850	Hs.477711	NM_031913	ENSG00000158220	ESYT3	CHR3SYT|E-Syt3|FAM62C	extended synaptotagmin 3	protein-coding
19208	chr18	6064196	6064696	+	0	NA	intron (NM_173464, intron 16 of 19)	L1PB2|LINE|L1	-168492	NM_001080209	645369		NM_001080209	ENSG00000206432	TMEM200C	TTMA	transmembrane protein 200C	protein-coding
2664	chr1	171850766	171851352	+	0	NA	intron (NM_015569, intron 1 of 20)	intron (NM_015569, intron 1 of 20)	9581	NM_001136127	26052	Hs.654775	NM_015569	ENSG00000197959	DNM3	Dyna III	dynamin 3	protein-coding
41972	chr6	130885301	130885805	+	0	NA	intron (NM_001135554, intron 11 of 14)	intron (NM_001135554, intron 11 of 14)	58148	NM_001195597	100507203	Hs.388715	NM_001195597	ENSG00000256162	SMLR1	-	small leucine rich protein 1	protein-coding
8081	chr11	67421034	67421546	+	0	NA	intron (NM_020811, intron 8 of 8)	CpG-4560	5612	NM_001166222	57571	Hs.502982	NM_020811	ENSG00000172508	CARNS1	ATPGD1	carnosine synthase 1	protein-coding
48785	chr8	130520995	130521581	+	0	NA	Intergenic	Intergenic	-77628	NM_018482	50807	Hs.655552	NM_018482	ENSG00000153317	ASAP1	AMAP1|CENTB4|DDEF1|PAG2|PAP|ZG14P	ArfGAP with SH3 domain, ankyrin repeat and PH domain 1	protein-coding
36657	chr5	63963055	63963558	+	0	NA	Intergenic	Intergenic	-1014	NM_000524	3350	Hs.247940	NM_000524	ENSG00000178394	HTR1A	5-HT-1A|5-HT1A|5HT1a|ADRB2RL1|ADRBRL1|G-21|PFMCD	5-hydroxytryptamine receptor 1A	protein-coding
31823	chr3	173585470	173586015	+	0	NA	intron (NM_014932, intron 2 of 6)	intron (NM_014932, intron 2 of 6)	187294	NM_014932	22871	Hs.478289	NM_014932	ENSG00000169760	NLGN1	NL1	neuroligin 1	protein-coding
896	chr1	52033511	52034076	+	0	NA	promoter-TSS (NM_138417)	promoter-TSS (NM_138417)	7	NM_138417	112970	Hs.476033	NM_138417	ENSG00000198841	KTI12	SBBI81|TOT4	KTI12 chromatin associated homolog	protein-coding
3530	chr1	223535055	223535849	+	0	NA	Intergenic	Intergenic	130282	NM_001143962	388743	Hs.291487	NM_001143962	ENSG00000203697	CAPN8	nCL-2	calpain 8	protein-coding
20230	chr18	58204700	58205200	+	0	NA	intron (NM_001144970, intron 1 of 28)	intron (NM_001144970, intron 1 of 28)	9560	NM_001144970	23327	Hs.185677	NM_015277	ENSG00000049759	NEDD4L	NEDD4-2|NEDD4.2|PVNH7|RSP5|hNEDD4-2	neural precursor cell expressed, developmentally down-regulated 4-like, E3 ubiquitin protein ligase	protein-coding
22572	chr2	49988768	49989268	+	0	NA	intron (NM_001330096, intron 15 of 16)	Charlie20a|DNA|hAT-Charlie	-14815	NM_001320156	9378	Hs.637685	NM_004801	ENSG00000179915	NRXN1	Hs.22998|PTHSL2|SCZD17	neurexin 1	protein-coding
34371	chr4	118224131	118224645	+	0	NA	intron (NR_146514, intron 6 of 13)	intron (NR_146514, intron 6 of 13)	-54374	NR_003584	100093630	Hs.535762	NR_003584	ENSG00000269893	SNHG8	LINC00060|NCRNA00060	small nucleolar RNA host gene 8	ncRNA
18036	chr17	16486406	16487043	+	0	NA	intron (NM_207387, intron 1 of 2)	intron (NM_207387, intron 1 of 2)	5467	NM_001113567	388341	Hs.25425	NM_207387	ENSG00000181350	LRRC75A	C17orf76|FAM211A	leucine rich repeat containing 75A	protein-coding
21021	chr19	18750122	18750834	+	0	NA	intron (NM_001098482, intron 6 of 14)	intron (NM_001098482, intron 6 of 14)	40827	NM_000095	1311	Hs.1584	NM_000095	ENSG00000105664	COMP	EDM1|EPD1|MED|PSACH|THBS5|TSP5	cartilage oligomeric matrix protein	protein-coding
38848	chr5	160970627	160971209	+	0	NA	Intergenic	Intergenic	-32292	NR_027111	285629	Hs.554279	NR_027111	ENSG00000253417	LINC02159	-	long intergenic non-protein coding RNA 2159	ncRNA
1672	chr1	108461492	108461992	+	0	NA	intron (NM_001143988, intron 11 of 14)	intron (NM_001143988, intron 11 of 14)	11460	NM_001143987	653149	Hs.712226	NM_001143987	ENSG00000186086	NBPF6	-	NBPF member 6	protein-coding
13855	chr13	110914788	110915767	+	0	NA	promoter-TSS (NM_001286721)	promoter-TSS (NM_001286721)	-170	NR_104587	55608	Hs.525163	NM_017664	ENSG00000088448	ANKRD10	-	ankyrin repeat domain 10	protein-coding
52646	chrX	107451670	107452176	+	0	NA	Intergenic	Intergenic	-70527	NM_032428	84443	Hs.496546	NM_032428	ENSG00000147234	FRMPD3	-	FERM and PDZ domain containing 3	protein-coding
20397	chr18	63963603	63964103	+	0	NA	Intergenic	LTR41C|LTR|ERVL	-6176	NR_145571	5271	Hs.368077	NM_002640	ENSG00000166401	SERPINB8	C18orf53|CAP2|HMSD|HSMD-v|PI-8|PI8|PSS5	serpin family B member 8	protein-coding
6225	chr10	103844146	103844676	+	0	NA	intron (NM_014631, intron 1 of 13)	intron (NM_014631, intron 1 of 13)	10995	NM_014631	9644	Hs.678727	NM_014631	ENSG00000107957	SH3PXD2A	FISH|SH3MD1|TKS5	SH3 and PX domains 2A	protein-coding
31212	chr3	141386531	141387210	+	0	NA	intron (NM_001350099, intron 1 of 5)	intron (NM_001350099, intron 1 of 5)	424	NM_001350099	253461	Hs.518301	NM_152535	ENSG00000177311	ZBTB38	CIBZ|PPP1R171|ZNF921	zinc finger and BTB domain containing 38	protein-coding
48646	chr8	124474409	124475038	+	0	NA	promoter-TSS (NR_108048)	promoter-TSS (NR_108048)	-44	NM_007218	11236	Hs.744151	NM_007218	ENSG00000170881	RNF139	HRCA1|RCA1|TRC8	ring finger protein 139	protein-coding
2768	chr1	177977080	177977580	+	0	NA	intron (NR_151492, intron 8 of 22)	intron (NR_151492, intron 8 of 22)	6973	NM_001356500	89866	Hs.149540	NM_033127	ENSG00000120341	SEC16B	LZTR2|PGPR-p117|RGPR|RGPR-p117|SEC16S	SEC16 homolog B, endoplasmic reticulum export factor	protein-coding
46623	chr8	17152307	17152815	+	0	NA	Intergenic	Intergenic	-3766	NM_016353	51201	Hs.728241	NM_016353	ENSG00000104219	ZDHHC2	DHHC2|ZNF372	zinc finger DHHC-type containing 2	protein-coding
9526	chr12	8712485	8712985	+	0	NA	intron (NM_001352271, intron 2 of 6)	intron (NM_001352271, intron 2 of 6)	14835	NR_147946	57494	Hs.504670	NM_020734	ENSG00000166532	RIMKLB	FAM80B|NAAGS|NAAGS-I	ribosomal modification protein rimK like family member B	protein-coding
28403	chr22	42596380	42596880	+	0	NA	intron (NM_178136, intron 3 of 7)	intron (NM_178136, intron 3 of 7)	-14619	NR_002184	91695	Hs.534041	NR_002184	ENSG00000182841	RRP7BP	RRP7B|dJ222E13.2	ribosomal RNA processing 7 homolog B, pseudogene	pseudo
2269	chr1	150293507	150294007	+	0	NA	promoter-TSS (NM_031901)	promoter-TSS (NM_031901)	-85	NM_031901	54460	Hs.405880	NM_018997	ENSG00000266472	MRPS21	MDS016|MRP-S21|RPMS21	mitochondrial ribosomal protein S21	protein-coding
1102	chr1	63829504	63830015	+	0	NA	intron (NM_001083592, intron 1 of 6)	L2c|LINE|L2	55740	NM_001083592	4919	Hs.128753	NM_005012	ENSG00000185483	ROR1	NTRKR1|dJ537F10.1	receptor tyrosine kinase like orphan receptor 1	protein-coding
35901	chr5	17257753	17258471	+	0	NA	intron (NM_006317, intron 1 of 1)	intron (NM_006317, intron 1 of 1)	40551	NM_006317	10409	Hs.201641	NM_006317	ENSG00000176788	BASP1	CAP-23|CAP23|NAP-22|NAP22	brain abundant membrane attached signal protein 1	protein-coding
45025	chr7	100604546	100605046	+	0	NA	promoter-TSS (NR_038910)	promoter-TSS (NR_038910)	-758	NR_038910	100129845	Hs.714123	NR_038910	ENSG00000224729	PCOLCE-AS1	-	PCOLCE antisense RNA 1	ncRNA
25848	chr2	231642770	231643312	+	0	NA	Intergenic	Intergenic	50177	NM_152614	165100	Hs.98104	NM_152614	ENSG00000177673	TEX44	C2orf57	testis expressed 44	protein-coding
6481	chr10	118459532	118460050	+	0	NA	Intergenic	Intergenic	102683	NR_108045	100506126	Hs.69494	NR_108045	ENSG00000232139	LINC00867	-	long intergenic non-protein coding RNA 867	ncRNA
1478	chr1	92994043	92994550	+	0	NA	Intergenic	ERVL-E-int|LTR|ERVL	-32774	NM_001252270	388650	Hs.180946	NM_001006605	ENSG00000154511	FAM69A	-	family with sequence similarity 69 member A	protein-coding
36684	chr5	65624099	65625284	+	0	NA	promoter-TSS (NM_033227)	promoter-TSS (NM_033227)	-40	NM_001093756	80006	Hs.591760	NM_024941	ENSG00000113597	TRAPPC13	C5orf44	trafficking protein particle complex 13	protein-coding
31470	chr3	150890563	150891293	+	0	NA	intron (NM_001351281, intron 1 of 6)	intron (NM_001351281, intron 1 of 6)	132	NM_001351281	646951	Hs.380222	NM_001351281		MINDY4B	C3orf76|FAM188B2	MINDY family member 4B	protein-coding
51537	chrKI270706.1	165184	165684	+	0	NA	NA	NA	NA	NA
15564	chr15	30149891	30150391	+	0	NA	Intergenic	Intergenic	15090	NM_001355469	653075	Hs.727141	NM_001355469	ENSG00000261247	GOLGA8T	-	golgin A8 family member T	protein-coding
23469	chr2	105790110	105790610	+	0	NA	intron (NM_001004722, intron 1 of 3)	intron (NM_001004722, intron 1 of 3)	45297	NM_001004722	8440	Hs.529244	NM_003581	ENSG00000071051	NCK2	GRB4|NCKbeta	NCK adaptor protein 2	protein-coding
34992	chr4	162849872	162850376	+	0	NA	Intergenic	Intergenic	243504	NR_039659	100616234		NR_039659	ENSG00000283468	MIR4454	-	microRNA 4454	ncRNA
12299	chr13	23375168	23375969	+	0	NA	promoter-TSS (NM_001278055)	promoter-TSS (NM_001278055)	-25	NM_001278055	26278	Hs.159492	NM_014363	ENSG00000151835	SACS	ARSACS|DNAJC29|PPP1R138|SPAX6	sacsin molecular chaperone	protein-coding
10255	chr12	49945472	49945972	+	0	NA	Intergenic	LTR85c|LTR|Gypsy?	-5019	NM_000486	359	Hs.130730	NM_000486	ENSG00000167580	AQP2	AQP-CD|WCH-CD	aquaporin 2	protein-coding
28166	chr22	29267731	29268240	+	0	NA	promoter-TSS (NM_001163285)	promoter-TSS (NM_001163285)	10	NR_138044	25807	Hs.106730	NM_012265	ENSG00000100263	RHBDD3	C22orf3|HS984G1A|PTAG	rhomboid domain containing 3	protein-coding
43599	chr7	30994610	30995240	+	0	NA	Intergenic	Intergenic	30904	NM_000823	2692	Hs.767	NM_000823	ENSG00000106128	GHRHR	GHRFR|GRFR|IGHD1B	growth hormone releasing hormone receptor	protein-coding
50320	chr9	89598040	89598559	+	0	NA	Intergenic	Intergenic	-6713	NM_006705	10912	Hs.9701	NM_006705	ENSG00000130222	GADD45G	CR6|DDIT2|GADD45gamma|GRP17	growth arrest and DNA damage inducible gamma	protein-coding
43779	chr7	37005645	37006159	+	0	NA	intron (NR_104120, intron 2 of 2)	MIRb|SINE|MIR	8106	NR_104120	100861514	Hs.627775	NR_104120	ENSG00000224101	ELMO1-AS1	-	ELMO1 antisense RNA 1	ncRNA
376	chr1	23344160	23344831	+	0	NA	promoter-TSS (NM_001297621)	promoter-TSS (NM_001297621)	-131	NM_001102397	10236	Hs.373763	NM_005826	ENSG00000125944	HNRNPR	HNRPR|hnRNP-R	heterogeneous nuclear ribonucleoprotein R	protein-coding
15050	chr14	81170183	81170999	+	0	NA	Intergenic	L1P4a|LINE|L1	32243	NR_003021	677845	Hs.693251	NR_003021	ENSG00000221303	SNORA79	ACA65|SNORA79A	small nucleolar RNA, H/ACA box 79	snoRNA
28294	chr22	37826953	37827727	+	0	NA	intron (NR_039973, intron 1 of 1).4	intron (NR_039973, intron 1 of 1).4	3958	NM_003614	8484	Hs.158353	NM_003614	ENSG00000128310	GALR3	-	galanin receptor 3	protein-coding
5826	chr10	89260287	89260802	+	0	NA	Intergenic	Intergenic	-8505	NM_000235	3988	Hs.643030	NM_000235	ENSG00000107798	LIPA	CESD|LAL	lipase A, lysosomal acid type	protein-coding
19626	chr18	33745432	33745932	+	0	NA	exon (NM_030632, exon 12 of 12)	exon (NM_030632, exon 12 of 12)	167105	NM_030632	80816	Hs.464876	NM_030632	ENSG00000141431	ASXL3	BRPS|KIAA1713	additional sex combs like 3, transcriptional regulator	protein-coding
36107	chr5	32687399	32687899	+	0	NA	Intergenic	Intergenic	-22988	NM_001204376	4883	Hs.13528	NM_000908	ENSG00000113389	NPR3	ANP-C|ANPR-C|ANPRC|C5orf23|GUCY2B|NPR-C|NPRC	natriuretic peptide receptor 3	protein-coding
34921	chr4	159142183	159142712	+	0	NA	intron (NM_001351724, intron 1 of 30)	intron (NM_001351724, intron 1 of 30)	-13553	NR_037459	100500881		NR_037459	ENSG00000264105	MIR3688-1	MIR3688|mir-3688-1	microRNA 3688-1	ncRNA
28616	chr3	4730663	4731163	+	0	NA	intron (NM_001168272, intron 41 of 60)	MamSINE1|SINE|tRNA-RTE	20677	NR_004428	100126791	Hs.663059	NR_004428	ENSG00000235947	EGOT	EGO|NCRNA00190	eosinophil granule ontogeny transcript (non-protein coding)	ncRNA
42906	chr7	835441	835941	+	0	NA	intron (NM_001171946, intron 2 of 5)	intron (NM_001171946, intron 2 of 5)	3186	NM_001130965	23353	Hs.438072	NM_025154	ENSG00000164828	SUN1	UNC84A	Sad1 and UNC84 domain containing 1	protein-coding
19017	chr17	78679652	78680252	+	0	NA	intron (NM_004762, intron 12 of 12)	intron (NM_004762, intron 12 of 12)	37080	NM_001292019	9267	Hs.191215	NM_004762	ENSG00000108669	CYTH1	B2-1|CYTOHESIN-1|D17S811E|PSCD1|SEC7	cytohesin 1	protein-coding
7105	chr11	14552037	14552545	+	0	NA	intron (NM_148976, intron 2 of 10)	MamGypLTR1c|LTR|Gypsy	-31846	NM_001143937	5682	Hs.102798	NM_002786	ENSG00000129084	PSMA1	HC2|HEL-S-275|NU|PROS30	proteasome subunit alpha 1	protein-coding
52220	chrX	48071615	48072147	+	0	NA	promoter-TSS (NM_001282202)	promoter-TSS (NM_001282202)	-223	NM_001282201	57232	Hs.650883	NM_001037735	ENSG00000221994	ZNF630	dJ54B20.2	zinc finger protein 630	protein-coding
48403	chr8	109561556	109562056	+	0	NA	intron (NM_198120, intron 6 of 6)	intron (NM_198120, intron 6 of 6)	21180	NM_001278938	9166	Hs.409368	NM_004215	ENSG00000147654	EBAG9	EB9|PDAF	estrogen receptor binding site associated, antigen, 9	protein-coding
29891	chr3	63230114	63230619	+	0	NA	Intergenic	Intergenic	-47872	NM_001130003	132204	Hs.648668	NM_144642	ENSG00000163630	SYNPR	SPO	synaptoporin	protein-coding
4790	chr10	40634007	40634508	+	0	NA	Intergenic	ALR/Alpha|Satellite|centr	1733788	NR_024380	441666	Hs.255729	NR_024380	ENSG00000215146	LOC441666	-	zinc finger protein 91 pseudogene	pseudo
3652	chr1	229888304	229888804	+	0	NA	intron (NR_146473, intron 1 of 2)	ERV3-16A3_I-int|LTR|ERVL	-2736	NR_146476	101927504		NR_146473	ENSG00000227043	LINC01682	-	long intergenic non-protein coding RNA 1682	ncRNA
46632	chr8	17373832	17374333	+	0	NA	intron (NM_004686, intron 1 of 13)	intron (NM_004686, intron 1 of 13)	39449	NM_004686	9108	Hs.625674	NM_004686	ENSG00000003987	MTMR7	-	myotubularin related protein 7	protein-coding
29097	chr3	25938507	25939449	+	0	NA	Intergenic	Intergenic	-65283	NR_034055	285326	Hs.145246	NR_034055	ENSG00000230891	LINC00692	-	long intergenic non-protein coding RNA 692	ncRNA
25254	chr2	205385941	205386441	+	0	NA	intron (NM_205863, intron 18 of 21)	MamSINE1|SINE|tRNA-RTE	-296309	NM_201266	8828	Hs.471200	NM_003872	ENSG00000118257	NRP2	NP2|NPN2|PRO2714|VEGF165R2	neuropilin 2	protein-coding
13526	chr13	97057881	97058887	+	0	NA	Intergenic	Intergenic	-63654	NM_001346195	27199	Hs.352218	NM_080818	ENSG00000165621	OXGR1	GPR80|GPR99|P2RY15|P2Y15|aKGR	oxoglutarate receptor 1	protein-coding
35300	chr4	183987398	183987916	+	0	NA	intron (NM_020225, intron 1 of 3)	intron (NM_020225, intron 1 of 3)	82301	NM_020225	56977	Hs.21958	NM_020225	ENSG00000173320	STOX2	-	storkhead box 2	protein-coding
22618	chr2	52895853	52896379	+	0	NA	Intergenic	Intergenic	-193501	NR_039630	100616431		NR_039630	ENSG00000264975	MIR4431	-	microRNA 4431	ncRNA
148	chr1	9588300	9588993	+	0	NA	promoter-TSS (NM_001130924)	promoter-TSS (NM_001130924)	-228	NM_001130924	199953	Hs.632365	NM_001010866	ENSG00000188807	TMEM201	Ima1|NET5|SAMP1	transmembrane protein 201	protein-coding
6453	chr10	116737497	116737997	+	0	NA	intron (NM_001330164, intron 2 of 12)	intron (NM_001330164, intron 2 of 12)	4827	NM_025015	259217	Hs.648448	NM_025015	ENSG00000165868	HSPA12A	-	heat shock protein family A (Hsp70) member 12A	protein-coding
46970	chr8	30918921	30919421	+	0	NA	Intergenic	Intergenic	-6159	NM_001350162	56154	Hs.458316	NM_031271	ENSG00000133863	TEX15	CT42	testis expressed 15, meiosis and synapsis associated	protein-coding
31446	chr3	149946011	149946519	+	0	NA	intron (NM_183381, intron 8 of 9)	L1P1|LINE|L1	24689	NM_002628	5217	Hs.91747	NM_002628	ENSG00000070087	PFN2	D3S1319E|PFL	profilin 2	protein-coding
8383	chr11	92415177	92415690	+	0	NA	intron (NM_001008781, intron 1 of 24)	intron (NM_001008781, intron 1 of 24)	63337	NM_001008781	120114	Hs.98523	NM_001008781	ENSG00000165323	FAT3	CDHF15|CDHR10|hFat3	FAT atypical cadherin 3	protein-coding
30223	chr3	85681238	85681738	+	0	NA	intron (NM_001256503, intron 2 of 9)	intron (NM_001256503, intron 2 of 9)	-44994	NM_153184	253559	Hs.164578	NM_153184	ENSG00000175161	CADM2	IGSF4D|NECL3|Necl-3|SynCAM 2|synCAM2	cell adhesion molecule 2	protein-coding
20798	chr19	6465485	6465985	+	0	NA	intron (NM_139161, intron 3 of 3)	intron (NM_139161, intron 3 of 3)	1497	NM_139161	92359	Hs.150319	NM_139161	ENSG00000130545	CRB3	-	crumbs 3, cell polarity complex component	protein-coding
726	chr1	41455621	41456318	+	0	NA	Intergenic	L2c|LINE|L2	28714	NM_001302269	1907	Hs.1407	NM_001956	ENSG00000127129	EDN2	ET-2|ET2|PPET2	endothelin 2	protein-coding
2703	chr1	174837266	174837802	+	0	NA	intron (NM_014857, intron 19 of 20)	intron (NM_014857, intron 19 of 20)	-36852	NM_001243763	9910	Hs.585378	NM_014857	ENSG00000152061	RABGAP1L	HHL|TBC1D18	RAB GTPase activating protein 1 like	protein-coding
17795	chr16	90081909	90082425	+	0	NA	Intergenic	CpG	-6237	NM_001098173	11105	Hs.406695	NM_052996	ENSG00000126856	PRDM7	PFM4|ZNF910	PR/SET domain 7	protein-coding
6659	chr10	127576571	127577334	+	0	NA	Intergenic	Intergenic	27603	NM_001030013	594857	Hs.643423	NM_001030013	ENSG00000214285	NPS	-	neuropeptide S	protein-coding
157	chr1	9901648	9902493	+	0	NA	intron (NM_020248, intron 1 of 5)	intron (NM_020248, intron 1 of 5)	8188	NM_020248	56998	Hs.463759	NM_020248	ENSG00000178585	CTNNBIP1	ICAT	catenin beta interacting protein 1	protein-coding
2009	chr1	121177769	121178330	+	0	NA	intron (NM_001100910, intron 2 of 3)	intron (NM_001100910, intron 2 of 3)	5862	NM_001320149	653820	Hs.339665	NM_001100910	ENSG00000188610	FAM72B	p17	family with sequence similarity 72 member B	protein-coding
35481	chr5	1475965	1476513	+	0	NA	intron (NM_024830, intron 9 of 13)	intron (NM_024830, intron 9 of 13)	-30811	NM_001044	6531	Hs.406	NM_001044	ENSG00000142319	SLC6A3	DAT|DAT1|PKDYS	solute carrier family 6 member 3	protein-coding
20074	chr18	50642375	50642886	+	0	NA	intron (NM_001292039, intron 1 of 4)	intron (NM_001292039, intron 1 of 4)	82516	NM_001292040	5596	Hs.433728	NM_002747	ENSG00000141639	MAPK4	ERK-4|ERK4|PRKM4|p63-MAPK|p63MAPK	mitogen-activated protein kinase 4	protein-coding
7179	chr11	17813307	17813827	+	0	NA	intron (NM_012139, intron 10 of 10)	intron (NM_012139, intron 10 of 10)	77619	NM_004976	3746	Hs.552896	NM_004976	ENSG00000129159	KCNC1	EPM7|KV3.1|KV4|NGK2	potassium voltage-gated channel subfamily C member 1	protein-coding
37989	chr5	132013237	132013751	+	0	NA	Intergenic	Intergenic	-1426	NM_001205250	23305	Hs.14945	NM_015256	ENSG00000164398	ACSL6	ACS2|FACL6|LACS 6|LACS2|LACS5	acyl-CoA synthetase long chain family member 6	protein-coding
22905	chr2	68440509	68441009	+	0	NA	Intergenic	Intergenic	26558	NR_133923	554251	Hs.164117	NM_001024680	ENSG00000204923	FBXO48	-	F-box protein 48	protein-coding
33975	chr4	93292672	93293287	+	0	NA	intron (NM_001510, intron 8 of 15)	intron (NM_001510, intron 8 of 15)	-535948	NM_005172	474	Hs.532680	NM_005172	ENSG00000172238	ATOH1	ATH1|HATH1|MATH-1|bHLHa14	atonal bHLH transcription factor 1	protein-coding
31717	chr3	166746805	166747433	+	0	NA	Intergenic	Intergenic	-151564	NR_135545	105374194		NR_135545		LOC105374194	inv3q26.1	uncharacterized LOC105374194	ncRNA
28695	chr3	9843174	9843674	+	0	NA	intron (NM_001351736, intron 2 of 7)	intron (NM_001351736, intron 2 of 7)	472	NM_001351736	285367	Hs.33719	NM_173659	ENSG00000156990	RPUSD3	-	RNA pseudouridylate synthase domain containing 3	protein-coding
32550	chr4	5874707	5875233	+	0	NA	intron (NM_001014809, intron 1 of 13)	intron (NM_001014809, intron 1 of 13)	12843	NM_001288662	1400	Hs.135270	NM_001313	ENSG00000072832	CRMP1	CRMP-1|DPYSL1|DRP-1|DRP1|ULIP-3	collapsin response mediator protein 1	protein-coding
22243	chr2	31250940	31251455	+	0	NA	intron (NM_014600, intron 3 of 5)	intron (NM_014600, intron 3 of 5)	17183	NM_014600	30845	Hs.368808	NM_014600	ENSG00000013016	EHD3	PAST3	EH domain containing 3	protein-coding
33537	chr4	71187777	71188277	+	0	NA	intron (NM_001098484, intron 1 of 25)	intron (NM_001098484, intron 1 of 25)	741	NM_001098484	8671	Hs.5462	NM_003759	ENSG00000080493	SLC4A4	HNBC1|KNBC|NBC1|NBC2|NBCe1-A|SLC4A5|hhNMC|kNBC1|pNBC	solute carrier family 4 member 4	protein-coding
13917	chr13	113820999	113821548	+	0	NA	intron (NM_000820, intron 14 of 14)	intron (NM_000820, intron 14 of 14)	5663	NR_044995	650669	Hs.369201	NM_001039799		GAS6-AS1	-	GAS6 antisense RNA 1	ncRNA
29561	chr3	48446412	48447254	+	0	NA	promoter-TSS (NM_001271023)	promoter-TSS (NM_001271023)	54	NR_153405	111822955		NR_153405	ENSG00000164053	ATRIP-TREX1	-	ATRIP-TREX1 readthrough	ncRNA
32531	chr4	4247984	4248708	+	0	NA	promoter-TSS (NM_001297551)	promoter-TSS (NM_001297551)	-104	NM_001297552	85013	Hs.12845	NM_032927	ENSG00000132406	TMEM128	-	transmembrane protein 128	protein-coding
22529	chr2	47868493	47869077	+	0	NA	intron (NM_001190274, intron 1 of 22)	ERVL-B4-int|LTR|ERVL	19934	NM_025133	80204	Hs.352677	NM_012167	ENSG00000138081	FBXO11	FBX11|PRMT9|UBR6|UG063H01|VIT1	F-box protein 11	protein-coding
27324	chr21	8445499	8445999	+	0	NA	non-coding (NR_003287, exon 1 of 1).2	non-coding (NR_003287, exon 1 of 1).2	4603	NR_146148	109864282		NR_146148		RNA28SN2	-	RNA, 28S ribosomal N2	rRNA
27049	chr20	46132523	46133023	+	0	NA	Intergenic	Intergenic	14519	NM_001322422	958	Hs.472860	NM_001250	ENSG00000101017	CD40	Bp50|CDW40|TNFRSF5|p50	CD40 molecule	protein-coding
42842	chr6	167495472	167495972	+	0	NA	Intergenic	Intergenic	-22932	NR_134591	105378127	Hs.58456	NR_134591		LOC105378127	-	uncharacterized LOC105378127	ncRNA
25032	chr2	194363183	194363683	+	0	NA	intron (NR_110222, intron 1 of 5)	MIRb|SINE|MIR	19164	NR_110222	101927406	Hs.385793	NR_110222	ENSG00000225539	LINC01821	-	long intergenic non-protein coding RNA 1821	ncRNA
9209	chr12	85029	85529	+	0	NA	intron (NM_015232, intron 1 of 12)	intron (NM_015232, intron 1 of 12)	7903	NM_015232	440073	Hs.536319	NM_015232	ENSG00000120645	IQSEC3	-	IQ motif and Sec7 domain 3	protein-coding
44572	chr7	78178244	78178761	+	0	NA	intron (NM_001301128, intron 12 of 20)	intron (NM_001301128, intron 12 of 20)	-168740	NR_003680	399670	Hs.568045	NR_003680	ENSG00000231322	RPL13AP17	RPL13A_6_816	ribosomal protein L13a pseudogene 17	pseudo
21106	chr19	26018064	26018564	+	0	NA	Intergenic	ALR/Alpha|Satellite|centr	-1775117	NR_146735	101927151	Hs.567934	NR_110687	ENSG00000267575	LOC101927151	-	uncharacterized LOC101927151	ncRNA
6080	chr10	98446630	98447226	+	0	NA	promoter-TSS (NM_000195)	promoter-TSS (NM_000195)	35	NM_001322476	3257	Hs.404568	NM_000195	ENSG00000107521	HPS1	BLOC3S1|HPS	HPS1, biogenesis of lysosomal organelles complex 3 subunit 1	protein-coding
44701	chr7	84022680	84023433	+	0	NA	intron (NM_006080, intron 6 of 16)	intron (NM_006080, intron 6 of 16)	171845	NM_006080	10371	Hs.252451	NM_006080	ENSG00000075213	SEMA3A	COLL1|HH16|Hsema-I|Hsema-III|SEMA1|SEMAD|SEMAIII|SEMAL|SemD|coll-1	semaphorin 3A	protein-coding
34304	chr4	114067150	114067650	+	0	NA	Intergenic	HERVL40-int|LTR|ERVL	-87678	NM_024590	79642	Hs.22895	NM_024590	ENSG00000180801	ARSJ	ASJ	arylsulfatase family member J	protein-coding
40630	chr6	51959675	51960188	+	0	NA	exon (NM_138694, exon 36 of 67)	exon (NM_138694, exon 36 of 67)	127694	NM_170724	5314	Hs.662050	NM_138694	ENSG00000170927	PKHD1	ARPKD|FCYT|FPC|PKD4|TIGM1	PKHD1, fibrocystin/polyductin	protein-coding
7699	chr11	46239062	46239564	+	0	NA	Intergenic	CpG	-38325	NM_052854	90993	Hs.405961	NM_052854	ENSG00000157613	CREB3L1	OASIS	cAMP responsive element binding protein 3 like 1	protein-coding
24241	chr2	156332453	156333096	+	0	NA	promoter-TSS (NM_006186)	promoter-TSS (NM_006186)	1	NM_006186	4929	Hs.563344	NM_006186	ENSG00000153234	NR4A2	HZF-3|NOT|NURR1|RNR1|TINUR	nuclear receptor subfamily 4 group A member 2	protein-coding
17307	chr16	66608445	66608945	+	0	NA	intron (NM_181553, intron 2 of 4)	intron (NM_181553, intron 2 of 4)	3964	NR_037619	123920	Hs.298198	NM_144601	ENSG00000140931	CMTM3	BNAS2|CKLFSF3	CKLF like MARVEL transmembrane domain containing 3	protein-coding
42529	chr6	154359013	154359766	+	0	NA	Intergenic	Intergenic	-2623	NM_001130700	26034	Hs.146100	NM_015553	ENSG00000074706	IPCEF1	PIP3-E	interaction protein for cytohesin exchange factors 1	protein-coding
15133	chr14	89344775	89345314	+	0	NA	intron (NM_001085471, intron 3 of 6)	intron (NM_001085471, intron 3 of 6)	72066	NM_005197	1112	Hs.434286	NM_005197	ENSG00000053254	FOXN3	C14orf116|CHES1|PRO1635	forkhead box N3	protein-coding
14601	chr14	59582170	59582680	+	0	NA	Intergenic	Intergenic	-5594	NM_001164399	729665	Hs.29706	NM_001164399	ENSG00000151838	CCDC175	C14orf38|c14_5395	coiled-coil domain containing 175	protein-coding
13000	chr13	52159398	52159913	+	0	NA	promoter-TSS (NM_152720)	promoter-TSS (NM_152720)	-120	NM_152720	4752	Hs.409989	NM_002498	ENSG00000136098	NEK3	HSPK36	NIMA related kinase 3	protein-coding
49024	chr8	139982002	139982502	+	0	NA	intron (NM_001321646, intron 18 of 21)	intron (NM_001321646, intron 18 of 21)	118283	NR_144431	359809	Hs.26814	NR_144431	ENSG00000282164	PEG13	-	paternally expressed 13	ncRNA
51744	chrX	9530742	9531245	+	0	NA	intron (NM_001139467, intron 2 of 16)	intron (NM_001139467, intron 2 of 16)	65832	NM_005647	6907	Hs.495656	NM_005647	ENSG00000101849	TBL1X	EBI|SMAP55|TBL1	transducin beta like 1 X-linked	protein-coding
20421	chr18	65346039	65346539	+	0	NA	Intergenic	Intergenic	-403963	NM_033646	1005	Hs.541003	NM_004361	ENSG00000081138	CDH7	CDH7L1	cadherin 7	protein-coding
44335	chr7	66844581	66845301	+	0	NA	promoter-TSS (NR_003934)	promoter-TSS (NR_003934)	-115	NR_003934	729156	Hs.709878	NR_003934	ENSG00000230583	GTF2IRD1P1	-	GTF2I repeat domain containing 1 pseudogene 1	pseudo
24045	chr2	146734007	146734507	+	0	NA	Intergenic	Intergenic	147200	NR_026904	728773	Hs.334462	NR_026904		PABPC1P2	PABP2|PABP4|PABPCP2|PABPCP4	poly(A) binding protein cytoplasmic 1 pseudogene 2	pseudo
27607	chr21	31366826	31367326	+	0	NA	intron (NM_001353690, intron 1 of 27)	intron (NM_001353690, intron 1 of 27)	-22722	NM_001353686	7074	Hs.517228	NM_003253	ENSG00000156299	TIAM1	TIAM-1	T cell lymphoma invasion and metastasis 1	protein-coding
12785	chr13	43546081	43546581	+	0	NA	intron (NM_001347965, intron 1 of 15)	L2a|LINE|L2	83146	NM_001127615	55068	Hs.128258	NM_017993	ENSG00000120658	ENOX1	CNOX|PIG38|bA64J21.1|cCNOX	ecto-NOX disulfide-thiol exchanger 1	protein-coding
12078	chr12	126198420	126198920	+	0	NA	Intergenic	MLT1D|LTR|ERVL-MaLR	102678	NR_110053	101927464	Hs.443932	NR_110053	ENSG00000284848	LINC02359	-	long intergenic non-protein coding RNA 2359	ncRNA
6205	chr10	103556282	103557021	+	0	NA	intron (NM_004210, intron 1 of 5)	intron (NM_004210, intron 1 of 5)	-39209	NR_120675	102724341	Hs.599425	NR_120675	ENSG00000235470	NEURL1-AS1	-	NEURL1 antisense RNA 1	ncRNA
33386	chr4	56048872	56049394	+	0	NA	Intergenic	CpG	-48296	NR_106988
19802	chr18	40041480	40042377	+	0	NA	Intergenic	UCON78|DNA|DNA	-24358	NR_110791	101927900	Hs.385522	NR_110791	ENSG00000261715	LINC01477	-	long intergenic non-protein coding RNA 1477	ncRNA
3323	chr1	209626960	209627460	+	0	NA	intron (NM_001017402, intron 11 of 21)	intron (NM_001017402, intron 11 of 21)	-3700	NR_036213	100422894		NR_036213	ENSG00000283876	MIR4260	-	microRNA 4260	ncRNA
19952	chr18	46721262	46721807	+	0	NA	intron (NM_001307986, intron 1 of 7)	intron (NM_001307986, intron 1 of 7)	35635	NM_013305	29906	Hs.465025	NM_013305	ENSG00000101638	ST8SIA5	SIAT8-E|SIAT8E|ST8SiaV	ST8 alpha-N-acetyl-neuraminide alpha-2,8-sialyltransferase 5	protein-coding
21366	chr19	42177148	42177648	+	0	NA	Intergenic	CpG	40394	NM_001270615	162989	Hs.515432	NM_133328	ENSG00000160570	DEDD2	FLAME-3|FLAME3	death effector domain containing 2	protein-coding
40982	chr6	79909484	79909984	+	0	NA	Intergenic	ERVL-E-int|LTR|ERVL	37864	NM_022726	6785	Hs.101915	NM_022726	ENSG00000118402	ELOVL4	ADMD|CT118|ISQMR|SCA34|STGD2|STGD3	ELOVL fatty acid elongase 4	protein-coding
24121	chr2	151760138	151760834	+	0	NA	Intergenic	Intergenic	-25999	NM_001271208	4703	Hs.588655	NM_004543	ENSG00000183091	NEB	NEB177D|NEM2	nebulin	protein-coding
9449	chr12	6827324	6827839	+	0	NA	promoter-TSS (NM_014262)	promoter-TSS (NM_014262)	-792	NM_014262	10536	Hs.631655	NM_014262	ENSG00000110811	P3H3	GRCB|HSU47926|LEPREL2	prolyl 3-hydroxylase 3	protein-coding
46196	chr7	154987490	154987992	+	0	NA	intron (NM_007349, intron 4 of 20)	intron (NM_007349, intron 4 of 20)	15231	NM_007349	22976	Hs.443881	NM_007349	ENSG00000157212	PAXIP1	CAGF28|CAGF29|PACIP1|PAXIP1L|PTIP|TNRC2	PAX interacting protein 1	protein-coding
5141	chr10	60257998	60258498	+	0	NA	intron (NM_001204404, intron 7 of 43)	intron (NM_001204404, intron 7 of 43)	-117232	NM_001149	288	Hs.499725	NM_001149	ENSG00000151150	ANK3	ANKYRIN-G|MRT37	ankyrin 3	protein-coding
20578	chr18	72808581	72809167	+	0	NA	intron (NM_001354018, intron 4 of 11)	intron (NM_001354018, intron 4 of 11)	44508	NR_049858	100847083		NR_049858	ENSG00000263750	MIR548AV	-	microRNA 548av	ncRNA
47137	chr8	41568884	41569384	+	0	NA	intron (NR_125824, intron 1 of 2)	intron (NR_125824, intron 1 of 2)	-9054	NM_178819	137964	Hs.355753	NM_178819	ENSG00000158669	GPAT4	1-AGPAT 6|AGPAT6|LPAAT-zeta|LPAATZ|TSARG7	glycerol-3-phosphate acyltransferase 4	protein-coding
46280	chr8	1892343	1892859	+	0	NA	intron (NM_014629, intron 11 of 28).2	intron (NM_014629, intron 11 of 28).2	68625	NM_014629	9639	Hs.98594	NM_014629	ENSG00000104728	ARHGEF10	GEF10|SNCV	Rho guanine nucleotide exchange factor 10	protein-coding
10362	chr12	53412589	53413103	+	0	NA	3' UTR (NM_003109, exon 6 of 6)	3' UTR (NM_003109, exon 6 of 6)	-11009	NM_020547	269	Hs.659889	NM_020547	ENSG00000135409	AMHR2	AMHR|MISR2|MISRII|MRII	anti-Mullerian hormone receptor type 2	protein-coding
15004	chr14	79136952	79137552	+	0	NA	intron (NM_001330195, intron 15 of 20)	intron (NM_001330195, intron 15 of 20)	-62730	NR_135159	105370586		NR_135159	ENSG00000258419	LOC105370586	-	uncharacterized LOC105370586	ncRNA
14842	chr14	71586004	71586923	+	0	NA	5' UTR (NM_001284246, exon 1 of 21)	5' UTR (NM_001284246, exon 1 of 21)	182	NM_001284246	26037	Hs.654657	NM_015556	ENSG00000197555	SIPA1L1	E6TP1	signal induced proliferation associated 1 like 1	protein-coding
952	chr1	54886926	54887648	+	0	NA	promoter-TSS (NM_014762)	promoter-TSS (NM_014762)	-39	NM_014762	1718	Hs.498727	NM_014762	ENSG00000116133	DHCR24	DCE|Nbla03646|SELADIN1|seladin-1	24-dehydrocholesterol reductase	protein-coding
48475	chr8	117304035	117304541	+	0	NA	Intergenic	Intergenic	169190	NM_001172814	169026	Hs.532270	NM_173851	ENSG00000164756	SLC30A8	ZNT8|ZnT-8	solute carrier family 30 member 8	protein-coding
6758	chr10	133378748	133379517	+	0	NA	promoter-TSS (NM_207127)	promoter-TSS (NM_207127)	-105	NM_152911	196743	Hs.501578	NM_152911	ENSG00000148832	PAOX	PAO	polyamine oxidase	protein-coding
4804	chr10	41524763	41525263	+	0	NA	Intergenic	ALR/Alpha|Satellite|centr	843032	NR_024380	441666	Hs.255729	NR_024380	ENSG00000215146	LOC441666	-	zinc finger protein 91 pseudogene	pseudo
4498	chr10	21525734	21526271	+	0	NA	promoter-TSS (NM_207371)	promoter-TSS (NM_207371)	-320	NM_207371	387640	Hs.350848	NM_207371	ENSG00000180592	SKIDA1	C10orf140|DLN-1	SKI/DACH domain containing 1	protein-coding
15739	chr15	40929031	40929531	+	0	NA	promoter-TSS (NM_019074)	promoter-TSS (NM_019074)	-52	NM_019074	54567	Hs.511076	NM_019074	ENSG00000128917	DLL4	AOS6|hdelta2	delta like canonical Notch ligand 4	protein-coding
9636	chr12	14554070	14554843	+	0	NA	intron (NM_024829, intron 1 of 10)	intron (NM_024829, intron 1 of 10)	-13276	NR_120465	101928290	Hs.131933	NR_120465	ENSG00000256751	PLBD1-AS1	-	PLBD1 antisense RNA 1	ncRNA
52324	chrX	55160632	55161556	+	0	NA	promoter-TSS (NM_001166702)	promoter-TSS (NM_001166702)	8	NM_001166703	90736	Hs.415414	NM_138362	ENSG00000182518	FAM104B	CXorf44	family with sequence similarity 104 member B	protein-coding
37670	chr5	116361369	116362090	+	0	NA	Intergenic	CpG	12841	NR_104675	101927190	Hs.639849	NR_104675		LOC101927190	-	uncharacterized LOC101927190	ncRNA
48042	chr8	92743728	92744246	+	0	NA	intron (NR_046114, intron 1 of 2)	MLT1I|LTR|ERVL-MaLR	42073	NR_046114	441369	Hs.521683	NR_046114	ENSG00000248858	FLJ46284	-	uncharacterized LOC441369	ncRNA
36042	chr5	25006663	25007163	+	0	NA	Intergenic	Intergenic	-166330	NR_037896	340107	Hs.145181	NR_037896	ENSG00000248908	LINC02239	-	long intergenic non-protein coding RNA 2239	ncRNA
21374	chr19	42325058	42325778	+	0	NA	promoter-TSS (NM_001410)	promoter-TSS (NM_001410)	-191	NM_001410	1954	Hs.132483	NM_001410	ENSG00000105429	MEGF8	C19orf49|CRPT2|EGFL4|SBP1	multiple EGF like domains 8	protein-coding
29575	chr3	48918493	48919021	+	0	NA	promoter-TSS (NM_001349224)	promoter-TSS (NM_001349224)	-63	NM_001349209	10425	Hs.633601	NM_006321	ENSG00000177479	ARIH2	ARI2|TRIAD1	ariadne RBR E3 ubiquitin protein ligase 2	protein-coding
51730	chrX	9062562	9063161	+	0	NA	Intergenic	Intergenic	-28734	NM_205849	171483	Hs.733351	NM_173696	ENSG00000177138	FAM9B	TEX39B	family with sequence similarity 9 member B	protein-coding
20859	chr19	11346108	11346853	+	0	NA	promoter-TSS (NM_001321114)	promoter-TSS (NM_001321114)	-25	NM_001080503	126075	Hs.631636	NM_001080503	ENSG00000183401	CCDC159	-	coiled-coil domain containing 159	protein-coding
42629	chr6	157652836	157653429	+	0	NA	intron (NM_153746, intron 7 of 8)	L2c|LINE|L2	124000	NR_037463	100500899		NR_037463	ENSG00000266617	MIR3692	-	microRNA 3692	ncRNA
24935	chr2	189698206	189698993	+	0	NA	intron (NM_144708, intron 7 of 22)	intron (NM_144708, intron 7 of 22)	22614	NM_144708	150709	Hs.60772	NM_144708	ENSG00000151687	ANKAR	-	ankyrin and armadillo repeat containing	protein-coding
45468	chr7	120820396	120820899	+	0	NA	intron (NM_012338, intron 4 of 7)	intron (NM_012338, intron 4 of 7)	37476	NM_012338	23554	Hs.16529	NM_012338	ENSG00000106025	TSPAN12	EVR5|NET-2|NET2|TM4SF12	tetraspanin 12	protein-coding
16733	chr16	1732417	1733007	+	0	NA	intron (NM_001040439, intron 4 of 30)	intron (NM_001040439, intron 4 of 30)	-2273	NR_036138	100423012		NR_036138	ENSG00000265820	MIR3177	mir-3177	microRNA 3177	ncRNA
20224	chr18	58140492	58141011	+	0	NA	intron (NM_001144964, intron 1 of 30)	intron (NM_001144964, intron 1 of 30)	-8582	NM_001144969	23327	Hs.185677	NM_015277	ENSG00000049759	NEDD4L	NEDD4-2|NEDD4.2|PVNH7|RSP5|hNEDD4-2	neural precursor cell expressed, developmentally down-regulated 4-like, E3 ubiquitin protein ligase	protein-coding
26978	chr20	41405351	41405960	+	0	NA	intron (NM_032221, intron 36 of 36)	intron (NM_032221, intron 36 of 36)	-38797	NM_052846	90187	Hs.726525	NM_052846	ENSG00000183798	EMILIN3	C20orf130|EMILIN5|dJ620E11.4	elastin microfibril interfacer 3	protein-coding
51364	chr9	137551643	137552192	+	0	NA	promoter-TSS (NM_032477)	promoter-TSS (NM_032477)	60	NM_032477	64975	Hs.44017	NM_032477	ENSG00000182154	MRPL41	BMRP|MRP-L27|MRPL27|PIG3|RPML27	mitochondrial ribosomal protein L41	protein-coding
45538	chr7	123351843	123352959	+	0	NA	Intergenic	Intergenic	-152430	NM_022444	6561	Hs.489849	NM_022444	ENSG00000081800	SLC13A1	NAS1|NaSi-1	solute carrier family 13 member 1	protein-coding
5949	chr10	95406677	95407339	+	0	NA	intron (NM_001034956, intron 8 of 27)	intron (NM_001034956, intron 8 of 27)	34172	NM_001034955	10580	Hs.38621	NM_006434	ENSG00000095637	SORBS1	CAP|FLAF2|R85FL|SH3D5|SH3P12|SORB1	sorbin and SH3 domain containing 1	protein-coding
30496	chr3	111674295	111674803	+	0	NA	promoter-TSS (NM_001185106)	promoter-TSS (NM_001185106)	-127	NM_001185106	257068	Hs.477114	NM_153268	ENSG00000240891	PLCXD2	-	phosphatidylinositol specific phospholipase C X domain containing 2	protein-coding
37528	chr5	111453691	111454191	+	0	NA	intron (NM_001744, intron 7 of 10)	MER74B|LTR|ERVL	-58285	NR_040093	100505678	Hs.745061	NR_040093	ENSG00000246859	STARD4-AS1	-	STARD4 antisense RNA 1	ncRNA
12525	chr13	31848541	31849060	+	0	NA	intron (NR_027062, intron 1 of 3)	intron (NR_027062, intron 1 of 3)	2017	NR_027062	196549	Hs.507667	NM_145293		EEF1DP3	-	eukaryotic translation elongation factor 1 delta pseudogene 3	pseudo
12492	chr13	30647383	30647883	+	0	NA	intron (NM_005800, intron 7 of 8)	intron (NM_005800, intron 7 of 8)	13454	NM_001321534	10208	Hs.533831	NM_005800	ENSG00000132952	USPL1	C13orf22|D13S106E|bA121O19.1	ubiquitin specific peptidase like 1	protein-coding
8729	chr11	113532659	113533159	+	0	NA	Intergenic	Intergenic	-57630	NM_000795	1813	Hs.73893	NM_000795	ENSG00000149295	DRD2	D2DR|D2R	dopamine receptor D2	protein-coding
15385	chr14	101810111	101810611	+	0	NA	intron (NM_178586, intron 1 of 12)	intron (NM_178586, intron 1 of 12)	498	NM_001352912	5527	Hs.368264	NM_002719	ENSG00000078304	PPP2R5C	B56G|B56gamma|PR61G	protein phosphatase 2 regulatory subunit B'gamma	protein-coding
48344	chr8	106215121	106215632	+	0	NA	Intergenic	Intergenic	-54802	NM_018002	55074	Hs.127286	NM_018002	ENSG00000164830	OXR1	Nbla00307|TLDC3	oxidation resistance 1	protein-coding
39859	chr6	22099108	22099718	+	0	NA	intron (NR_015410, intron 8 of 11)	intron (NR_015410, intron 8 of 11)	47780	NR_034143	729177	Hs.730673	NR_034143	ENSG00000260455	NBAT1	CASC14|NBAT-1	neuroblastoma associated transcript 1	ncRNA
46446	chr8	9918405	9919939	+	0	NA	Intergenic	Intergenic	-15700	NR_029668	406907		NR_029668	ENSG00000284321	MIR124-1	MIR124A|MIR124A1|MIRN124-1|MIRN124A1|mir-124-1	microRNA 124-1	ncRNA
15036	chr14	80047709	80048211	+	0	NA	Intergenic	Intergenic	-163459	NR_038355	100628307	Hs.623865	NR_038355	ENSG00000258766	DIO2-AS1	-	DIO2 antisense RNA 1	ncRNA
3948	chr1	246689456	246689956	+	0	NA	Intergenic	LTR41|LTR|ERVL	-34370	NM_016002	51097	Hs.498397	NM_016002	ENSG00000143653	SCCPDH	CGI-49|NET11	saccharopine dehydrogenase (putative)	protein-coding
37943	chr5	127806739	127807249	+	0	NA	intron (NM_001317938, intron 5 of 6)	MIRb|SINE|MIR	103605	NM_001317938	728586	Hs.582532	NM_001317938	ENSG00000230561	CCDC192	LINC01183	coiled-coil domain containing 192	protein-coding
30975	chr3	130820838	130821349	+	0	NA	Intergenic	Intergenic	-29432	NM_001199182	27032	Hs.584884	NM_014382	ENSG00000017260	ATP2C1	ATP2C1A|BCPM|HHD|PMR1|SPCA1|hSPCA1	ATPase secretory pathway Ca2+ transporting 1	protein-coding
7701	chr11	46347021	46347704	+	0	NA	promoter-TSS (NM_001199268)	promoter-TSS (NM_001199268)	-44	NM_003646	8525	Hs.502461	NM_003646	ENSG00000149091	DGKZ	DAGK5|DAGK6|DGK-ZETA|hDGKzeta	diacylglycerol kinase zeta	protein-coding
51074	chr9	127699189	127699783	+	0	NA	Intergenic	CpG	-7506	NR_145961	286207	Hs.652519	NM_001012502	ENSG00000160401	CFAP157	C9orf117	cilia and flagella associated protein 157	protein-coding
51273	chr9	133731702	133732236	+	0	NA	intron (NM_007101, intron 3 of 20)	MLT1M|LTR|ERVL-MaLR	6388	NM_001134707	1757	Hs.198003	NM_007101	ENSG00000123453	SARDH	BPR-2|DMGDHL1|SAR|SARD|SDH	sarcosine dehydrogenase	protein-coding
31745	chr3	170181026	170181982	+	0	NA	intron (NM_024947, intron 1 of 14)	CpG	245	NM_001308116	80012	Hs.529592	NM_024947	ENSG00000173889	PHC3	EDR3|HPH3	polyhomeotic homolog 3	protein-coding
27261	chr20	62143199	62144038	+	0	NA	promoter-TSS (NM_001301778)	promoter-TSS (NM_001301778)	-102	NM_001301778	26039	Hs.154429	NM_015558	ENSG00000184402	SS18L1	CREST|LP2261	SS18L1, nBAF chromatin remodeling complex subunit	protein-coding
24375	chr2	161379639	161380252	+	0	NA	intron (NM_005805, intron 7 of 11)	LTR16B1|LTR|ERVL	-36149	NM_006593	10716	Hs.210862	NM_006593	ENSG00000136535	TBR1	TBR-1|TES-56	T-box, brain 1	protein-coding
34869	chr4	155376637	155377161	+	0	NA	promoter-TSS (NM_001039580)	promoter-TSS (NM_001039580)	71	NM_001039580	79884	Hs.61271	NM_001039580	ENSG00000164114	MAP9	ASAP	microtubule associated protein 9	protein-coding
32209	chr3	189123601	189124114	+	0	NA	Intergenic	Intergenic	-48117	NM_198485	285386	Hs.729544	NM_198485	ENSG00000188001	TPRG1	FAM79B	tumor protein p63 regulated 1	protein-coding
49858	chr9	40951877	40952377	+	0	NA	Intergenic	Intergenic	-23035	NR_031629	100302167		NR_031629	ENSG00000275377	MIR1299	MIRN1299|hsa-mir-1299	microRNA 1299	ncRNA
38580	chr5	150357289	150357811	+	0	NA	promoter-TSS (NM_000356)	promoter-TSS (NM_000356)	-89	NM_001135244	6949	Hs.519672	NM_000356	ENSG00000070814	TCOF1	MFD1|TCS|TCS1|treacle	treacle ribosome biogenesis factor 1	protein-coding
25903	chr2	233992389	233993429	+	0	NA	intron (NM_024080, intron 21 of 25)	intron (NM_024080, intron 21 of 25)	-57793	NM_006944	6694	Hs.444488	NM_006944	ENSG00000072080	SPP2	SPP-24|SPP24	secreted phosphoprotein 2	protein-coding
31941	chr3	178536115	178536676	+	0	NA	promoter-TSS (NM_181361)	promoter-TSS (NM_181361)	97	NM_181361	10242	Hs.478368	NM_005832	ENSG00000197584	KCNMB2	-	potassium calcium-activated channel subfamily M regulatory beta subunit 2	protein-coding
50184	chr9	80881856	80882356	+	0	NA	Intergenic	Intergenic	807429	NM_001303104	7088	Hs.197320	NM_005077	ENSG00000196781	TLE1	ESG|ESG1|GRG1	transducin like enhancer of split 1	protein-coding
9027	chr11	125375936	125376521	+	0	NA	intron (NM_022062, intron 5 of 12)	intron (NM_022062, intron 5 of 12)	-118986	NM_001301851	403312	Hs.450611	NM_203452		LOC403312	-	putative uncharacterized protein MGC39545	protein-coding
50333	chr9	89877629	89878131	+	0	NA	Intergenic	Intergenic	-91536	NR_109791	101927847	Hs.584312	NR_109791		LOC101927847	-	uncharacterized LOC101927847	ncRNA
41710	chr6	116326330	116326830	+	0	NA	intron (NR_136524, intron 1 of 4)	intron (NR_136524, intron 1 of 4)	-43267	NM_001322939	29940	Hs.458358	NM_013352	ENSG00000111817	DSE	DS-epi1|DSEP|DSEPI|EDSMC2|SART-2|SART2	dermatan sulfate epimerase	protein-coding
5695	chr10	80684168	80684670	+	0	NA	Intergenic	MLT1J|LTR|ERVL-MaLR	143600	NM_001145719	387694	Hs.147643	NM_207372	ENSG00000178217	SH2D4B	-	SH2 domain containing 4B	protein-coding
30145	chr3	78974181	78974933	+	0	NA	intron (NM_002941, intron 3 of 30)	intron (NM_002941, intron 3 of 30)	44902	NM_001145845	6091	Hs.744218	NM_002941	ENSG00000169855	ROBO1	DUTT1|SAX3	roundabout guidance receptor 1	protein-coding
24952	chr2	190440697	190441197	+	0	NA	intron (NM_017694, intron 3 of 7)	intron (NM_017694, intron 3 of 7)	32592	NM_017694	54842	Hs.418581	NM_017694	ENSG00000151690	MFSD6	MMR2|hMMR2	major facilitator superfamily domain containing 6	protein-coding
24942	chr2	190119095	190119595	+	0	NA	Intergenic	LTR9B|LTR|ERV1	-18415	NM_001042521	84281	Hs.389311	NM_032321	ENSG00000187699	C2orf88	smAKAP	chromosome 2 open reading frame 88	protein-coding
7163	chr11	17611093	17611682	+	0	NA	exon (NM_001292063, exon 36 of 56)	exon (NM_001292063, exon 36 of 56)	64014	NM_001292063	340990	Hs.688380	NM_198497	ENSG00000188162	OTOG	DFNB18B|MLEMP|OTGN	otogelin	protein-coding
40634	chr6	52292499	52293558	+	0	NA	Intergenic	Intergenic	-8147	NM_001270472	4172	Hs.179565	NM_002388	ENSG00000112118	MCM3	HCC5|P1-MCM3|P1.h|RLFB	minichromosome maintenance complex component 3	protein-coding
24510	chr2	168187999	168188525	+	0	NA	intron (NM_013233, intron 1 of 17)	MER102a|DNA|hAT-Charlie	59333	NM_013233	27347	Hs.276271	NM_013233	ENSG00000198648	STK39	DCHT|PASK|SPAK	serine/threonine kinase 39	protein-coding
22652	chr2	54636769	54637269	+	0	NA	intron (NM_003128, intron 17 of 35)	intron (NM_003128, intron 17 of 35)	78625	NM_178313	6711	Hs.503178	NM_003128	ENSG00000115306	SPTBN1	ELF|HEL102|SPTB2|betaSpII	spectrin beta, non-erythrocytic 1	protein-coding
21108	chr19	26047535	26048035	+	0	NA	Intergenic	ALR/Alpha|Satellite|centr	-1745646	NR_146735	101927151	Hs.567934	NR_110687	ENSG00000267575	LOC101927151	-	uncharacterized LOC101927151	ncRNA
22733	chr2	60881131	60882039	+	0	NA	promoter-TSS (NM_001291746)	promoter-TSS (NM_001291746)	90	NM_001291746	5966	Hs.631886	NM_002908	ENSG00000162924	REL	C-Rel	REL proto-oncogene, NF-kB subunit	protein-coding
28790	chr3	12994803	12995303	+	0	NA	intron (NM_001134382, intron 1 of 13)	CpG	-8017	NM_001330619	9922	Hs.475506	NM_014869	ENSG00000144711	IQSEC1	ARF-GEP100|ARFGEP100|BRAG2|GEP100	IQ motif and Sec7 domain 1	protein-coding
28098	chr22	23717087	23717694	+	0	NA	promoter-TSS (NR_024448)	promoter-TSS (NR_024448)	33	NR_024448	91316	Hs.148656	NR_024448	ENSG00000228315	GUSBP11	-	glucuronidase, beta pseudogene 11	pseudo
15488	chr15	20827932	20828458	+	0	NA	Intergenic	Intergenic	-4600	NR_036062	100422949		NR_036062	ENSG00000265322	MIR3118-2	-	microRNA 3118-2	ncRNA
32261	chr3	192608709	192609210	+	0	NA	intron (NM_004113, intron 2 of 5)	LTR89|LTR|ERVL?	93937	NR_046598	100873987	Hs.628012	NR_046598	ENSG00000230126	FGF12-AS2	-	FGF12 antisense RNA 2	ncRNA
40948	chr6	76592251	76593018	+	0	NA	intron (NR_149101, intron 1 of 2)	L1M5|LINE|L1	989	NR_149101	105377860	Hs.544542	NR_149101	ENSG00000236635	LINC02540	-	long intergenic non-protein coding RNA 2540	ncRNA
49351	chr9	8020064	8020584	+	0	NA	Intergenic	Intergenic	-220518	NM_033428	90871	Hs.7517	NM_033428	ENSG00000137038	DMAC1	C9orf123|TMEM261	distal membrane arm assembly complex 1	protein-coding
30832	chr3	126679170	126679719	+	0	NA	Intergenic	CpG	17363	NR_034158	255330	Hs.145435	NM_174935	ENSG00000198284	NUP210P1	C3orf46	nucleoporin 210 pseudogene 1	pseudo
34871	chr4	155758673	155759196	+	0	NA	promoter-TSS (NM_000857)	promoter-TSS (NM_000857)	-39	NM_001291953	2983	Hs.77890	NM_000857	ENSG00000061918	GUCY1B1	GC-S-beta-1|GC-SB3|GUC1B3|GUCB3|GUCSB3|GUCY1B3	guanylate cyclase 1 soluble subunit beta 1	protein-coding
34288	chr4	113761291	113762148	+	0	NA	5' UTR (NM_001321587, exon 1 of 20)	5' UTR (NM_001321587, exon 1 of 20)	208	NM_172127	817	Hs.144114	NM_001221	ENSG00000145349	CAMK2D	CAMKD	calcium/calmodulin dependent protein kinase II delta	protein-coding
20446	chr18	65835827	65836327	+	0	NA	intron (NM_004361, intron 6 of 11)	MLT1D|LTR|ERVL-MaLR	85498	NM_001362438	1005	Hs.541003	NM_004361	ENSG00000081138	CDH7	CDH7L1	cadherin 7	protein-coding
15920	chr15	52219393	52219893	+	0	NA	intron (NM_018728, intron 31 of 40)	L1ME4b|LINE|L1	-28275	NM_016194	10681	Hs.155090	NM_006578	ENSG00000069966	GNB5	GB5|IDDCA|LADCI	G protein subunit beta 5	protein-coding
47602	chr8	66286546	66287049	+	0	NA	Intergenic	Intergenic	94683	NR_039979	100505659	Hs.529729	NR_039979	ENSG00000253138	LINC00967	-	long intergenic non-protein coding RNA 967	ncRNA
35630	chr5	7868878	7869390	+	0	NA	promoter-TSS (NR_134480)	promoter-TSS (NR_134480)	30	NR_134481	4552	Hs.481551	NM_002454	ENSG00000124275	MTRR	MSR|cblE	5-methyltetrahydrofolate-homocysteine methyltransferase reductase	protein-coding
23819	chr2	133240499	133241013	+	0	NA	intron (NM_207481, intron 4 of 17)	intron (NM_207481, intron 4 of 17)	-25439	NR_110294	101928161	Hs.661917	NR_110294	ENSG00000226953	LOC101928161	-	uncharacterized LOC101928161	ncRNA
14777	chr14	68143228	68143728	+	0	NA	intron (NM_133510, intron 7 of 10)	intron (NM_133510, intron 7 of 10)	319886	NM_001321815	5890	Hs.172587	NM_002877	ENSG00000182185	RAD51B	R51H2|RAD51L1|REC2	RAD51 paralog B	protein-coding
34183	chr4	106809021	106809542	+	0	NA	Intergenic	ERV3-16A3_I-int|LTR|ERVL	227015	NM_014421	27123	Hs.211869	NM_014421	ENSG00000155011	DKK2	DKK-2	dickkopf WNT signaling pathway inhibitor 2	protein-coding
29117	chr3	26424201	26424701	+	0	NA	Intergenic	MER102b|DNA|hAT-Charlie	-198355	NM_052953	116135	Hs.517868	NM_052953	ENSG00000179796	LRRC3B	LRP15	leucine rich repeat containing 3B	protein-coding
13848	chr13	110678529	110679505	+	0	NA	intron (NR_147942, intron 6 of 16)	CpG	27163	NM_024537	79587	Hs.508725	NM_024537	ENSG00000134905	CARS2	COXPD27|cysRS	cysteinyl-tRNA synthetase 2, mitochondrial	protein-coding
48247	chr8	102862819	102863331	+	0	NA	intron (NM_001301668, intron 1 of 11)	CpG	1125	NM_001301668	51582	Hs.459106	NM_015878	ENSG00000155096	AZIN1	AZI|AZI1|AZIA1|OAZI|OAZIN|ODC1L	antizyme inhibitor 1	protein-coding
41875	chr6	125273943	125274503	+	0	NA	Intergenic	LTR18A|LTR|ERVL	27913	NM_016063	51020	Hs.32826	NM_016063	ENSG00000111906	HDDC2	C6orf74|CGI-130|NS5ATP2|dJ167O5.2	HD domain containing 2	protein-coding
15636	chr15	34855795	34856297	+	0	NA	TTS (NM_014691)	TTS (NM_014691)	-60320	NM_005159	70	Hs.118127	NM_005159	ENSG00000159251	ACTC1	ACTC|ASD5|CMD1R|CMH11|LVNC4	actin, alpha, cardiac muscle 1	protein-coding
43760	chr7	36605217	36605717	+	0	NA	intron (NM_001637, intron 11 of 20)	intron (NM_001637, intron 11 of 20)	-5347	NR_046764	100874264	Hs.690994	NR_046764	ENSG00000230539	AOAH-IT1	-	AOAH intronic transcript 1	ncRNA
32718	chr4	13413688	13414206	+	0	NA	intron (NM_001017979, intron 4 of 6)	LTR87|LTR|ERVL?	70418	NM_004249	9364	Hs.656060	NM_004249	ENSG00000157869	RAB28	CORD18	RAB28, member RAS oncogene family	protein-coding
46931	chr8	29526283	29526847	+	0	NA	Intergenic	Intergenic	-175815	NM_001394	1846	Hs.417962	NM_001394	ENSG00000120875	DUSP4	HVH2|MKP-2|MKP2|TYP	dual specificity phosphatase 4	protein-coding
11722	chr12	111368841	111369427	+	0	NA	promoter-TSS (NM_144671)	promoter-TSS (NM_144671)	-13	NM_144671	144717	Hs.173088	NM_144671	ENSG00000198324	PHETA1	FAM109A|IPIP27A|SES1	PH domain containing endocytic trafficking adaptor 1	protein-coding
33009	chr4	34767445	34767971	+	0	NA	Intergenic	OldhAT1|DNA|hAT-Ac	-497961	NR_147184	105374394	Hs.570782	NR_147183	ENSG00000248685	LINC02484	-	long intergenic non-protein coding RNA 2484	ncRNA
17582	chr16	78499409	78499909	+	0	NA	intron (NM_016373, intron 8 of 8)	L2c|LINE|L2	400246	NM_001291997	51741	Hs.461453	NM_016373	ENSG00000186153	WWOX	D16S432E|EIEE28|FOR|FRA16D|HHCMA56|PRO0128|SCAR12|SDR41C1|WOX1	WW domain containing oxidoreductase	protein-coding
46544	chr8	12223792	12224311	+	0	NA	Intergenic	HERVK-int|LTR|ERVK	-29918	NR_148876	653333	Hs.458413	NM_001137610	ENSG00000145002	FAM86B2	-	family with sequence similarity 86 member B2	protein-coding
41572	chr6	109531409	109531915	+	0	NA	intron (NM_001145128, intron 28 of 40)	MER3|DNA|hAT-Charlie	-48425	NM_014797	9841	Hs.409876	NM_014797	ENSG00000112365	ZBTB24	BIF1|ICF2|PATZ2|ZNF450	zinc finger and BTB domain containing 24	protein-coding
42431	chr6	150891708	150892312	+	0	NA	intron (NR_146720, intron 7 of 28)	intron (NR_146720, intron 7 of 28)	25563	NM_001350492	25902	Hs.591343	NM_015440	ENSG00000120254	MTHFD1L	FTHFSDC1|MTC1THFS|dJ292B18.2	methylenetetrahydrofolate dehydrogenase (NADP+ dependent) 1 like	protein-coding
19183	chr18	5456441	5457194	+	0	NA	intron (NM_001281535, intron 5 of 21)	intron (NM_001281535, intron 5 of 21)	83739	NM_001281533	23136	Hs.213394	NM_012307	ENSG00000082397	EPB41L3	4.1B|DAL-1|DAL1	erythrocyte membrane protein band 4.1 like 3	protein-coding
12362	chr13	26017271	26017838	+	0	NA	intron (NM_016529, intron 36 of 36)	intron (NM_016529, intron 36 of 36)	33506	NM_001007538	387914	Hs.433791	NM_001007538	ENSG00000180730	SHISA2	C13orf13|PRO28631|TMEM46|WGAR9166|bA398O19.2|hShisa	shisa family member 2	protein-coding
3590	chr1	226506942	226507442	+	0	NA	Intergenic	Intergenic	-41608	NM_001003665	375057	Hs.116827	NM_001003665	ENSG00000203685	STUM	C1orf95	stum, mechanosensory transduction mediator homolog	protein-coding
29315	chr3	37543570	37544166	+	0	NA	intron (NM_002207, intron 15 of 27)	intron (NM_002207, intron 15 of 27)	91546	NM_002207	3680	Hs.113157	NM_002207	ENSG00000144668	ITGA9	ALPHA-RLC|ITGA4L|RLC	integrin subunit alpha 9	protein-coding
17301	chr16	66483636	66484136	+	0	NA	intron (NM_001197225, intron 4 of 4)	intron (NM_001197225, intron 4 of 4)	-7484	NR_109960	101927726	Hs.739193	NR_109960	ENSG00000261656	BEAN1-AS1	CTD-2258A20.5	BEAN1 antisense RNA 1	ncRNA
13131	chr13	66803721	66804221	+	0	NA	intron (NM_020403, intron 2 of 3)	intron (NM_020403, intron 2 of 3)	-21198	NR_046527	100874064	Hs.569284	NR_046527	ENSG00000228842	PCDH9-AS2	-	PCDH9 antisense RNA 2	ncRNA
2104	chr1	143213713	143215019	+	0	NA	Intergenic	Intergenic	208226	NR_027354	645166	Hs.744183	NR_027354		LOC645166	-	lymphocyte-specific protein 1 pseudogene	pseudo
10582	chr12	57906678	57907178	+	0	NA	Intergenic	Intergenic	-10446	NR_148947	283387	Hs.727244	NR_148947	ENSG00000245651	LOC283387	-	uncharacterized LOC283387	ncRNA
24630	chr2	173982953	173983753	+	0	NA	Intergenic	Intergenic	-17651	NM_003111	6670	Hs.531587	NM_003111	ENSG00000172845	SP3	SPR2	Sp3 transcription factor	protein-coding
2126	chr1	143252792	143253310	+	0	NA	Intergenic	Intergenic	169541	NR_027354	645166	Hs.744183	NR_027354		LOC645166	-	lymphocyte-specific protein 1 pseudogene	pseudo
38977	chr5	168872265	168872765	+	0	NA	intron (NM_003062, intron 5 of 35)	L1MC2|LINE|L1	-104260	NR_029632	407001		NR_029632	ENSG00000207739	MIR218-2	MIRN218-2|mir-218-2	microRNA 218-2	ncRNA
27797	chr21	38040021	38040533	+	0	NA	Intergenic	MLT1F2|LTR|ERVL-MaLR	81083	NR_147130	10281	Hs.23251	NM_005867	ENSG00000184029	DSCR4	DCRB|DSCRB	Down syndrome critical region 4	ncRNA
10758	chr12	69935415	69936197	+	0	NA	intron (NM_182530, intron 16 of 24)	intron (NM_182530, intron 16 of 24)	110483	NM_182530	196446	Hs.253773	NM_182530	ENSG00000166268	MYRFL	C12orf15|C12orf28|bcm1377	myelin regulatory factor like	protein-coding
4221	chr10	11655784	11656284	+	0	NA	Intergenic	L1MC4|LINE|L1	-44245	NM_014688	9712	Hs.498661	NM_014688	ENSG00000148429	USP6NL	RNTRE|TRE2NL|USP6NL-IT1	USP6 N-terminal like	protein-coding
14217	chr14	34722874	34723394	+	0	NA	Intergenic	MER119|DNA|hAT-Charlie	-8311	NM_138638	1073	Hs.180141	NM_021914	ENSG00000165410	CFL2	NEM7	cofilin 2	protein-coding
2526	chr1	162800170	162800670	+	0	NA	intron (NM_016371, intron 5 of 8)	MIRb|SINE|MIR	9718	NM_001304513	51478	Hs.492925	NM_016371	ENSG00000132196	HSD17B7	PRAP|SDR37C1	hydroxysteroid 17-beta dehydrogenase 7	protein-coding
49253	chr9	3976796	3977325	+	0	NA	intron (NM_001042413, intron 4 of 10)	intron (NM_001042413, intron 4 of 10)	78414	NR_026663	84850	Hs.676113	NM_032764	ENSG00000237009	GLIS3-AS1	C9orf70	GLIS3 antisense RNA 1	ncRNA
25075	chr2	196984830	196985375	+	0	NA	Intergenic	MLT1F2|LTR|ERVL-MaLR	-58371	NM_001321100	80055	Hs.229988	NM_024989	ENSG00000197121	PGAP1	Bst1|ISPD3024|MRT42|SPG67	post-GPI attachment to proteins 1	protein-coding
24985	chr2	191226040	191226540	+	0	NA	Intergenic	Intergenic	-18986	NM_001130158	4430	Hs.439620	NM_012223	ENSG00000128641	MYO1B	MMI-alpha|MMIa|MYH-1c|myr1	myosin IB	protein-coding
29880	chr3	62622500	62623000	+	0	NA	intron (NM_183394, intron 6 of 27)	intron (NM_183394, intron 6 of 27)	-249235	NM_018008	55079	Hs.241523	NM_018008	ENSG00000153266	FEZF2	FEZ|FEZL|FKSG36|TOF|ZFP312|ZNF312	FEZ family zinc finger 2	protein-coding
22559	chr2	48929896	48930396	+	0	NA	Intergenic	Intergenic	-129457	NR_107011	102465854		NR_107011	ENSG00000212036	MIR548BA	hsa-mir-548ba	microRNA 548ba	ncRNA
12101	chr12	127528494	127529052	+	0	NA	Intergenic	Intergenic	107694	NR_120451	101927637	Hs.170413	NR_120451	ENSG00000256022	LINC02411	-	long intergenic non-protein coding RNA 2411	ncRNA
10003	chr12	39572488	39573008	+	0	NA	intron (NM_005164, intron 9 of 9)	intron (NM_005164, intron 9 of 9)	47293	NM_005164	225	Hs.117852	NM_005164	ENSG00000173208	ABCD2	ABC39|ALDL1|ALDR|ALDRP|hALDR	ATP binding cassette subfamily D member 2	protein-coding
37786	chr5	122323782	122324282	+	0	NA	intron (NM_005460, intron 1 of 10)	intron (NM_005460, intron 1 of 10)	11963	NM_001308100	9627	Hs.426463	NM_005460	ENSG00000064692	SNCAIP	SYPH1|Sph1	synuclein alpha interacting protein	protein-coding
21848	chr2	10072566	10073083	+	0	NA	intron (NM_001037160, intron 1 of 2)	intron (NM_001037160, intron 1 of 2)	7587	NM_001037160	192668	Hs.27092	NM_001037160	ENSG00000205795	CYS1	-	cystin 1	protein-coding
45074	chr7	102424117	102424626	+	0	NA	intron (NM_024653, intron 5 of 5)	intron (NM_024653, intron 5 of 5)	-9159	NM_001126340	80228	Hs.363308	NM_032831	ENSG00000160991	ORAI2	C7orf19|CBCIP2|MEM142B|TMEM142B	ORAI calcium release-activated calcium modulator 2	protein-coding
20504	chr18	68679381	68680111	+	0	NA	intron (NM_001350516, intron 12 of 13)	MLT1K|LTR|ERVL-MaLR	35427	NM_001350512	54495	Hs.440534	NM_019022	ENSG00000166479	TMX3	PDIA13|TXNDC10	thioredoxin related transmembrane protein 3	protein-coding
18130	chr17	20589318	20589843	+	0	NA	Intergenic	Intergenic	9856	NM_001190790	256223	Hs.131916	NM_001190790	ENSG00000214819	CDRT15L2	-	CMT1A duplicated region transcript 15 like 2	protein-coding
41808	chr6	122753226	122753968	+	0	NA	intron (NM_001319042, intron 1 of 3)	MER51A|LTR|ERV1	4396	NM_001319042	2173	Hs.26770	NM_001446	ENSG00000164434	FABP7	B-FABP|BLBP|FABPB|MRG	fatty acid binding protein 7	protein-coding
47141	chr8	41612683	41613184	+	0	NA	exon (NM_178819, exon 8 of 13)	exon (NM_178819, exon 8 of 13)	34426	NM_152568	157848		NM_152568	ENSG00000165066	NKX6-3	NKX6.3	NK6 homeobox 3	protein-coding
5130	chr10	60179580	60180080	+	0	NA	intron (NM_001204404, intron 18 of 43)	intron (NM_001204404, intron 18 of 43)	-38814	NM_001149	288	Hs.499725	NM_001149	ENSG00000151150	ANK3	ANKYRIN-G|MRT37	ankyrin 3	protein-coding
52358	chrX	63250198	63250698	+	0	NA	Intergenic	Intergenic	100891	NM_001012968	139886	Hs.612782	NM_001012968	ENSG00000186767	SPIN4	TDRD28	spindlin family member 4	protein-coding
14108	chr14	26214062	26214562	+	0	NA	Intergenic	Intergenic	383442	NM_006491	4857	Hs.31588	NM_002515	ENSG00000139910	NOVA1	Nova-1	NOVA alternative splicing regulator 1	protein-coding
41440	chr6	103122932	103123550	+	0	NA	Intergenic	Intergenic	1724256	NM_021956	2898	Hs.98262	NM_021956	ENSG00000164418	GRIK2	EAA4|GLR6|GLUK6|GLUR6|GluK2|MRT6	glutamate ionotropic receptor kainate type subunit 2	protein-coding
25998	chr2	240025214	240025726	+	0	NA	promoter-TSS (NR_136158)	promoter-TSS (NR_136158)	-68	NR_136155	4705	Hs.277677	NM_004544	ENSG00000130414	NDUFA10	CI-42KD|CI-42k	NADH:ubiquinone oxidoreductase subunit A10	protein-coding
6243	chr10	104262028	104262606	+	0	NA	intron (NM_001191002, intron 3 of 4)	MLT1N2|LTR|ERVL-MaLR	6088	NR_039702	100616323		NR_039702	ENSG00000266852	MIR4482	MIR4482-1|hsa-mir-4482-1	microRNA 4482	ncRNA
46229	chr7	155753258	155753989	+	0	NA	intron (NM_053043, intron 14 of 17)	intron (NM_053043, intron 14 of 17)	55449	NM_001310462	6469	Hs.164537	NM_000193	ENSG00000164690	SHH	HHG1|HLP3|HPE3|MCOPCB5|SMMCI|ShhNC|TPT|TPTPS	sonic hedgehog	protein-coding
31005	chr3	132897782	132898611	+	0	NA	Intergenic	Intergenic	-140092	NM_001136469	66000	Hs.191616	NM_023943	ENSG00000144868	TMEM108	CT124|RTLN	transmembrane protein 108	protein-coding
13975	chr14	21525512	21526020	+	0	NA	intron (NM_005407, intron 1 of 1)	intron (NM_005407, intron 1 of 1)	642	NM_001291447	6297	Hs.416358	NM_005407	ENSG00000165821	SALL2	COLB|HSAL2|Sal-2|ZNF795|p150(Sal2)	spalt like transcription factor 2	protein-coding
8349	chr11	86301896	86302397	+	0	NA	promoter-TSS (NM_016401)	promoter-TSS (NM_016401)	-65	NR_024597	51501	Hs.283322	NM_016401	ENSG00000149196	HIKESHI	C11orf73|HLD13|HSPC138|HSPC179|L7RN6|OPI10	Hikeshi, heat shock protein nuclear import factor	protein-coding
4869	chr10	43574419	43574924	+	0	NA	promoter-TSS (NM_001324353)	promoter-TSS (NM_001324353)	-53	NM_001324350	8187	Hs.25040	NM_005674	ENSG00000196793	ZNF239	HOK-2|MOK2	zinc finger protein 239	protein-coding
50572	chr9	99906411	99906915	+	0	NA	promoter-TSS (NM_017919)	promoter-TSS (NM_017919)	30	NM_017919	55014	Hs.704031	NM_017919	ENSG00000136874	STX17	-	syntaxin 17	protein-coding
27426	chr21	17819092	17819928	+	0	NA	promoter-TSS (NM_017447)	promoter-TSS (NM_017447)	-124	NM_001100421	54149	Hs.293811	NM_017447	ENSG00000154642	C21orf91	C21orf14|C21orf38|CSSG1|EURL|YG81	chromosome 21 open reading frame 91	protein-coding
2830	chr1	181664473	181664977	+	0	NA	intron (NM_001205293, intron 7 of 47)	intron (NM_001205293, intron 7 of 47)	181175	NM_001205294	777	Hs.437444	NM_000721	ENSG00000198216	CACNA1E	BII|CACH6|CACNL1A6|Cav2.3|gm139	calcium voltage-gated channel subunit alpha1 E	protein-coding
48948	chr8	137121288	137121809	+	0	NA	Intergenic	Intergenic	292040	NR_125428	101927915	Hs.695851	NR_125428		LOC101927915	-	uncharacterized LOC101927915	ncRNA
3670	chr1	230708465	230708965	+	0	NA	intron (NM_000029, intron 2 of 4)	intron (NM_000029, intron 2 of 4)	5875	NM_000029	183	Hs.19383	NM_000029	ENSG00000135744	AGT	ANHU|SERPINA8|hFLT1	angiotensinogen	protein-coding
38514	chr5	149177788	149178288	+	0	NA	intron (NM_001345861, intron 1 of 19)	intron (NM_001345861, intron 1 of 19)	36591	NM_001345860	22885	Hs.49688	NM_014945	ENSG00000173210	ABLIM3	HMFN1661	actin binding LIM protein family member 3	protein-coding
29701	chr3	53254740	53255240	+	0	NA	intron (NM_001135055, intron 1 of 14)	intron (NM_001135055, intron 1 of 14)	1124	NM_001135055	7086	Hs.89643	NM_001064	ENSG00000163931	TKT	HEL-S-48|HEL107|SDDHD|TK|TKT1	transketolase	protein-coding
25195	chr2	202035373	202036097	+	0	NA	exon (NM_003507, exon 1 of 1)	exon (NM_003507, exon 1 of 1)	1148	NM_003507	8324	Hs.173859	NM_003507	ENSG00000155760	FZD7	FzE3	frizzled class receptor 7	protein-coding
7239	chr11	19746000	19746500	+	0	NA	intron (NM_182964, intron 1 of 37)	intron (NM_182964, intron 1 of 37)	13833	NR_039843	100616426		NR_039843	ENSG00000264309	MIR4694	-	microRNA 4694	ncRNA
40820	chr6	69294307	69295313	+	0	NA	intron (NM_001704, intron 20 of 31)	intron (NM_001704, intron 20 of 31)	502347	NM_018368	55788	Hs.271643	NM_018368	ENSG00000168216	LMBRD1	C6orf209|LMBD1|MAHCF|NESI	LMBR1 domain containing 1	protein-coding
15683	chr15	38621129	38621655	+	0	NA	Intergenic	Intergenic	-56586	NM_001128602	10125	Hs.591127	NM_005739	ENSG00000172575	RASGRP1	CALDAG-GEFI|CALDAG-GEFII|RASGRP|V|hRasGRP1	RAS guanyl releasing protein 1	protein-coding
47534	chr8	62482297	62482883	+	0	NA	intron (NR_130764, intron 1 of 6)	intron (NR_130764, intron 1 of 6)	233648	NM_001304533	286183	Hs.654662	NM_173688	ENSG00000185942	NKAIN3	FAM77D	sodium/potassium transporting ATPase interacting 3	protein-coding
35676	chr5	10124101	10124603	+	0	NA	Intergenic	Intergenic	125557	NR_047669	134145	Hs.481569	NM_199133	ENSG00000150756	FAM173B	JS-2	family with sequence similarity 173 member B	protein-coding
17164	chr16	53411513	53412013	+	0	NA	Intergenic	L1MC3|LINE|L1	-22657	NM_001323609	5934	Hs.513609	NM_005611	ENSG00000103479	RBL2	P130|Rb2	RB transcriptional corepressor like 2	protein-coding
2448	chr1	159872822	159873322	+	0	NA	exon (NM_012337, exon 11 of 12)	exon (NM_012337, exon 11 of 12)	-10415	NM_001013661	391123	Hs.647718	NM_001013661	ENSG00000243284	VSIG8	-	V-set and immunoglobulin domain containing 8	protein-coding
2969	chr1	187435022	187435522	+	0	NA	Intergenic	Intergenic	-8356	NR_132374	106144535	Hs.568709	NR_132374		LINC01037	-	long intergenic non-protein coding RNA 1037	ncRNA
39398	chr6	3178561	3179065	+	0	NA	Intergenic	Intergenic	16954	NR_038296	100507194	Hs.678053	NR_038295	ENSG00000230269	LINC02525	-	long intergenic non-protein coding RNA 2525	ncRNA
35995	chr5	21452544	21453081	+	0	NA	Intergenic	Intergenic	-6668	NR_027026	728411	Hs.88181	NM_207331	ENSG00000183666	GUSBP1	-	glucuronidase, beta pseudogene 1	pseudo
21985	chr2	18889797	18890493	+	0	NA	Intergenic	Intergenic	136826	NR_135287	400945	Hs.502854	NR_135287	ENSG00000236204	LINC01376	-	long intergenic non-protein coding RNA 1376	ncRNA
17977	chr17	9922189	9922689	+	0	NA	intron (NM_201432, intron 11 of 13)	MIRb|SINE|MIR	-17072	NM_002903	5957	Hs.80539	NM_002903	ENSG00000109047	RCVRN	RCV1	recoverin	protein-coding
41641	chr6	111758497	111759032	+	0	NA	intron (NM_002037, intron 3 of 13)	intron (NM_002037, intron 3 of 13)	367	NM_153048	2534	Hs.390567	NM_002037	ENSG00000010810	FYN	SLK|SYN|p59-FYN	FYN proto-oncogene, Src family tyrosine kinase	protein-coding
20949	chr19	14496063	14496582	+	0	NA	promoter-TSS (NM_005716)	promoter-TSS (NM_005716)	-173	NM_202494	10755	Hs.655012	NM_005716	ENSG00000123159	GIPC1	C19orf3|GIPC|GLUT1CBP|Hs.6454|IIP-1|NIP|RGS19IP1|SEMCAP|SYNECTIIN|SYNECTIN|TIP-2	GIPC PDZ domain containing family member 1	protein-coding
8810	chr11	116787811	116788311	+	0	NA	promoter-TSS (NM_003904)	promoter-TSS (NM_003904)	-23	NM_001317086	8882	Hs.7165	NM_003904	ENSG00000109917	ZPR1	ZNF259	ZPR1 zinc finger	protein-coding
4909	chr10	44974841	44975378	+	0	NA	intron (NM_032023, intron 3 of 10)	CpG	3773	NM_007021	11067	Hs.93675	NM_007021	ENSG00000165507	DEPP1	C10orf10|DEPP|FIG|Fseg	DEPP1, autophagy regulator	protein-coding
27615	chr21	31476656	31477156	+	0	NA	intron (NM_003253, intron 1 of 28)	intron (NM_003253, intron 1 of 28)	82181	NM_001353692	7074	Hs.517228	NM_003253	ENSG00000156299	TIAM1	TIAM-1	T cell lymphoma invasion and metastasis 1	protein-coding
50256	chr9	84891376	84891876	+	0	NA	intron (NM_001018064, intron 12 of 16)	intron (NM_001018064, intron 12 of 16)	221249	NM_001018064	4915	Hs.494312	NM_006180	ENSG00000148053	NTRK2	EIEE58|GP145-TrkB|OBHD|TRKB|trk-B	neurotrophic receptor tyrosine kinase 2	protein-coding
16810	chr16	4693227	4694013	+	0	NA	promoter-TSS (NM_001193452)	promoter-TSS (NM_001193452)	-73	NM_032349	84309	Hs.513315	NM_032349	ENSG00000168101	NUDT16L1	SDOS	nudix hydrolase 16 like 1	protein-coding
52590	chrX	103329958	103330460	+	0	NA	promoter-TSS (NM_001348258)	promoter-TSS (NM_001348258)	23	NM_152278	56849	Hs.21861	NM_152278	ENSG00000182916	TCEAL7	WEX5	transcription elongation factor A like 7	protein-coding
27661	chr21	33196807	33197337	+	0	NA	Intergenic	Intergenic	-26836	NR_024102	728409	Hs.125234	NR_024102	ENSG00000229086	LINC01548	C21orf54	long intergenic non-protein coding RNA 1548	ncRNA
20007	chr18	48711861	48712372	+	0	NA	intron (NM_014772, intron 7 of 11)	intron (NM_014772, intron 7 of 11)	41516	NR_039897	100616366		NR_039897	ENSG00000266276	MIR4743	-	microRNA 4743	ncRNA
5148	chr10	60298307	60298807	+	0	NA	intron (NM_001204403, intron 2 of 43)	intron (NM_001204403, intron 2 of 43)	91427	NM_020987	288	Hs.499725	NM_001149	ENSG00000151150	ANK3	ANKYRIN-G|MRT37	ankyrin 3	protein-coding
9932	chr12	31658906	31659722	+	0	NA	promoter-TSS (NM_001135863)	promoter-TSS (NM_001135863)	127	NM_173802	254013	Hs.740628	NM_173802	ENSG00000139160	ETFBKMT	C12orf72|ETFB-KMT|METTL20	electron transfer flavoprotein subunit beta lysine methyltransferase	protein-coding
42152	chr6	138206771	138207353	+	0	NA	exon (NM_020340, exon 3 of 34)	exon (NM_020340, exon 3 of 34)	11428	NM_021635	59351	Hs.302016	NM_021635	ENSG00000254440	PBOV1	UC28|UROC28|dJ171N11.2	prostate and breast cancer overexpressed 1	protein-coding
27113	chr20	49957537	49958102	+	0	NA	Intergenic	(GGCCCA)n|Simple_repeat|Simple_repeat	21442	NM_018683	55905	Hs.144949	NM_018683	ENSG00000124226	RNF114	PSORS12|ZNF313	ring finger protein 114	protein-coding
19376	chr18	13630083	13630598	+	0	NA	intron (NM_001003675, intron 2 of 2)	intron (NM_001003675, intron 2 of 2)	-11418	NM_001276251	753	Hs.697787	NM_004338	ENSG00000168675	LDLRAD4	C18orf1	low density lipoprotein receptor class A domain containing 4	protein-coding
40571	chr6	47455545	47456045	+	0	NA	Intergenic	Intergenic	-21994	NM_012120	23607	Hs.485518	NM_012120	ENSG00000198087	CD2AP	CMS	CD2 associated protein	protein-coding
48555	chr8	119956116	119956616	+	0	NA	intron (NM_022783, intron 3 of 8)	intron (NM_022783, intron 3 of 8)	82711	NM_022783	64798	Hs.112981	NM_022783	ENSG00000155792	DEPTOR	DEP.6|DEPDC6	DEP domain containing MTOR interacting protein	protein-coding
2406	chr1	156601350	156601870	+	0	NA	promoter-TSS (NM_182679)	promoter-TSS (NM_182679)	-123	NM_015590	54865	Hs.193832	NM_015590	ENSG00000160818	GPATCH4	GPATC4	G-patch domain containing 4	protein-coding
76	chr1	3777074	3777574	+	0	NA	Intergenic	Intergenic	4537	NM_001163724	388588	Hs.22047	NM_001163724	ENSG00000235169	SMIM1	Vel	small integral membrane protein 1 (Vel blood group)	protein-coding
53025	chrX	143635815	143636445	+	0	NA	promoter-TSS (NM_173078)	promoter-TSS (NM_173078)	-23	NM_001184749	139065	Hs.272284	NM_173078	ENSG00000179542	SLITRK4	-	SLIT and NTRK like family member 4	protein-coding
28544	chr3	1272475	1273380	+	0	NA	intron (NM_001289081, intron 3 of 21)	intron (NM_001289081, intron 3 of 21)	180269	NM_001349359	27255	Hs.387300	NM_014461	ENSG00000134115	CNTN6	NB3	contactin 6	protein-coding
34519	chr4	136822899	136823399	+	0	NA	intron (NR_149105, intron 3 of 3)	MER52D|LTR|ERV1	-370607	NR_134640	729307	Hs.552764	NR_134640		LINC02510	-	long intergenic non-protein coding RNA 2510	ncRNA
30716	chr3	120742032	120743001	+	0	NA	promoter-TSS (NM_173825)	promoter-TSS (NM_173825)	21	NM_173825	285282	Hs.444360	NM_173825	ENSG00000144840	RABL3	-	RAB, member of RAS oncogene family like 3	protein-coding
20179	chr18	56233543	56234070	+	0	NA	Intergenic	MER5B|DNA|hAT-Charlie	-42544	NR_148972	642484		NR_148972	ENSG00000206129	LOC642484	-	uncharacterized LOC642484	ncRNA
11898	chr12	120086857	120087527	+	0	NA	intron (NM_207311, intron 7 of 8)	CpG	29647	NM_001167606	11021	Hs.524788	NM_006861	ENSG00000111737	RAB35	H-ray|RAB1C|RAY	RAB35, member RAS oncogene family	protein-coding
22494	chr2	46847096	46847658	+	0	NA	intron (NR_024452, intron 1 of 2)	intron (NR_024452, intron 1 of 2)	19513	NR_024452	100134259	Hs.114449	NR_024452	ENSG00000239332	LINC01119	-	long intergenic non-protein coding RNA 1119	ncRNA
8151	chr11	72793380	72794401	+	0	NA	promoter-TSS (NM_006645)	promoter-TSS (NM_006645)	-185	NM_006645	10809	Hs.188606	NM_006645	ENSG00000214530	STARD10	CGI-52|NY-CO-28|PCTP2|SDCCAG28	StAR related lipid transfer domain containing 10	protein-coding
4431	chr10	18214893	18215397	+	0	NA	intron (NM_201572, intron 2 of 13)	intron (NM_201572, intron 2 of 13)	-45422	NM_001330060	783	Hs.59093	NM_000724	ENSG00000165995	CACNB2	CACNLB2|CAVB2|MYSB	calcium voltage-gated channel auxiliary subunit beta 2	protein-coding
36996	chr5	80083426	80083928	+	0	NA	promoter-TSS (NR_109930)	promoter-TSS (NR_109930)	-12	NR_109930	101929215		NR_109930	ENSG00000249825	CTD-2201I18.1	-	uncharacterized LOC101929215	ncRNA
23029	chr2	74019467	74019967	+	0	NA	intron (NM_001287491, intron 2 of 10)	intron (NM_001287491, intron 2 of 10)	33313	NM_001287491	200424	Hs.516107	NM_001287491	ENSG00000187605	TET3	hCG_40738	tet methylcytosine dioxygenase 3	protein-coding
42435	chr6	151045334	151045835	+	0	NA	intron (NR_146720, intron 27 of 28)	intron (NR_146720, intron 27 of 28)	38576	NM_001350490	25902	Hs.591343	NM_015440	ENSG00000120254	MTHFD1L	FTHFSDC1|MTC1THFS|dJ292B18.2	methylenetetrahydrofolate dehydrogenase (NADP+ dependent) 1 like	protein-coding
22789	chr2	64327879	64328693	+	0	NA	Intergenic	Intergenic	-12473	NR_039632	100616265		NR_039632	ENSG00000283222	MIR4433A	MIR4433|hsa-mir-4433a	microRNA 4433a	ncRNA
2587	chr1	167171176	167171716	+	0	NA	Intergenic	MLT2B3|LTR|ERVL	24359	NR_110811	101928484	Hs.568496	NR_110811		LINC01363	RBSG4	long intergenic non-protein coding RNA 1363	ncRNA
14671	chr14	63727102	63728427	+	0	NA	exon (NM_030791, exon 1 of 3)	exon (NM_030791, exon 1 of 3)	331	NM_030791	81537	Hs.24678	NM_030791	ENSG00000126821	SGPP1	SPPase1	sphingosine-1-phosphate phosphatase 1	protein-coding
33191	chr4	45662923	45664435	+	0	NA	Intergenic	Intergenic	460386	NM_173536	2565	Hs.375051	NM_173536	ENSG00000163285	GABRG1	-	gamma-aminobutyric acid type A receptor gamma1 subunit	protein-coding
25946	chr2	236053370	236053877	+	0	NA	intron (NM_001037131, intron 16 of 17)	intron (NM_001037131, intron 16 of 17)	114386	NM_001485	2637	Hs.184945	NM_001485	ENSG00000168505	GBX2	-	gastrulation brain homeobox 2	protein-coding
3786	chr1	236128723	236129223	+	0	NA	Intergenic	Intergenic	-13559	NM_003272	7107	Hs.498160	NM_003272	ENSG00000077585	GPR137B	TM7SF1	G protein-coupled receptor 137B	protein-coding
234	chr1	15203837	15204379	+	0	NA	intron (NM_018022, intron 1 of 2)	intron (NM_018022, intron 1 of 2)	-32484	NM_001278502	727684	Hs.667584	NM_001278501		C1orf195	-	chromosome 1 open reading frame 195	protein-coding
43790	chr7	37285218	37285718	+	0	NA	intron (NM_014800, intron 4 of 21)	intron (NM_014800, intron 4 of 21)	68200	NM_001206482	9844	Hs.434989	NM_014800	ENSG00000155849	ELMO1	CED-12|CED12|ELMO-1	engulfment and cell motility 1	protein-coding
46344	chr8	4582352	4582880	+	0	NA	intron (NM_033225, intron 2 of 69)	L1MEg|LINE|L1	412190	NM_033225	64478	Hs.571466	NM_033225	ENSG00000183117	CSMD1	PPP1R24	CUB and Sushi multiple domains 1	protein-coding
40668	chr6	53300529	53301429	+	0	NA	intron (NM_001242828, intron 1 of 8)	intron (NM_001242828, intron 1 of 8)	23986	NR_049866	100847075		NR_049866	ENSG00000264056	MIR5685	-	microRNA 5685	ncRNA
35863	chr5	16489177	16489691	+	0	NA	intron (NM_001034850, intron 3 of 8)	intron (NM_001034850, intron 3 of 8)	19564	NM_019000	54463	Hs.481704	NM_019000	ENSG00000154153	RETREG1	FAM134B|JK-1|JK1	reticulophagy regulator 1	protein-coding
31971	chr3	181709483	181709988	+	0	NA	intron (NR_075092, intron 6 of 6)	intron (NR_075092, intron 6 of 6)	-2189	NM_003106	6657	Hs.518438	NM_003106	ENSG00000181449	SOX2	ANOP3|MCOPS3	SRY-box 2	protein-coding
32143	chr3	187720371	187720871	+	0	NA	TTS (NM_001134738)	TTS (NM_001134738)	14286	NM_001134738	604	Hs.478588	NM_001706	ENSG00000113916	BCL6	BCL5|BCL6A|LAZ3|ZBTB27|ZNF51	B cell CLL/lymphoma 6	protein-coding
43452	chr7	26150914	26151555	+	0	NA	promoter-TSS (NM_004289)	promoter-TSS (NM_004289)	-993	NM_004289	9603	Hs.404741	NM_004289	ENSG00000050344	NFE2L3	NRF3	nuclear factor, erythroid 2 like 3	protein-coding
27200	chr20	57024891	57025413	+	0	NA	Intergenic	Intergenic	-188544	NR_110631	102723590	Hs.667674	NR_110631		BMP7-AS1	-	BMP7 antisense RNA 1	ncRNA
10011	chr12	39772534	39773534	+	0	NA	intron (NM_052885, intron 7 of 9)	intron (NM_052885, intron 7 of 9)	146867	NR_135051	283461	Hs.648205	NM_001031748	ENSG00000180116	C12orf40	HEL-206|HEL-S-94	chromosome 12 open reading frame 40	protein-coding
38856	chr5	161305524	161306024	+	0	NA	intron (NM_000813, intron 9 of 9)	intron (NM_000813, intron 9 of 9)	242350	NM_021911	2561	Hs.303527	NM_000813	ENSG00000145864	GABRB2	ICEE2	gamma-aminobutyric acid type A receptor beta2 subunit	protein-coding
12040	chr12	124668320	124668820	+	0	NA	Intergenic	MIR|SINE|MIR	-101106	NM_001206654	9612	Hs.137510	NM_006312	ENSG00000196498	NCOR2	CTG26|N-CoR2|SMAP270|SMRT|SMRTE|SMRTE-tau|TNRC14|TRAC|TRAC-1|TRAC1	nuclear receptor corepressor 2	protein-coding
3554	chr1	224673107	224673611	+	0	NA	intron (NR_136287, intron 1 of 4)	L2a|LINE|L2	56882	NM_152495	149111	Hs.731723	NM_152495	ENSG00000143786	CNIH3	CNIH-3	cornichon family AMPA receptor auxiliary protein 3	protein-coding
30878	chr3	127851803	127852309	+	0	NA	Intergenic	Intergenic	-28806	NM_001003794	11343	Hs.277035	NM_007283	ENSG00000074416	MGLL	HU-K5|HUK5|MAGL|MGL	monoglyceride lipase	protein-coding
34875	chr4	155953008	155954162	+	0	NA	intron (NM_001334, intron 1 of 7).2	intron (NM_001334, intron 1 of 7).2	311	NM_001334	1519	Hs.75262	NM_001334	ENSG00000256043	CTSO	CTSO1	cathepsin O	protein-coding
10127	chr12	44317491	44317991	+	0	NA	intron (NM_001286211, intron 6 of 6)	L1PA16|LINE|L1	481880	NM_001286213	84216	Hs.444668	NM_032256	ENSG00000139173	TMEM117	-	transmembrane protein 117	protein-coding
46636	chr8	17521420	17521924	+	0	NA	intron (NM_001008539, intron 1 of 11)	intron (NM_001008539, intron 1 of 11)	-17105	NM_003046	6542	Hs.448520	NM_003046	ENSG00000003989	SLC7A2	ATRC2|CAT2|HCAT2	solute carrier family 7 member 2	protein-coding
11973	chr12	122021754	122022254	+	0	NA	5' UTR (NM_020993, exon 1 of 6)	5' UTR (NM_020993, exon 1 of 6)	118	NM_001024808	605	Hs.530970	NM_020993	ENSG00000110987	BCL7A	BCL7	BCL tumor suppressor 7A	protein-coding
6936	chr11	8111662	8112188	+	0	NA	intron (NM_001135109, intron 1 of 1)	intron (NM_001135109, intron 1 of 1)	30563	NM_177972	7275	Hs.568986	NM_003320	ENSG00000166402	TUB	RDOB|rd5	tubby bipartite transcription factor	protein-coding
9191	chr11	134068730	134069230	+	0	NA	promoter-TSS (NM_032801)	promoter-TSS (NM_032801)	55	NM_032801	83700	Hs.150718	NM_032801	ENSG00000166086	JAM3	JAM-2|JAM-3|JAM-C|JAMC	junctional adhesion molecule 3	protein-coding
6107	chr10	100346846	100347346	+	0	NA	promoter-TSS (NM_005063)	promoter-TSS (NM_005063)	81	NM_005063	6319	Hs.558396	NM_005063	ENSG00000099194	SCD	FADS5|MSTP008|SCD1|SCDOS|hSCD1	stearoyl-CoA desaturase	protein-coding
50974	chr9	121992499	121993000	+	0	NA	intron (NM_194252, intron 3 of 3)	intron (NM_194252, intron 3 of 3)	100857	NM_001139442	158135	Hs.438937	NM_194252	ENSG00000175764	TTLL11	C9orf20|bA244O19.1	tubulin tyrosine ligase like 11	protein-coding
48982	chr8	138810012	138810512	+	0	NA	intron (NM_152888, intron 9 of 64)	intron (NM_152888, intron 9 of 64)	103744	NM_152888	169044	Hs.117169	NM_152888	ENSG00000169436	COL22A1	-	collagen type XXII alpha 1 chain	protein-coding
28719	chr3	10320938	10321461	+	0	NA	promoter-TSS (NM_001136232)	promoter-TSS (NM_001136232)	-11	NM_001278946	6396	Hs.166924	NM_030673	ENSG00000157020	SEC13	D3S1231E|SEC13L1|SEC13R|npp-20	SEC13 homolog, nuclear pore and COPII coat complex component	protein-coding
18943	chr17	75034942	75035442	+	0	NA	intron (NR_110835, intron 2 of 7)	intron (NR_110835, intron 2 of 7)	2625	NR_110835	23510	Hs.514468	NM_015353	ENSG00000180901	KCTD2	-	potassium channel tetramerization domain containing 2	protein-coding
11222	chr12	91811636	91812151	+	0	NA	Intergenic	Intergenic	329820	NR_046159	256021	Hs.651357	NM_001256373	ENSG00000257242	LINC01619	C12orf79	long intergenic non-protein coding RNA 1619	ncRNA
35016	chr4	165131167	165131696	+	0	NA	Intergenic	Intergenic	-18559	NM_001100389	201931	Hs.704511	NM_152681	ENSG00000170088	TMEM192	-	transmembrane protein 192	protein-coding
27181	chr20	54199577	54200086	+	0	NA	Intergenic	Intergenic	-8132	NM_002623	5203	Hs.91161	NM_002623	ENSG00000101132	PFDN4	C1|PFD4	prefoldin subunit 4	protein-coding
47056	chr8	36917682	36918263	+	0	NA	intron (NM_001031836, intron 22 of 26)	intron (NM_001031836, intron 22 of 26)	133648	NR_134267	157855	Hs.13861	NM_001031836	ENSG00000215262	KCNU1	KCNMC1|KCa5|KCa5.1|Kcnma3|Slo3	potassium calcium-activated channel subfamily U member 1	protein-coding
6669	chr10	128088252	128088752	+	0	NA	Intergenic	Intergenic	-26077	NR_136149	105378553		NR_136149		AS-PTPRE	-	lncRNA antisense to PTPRE protein-coding gene	ncRNA
3502	chr1	222307937	222308437	+	0	NA	Intergenic	MER20|DNA|hAT-Charlie	239915	NM_024746	79802	Hs.665660	NM_024746	ENSG00000143512	HHIPL2	KIAA1822L	HHIP like 2	protein-coding
17340	chr16	67416208	67416763	+	0	NA	promoter-TSS (NM_001323627)	promoter-TSS (NM_001323627)	9	NM_001323627	29800	Hs.624541	NM_013304	ENSG00000159714	ZDHHC1	C16orf1|DHHC-1|HSU90653|ZNF377	zinc finger DHHC-type containing 1	protein-coding
35314	chr4	184457721	184458230	+	0	NA	intron (NM_002199, intron 1 of 8)	intron (NM_002199, intron 1 of 8)	16597	NM_002199	3660	Hs.654566	NM_002199	ENSG00000168310	IRF2	IRF-2	interferon regulatory factor 2	protein-coding
119	chr1	7704387	7704888	+	0	NA	promoter-TSS (NM_001349622)	promoter-TSS (NM_001349622)	-168	NM_001349618	23261	Hs.397705	NM_015215	ENSG00000171735	CAMTA1	CANPMR	calmodulin binding transcription activator 1	protein-coding
12956	chr13	50911977	50912477	+	0	NA	intron (NM_024570, intron 1 of 10)	intron (NM_024570, intron 1 of 10)	-1515	NR_046552	100874255	Hs.741501	NR_046552		RNASEH2B-AS1	-	RNASEH2B antisense RNA 1	ncRNA
53020	chrX	142737906	142738406	+	0	NA	Intergenic	Intergenic	-287762	NM_001009613	441525	Hs.535082	NM_001009613	ENSG00000189326	SPANXN4	CT11.9	SPANX family member N4	protein-coding
40672	chr6	53317799	53318314	+	0	NA	intron (NM_001242828, intron 1 of 8)	MIRb|SINE|MIR	19561	NR_046241	647190	Hs.520189	NR_046241		RPS16P5	RPS16_3_702	ribosomal protein S16 pseudogene 5	pseudo
37494	chr5	109347164	109347937	+	0	NA	intron (NM_014819, intron 7 of 9)	LTR41|LTR|ERVL	-21181	NR_149040	285638	Hs.532104	NR_149040	ENSG00000249476	LOC285638	-	uncharacterized LOC285638	ncRNA
16689	chr16	205515	206015	+	0	NA	intron (NM_201412, intron 5 of 9)	AluY|SINE|Alu	23717	NM_001320226	55692	Hs.16803	NM_018032	ENSG00000007392	LUC7L	LUC7B1|Luc7|SR+89|hLuc7B1	LUC7 like	protein-coding
10222	chr12	49131162	49131851	+	0	NA	promoter-TSS (NM_006082)	promoter-TSS (NM_006082)	15	NM_006082	10376	Hs.524390	NM_006082	ENSG00000123416	TUBA1B	K-ALPHA-1	tubulin alpha 1b	protein-coding
7859	chr11	60913625	60914493	+	0	NA	5' UTR (NM_024092, exon 1 of 4)	5' UTR (NM_024092, exon 1 of 4)	160	NM_024092	79073	Hs.13662	NM_024092	ENSG00000110108	TMEM109	-	transmembrane protein 109	protein-coding
52602	chrX	103608584	103609084	+	0	NA	intron (NM_001006933, intron 2 of 2)	intron (NM_001006933, intron 2 of 2)	928	NM_032926	85012	Hs.311776	NM_032926	ENSG00000196507	TCEAL3	WEX8	transcription elongation factor A like 3	protein-coding
30456	chr3	107976302	107976818	+	0	NA	Intergenic	Intergenic	93355	NR_015394	285205	Hs.134882	NR_015394	ENSG00000240423	LINC00636	-	long intergenic non-protein coding RNA 636	ncRNA
50864	chr9	117145729	117146252	+	0	NA	intron (NM_014010, intron 3 of 21)	intron (NM_014010, intron 3 of 21)	35211	NR_003708	100124538	Hs.693445	NR_003708	ENSG00000207268	SNORA70C	U70C	small nucleolar RNA, H/ACA box 70C	snoRNA
7946	chr11	64185479	64186331	+	0	NA	promoter-TSS (NM_006819)	promoter-TSS (NM_006819)	-210	NM_006819	10963	Hs.337295	NM_006819	ENSG00000168439	STIP1	HEL-S-94n|HOP|IEF-SSP-3521|P60|STI1|STI1L	stress induced phosphoprotein 1	protein-coding
29887	chr3	62875165	62875675	+	0	NA	promoter-TSS (NM_003716)	promoter-TSS (NM_003716)	-31	NM_183393	8618	Hs.654933	NM_003716	ENSG00000163618	CADPS	CADPS1|CAPS|CAPS1|UNC-31	calcium dependent secretion activator	protein-coding
46387	chr8	7536697	7537342	+	0	NA	Intergenic	Intergenic	-2608	NM_001282479	100131608		NM_001282479	ENSG00000255251	PRR23D1	-	proline rich 23 domain containing 1	protein-coding
44055	chr7	48035198	48035724	+	0	NA	promoter-TSS (NM_001267865)	promoter-TSS (NM_001267865)	-50	NM_001267865	136288	Hs.258357	NM_001100159	ENSG00000164746	C7orf57	-	chromosome 7 open reading frame 57	protein-coding
29534	chr3	47420960	47421487	+	0	NA	intron (NM_012235, intron 10 of 22)	intron (NM_012235, intron 10 of 22)	40241	NM_015466	25930	Hs.25524	NM_015466	ENSG00000076201	PTPN23	HD-PTP|HDPTP|PTP-TD14	protein tyrosine phosphatase, non-receptor type 23	protein-coding
31382	chr3	147501326	147501826	+	0	NA	intron (NR_121655, intron 1 of 2)	intron (NR_121655, intron 1 of 2)	80249	NR_121655	440982	Hs.535724	NR_121655		LOC440982	-	uncharacterized LOC440982	ncRNA
30337	chr3	98901606	98902109	+	0	NA	promoter-TSS (NM_080927)	promoter-TSS (NM_080927)	-168	NM_080927	131566	Hs.203691	NM_080927	ENSG00000057019	DCBLD2	CLCP1|ESDN	discoidin, CUB and LCCL domain containing 2	protein-coding
4196	chr10	11098602	11099116	+	0	NA	intron (NR_046108, intron 1 of 6)	intron (NR_046108, intron 1 of 6)	6629	NR_046108	439950	Hs.568157	NR_046108		CELF2-AS2	-	CELF2 antisense RNA 2	ncRNA
35452	chr5	206322	206822	+	0	NA	intron (NM_145265, intron 2 of 2)	intron (NM_145265, intron 2 of 2)	11610	NM_145265	133957	Hs.294145	NM_145265	ENSG00000164366	CCDC127	-	coiled-coil domain containing 127	protein-coding
14311	chr14	49220433	49221032	+	0	NA	Intergenic	MLT1F1|LTR|ERVL-MaLR	365684	NM_001032	6235	Hs.156367	NM_001032	ENSG00000213741	RPS29	DBA13|S29|uS14	ribosomal protein S29	protein-coding
30775	chr3	124074999	124075503	+	0	NA	Intergenic	CR1_Mam|LINE|CR1	-19430	NR_028136	8997	Hs.8004	NM_003947	ENSG00000160145	KALRN	ARHGEF24|CHD5|CHDS5|DUET|DUO|HAPIP|TRAD	kalirin RhoGEF kinase	protein-coding
10966	chr12	78864349	78864945	+	0	NA	promoter-TSS (NM_005639)	promoter-TSS (NM_005639)	-22	NM_005639	6857	Hs.310545	NM_005639	ENSG00000067715	SYT1	P65|SVP65|SYT	synaptotagmin 1	protein-coding
31022	chr3	133661785	133662685	+	0	NA	promoter-TSS (NM_007027)	promoter-TSS (NM_007027)	249	NM_001354703	7018	Hs.518267	NM_001063	ENSG00000091513	TF	HEL-S-71p|PRO1557|PRO2086|TFQTL1	transferrin	protein-coding
41284	chr6	94953775	94954287	+	0	NA	Intergenic	Intergenic	623420	NR_104136	101927288	Hs.616643	NR_047502	ENSG00000261366	MANEA-DT	MANEA-AS1	MANEA divergent transcript	ncRNA
40133	chr6	30742576	30743091	+	0	NA	promoter-TSS (NM_001318875).2	promoter-TSS (NM_001318875).2	18	NM_005803	10211	Hs.179986	NM_005803	ENSG00000137312	FLOT1	-	flotillin 1	protein-coding
38898	chr5	162128143	162128657	+	0	NA	intron (NM_000816, intron 6 of 8)	intron (NM_000816, intron 6 of 8)	60758	NM_198904	2566	Hs.7195	NM_000816	ENSG00000113327	GABRG2	CAE2|ECA2|GEFSP3	gamma-aminobutyric acid type A receptor gamma2 subunit	protein-coding
19726	chr18	37407524	37408025	+	0	NA	intron (NM_001025087, intron 2 of 12)	intron (NM_001025087, intron 2 of 12)	58730	NR_132967	106635546		NR_132967		SNORA111	-	small nucleolar RNA, H/ACA box 111	snoRNA
12643	chr13	35840835	35841689	+	0	NA	intron (NM_001195416, intron 2 of 12)	intron (NM_001195416, intron 2 of 12)	14599	NM_001195415	9201	Hs.507755	NM_004734	ENSG00000133083	DCLK1	CL1|CLICK1|DCAMKL1|DCDC3A|DCLK	doublecortin like kinase 1	protein-coding
2795	chr1	179954416	179954940	+	0	NA	promoter-TSS (NM_014810)	promoter-TSS (NM_014810)	-95	NM_014810	9857	Hs.413045	NM_014810	ENSG00000135837	CEP350	CAP350|GM133	centrosomal protein 350	protein-coding
37235	chr5	93582618	93583323	+	0	NA	promoter-TSS (NM_005654)	promoter-TSS (NM_005654)	-367	NM_005654	7025	Hs.519445	NM_005654	ENSG00000175745	NR2F1	BBOAS|BBSOAS|COUP-TFI|COUPTF1|EAR-3|EAR3|ERBAL3|NR2F2|SVP44|TCFCOUP1|TFCOUP1	nuclear receptor subfamily 2 group F member 1	protein-coding
18138	chr17	21214000	21214861	+	0	NA	non-coding (NR_024547, exon 1 of 3)	non-coding (NR_024547, exon 1 of 3)	165	NR_024547	8834	Hs.592945	NM_003876	ENSG00000178307	TMEM11	C17orf35|PM1|PMI	transmembrane protein 11	protein-coding
10908	chr12	76957245	76957760	+	0	NA	Intergenic	Intergenic	-78462	NM_001300965	1466	Hs.530904	NM_001321	ENSG00000175183	CSRP2	CRP2|LMO5|SmLIM	cysteine and glycine rich protein 2	protein-coding
30347	chr3	99920459	99920959	+	0	NA	intron (NM_001042459, intron 4 of 4)	intron (NM_001042459, intron 4 of 4)	43689	NR_037486	100500859		NR_037486	ENSG00000264897	MIR3921	-	microRNA 3921	ncRNA
25307	chr2	207310218	207310744	+	0	NA	Intergenic	Intergenic	-41057	NR_031633	100302130		NR_031633	ENSG00000221628	MIR1302-4	MIRN1302-4|hsa-mir-1302-4	microRNA 1302-4	ncRNA
44475	chr7	74453641	74454141	+	0	NA	5' UTR (NM_001199207, exon 1 of 27)	5' UTR (NM_001199207, exon 1 of 27)	101	NM_001199207	9569	Hs.647056	NM_005685	ENSG00000006704	GTF2IRD1	BEN|CREAM1|GTF3|MUSTRD1|RBAP2|WBS|WBSCR11|WBSCR12|hMusTRD1alpha1	GTF2I repeat domain containing 1	protein-coding
20733	chr19	3055482	3056445	+	0	NA	intron (NM_198970, intron 4 of 6)	intron (NM_198970, intron 4 of 6)	6410	NM_001130	166	Hs.515053	NM_001130	ENSG00000104964	AES	AES-1|AES-2|ESP1|GRG|GRG5|Grg-5|TLE5	amino-terminal enhancer of split	protein-coding
51015	chr9	125125884	125126428	+	0	NA	intron (NM_173690, intron 2 of 18)	MLT1F1|LTR|ERVL-MaLR	17403	NM_173690	286205	Hs.59504	NM_173690	ENSG00000173611	SCAI	C9orf126|NET40	suppressor of cancer cell invasion	protein-coding
14424	chr14	53539418	53539932	+	0	NA	Intergenic	Intergenic	386321	NR_110062	101927620		NR_110062	ENSG00000258731	LOC101927620	-	uncharacterized LOC101927620	ncRNA
37874	chr5	125411391	125411891	+	0	NA	Intergenic	Intergenic	-81620	NR_109887	101927460	Hs.407582	NR_109887	ENSG00000260192	LINC02240	-	long intergenic non-protein coding RNA 2240	ncRNA
11324	chr12	94873431	94873931	+	0	NA	Intergenic	CpG	39227	NR_036685	160313	Hs.527883	NR_036685	ENSG00000216306	KRT19P2	KRT19P5	keratin 19 pseudogene 2	pseudo
49958	chr9	68492767	68493414	+	0	NA	intron (NM_021965, intron 9 of 10)	intron (NM_021965, intron 9 of 10)	47777	NM_153237	169693	Hs.663056	NM_153237	ENSG00000181778	TMEM252	C9orf71	transmembrane protein 252	protein-coding
18194	chr17	26619289	26620284	+	0	NA	Intergenic	ALR/Alpha|Satellite|centr	469455	NR_135673	105371703	Hs.649918	NR_135673		LOC105371703	-	uncharacterized LOC105371703	ncRNA
40287	chr6	35064076	35064576	+	0	NA	intron (NM_015245, intron 13 of 23)	intron (NM_015245, intron 13 of 23)	77084	NM_001261818	6954	Hs.435371	NM_018679	ENSG00000124678	TCP11	D6S230E|FPPR	t-complex 11	protein-coding
41467	chr6	105105053	105105559	+	0	NA	intron (NM_147147, intron 7 of 7)	intron (NM_147147, intron 7 of 7)	31040	NM_147147	11149	Hs.221660	NM_007073	ENSG00000112276	BVES	HBVES|LGMD2X|POP1|POPDC1	blood vessel epicardial substance	protein-coding
40899	chr6	72080211	72080711	+	0	NA	intron (NM_001350411, intron 2 of 3)	L2a|LINE|L2	-132350	NM_001350422	22999	Hs.485729	NM_014989	ENSG00000079841	RIMS1	CORD7|RAB3IP2|RIM|RIM1	regulating synaptic membrane exocytosis 1	protein-coding
14673	chr14	63852667	63853204	+	0	NA	promoter-TSS (NM_015180)	promoter-TSS (NM_015180)	-30	NM_182914	23224	Hs.745014	NM_015180	ENSG00000054654	SYNE2	EDMD5|KASH2|NUA|NUANCE|Nesp2|Nesprin-2|SYNE-2|TROPH	spectrin repeat containing nuclear envelope protein 2	protein-coding
13839	chr13	110222151	110222651	+	0	NA	intron (NM_001303110, intron 2 of 24)	intron (NM_001303110, intron 2 of 24)	84756	NM_001845	1282	Hs.17441	NM_001845	ENSG00000187498	COL4A1	BSVD|RATOR	collagen type IV alpha 1 chain	protein-coding
16150	chr15	68252867	68253367	+	0	NA	Intergenic	Intergenic	-23375	NM_017882	54982	Hs.584921	NM_017882	ENSG00000128973	CLN6	CLN4A|HsT18960|nclf	CLN6, transmembrane ER protein	protein-coding
51447	chrGL000225.1	24614	25114	+	0	NA	NA	NA	NA	NA
10346	chr12	53065902	53066402	+	0	NA	intron (NM_032840, intron 10 of 10)	intron (NM_032840, intron 10 of 10)	9208	NR_106815	102466193		NR_106815	ENSG00000278108	MIR6757	hsa-mir-6757	microRNA 6757	ncRNA
25932	chr2	235666164	235666945	+	0	NA	intron (NM_001037131, intron 1 of 17)	intron (NM_001037131, intron 1 of 17)	-148633	NR_146582	27321		NR_146582		TNRC17	CAGL234	trinucleotide repeat containing 17	ncRNA
17651	chr16	83356970	83357489	+	0	NA	intron (NM_001220488, intron 7 of 14)	intron (NM_001220488, intron 7 of 14)	-151117	NR_036147	100422853		NR_036147	ENSG00000263785	MIR3182	mir-3182	microRNA 3182	ncRNA
16613	chr15	92917817	92918319	+	0	NA	intron (NM_001042572, intron 2 of 12)	intron (NM_001042572, intron 2 of 12)	13669	NR_036136	100422995		NR_036136	ENSG00000284324	MIR3175	mir-3175	microRNA 3175	ncRNA
32255	chr3	192410078	192410621	+	0	NA	intron (NM_004113, intron 2 of 5)	intron (NM_004113, intron 2 of 5)	-1300	NM_021032	2257	Hs.390250	NM_004113	ENSG00000114279	FGF12	EIEE47|FGF12B|FHF1	fibroblast growth factor 12	protein-coding
22276	chr2	34892739	34893244	+	0	NA	Intergenic	Intergenic	215434	NR_126404	104355288	Hs.624529	NR_126404	ENSG00000228262	LINC01320	-	long intergenic non-protein coding RNA 1320	ncRNA
40406	chr6	41683492	41683992	+	0	NA	TTS (NM_001271945)	TTS (NM_001271945)	45285	NM_001300805	4188	Hs.520119	NM_005586	ENSG00000112559	MDFI	I-MF|I-mfa	MyoD family inhibitor	protein-coding
43769	chr7	36868688	36869202	+	0	NA	intron (NM_001039459, intron 5 of 6)	intron (NM_001039459, intron 5 of 6)	50487	NR_031604	100302113		NR_031604	ENSG00000221325	MIR1200	MIRN1200|hsa-mir-1200	microRNA 1200	ncRNA
8071	chr11	67071631	67072131	+	0	NA	3' UTR (NM_001300886, exon 3 of 3)	3' UTR (NM_001300886, exon 3 of 3)	15063	NM_001300886	29984	Hs.15114	NM_014578	ENSG00000173156	RHOD	ARHD|RHOHP1|RHOM|Rho	ras homolog family member D	protein-coding
7965	chr11	64531881	64532381	+	0	NA	Intergenic	Intergenic	-23470	NM_018484	55867	Hs.220844	NM_018484	ENSG00000168065	SLC22A11	OAT4|hOAT4	solute carrier family 22 member 11	protein-coding
32339	chr3	195914903	195915489	+	0	NA	Intergenic	Intergenic	-6187	NM_005781	10188	Hs.518513	NM_005781	ENSG00000061938	TNK2	ACK|ACK-1|ACK1|p21cdc42Hs	tyrosine kinase non receptor 2	protein-coding
30629	chr3	115998864	115999364	+	0	NA	intron (NM_001318915, intron 3 of 8)	intron (NM_001318915, intron 3 of 8)	-93988	NR_145779	109623450		NR_145779		SNORD155	-	small nucleolar RNA, C/D box 155	snoRNA
16485	chr15	86083024	86083524	+	0	NA	TTS (NR_120368)	TTS (NR_120368)	3466	NM_152336	123624	Hs.31795	NM_152336	ENSG00000273540	AGBL1	CCP4|FECD8	ATP/GTP binding protein like 1	protein-coding
26522	chr20	18692363	18692880	+	0	NA	intron (NR_109955, intron 1 of 3)	intron (NR_109955, intron 1 of 3)	6087	NR_109955	101929526	Hs.639402	NR_109955	ENSG00000233993	LOC101929526	-	uncharacterized LOC101929526	ncRNA
28429	chr22	46006262	46006769	+	0	NA	promoter-TSS (NR_027240)	promoter-TSS (NR_027240)	-101	NR_027240	730668	Hs.640071	NR_027240	ENSG00000280424	LOC730668	-	dynein heavy chain -like pseudogene	pseudo
28233	chr22	32202351	32202851	+	0	NA	promoter-TSS (NM_001159546)	promoter-TSS (NM_001159546)	-51	NM_001159546	10739	Hs.157427	NM_006605	ENSG00000128253	RFPL2	RNF79	ret finger protein like 2	protein-coding
31304	chr3	144620214	144620988	+	0	NA	Intergenic	L1PA5|LINE|L1	647276	NM_001134470	205428	Hs.288954	NM_173552	ENSG00000181744	C3orf58	DIA1|GoPro49|HASF	chromosome 3 open reading frame 58	protein-coding
46211	chr7	155418982	155419500	+	0	NA	Intergenic	Intergenic	37165	NR_147174	100286906	Hs.568111	NR_147174		LOC100286906	-	uncharacterized LOC100286906	ncRNA
49892	chr9	62532039	62533313	+	0	NA	non-coding (NR_126050, exon 1 of 2).2	non-coding (NR_126050, exon 1 of 2).2	114	NR_147619	103908604	Hs.535063	NR_147619		LOC103908604	-	uncharacterized LOC103908604	ncRNA
45608	chr7	128063064	128063564	+	0	NA	intron (NM_014390, intron 16 of 23)	intron (NM_014390, intron 16 of 23)	-18547	NR_030324	693178		NR_030324	ENSG00000207588	MIR593	MIRN593|hsa-mir-593	microRNA 593	ncRNA
32127	chr3	186806217	186807057	+	0	NA	promoter-TSS (NM_002916)	promoter-TSS (NM_002916)	58	NM_181573	5984	Hs.732098	NM_002916	ENSG00000163918	RFC4	A1|RFC37	replication factor C subunit 4	protein-coding
30241	chr3	87503833	87504363	+	0	NA	Intergenic	Intergenic	-227511	NM_001122757	5449	Hs.591654	NM_000306	ENSG00000064835	POU1F1	CPHD1|GHF-1|PIT1|POU1F1a|Pit-1	POU class 1 homeobox 1	protein-coding
[truncated: 51,305 more rows]

## Sheet: human.basket.all
PeakID (cmd=annotatePeaks.pl human.itpr1.mergedpeak.bed hg38)	Chr	Start	End	Strand	Peak Score	Focus Ratio/Region Size	Annotation	Detailed Annotation	Distance to TSS	Nearest PromoterID	Entrez ID	Nearest Unigene	Nearest Refseq	Nearest Ensembl	Gene Name	Gene Alias	Gene Description	Gene Type
[truncated: 93,174 more rows]

[truncated: 6 more sheets: human.granule.da, human.basket.da, mouse.granule.all, mouse.basket.all, mouse.granule.da, mouse.basket.da]
