# Supplementary material for: Species and cell-type properties of classically defined human and rodent neurons and glia
Source: eLife. 2018 Oct 15;7:e37551. doi: 10.7554/eLife.37551 (PMC6188473; doi:10.7554/eLife.37551)
Supplement: Supplementary file 7. — The column Multiple specifies whether a SNP has been linked to a specific disease/trait in at least two publications. [file elife-37551-supp7.xlsx]

## Sheet: Granule.all
snp_chr	snp_pos	snp	peak_chr	peak_start	peak_end	disease.trait	pubmedid	reported.gene.s.	mapped_gene	strongest.snp.risk.allele	context	risk.allele.frequency	p.value	study.accession	Multiple
chr4	80243569	rs1458038	chr4	80243192	80243981	Blood pressure	21909110	FGF5	PRDM8 - FGF5	rs1458038-T	intergenic_variant	0.3	3e-14	GCST001236	TRUE
chr4	80243569	rs1458038	chr4	80243192	80243981	Diastolic blood pressure	21909115	FGF5	PRDM8 - FGF5	rs1458038-T	intergenic_variant	0.29	9e-25	GCST001228	TRUE
chr4	80243569	rs1458038	chr4	80243192	80243981	Systolic blood pressure	21909115	FGF5	PRDM8 - FGF5	rs1458038-T	intergenic_variant	0.29	2e-23	GCST001227	TRUE
chr4	80243569	rs1458038	chr4	80243192	80243981	Systolic blood pressure	26390057	FGF5	PRDM8 - FGF5	rs1458038-T	intergenic_variant	0.2828	5e-08	GCST003272	TRUE
chr4	80243569	rs1458038	chr4	80243192	80243981	Diastolic blood pressure	26390057	FGF5	PRDM8 - FGF5	rs1458038-T	intergenic_variant	0.3362	2e-14	GCST003273	TRUE
chr4	80243569	rs1458038	chr4	80243192	80243981	Systolic blood pressure	28871152	FGF5	PRDM8 - FGF5	rs1458038-T	intergenic_variant	0.24	2e-07	GCST004888	TRUE
chr4	80243569	rs1458038	chr4	80243192	80243981	Diastolic blood pressure	28871152	FGF5	PRDM8 - FGF5	rs1458038-T	intergenic_variant	0.24	4e-07	GCST004890	TRUE
chr4	80243569	rs1458038	chr4	80243192	80243981	Diastolic blood pressure	28739976	FGF5	PRDM8 - FGF5	rs1458038-T	intergenic_variant	0.302	8e-17	GCST004777	TRUE
chr4	80243569	rs1458038	chr4	80243192	80243981	Systolic blood pressure	28739976	FGF5	PRDM8 - FGF5	rs1458038-T	intergenic_variant	0.302	1e-16	GCST004776	TRUE
chr4	80243569	rs1458038	chr4	80243192	80243981	Pulse pressure	28739976	FGF5	PRDM8 - FGF5	rs1458038-T	intergenic_variant	0.302	1e-06	GCST004775	TRUE
chr8	19990179	rs10503669	chr8	19990130	19990745	Triglycerides	21909109	LPL	LPL - LOC105379311	rs10503669-T	intergenic_variant	0.12	7e-39	GCST001230	TRUE
chr8	19990179	rs10503669	chr8	19990130	19990745	HDL cholesterol	21909109	LPL	LPL - LOC105379311	rs10503669-T	intergenic_variant	0.12	8e-43	GCST001237	TRUE
chr8	19990179	rs10503669	chr8	19990130	19990745	Triglycerides	18193043	LPL	LPL - LOC105379311	rs10503669-C	intergenic_variant	0.9	4e-22	GCST000139	TRUE
chr8	19990179	rs10503669	chr8	19990130	19990745	HDL cholesterol	18193043	LPL	LPL - LOC105379311	rs10503669-A	intergenic_variant	0.1	4e-19	GCST000135	TRUE
chr8	19990179	rs10503669	chr8	19990130	19990745	Triglyceride levels	28334899	LPL	LPL - LOC105379311	rs10503669-A	intergenic_variant	0.11	1e-19	GCST004238	TRUE
chr7	44189469	rs1799884	chr7	44189306	44189826	Metabolite levels	21909109	GCK	GCK - YKT6	rs1799884-A	intron_variant	0.19	2e-19	GCST001233	TRUE
chr7	44189469	rs1799884	chr7	44189306	44189826	Glycated hemoglobin levels	20858683	GCK	GCK - YKT6	rs1799884-T	intron_variant	0.18	1e-20	GCST000803	TRUE
chr7	44189469	rs1799884	chr7	44189306	44189826	Glycated hemoglobin levels	24647736	GCK	GCK - YKT6	rs1799884-T	intron_variant	0.19	2e-22	GCST002390	TRUE
chr7	44189469	rs1799884	chr7	44189306	44189826	Glycemic traits	23575436	GCK	GCK - YKT6	rs1799884-A	intron_variant	NA	5e-18	GCST001965	TRUE
chr7	44189469	rs1799884	chr7	44189306	44189826	Glycated hemoglobin levels	24244560	GCK	GCK - YKT6	rs1799884-T	intron_variant	0.17	6e-08	GCST002270	TRUE
chr2	60937196	rs13017599	chr2	60936740	60937272	Psoriatic arthritis	22170493	REL	NONOP2	rs13017599-?	non_coding_transcript_exon_variant	NR	1e-08	GCST001355	TRUE
chr2	60937196	rs13017599	chr2	60936740	60937272	Rheumatoid arthritis	19503088	REL	NONOP2	rs13017599-A	non_coding_transcript_exon_variant	0.34	2e-12	GCST000420	TRUE
chr2	60937196	rs13017599	chr2	60936740	60937272	Psoriatic arthritis	26626624	REL, FLJ16341	NONOP2	rs13017599-G	non_coding_transcript_exon_variant	NR	6e-07	GCST003270	TRUE
chr15	58434545	rs261334	chr15	58433607	58434742	HDL cholesterol	20864672	LIPC	LIPC	rs261334-G	intron_variant	0.2	5e-22	GCST000805	TRUE
chr15	58434545	rs261334	chr15	58433607	58434742	HDL cholesterol	26780889	LIPC	LIPC	rs261334-G	intron_variant	0.384	9e-13	GCST003304	TRUE
chr15	58434545	rs261334	chr15	58433607	58434742	Metabolite levels (lipoprotein measures)	27005778	NR	LIPC	rs261334-?	intron_variant	NR	1e-125	GCST003665	TRUE
chr13	73946049	rs1886512	chr13	73945796	73946321	QRS duration	21076409	KLF12	KLF12	rs1886512-A	intron_variant	0.37	1e-08	GCST000872	TRUE
chr13	73946049	rs1886512	chr13	73945796	73946321	QRS duration	27659466	NR	KLF12	rs1886512-?	intron_variant	NR	6e-10	GCST003844	TRUE
chr2	162404181	rs17716942	chr2	162403877	162404378	Psoriasis	20953190	IFIH1	KCNH7	rs17716942-A	intron_variant	0.86	1e-13	GCST000833	TRUE
chr2	162404181	rs17716942	chr2	162403877	162404378	Inflammatory skin disease	25574825	KCNH7	KCNH7	rs17716942-?	intron_variant	NR	4e-11	GCST002740	TRUE
chr2	162404181	rs17716942	chr2	162403877	162404378	Psoriasis	25574825	IFIH1	KCNH7	rs17716942-T	intron_variant	NR	3e-09	GCST002738	TRUE
chr2	162404181	rs17716942	chr2	162403877	162404378	Psoriasis	23143594	KCNH7, IFIH1	KCNH7	rs17716942-T	intron_variant	0.863	3e-18	GCST005527	TRUE
chr2	162404181	rs17716942	chr2	162403877	162404378	Psoriasis vulgaris	26626624	KCNH7, IFIH1	KCNH7	rs17716942-T	intron_variant	NR	5e-13	GCST003268	TRUE
chr3	141386728	rs724016	chr3	141386530	141387210	Height	18193045	ZBTB38	ZBTB38	rs724016-G	5_prime_UTR_variant	0.36	1e-06	GCST000136	TRUE
chr3	141386728	rs724016	chr3	141386530	141387210	Infant length	25281659	ZBTB38	ZBTB38	rs724016-A	5_prime_UTR_variant	0.453	4e-07	GCST002646	TRUE
chr3	141386728	rs724016	chr3	141386530	141387210	Height	25282103	ZBTB38	ZBTB38	rs724016-A	5_prime_UTR_variant	0.555	3e-158	GCST002647	TRUE
chr3	141386728	rs724016	chr3	141386530	141387210	Height	20881960	ZBTB38	ZBTB38	rs724016-A	5_prime_UTR_variant	0.56	3e-86	GCST000817	TRUE
chr3	141386728	rs724016	chr3	141386530	141387210	Height	18391950	ZBTB38	ZBTB38	rs724016-G	5_prime_UTR_variant	0.48	8e-22	GCST000176	TRUE
chr3	141386728	rs724016	chr3	141386530	141387210	Hip circumference adjusted for BMI	25673412	ZBTB38	ZBTB38	rs724016-A	5_prime_UTR_variant	0.5572	8e-43	GCST004067	TRUE
chr3	141386728	rs724016	chr3	141386530	141387210	Crohn's disease	28067908	ZBTB38	ZBTB38	rs724016-?	5_prime_UTR_variant	NA	8e-08	GCST004132	TRUE
chr3	141386728	rs724016	chr3	141386530	141387210	Crohn's disease	26192919	intergenic	ZBTB38	rs724016-G	5_prime_UTR_variant	0.4413	3e-06	GCST003044	TRUE
chr20	3795528	rs3761218	chr20	3795522	3796504	Bipolar disorder	17554300	NR	CDC25B	rs3761218-C	intron_variant	0.64	7e-06	GCST000044	TRUE
chr20	3795528	rs3761218	chr20	3795522	3796504	Bipolar disorder	21254220	NR	CDC25B	rs3761218-?	intron_variant	NR	1e-06	GCST000961	TRUE
chr6	31652743	rs3117582	chr6	31652422	31653228	Lung cancer	18978787	BAT3, MSH5	APOM, BAG6	rs3117582-C	intron_variant	NR	5e-10	GCST000257	TRUE
chr6	31652743	rs3117582	chr6	31652422	31653228	Lung cancer	19654303	BAT3	APOM, BAG6	rs3117582-?	intron_variant	NR	4e-10	GCST000459	TRUE
chr6	31652743	rs3117582	chr6	31652422	31653228	Lung adenocarcinoma	19836008	APOM, BAT3	APOM, BAG6	rs3117582-C	intron_variant	0.1	5e-12	GCST000506	TRUE
chr6	31652743	rs3117582	chr6	31652422	31653228	Sarcoidosis (Lofgren's syndrome vs non-Lofgren's syndrome)	26651848	BAT3, APOM	APOM, BAG6	rs3117582-C	intron_variant	0.34	1e-30	GCST005541	TRUE
chr8	54524964	rs9298506	chr8	54524951	54525488	Intracranial aneurysm	18997786	SOX17	RP1	rs9298506-A	intron_variant	0.81	2e-09	GCST000262	TRUE
chr8	54524964	rs9298506	chr8	54524951	54525488	Intracranial aneurysm	20364137	SOX17	RP1	rs9298506-A	intron_variant	0.81	1e-12	GCST000646	TRUE
chr12	56752285	rs2277339	chr12	56751838	56752719	Menopause (age at onset)	22267201	PRIM1	PRIM1	rs2277339-G	missense_variant	0.102	2e-19	GCST001381	TRUE
chr12	56752285	rs2277339	chr12	56751838	56752719	Menarche (age at onset)	29773799	NR	PRIM1	rs2277339-T	missense_variant	0.7964	8e-20	GCST005867	TRUE
chr12	56752285	rs2277339	chr12	56751838	56752719	Menopause (age at onset)	29773799	PRIM1 / TAC3	PRIM1	rs2277339-T	missense_variant	0.8	8e-20	GCST005863	TRUE
chr12	56752285	rs2277339	chr12	56751838	56752719	Menopause (age at onset)	26414677	PRIM1, TAC3	PRIM1	rs2277339-G	missense_variant	0.1	2e-19	GCST005312	TRUE
chr12	56752285	rs2277339	chr12	56751838	56752719	Mean corpuscular volume	27863252	PRIM1	PRIM1	rs2277339-G	missense_variant	0.1042	1e-09	GCST004602	TRUE
chr12	56752285	rs2277339	chr12	56751838	56752719	Plateletcrit	27863252	PRIM1	PRIM1	rs2277339-G	missense_variant	0.1038	1e-10	GCST004607	TRUE
chr6	34227234	rs1776897	chr6	34226782	34227319	Height	19343178	HMGA1, C6orf106	CYCSP55 - HMGA1	rs1776897-?	regulatory_region_variant	0.49	8e-11	GCST000372	TRUE
chr6	34227234	rs1776897	chr6	34226782	34227319	Waist circumference adjusted for body mass index	25673412	HMGA1	CYCSP55 - HMGA1	rs1776897-T	regulatory_region_variant	0.9193	2e-16	GCST004063	TRUE
chr6	34227234	rs1776897	chr6	34226782	34227319	Height	20397748	HMGA1	CYCSP55 - HMGA1	rs1776897-T	regulatory_region_variant	0.49	7e-06	GCST000644	TRUE
chr6	34227234	rs1776897	chr6	34226782	34227319	Height	25429064	HMGA1	CYCSP55 - HMGA1	rs1776897-T	regulatory_region_variant	0.88	2e-29	GCST002702	TRUE
chr6	34227234	rs1776897	chr6	34226782	34227319	Height	18391951	LBH, HMGA1	CYCSP55 - HMGA1	rs1776897-C	regulatory_region_variant	0.07	1e-08	GCST000175	TRUE
chr6	34227234	rs1776897	chr6	34226782	34227319	Waist-to-hip ratio adjusted for body mass index	25673412	HMGA1	CYCSP55 - HMGA1	rs1776897-G	regulatory_region_variant	0.0812	7e-09	GCST002782	TRUE
chr6	34227234	rs1776897	chr6	34226782	34227319	Waist circumference adjusted for BMI (joint analysis main effects and smoking interaction)	28443625	HMGA1	CYCSP55 - HMGA1	rs1776897-T	regulatory_region_variant	0.8414	2e-16	GCST004501	TRUE
chr6	34227234	rs1776897	chr6	34226782	34227319	Waist circumference adjusted for BMI in non-smokers	28443625	HMGA1	CYCSP55 - HMGA1	rs1776897-T	regulatory_region_variant	0.8414	6e-12	GCST004504	TRUE
chr6	34227234	rs1776897	chr6	34226782	34227319	Waist circumference adjusted for BMI (adjusted for smoking behaviour)	28443625	HMGA1	CYCSP55 - HMGA1	rs1776897-T	regulatory_region_variant	0.8414	6e-15	GCST004500	TRUE
chr9	4763176	rs385893	chr9	4763159	4763678	Hematological parameters	19820697	AK3	AK3 - ECM1P1	rs385893-C	regulatory_region_variant	NR	9e-17	GCST000498	TRUE
chr9	4763176	rs385893	chr9	4763159	4763678	Platelet count	20139978	AK3	AK3 - ECM1P1	rs385893-C	regulatory_region_variant	0.76	3e-13	GCST000580	TRUE
chr9	4763176	rs385893	chr9	4763159	4763678	Sum neutrophil eosinophil counts	27863252	intergenic	AK3 - ECM1P1	rs385893-C	regulatory_region_variant	0.5221	4e-14	GCST004613	TRUE
chr9	4763176	rs385893	chr9	4763159	4763678	Sum basophil neutrophil counts	27863252	intergenic	AK3 - ECM1P1	rs385893-C	regulatory_region_variant	0.5221	1e-13	GCST004620	TRUE
chr9	4763176	rs385893	chr9	4763159	4763678	Granulocyte count	27863252	intergenic	AK3 - ECM1P1	rs385893-C	regulatory_region_variant	0.5221	1e-14	GCST004614	TRUE
chr9	4763176	rs385893	chr9	4763159	4763678	Granulocyte percentage of myeloid white cells	27863252	intergenic	AK3 - ECM1P1	rs385893-C	regulatory_region_variant	0.5221	3e-10	GCST004608	TRUE
chr9	4763176	rs385893	chr9	4763159	4763678	Platelet count	26805783	AK3, RCL1	AK3 - ECM1P1	rs385893-T	regulatory_region_variant	0.6	5e-06	GCST003383	TRUE
chr9	4763176	rs385893	chr9	4763159	4763678	Myeloid white cell count	27863252	intergenic	AK3 - ECM1P1	rs385893-C	regulatory_region_variant	0.522	2e-13	GCST004626	TRUE
chr9	4763176	rs385893	chr9	4763159	4763678	Neutrophil percentage of white cells	27863252	intergenic	AK3 - ECM1P1	rs385893-C	regulatory_region_variant	0.5221	8e-12	GCST004633	TRUE
chr9	4763176	rs385893	chr9	4763159	4763678	Neutrophil count	27863252	intergenic	AK3 - ECM1P1	rs385893-C	regulatory_region_variant	0.5221	4e-13	GCST004629	TRUE
chr9	4763176	rs385893	chr9	4763159	4763678	Platelet count	29403010	AK3, RCL1	AK3 - ECM1P1	rs385893-?	regulatory_region_variant	NR	4e-55	GCST005991	TRUE
chr3	196082268	rs11915082	chr3	196081823	196082683	Mean corpuscular hemoglobin	19862010	TFRC	TFRC - LINC00885	rs11915082-A	regulatory_region_variant	NR	8e-13	GCST000504	TRUE
chr3	196082268	rs11915082	chr3	196081823	196082683	Mean corpuscular hemoglobin	28017375	NR	TFRC - LINC00885	rs11915082-?	regulatory_region_variant	NR	5e-13	GCST004006	TRUE
chr1	72285502	rs3101336	chr1	72284938	72285562	Body mass index	25673413	NEGR1	LOC105378797	rs3101336-C	intergenic_variant	0.614	2e-16	GCST002783	TRUE
chr1	72285502	rs3101336	chr1	72284938	72285562	Obesity	23563607	NEGR1	LOC105378797	rs3101336-C	intergenic_variant	0.61	1e-13	GCST001953	TRUE
chr1	72285502	rs3101336	chr1	72284938	72285562	Menarche (age at onset)	25231870	NEGR1	LOC105378797	rs3101336-T	intergenic_variant	0.4	5e-13	GCST002541	TRUE
chr1	72285502	rs3101336	chr1	72284938	72285562	Obesity (early onset extreme)	23563609	NEGR1	LOC105378797	rs3101336-C	intergenic_variant	0.6	2e-08	GCST001957	TRUE
chr1	72285502	rs3101336	chr1	72284938	72285562	BMI (adjusted for smoking behaviour)	28443625	NEGR1	LOC105378797	rs3101336-T	intergenic_variant	0.3916	2e-12	GCST004495	TRUE
chr1	72285502	rs3101336	chr1	72284938	72285562	Body mass index (joint analysis main effects and smoking interaction)	28443625	NEGR1	LOC105378797	rs3101336-T	intergenic_variant	0.3916	3e-16	GCST004497	TRUE
chr1	72285502	rs3101336	chr1	72284938	72285562	BMI in smokers	28443625	NEGR1	LOC105378797	rs3101336-T	intergenic_variant	0.3916	4e-08	GCST004498	TRUE
chr1	72285502	rs3101336	chr1	72284938	72285562	Childhood body mass index	26604143	NR	LOC105378797	rs3101336-C	intergenic_variant	NR	4e-08	GCST003177	TRUE
chr1	72285502	rs3101336	chr1	72284938	72285562	BMI in non-smokers	28443625	NEGR1	LOC105378797	rs3101336-T	intergenic_variant	0.3916	8e-09	GCST004499	TRUE
chr1	72285502	rs3101336	chr1	72284938	72285562	Body mass index	28892062	NEGR1, LINC01360	LOC105378797	rs3101336-C	intergenic_variant	0.63	1e-29	GCST004904	TRUE
chr20	6632185	rs1884897	chr20	6632132	6632633	Body mass index	25673413	BMP2	CASC20 - LOC105372516	rs1884897-G	regulatory_region_variant	0.639	7e-07	GCST002783	TRUE
chr20	6632185	rs1884897	chr20	6632132	6632633	Waist circumference adjusted for body mass index	25673412	BMP2	CASC20 - LOC105372516	rs1884897-A	regulatory_region_variant	0.3602	2e-08	GCST004063	TRUE
chr20	6632185	rs1884897	chr20	6632132	6632633	Height	25282103	BMP2	CASC20 - LOC105372516	rs1884897-A	regulatory_region_variant	0.364	1e-48	GCST002647	TRUE
chr20	6632185	rs1884897	chr20	6632132	6632633	Waist circumference adjusted for body mass index	28448500	LOC149844, BMP2	CASC20 - LOC105372516	rs1884897-A	regulatory_region_variant	0.3681	8e-10	GCST004562	TRUE
chr20	6632185	rs1884897	chr20	6632132	6632633	Waist circumference adjusted for BMI in active individuals	28448500	LOC149844, BMP2	CASC20 - LOC105372516	rs1884897-A	regulatory_region_variant	0.3681	1e-07	GCST004564	TRUE
chr20	6632185	rs1884897	chr20	6632132	6632633	Waist circumference adjusted for BMI (joint analysis main effects and smoking interaction)	28443625	BMP2	CASC20 - LOC105372516	rs1884897-A	regulatory_region_variant	0.3739	7e-10	GCST004501	TRUE
chr20	6632185	rs1884897	chr20	6632132	6632633	Waist circumference adjusted for BMI in non-smokers	28443625	BMP2	CASC20 - LOC105372516	rs1884897-A	regulatory_region_variant	0.3739	9e-07	GCST004504	TRUE
chr20	6632185	rs1884897	chr20	6632132	6632633	Waist circumference adjusted for BMI (joint analysis main effects and physical activity interaction)	28448500	LOC149844, BMP2	CASC20 - LOC105372516	rs1884897-?	regulatory_region_variant	0.3681	1e-08	GCST004563	TRUE
chr20	6632185	rs1884897	chr20	6632132	6632633	Waist circumference adjusted for BMI (adjusted for smoking behaviour)	28443625	BMP2	CASC20 - LOC105372516	rs1884897-A	regulatory_region_variant	0.3739	3e-07	GCST004500	TRUE
chr20	6632185	rs1884897	chr20	6632132	6632633	Body mass index	28892062	CASC20, BMP2	CASC20 - LOC105372516	rs1884897-G	regulatory_region_variant	0.6	4e-08	GCST004904	TRUE
chr18	63178651	rs12454712	chr18	63178203	63178704	Body mass index	25673413	BCL2	BCL2	rs12454712-C	intron_variant	0.397	6e-06	GCST002783	TRUE
chr18	63178651	rs12454712	chr18	63178203	63178704	Waist-to-hip ratio adjusted for BMI x sex x age interaction (4df test)	26426971	NR	BCL2	rs12454712-T	intron_variant	0.60578	4e-07	GCST005962	TRUE
chr18	63178651	rs12454712	chr18	63178203	63178704	Waist-to-hip ratio adjusted for body mass index	25673412	BCL2	BCL2	rs12454712-T	intron_variant	0.6089	1e-09	GCST002782	TRUE
chr18	63178651	rs12454712	chr18	63178203	63178704	Type 2 diabetes	28869590	BCL2	BCL2	rs12454712-C	intron_variant	0.3857	4e-08	GCST004894	TRUE
chr18	63178651	rs12454712	chr18	63178203	63178704	Modified Stumvoll Insulin Sensitivity Index (model adjusted for BMI)	27416945	BCL2	BCL2	rs12454712-T	intron_variant	0.58	2e-08	GCST003658	TRUE
chr18	63178651	rs12454712	chr18	63178203	63178704	Modified Stumvoll Insulin Sensitivity Index (BMI interaction)	27416945	BCL2	BCL2	rs12454712-T	intron_variant	0.58	3e-08	GCST003659	TRUE
chr18	63178651	rs12454712	chr18	63178203	63178704	Waist-to-hip ratio adjusted for BMI (adjusted for smoking behaviour)	28443625	BCL2	BCL2	rs12454712-T	intron_variant	0.6153	7e-06	GCST004505	TRUE
chr18	63178651	rs12454712	chr18	63178203	63178704	Body mass index	28892062	BCL2	BCL2	rs12454712-C	intron_variant	0.4	3e-11	GCST004904	TRUE
chr18	63178651	rs12454712	chr18	63178203	63178704	Reticulocyte count	27863252	BCL2	BCL2	rs12454712-C	intron_variant	0.3778	5e-11	GCST004622	TRUE
chr18	63178651	rs12454712	chr18	63178203	63178704	High light scatter reticulocyte count	27863252	BCL2	BCL2	rs12454712-C	intron_variant	0.3778	5e-10	GCST004611	TRUE
chr3	172204265	rs12493901	chr3	172203856	172204358	Waist circumference adjusted for body mass index	25673412	FNDC3B	FNDC3B	rs12493901-A	intron_variant	0.4845	5e-09	GCST004063	TRUE
chr3	172204265	rs12493901	chr3	172203856	172204358	Waist circumference adjusted for body mass index	28448500	FNDC3B	FNDC3B	rs12493901-G	intron_variant	0.512	2e-07	GCST004562	TRUE
chr3	172204265	rs12493901	chr3	172203856	172204358	Waist circumference adjusted for BMI in active individuals	28448500	FNDC3B	FNDC3B	rs12493901-G	intron_variant	0.5135	3e-08	GCST004564	TRUE
chr3	172204265	rs12493901	chr3	172203856	172204358	Waist circumference adjusted for BMI (joint analysis main effects and physical activity interaction)	28448500	FNDC3B	FNDC3B	rs12493901-?	intron_variant	0.512	1e-07	GCST004563	TRUE
chr3	172204265	rs12493901	chr3	172203856	172204358	Waist circumference adjusted for BMI (joint analysis main effects and smoking interaction)	28443625	FNDC3B	FNDC3B	rs12493901-A	intron_variant	0.4712	6e-13	GCST004501	TRUE
chr3	172204265	rs12493901	chr3	172203856	172204358	Waist circumference adjusted for BMI in non-smokers	28443625	FNDC3B	FNDC3B	rs12493901-A	intron_variant	0.4712	2e-07	GCST004504	TRUE
chr3	172204265	rs12493901	chr3	172203856	172204358	Waist circumference adjusted for BMI (adjusted for smoking behaviour)	28443625	FNDC3B	FNDC3B	rs12493901-A	intron_variant	0.4712	3e-06	GCST004500	TRUE
chr3	172204265	rs12493901	chr3	172203856	172204358	Waist circumference adjusted for BMI in smokers	28443625	FNDC3B	FNDC3B	rs12493901-A	intron_variant	0.4712	7e-08	GCST004503	TRUE
chr15	100152748	rs72755233	chr15	100152379	100152980	Intraocular pressure	29617998	ADAMTS17	ADAMTS17	rs72755233-G	missense_variant	0.8902	3e-45	GCST005580	TRUE
chr15	100152748	rs72755233	chr15	100152379	100152980	Intraocular pressure	29235454	ADAMTS17	ADAMTS17	rs72755233-?	missense_variant	NR	1e-21	GCST005170	TRUE
chr10	112520943	rs12241008	chr10	112520736	112521351	Colorectal cancer	29471430	NR	VTI1A	rs12241008-C	intron_variant	NR	3e-12	GCST005591	TRUE
chr10	112520943	rs12241008	chr10	112520736	112521351	Colorectal cancer	25105248	VTI1A	VTI1A	rs12241008-C	intron_variant	0.09	1e-09	GCST002561	TRUE
chr10	103918139	rs4387287	chr10	103918037	103918741	Diastolic blood pressure	27618447	OBFC1	OBFC1	rs4387287-A	5_prime_UTR_variant	0.2029	4e-10	GCST006020	TRUE
chr10	103918139	rs4387287	chr10	103918037	103918741	Systolic blood pressure	27618447	OBFC1	OBFC1	rs4387287-A	5_prime_UTR_variant	0.1556	9e-10	GCST006021	TRUE
chr10	103918139	rs4387287	chr10	103918037	103918741	Hypertension	27618447	OBFC1	OBFC1	rs4387287-A	5_prime_UTR_variant	0.189	2e-08	GCST006023	TRUE
chr10	103918139	rs4387287	chr10	103918037	103918741	Telomere length	20421499	OBFC1	OBFC1	rs4387287-A	5_prime_UTR_variant	NR	2e-11	GCST000669	TRUE
chr10	103918139	rs4387287	chr10	103918037	103918741	Diastolic blood pressure	28739976	OBFC1	OBFC1	rs4387287-C	5_prime_UTR_variant	0.828	4e-06	GCST004777	TRUE
chr8	27608798	rs1532278	chr8	27608489	27609115	Alzheimer's disease (late onset)	21460841	CLU	CLU	rs1532278-?	non_coding_transcript_exon_variant	0.64	8e-08	GCST001026	TRUE
chr8	27608798	rs1532278	chr8	27608489	27609115	Alzheimer's disease (late onset)	28714976	CLU	CLU	rs1532278-?	non_coding_transcript_exon_variant	NR	6e-10	GCST005549	TRUE
chr12	52880120	rs902774	chr12	52879830	52880349	Prostate cancer	21743057	KRT8, EIF4B, TENC1	KRT78 - RPL7P41	rs902774-A	TF_binding_site_variant	0.17	5e-09	GCST001147	TRUE
chr12	52880120	rs902774	chr12	52879830	52880349	Prostate cancer	26034056	NR	KRT78 - RPL7P41	rs902774-A	TF_binding_site_variant	0.15	1e-07	GCST002944	TRUE
chr3	141414608	rs1991431	chr3	141414141	141414642	Height	23563607	ZBTB38	ZBTB38	rs1991431-A	intron_variant	0.44	4e-47	GCST001956	TRUE
chr3	141414608	rs1991431	chr3	141414141	141414642	Height	28270201	ZBTB38	ZBTB38	rs1991431-A	intron_variant	0.4338	5e-13	GCST004212	TRUE
chr3	141414608	rs1991431	chr3	141414141	141414642	Prostate-specific antigen levels (conditioned on lead SNPs)	28139693	ZBTB38	ZBTB38	rs1991431-?	intron_variant	0.43	3e-11	GCST004094	TRUE
chr3	196073676	rs9859260	chr3	196073182	196073687	Mean corpuscular volume	19862010	TFRC	TFRC	rs9859260-C	intron_variant	NR	8e-14	GCST000503	TRUE
chr3	196073676	rs9859260	chr3	196073182	196073687	Mean corpuscular volume	28453575	TFRC	TFRC	rs9859260-C	intron_variant	0.57	5e-06	GCST004335	TRUE
chr3	196073676	rs9859260	chr3	196073182	196073687	Mean corpuscular volume	28017375	NR	TFRC	rs9859260-?	intron_variant	NR	1e-12	GCST004004	TRUE
chr4	89757390	rs2736990	chr4	89757310	89757827	Parkinson's disease	19915575	SNCA	SNCA	rs2736990-C	intron_variant	0.51	2e-16	GCST000528	TRUE
chr4	89757390	rs2736990	chr4	89757310	89757827	Parkinson's disease	20070850	SNCA	SNCA	rs2736990-?	intron_variant	NR	7e-08	GCST000567	TRUE
chr4	958159	rs34311866	chr4	958010	958511	Parkinson's disease	25064009	TMEM175, GAK, DGKQ	TMEM175	rs34311866-C	missense_variant	0.191	1e-43	GCST002544	TRUE
chr4	958159	rs34311866	chr4	958010	958511	Parkinson's disease	28892059	TMEM175, DGKQ	TMEM175	rs34311866-C	missense_variant	0.184	1e-50	GCST004902	TRUE
chr4	89704960	rs356182	chr4	89704519	89705441	Parkinson's disease	25064009	SNCA	LOC105377329	rs356182-G	intron_variant	0.367	4e-73	GCST002544	TRUE
chr4	89704960	rs356182	chr4	89704519	89705441	Parkinson's disease	28892059	SNCA	LOC105377329	rs356182-G	intron_variant	0.349	5e-123	GCST004902	TRUE
chr4	89704960	rs356182	chr4	89704519	89705441	Parkinson's disease	27182965	GPRIN3, SNCA	LOC105377329	rs356182-?	intron_variant	NR	1e-56	GCST003984	TRUE
chr11	109507345	rs12421382	chr11	109507288	109507789	Schizophrenia	25056061	C11orf87	C11orf87 - CCT6P5	rs12421382-C	intron_variant	0.666	4e-08	GCST002539	TRUE
chr11	109507345	rs12421382	chr11	109507288	109507789	Schizophrenia	26198764	NR	C11orf87 - CCT6P5	rs12421382-C	intron_variant	NR	4e-08	GCST003048	TRUE
chr11	109507345	rs12421382	chr11	109507288	109507789	Schizophrenia	28991256	C11orf87	C11orf87 - CCT6P5	rs12421382-C	intron_variant	NR	2e-08	GCST004946	TRUE
chr15	40275036	rs56205728	chr15	40274605	40275106	Schizophrenia	25056061	ANKRD63, PAK6, PLCB2	PAK6, BUB1B-PAK6	rs56205728-A	intron_variant	0.274	4e-09	GCST002539	TRUE
chr15	40275036	rs56205728	chr15	40274605	40275106	Schizophrenia	26198764	NR	PAK6, BUB1B-PAK6	rs56205728-A	intron_variant	NR	9e-08	GCST003048	TRUE
chr6	32190542	rs176095	chr6	32190042	32190553	Atopic dermatitis	23042114	GPSM3	PBX2 - GPSM3	rs176095-T	regulatory_region_variant	0.81	8e-20	GCST001709	TRUE
chr6	32190542	rs176095	chr6	32190042	32190553	Atopic dermatitis	25574825	GPSM3	PBX2 - GPSM3	rs176095-G	regulatory_region_variant	NR	3e-07	GCST002737	TRUE
chr11	114160077	rs648044	chr11	114159901	114160470	Non-glioblastoma glioma	26424050	ZBTB16	ZBTB16	rs648044-T	intron_variant	0.38	6e-11	GCST003227	TRUE
chr11	114160077	rs648044	chr11	114159901	114160470	Non-glioblastoma glioma	28346443	ZBTB16	ZBTB16	rs648044-A	intron_variant	0.39	5e-12	GCST004348	TRUE
chr5	177390635	rs6420094	chr5	177390371	177390872	Chronic kidney disease	26831199	SLC34A1	SLC34A1	rs6420094-G	intron_variant	0.34	4e-09	GCST003374	TRUE
chr5	177390635	rs6420094	chr5	177390371	177390872	Glomerular filtration rate (creatinine)	26831199	SLC34A1	SLC34A1	rs6420094-A	intron_variant	0.66	5e-22	GCST003372	TRUE
chr5	177390635	rs6420094	chr5	177390371	177390872	Chronic kidney disease	20383146	RGS14, PRR7, PFN3, GRK6, SLC34A1, F12, LMAN2	SLC34A1	rs6420094-G	intron_variant	0.34	1e-14	GCST000649	TRUE
chr2	28391927	rs925255	chr2	28391500	28392001	Inflammatory bowel disease	23128233	FOSL2, BRE	FLJ31356	rs925255-C	intron_variant	0.557	3e-15	GCST001725	TRUE
chr2	28391927	rs925255	chr2	28391500	28392001	Crohn's disease	28067908	FOSL2	FLJ31356	rs925255-?	intron_variant	NA	1e-09	GCST004132	TRUE
chr2	28391927	rs925255	chr2	28391500	28392001	Chronic inflammatory diseases (ankylosing spondylitis, Crohn's disease, psoriasis, primary sclerosing cholangitis, ulcerative colitis) (pleiotropy)	26974007	FOSL2	FLJ31356	rs925255-?	intron_variant	NR	8e-18	GCST005537	TRUE
chr2	28391927	rs925255	chr2	28391500	28392001	Inflammatory bowel disease	28067908	FOSL2	FLJ31356	rs925255-?	intron_variant	NA	6e-11	GCST004131	TRUE
chr2	28391927	rs925255	chr2	28391500	28392001	Crohn's disease	26192919	NR	FLJ31356	rs925255-A	intron_variant	0.55	1e-16	GCST003044	TRUE
chr5	10695414	rs2930047	chr5	10694983	10695508	Inflammatory bowel disease	23128233	DAP	DAP	rs2930047-C	intron_variant	0.382	1e-08	GCST001725	TRUE
chr5	10695414	rs2930047	chr5	10694983	10695508	Crohn's disease	28067908	DAP	DAP	rs2930047-?	intron_variant	NA	4e-07	GCST004132	TRUE
chr5	10695414	rs2930047	chr5	10694983	10695508	Inflammatory bowel disease	28067908	DAP	DAP	rs2930047-?	intron_variant	NA	5e-06	GCST004131	TRUE
chr5	10695414	rs2930047	chr5	10694983	10695508	Ulcerative colitis	26192919	NR	DAP	rs2930047-G	intron_variant	0.372	1e-07	GCST003045	TRUE
chr5	10695414	rs2930047	chr5	10694983	10695508	Crohn's disease	26192919	NR	DAP	rs2930047-G	intron_variant	0.372	1e-12	GCST003044	TRUE
chr12	101823942	rs10860794	chr12	101823927	101824470	Blood protein levels	28240269	GNPTAB, RNA5SP369	GNPTAB	rs10860794-A	intron_variant	0.311434	2e-11	GCST004365	TRUE
chr12	101823942	rs10860794	chr12	101823927	101824470	Blood protein levels	29875488	GNPTAB	GNPTAB	rs10860794-A	intron_variant	0.294	2e-16	GCST005806	TRUE
chr14	65849165	rs11625793	chr14	65849038	65849548	Schizophrenia	26198764	NR	LOC107984641 - NCOA4P1	rs11625793-G	intergenic_variant	NR	5e-07	GCST003048	TRUE
chr14	65849165	rs11625793	chr14	65849038	65849548	Schizophrenia	28991256	intergenic	LOC107984641 - NCOA4P1	rs11625793-G	intergenic_variant	NR	2e-07	GCST004946	TRUE
chr18	37784134	rs12961969	chr18	37783679	37784195	Neuroticism	27089181	CELF4	LOC105372072 - LOC107987257	rs12961969-A	intergenic_variant	0.2	2e-08	GCST003770	TRUE
chr18	37784134	rs12961969	chr18	37783679	37784195	Neuroticism	29255261	NR	LOC105372072 - LOC107987257	rs12961969-C	intergenic_variant	0.80839	9e-07	GCST005232	TRUE
chr13	80131180	rs11616380	chr13	80131171	80131680	Type 2 diabetes	26818947	SPRY2	LOC105370275	rs11616380-G	regulatory_region_variant	NR	3e-06	GCST003400	TRUE
chr13	80131180	rs11616380	chr13	80131171	80131680	Type 2 diabetes	29358691	SPRY2	LOC105370275	rs11616380-G	regulatory_region_variant	NR	1e-07	GCST005414	TRUE
chr3	186413811	rs9853115	chr3	186413427	186414569	Intraocular pressure	29235454	DGKG, LINC02052	DGKG - LOC107986164	rs9853115-?	regulatory_region_variant	NR	3e-15	GCST005170	TRUE
chr3	186413811	rs9853115	chr3	186413427	186414569	Intraocular pressure	29617998	DGKG, LINC02052	DGKG - LOC107986164	rs9853115-T	regulatory_region_variant	0.5008	2e-28	GCST005580	TRUE
chr15	63623587	rs11630290	chr15	63623480	63624032	Iris characteristics	21835309	HERC1	HERC1	rs11630290-C	intron_variant	NA	1e-06	GCST001199	FALSE
chr1	201983446	rs4950806	chr1	201983063	201983564	Butyrylcholinesterase levels	21862451	RNPEP	RNPEP	rs4950806-T	5_prime_UTR_variant	0.4	9e-16	GCST001207	FALSE
chr11	47272248	rs10501320	chr11	47271937	47272442	Proinsulin levels	21873549	MADD	MADD	rs10501320-G	5_prime_UTR_variant	0.72	1e-88	GCST001212	FALSE
chr10	18439030	rs12258967	chr10	18438303	18439178	Blood pressure	21909110	CACNB2	CACNB2	rs12258967-G	intron_variant	0.36	2e-16	GCST001236	FALSE
chr15	58401821	rs16940212	chr15	58401146	58401875	HDL cholesterol	21909109	intergenic	LOC101928635	rs16940212-T	intron_variant	0.34	1e-24	GCST001237	FALSE
chr15	58401821	rs16940212	chr15	58401146	58401875	Metabolic syndrome (multivariate analysis)	29632305	LOC101928635	LOC101928635	rs16940212-?	intron_variant	NR	4e-20	GCST005878	FALSE
chr15	58401821	rs16940212	chr15	58401146	58401875	HDL cholesterol levels	28334899	LIPC	LOC101928635	rs16940212-T	intron_variant	0.3	1e-25	GCST004234	FALSE
chr2	25078886	rs478222	chr2	25078327	25079026	Type 1 diabetes	21980299	EFR3B, 3NCOA1, C2orf79, CENPO, ADCY3, DNAJC27, POMC, DNMT3A	EFR3B	rs478222-?	intron_variant	0.59	4e-09	GCST001255	FALSE
chr6	5260703	rs2224391	chr6	5260205	5261789	Height	21998595	LYRM4	LYRM4	rs2224391-A	missense_variant	0.23	3e-06	GCST001263	FALSE
chr14	90555841	rs17793829	chr14	90555759	90556292	Cytomegalovirus antibody response	21993531	TTC7B	TTC7B	rs17793829-A	intron_variant	0.26	9e-06	GCST001272	FALSE
chr1	21439960	rs1976403	chr1	21439771	21440405	Liver enzyme levels (alkaline phosphatase)	22001757	ALPL, NBPF3	NBPF3	rs1976403-C	regulatory_region_variant	0.4	2e-50	GCST001276	FALSE
chr9	135137855	rs10776934	chr9	135137447	135137997	Response to hepatitis C treatment	22095909	OLFM1	OLFM1 - LOC102723948	rs10776934-T	regulatory_region_variant	NR	1e-06	GCST001325	FALSE
chr20	4717980	rs6116492	chr20	4717852	4718353	Creutzfeldt-Jakob disease (variant)	22137330	PRNP	PRNP - PRND	rs6116492-?	regulatory_region_variant	NR	5e-07	GCST001334	FALSE
chr8	17348068	rs4921542	chr8	17347623	17348191	Creutzfeldt-Jakob disease (variant)	22137330	MTMR7	LOC102724838, MTMR7	rs4921542-?	intron_variant	NR	2e-08	GCST001334	FALSE
chr10	79274913	rs1250542	chr10	79274604	79275105	Multiple sclerosis	22190364	ZMIZ1	ZMIZ1	rs1250542-A	intron_variant	0.37	4e-07	GCST001341	FALSE
chr21	16455971	rs2823819	chr21	16455940	16456441	Attention deficit hyperactivity disorder	20732626	C21orf34	MIR99AHG	rs2823819-C	intron_variant	0.18	7e-07	GCST000684	FALSE
chr2	176127051	rs2592394	chr2	176126966	176127467	Magnesium levels	20700443	HOXD9	HOXD9 - LOC100129455	rs2592394-A	intron_variant	0.3	5e-07	GCST000756	FALSE
chr2	176127051	rs2592394	chr2	176126966	176127467	Peripheral arterial disease (traffic-related air pollution interaction)	27082954	NR	HOXD9 - LOC100129455	rs2592394-?	intron_variant	NR	3e-06	GCST004482	FALSE
chr2	177044867	rs1529093	chr2	177044460	177045283	Non-alcoholic fatty liver disease histology (other)	20708005	intergenic	LOC107985965 - LOC105373760	rs1529093-A	intron_variant	0.41	2e-06	GCST000765	FALSE
chr5	88551768	rs17421627	chr5	88551539	88552040	Retinal vascular caliber	21060863	MEF2C	LINC00461	rs17421627-G	intron_variant	0.08	7e-16	GCST000847	FALSE
chr20	49938440	rs2235617	chr20	49938106	49938607	Psoriasis	20953190	ZNF313	RNF114	rs2235617-?	intron_variant	NR	2e-06	GCST000833	FALSE
chr13	78976799	rs7319358	chr13	78976462	78977112	Ulcerative colitis	20848476	intergenic	LOC105370273	rs7319358-A	intergenic_variant	NR	3e-06	GCST000853	FALSE
chr15	89358801	rs4932217	chr15	89358458	89358959	Height	18193045	POLG	TRR-TCG1-1 - LINC00925	rs4932217-A	regulatory_region_variant	0.58	8e-07	GCST000136	FALSE
chr6	51801833	rs10498792	chr6	51801363	51801864	Prostate cancer	17903305	PKHD1	PKHD1	rs10498792-?	intron_variant	NR	3e-06	GCST000095	FALSE
chr6	88403098	rs10485165	chr6	88402745	88403261	Select biomarker traits	17903293	intergenic	LOC105377885	rs10485165-?	intron_variant	NR	1e-06	GCST000083	FALSE
chr10	6348488	rs947474	chr10	6347942	6348607	Type 1 diabetes	18978792	PRKCQ	LOC399716	rs947474-G	regulatory_region_variant	0.19	4e-09	GCST000258	FALSE
chr10	6348488	rs947474	chr10	6347942	6348607	Rheumatoid arthritis (ACPA-positive)	24532676	PRKCQ	LOC399716	rs947474-A	regulatory_region_variant	0.82	1e-08	GCST006048	FALSE
chr10	6348488	rs947474	chr10	6347942	6348607	Rheumatoid arthritis	24390342	PRKCQ	LOC399716	rs947474-A	regulatory_region_variant	0.81	3e-10	GCST002318	FALSE
chr1	167187263	rs9803659	chr1	167186715	167187348	Liver enzyme levels	18940312	POU2F1	LINC01363	rs9803659-C	intron_variant	NR	4e-06	GCST000248	FALSE
chr11	94934799	rs10831284	chr11	94933584	94934858	Attention deficit hyperactivity disorder and conduct disorder	18951430	AMOTL1, CWC15, JMJD2D	ST13P11 - CWC15	rs10831284-G	regulatory_region_variant	0.13	2e-06	GCST000253	FALSE
chr8	98117279	rs2071598	chr8	98116907	98117982	Prion diseases	22210626	NR	HRSP12 - POP1	rs2071598-?	regulatory_region_variant	NR	9e-06	GCST001366	FALSE
chr17	7239532	rs117616209	chr17	7239325	7240119	Metabolite levels	22286219	SLC2A4	PHF23 - GABARAP	rs117616209-?	intron_variant	NR	3e-14	GCST001391	FALSE
chr19	18636795	rs3764628	chr19	18636599	18637121	Orofacial clefts	22419666	intergenic	TMEM59L - KLHL26	rs3764628-?	regulatory_region_variant	0.12	4e-06	GCST001442	FALSE
chr1	155135691	rs12726330	chr1	155135492	155136094	Parkinson's disease	22451204	GBA	SLC50A1	rs12726330-?	splice_region_variant	NR	5e-08	GCST001430	FALSE
chr9	17731923	rs1536076	chr9	17731624	17732125	Parkinson's disease	22451204	SH3GL2	SH3GL2	rs1536076-?	intron_variant	NR	5e-07	GCST001430	FALSE
chr1	205708998	rs16856186	chr1	205708662	205709163	Pulmonary function decline	22424883	intergenic	LOC105371701 - NUCKS1	rs16856186-?	regulatory_region_variant	NR	9e-06	GCST001444	FALSE
chr5	141320922	rs10875595	chr5	141320090	141321013	Pulmonary function decline	22424883	intergenic	TAF7 - PCDHGA1	rs10875595-?	regulatory_region_variant	NR	1e-06	GCST001444	FALSE
chr3	52686064	rs1108842	chr3	52685328	52686296	Adiponectin levels	22479202	GNL3	GNL3	rs1108842-C	5_prime_UTR_variant	0.5	1e-13	GCST001465	FALSE
chr17	7215003	rs507506	chr17	7214838	7215373	Adiponectin levels	22479202	NR	DLG4	rs507506-G	intron_variant	NR	2e-06	GCST001465	FALSE
chr12	6829708	rs3741920	chr12	6829206	6829717	Response to Vitamin E supplementation	22437554	CD4, LEPREL2, GNB3	P3H3	rs3741920-T	non_coding_transcript_exon_variant	0.16	4e-06	GCST001450	FALSE
chr1	170664755	rs659580	chr1	170664573	170665074	Response to angiotensin II receptor blocker therapy	22566498	PRRX1	PRRX1	rs659580-T	intron_variant	NR	1e-06	GCST001520	FALSE
chr1	170664755	rs659580	chr1	170664573	170665074	Lobe attachment (rater-scored or self-reported)	29198719	NR	PRRX1	rs659580-?	intron_variant	NR	3e-08	GCST005192	FALSE
chr3	122670146	rs790123	chr3	122670062	122670563	Response to angiotensin II receptor blocker therapy	22566498	EIF4BP8	EIF4BP8 - PARP14	rs790123-T	intergenic_variant	NR	6e-06	GCST001520	FALSE
chr2	31251376	rs597800	chr2	31250939	31251455	Estradiol levels	22675492	EHD3	EHD3	rs597800-C	intron_variant	0.15	5e-07	GCST001553	FALSE
chr1	159204097	rs3027009	chr1	159203664	159204440	Lean body mass and age at menarche (combined)	22744181	DARC	ACKR1	rs3027009-?	5_prime_UTR_variant	NR	7e-07	GCST001584	FALSE
chr10	69180045	rs10998624	chr10	69179703	69180497	Immune reponse to smallpox (secreted IL-1beta)	22610502	SUPV3L1, VPS26A	VPS26A - SUPV3L1	rs10998624-A	regulatory_region_variant	NA	1e-09	GCST001533	FALSE
chr5	170523390	rs11957313	chr5	170523067	170523595	Normalized brain volume	19010793	KCNIP1	KCNIP1	rs11957313-?	intron_variant	0.13	9e-06	GCST000268	FALSE
chr16	82609046	rs11646213	chr16	82609041	82609542	Hypertension	19304780	CDH13	LOC101928392 - CDH13	rs11646213-T	intergenic_variant	0.6	8e-06	GCST000361	FALSE
chr5	112907271	rs469727	chr5	112907038	112907539	Attention deficit hyperactivity disorder	18839057	REEP5	REEP5	rs469727-?	intron_variant	NR	8e-06	GCST000246	FALSE
chr10	96375748	rs10786284	chr10	96375258	96375768	Attention deficit hyperactivity disorder	18839057	TLL2	TLL2	rs10786284-?	intron_variant	NR	2e-06	GCST000246	FALSE
chr2	42754099	rs930421	chr2	42753981	42754482	Attention deficit hyperactivity disorder	18821565	OXER1	MTA3	rs930421-?	3_prime_UTR_variant	NR	6e-06	GCST000281	FALSE
chr2	88016274	rs12714207	chr2	88016232	88017293	Bilirubin levels	19414484	KRCC1	LOC100419917 - RNU2-63P	rs12714207-T	intergenic_variant	0.32	5e-07	GCST000386	FALSE
chr12	20368720	rs10841496	chr12	20367961	20368770	Male infertility	19478329	PDE3A	LOC105369688 - PDE3A	rs10841496-?	intron_variant	0.58	5e-07	GCST000412	FALSE
chr2	216033935	rs7590720	chr2	216033926	216034427	Alcohol dependence	19581569	PECR	PECR	rs7590720-G	intron_variant	0.29	1e-08	GCST000432	FALSE
chr11	46700671	rs7932354	chr11	46700361	46701002	Bone mineral density (hip)	19801982	ARHGAP1	ARHGAP1 - ZNF408	rs7932354-T	regulatory_region_variant	0.29	4e-09	GCST000495	FALSE
chr11	46700671	rs7932354	chr11	46700361	46701002	Bone mineral density	22504420	ARHGAP1	ARHGAP1 - ZNF408	rs7932354-T	regulatory_region_variant	0.31	5e-18	GCST001482	FALSE
chr12	56042145	rs1131017	chr12	56041402	56042407	Inflammatory skin disease	25574825	RPS26	RPS26	rs1131017-?	5_prime_UTR_variant	NR	4e-08	GCST002740	FALSE
chr3	45338285	rs854216	chr3	45337940	45338441	Inflammatory skin disease	25574825	TMEM158, LARS2	LOC105377062	rs854216-?	regulatory_region_variant	NR	5e-07	GCST002740	FALSE
chr7	92134309	rs2229188	chr7	92134261	92135113	Lifespan	25918517	CYP51A1	CYP51A1	rs2229188-?	missense_variant	0.087	2e-08	GCST002846	FALSE
chr7	87231997	rs6942407	chr7	87231665	87232169	Food allergy	25710614	LOC100289677, TP53TG1	TMEM243 - TP53TG1	rs6942407-?	regulatory_region_variant	NR	8e-06	GCST002790	FALSE
chr9	104094512	rs4742903	chr9	104093506	104094546	Breast cancer	29059683	NR	SMC2	rs4742903-C	intron_variant	0.5563	2e-07	GCST004988	FALSE
chr9	104094512	rs4742903	chr9	104093506	104094546	High-grade serous ovarian cancer	28346442	NR	SMC2	rs4742903-T	intron_variant	0.563	6e-06	GCST004480	FALSE
chr9	19457614	rs67500807	chr9	19457344	19457862	Breast cancer	29059683	NR	ACER2 - MAP1LC3BP1	rs67500807-TG	TF_binding_site_variant	0.3727	4e-06	GCST004988	FALSE
chr11	66843174	rs7570	chr11	66843152	66843672	Breast cancer	29059683	NR	C11orf80	rs7570-C	synonymous_variant	0.2653	8e-06	GCST004988	FALSE
chr1	170532315	rs11578119	chr1	170531558	170532642	Male-pattern baldness	29146897	PRRX1	LOC101928650, GORAB	rs11578119-C	intron_variant	NR	3e-20	GCST005116	FALSE
chr2	176127129	rs71421546	chr2	176126966	176127467	Male-pattern baldness	29146897	HOXD3	LOC100129455	rs71421546-C	intron_variant	NR	1e-14	GCST005116	FALSE
chr12	48995537	rs1054442	chr12	48995338	48995854	Cognitive ability	29186694	ENSG00000258283	DDN	rs1054442-?	3_prime_UTR_variant	NR	3e-08	GCST005142	FALSE
chr12	48995537	rs1054442	chr12	48995338	48995854	Bipolar disorder	27329760	DDN	DDN	rs1054442-A	3_prime_UTR_variant	0.62	1e-08	GCST003724	FALSE
chr12	48995537	rs1054442	chr12	48995338	48995854	Cognitive ability (MTAG)	29186694	ENSG00000258283	DDN	rs1054442-?	3_prime_UTR_variant	NR	9e-10	GCST005141	FALSE
chr18	12947463	rs3809912	chr18	12947430	12948146	Cognitive ability	29186694	SEH1L	EIF4A2P1 - SEH1L	rs3809912-?	5_prime_UTR_variant	NR	3e-08	GCST005142	FALSE
chr18	12947463	rs3809912	chr18	12947430	12948146	Cognitive ability (MTAG)	29186694	SEH1L	EIF4A2P1 - SEH1L	rs3809912-?	5_prime_UTR_variant	NR	7e-09	GCST005141	FALSE
chr10	102230055	rs10786662	chr10	102229686	102230213	Cognitive ability	29186694	PITX3, ELOVL3	ELOVL3 - PITX3	rs10786662-?	regulatory_region_variant	NR	3e-06	GCST005142	FALSE
chr10	102230055	rs10786662	chr10	102229686	102230213	Cognitive ability (MTAG)	29186694	PITX3, ELOVL3	ELOVL3 - PITX3	rs10786662-?	regulatory_region_variant	NR	3e-13	GCST005141	FALSE
chr10	102230055	rs10786662	chr10	102229686	102230213	Educational attainment (years of education)	27225129	NR	ELOVL3 - PITX3	rs10786662-C	regulatory_region_variant	0.5533	5e-14	GCST003676	FALSE
chr1	204617919	rs11588857	chr1	204617842	204618343	Cognitive ability (MTAG)	29186694	LRRN2	LRRN2, LOC105371692	rs11588857-?	missense_variant	NR	2e-09	GCST005141	FALSE
chr1	204617919	rs11588857	chr1	204617842	204618343	Educational attainment (years of education)	27225129	NR	LRRN2, LOC105371692	rs11588857-A	missense_variant	0.2106	3e-13	GCST003676	FALSE
chr9	18362867	rs10511652	chr9	18362799	18363311	Myopia	27182965	SH3GL2, ADAMTSL1	LOC107986990, ADAMTSL1	rs10511652-?	intron_variant	NR	2e-14	GCST003997	FALSE
chr12	117858119	rs10507285	chr12	117857647	117858148	Body mass index (change over time) in chronic obstructive pulmonary disease	28044437	KSR2	KSR2	rs10507285-?	intron_variant	NA	8e-06	GCST004105	FALSE
chr11	99351618	rs1394461	chr11	99351558	99352059	Waist-hip ratio	25673412	CNTN5	CNTN5	rs1394461-C	intron_variant	0.2513	4e-08	GCST004064	FALSE
chr14	79474040	rs7144011	chr14	79473664	79474183	Waist circumference	25673412	NRXN3	NRXN3	rs7144011-T	intron_variant	0.2191	2e-07	GCST004065	FALSE
chr14	79474040	rs7144011	chr14	79473664	79474183	Hip circumference	25673412	NRXN3	NRXN3	rs7144011-T	intron_variant	0.219	9e-13	GCST004066	FALSE
chr1	184051811	rs2274432	chr1	184051432	184051988	Waist circumference adjusted for body mass index	25673412	TSEN15	TSEN15	rs2274432-A	missense_variant	0.3615	4e-06	GCST004063	FALSE
chr1	184051811	rs2274432	chr1	184051432	184051988	Height	18391951	GLT25D2, C1orf19	TSEN15	rs2274432-T	missense_variant	0.37	8e-09	GCST000175	FALSE
chr1	184051811	rs2274432	chr1	184051432	184051988	Waist circumference adjusted for BMI in inactive individuals	28448500	NA	TSEN15	rs2274432-A	missense_variant	0.3568	2e-08	GCST004565	FALSE
chr1	184051811	rs2274432	chr1	184051432	184051988	Waist circumference adjusted for BMI (joint analysis main effects and physical activity interaction)	28448500	TSEN15	TSEN15	rs2274432-?	missense_variant	0.3569	3e-06	GCST004563	FALSE
chr1	184051811	rs2274432	chr1	184051432	184051988	Waist circumference adjusted for BMI (adjusted for smoking behaviour)	28443625	TSEN15	TSEN15	rs2274432-A	missense_variant	0.3486	3e-14	GCST004500	FALSE
chr1	184051811	rs2274432	chr1	184051432	184051988	Waist circumference adjusted for BMI (joint analysis main effects and smoking interaction)	28443625	TSEN15	TSEN15	rs2274432-A	missense_variant	0.3486	2e-15	GCST004501	FALSE
chr1	184051811	rs2274432	chr1	184051432	184051988	Waist circumference adjusted for BMI in non-smokers	28443625	TSEN15	TSEN15	rs2274432-A	missense_variant	0.3486	8e-06	GCST004504	FALSE
chr2	221181621	rs188832927	chr2	221181266	221181767	Angiotensin-converting enzyme inhibitor intolerance	28030426	NYAP2	LOC107985988 - EPHA4	rs188832927-?	intergenic_variant	0.073287	7e-06	GCST004029	FALSE
chr2	41954539	rs6740960	chr2	41954137	41954656	Nonsyndromic cleft lip with or without cleft palate	28087736	C2orf91, PKDCC	C2orf91	rs6740960-T	intergenic_variant	NA	2e-10	GCST004088	FALSE
chr2	41954539	rs6740960	chr2	41954137	41954656	Chin dimples	27182965	C2orf91, PKDCC	C2orf91	rs6740960-?	intergenic_variant	NR	4e-13	GCST003989	FALSE
chr14	90698719	rs1742101	chr14	90698306	90698973	Response to platinum-based neoadjuvant chemotherapy in cervical cancer	28120872	CALM1, TTC7B, NRDE2, PSMC1, RPS18P2, RPS6KA5, RNU7- 30P, C14orf159, SNORA11B	TTC7B, LOC105370622	rs1742101-G	non_coding_transcript_exon_variant	0.5	7e-06	GCST004097	FALSE
chr16	30999862	rs4889606	chr16	30999408	30999909	Hip circumference	25673412	STX1B2	STX1B	rs4889606-A	intron_variant	0.6099	9e-09	GCST004066	FALSE
chr5	115816997	rs34869	chr5	115816419	115817212	Intraocular pressure	29617998	CDO1	CDO1 - ATG12	rs34869-G	regulatory_region_variant	0.5762	4e-10	GCST005580	FALSE
chr6	52528549	rs55828716	chr6	52528369	52528876	Intraocular pressure	29617998	TRAM2	TRAM2	rs55828716-C	intron_variant	0.7152	2e-09	GCST005580	FALSE
chr3	124565208	rs986912	chr3	124564869	124565393	Intraocular pressure	29617998	KALRN	KALRN, LOC105374076	rs986912-G	intron_variant	0.6892	3e-09	GCST005580	FALSE
chr19	11156017	rs7251031	chr19	11155667	11156175	Intraocular pressure	29617998	SPC24	SPC24 - KANK2	rs7251031-T	regulatory_region_variant	0.6962	7e-09	GCST005580	FALSE
chr16	1706177	rs6600164	chr16	1705917	1706418	Intraocular pressure	29617998	MAPK8IP3	HN1L - MAPK8IP3	rs6600164-T	TF_binding_site_variant	0.83	5e-08	GCST005580	FALSE
chr7	32250953	rs17161076	chr7	32250642	32251244	Body mass index	26426971	LOC100130673, LSM5, AVL9, DPY19L1P1, ZNRF2P1, MIR550A2, MIR550B2	PDE1C	rs17161076-A	intron_variant	0.780158	3e-08	GCST005951	FALSE
chr12	113250054	rs729062	chr12	113249555	113250056	Body mass index	26426971	RPH3A, OAS1, OAS2, OAS3, DTX1, RASAL1, CCDC42B, DDX54, C12orf52, IQCD, SLC24A6, PLBD2, SDS, SDSL, LHX5	TPCN1	rs729062-A	intron_variant	0.9197	9e-09	GCST005951	FALSE
chr16	21599483	rs1478461	chr16	21599154	21599823	Depression (broad)	29662059	NR	METTL9	rs1478461-T	5_prime_UTR_variant	0.6618	1e-07	GCST005902	FALSE
chr6	27478787	rs7749305	chr6	27478619	27479123	Depression (broad)	29662059	NR	LOC105375001 - TRS-AGA2-3	rs7749305-C	regulatory_region_variant	0.1209	4e-11	GCST005902	FALSE
chr6	26537573	rs6920256	chr6	26537164	26538633	Urinary tract infection frequency	28928442	NR	TRR-ACG1-3 - TRV-CAC1-6	rs6920256-?	regulatory_region_variant	NR	1e-07	GCST005012	FALSE
chr6	30828882	rs1264349	chr6	30828396	30828897	Urinary tract infection frequency	28928442	NR	LINC00243	rs1264349-?	intron_variant	NR	4e-06	GCST005012	FALSE
chr11	95727458	rs66878487	chr11	95727419	95727991	Rubella	28928442	NR	LOC107984377 - FGFR3P2	rs66878487-?	intergenic_variant	NR	8e-07	GCST005020	FALSE
chr3	3799184	rs9827335	chr3	3799046	3799661	Rubella	28928442	NR	LOC100130207	rs9827335-?	intron_variant	NR	4e-07	GCST005020	FALSE
chr1	8422018	rs301806	chr1	8421671	8422172	Allergic disease (asthma, hay fever or eczema)	29083406	RERE	RERE	rs301806-T	intron_variant	0.54	2e-20	GCST005038	FALSE
chr1	8422018	rs301806	chr1	8421671	8422172	Depressive symptoms (MTAG)	29292387	NR	RERE	rs301806-C	intron_variant	0.4406	1e-09	GCST005323	FALSE
chr1	8422018	rs301806	chr1	8421671	8422172	Major depressive disorder	27479909	RERE	RERE	rs301806-T	intron_variant	0.551911	2e-09	GCST006041	FALSE
chr3	187915480	rs519973	chr3	187915189	187915690	Allergic disease (asthma, hay fever or eczema)	29083406	BCL6, LPP-AS2	LOC105374264 - LOC105374265	rs519973-A	intergenic_variant	0.35	5e-10	GCST005038	FALSE
chr12	56007301	rs10876864	chr12	56007148	56007980	Allergic disease (asthma, hay fever or eczema)	29083406	SUOX, IKZF4	SUOX - IKZF4	rs10876864-G	regulatory_region_variant	0.39	1e-19	GCST005038	FALSE
chr12	56007301	rs10876864	chr12	56007148	56007980	Vitiligo	22951725	PMEL, DGKA, CDK2, RAB5B, ZNFN1A4, PA2G4, SUOX, RPS26, ERBB3	SUOX - IKZF4	rs10876864-G	regulatory_region_variant	0.24	8e-12	GCST001670	FALSE
chr12	56007301	rs10876864	chr12	56007148	56007980	Eosinophil percentage of white cells	27863252	IKZF4	SUOX - IKZF4	rs10876864-A	regulatory_region_variant	0.5742	4e-14	GCST004600	FALSE
chr12	56007301	rs10876864	chr12	56007148	56007980	Eosinophil percentage of granulocytes	27863252	IKZF4	SUOX - IKZF4	rs10876864-A	regulatory_region_variant	0.5741	1e-11	GCST004617	FALSE
chr12	56007301	rs10876864	chr12	56007148	56007980	Neutrophil percentage of granulocytes	27863252	IKZF4	SUOX - IKZF4	rs10876864-A	regulatory_region_variant	0.5741	7e-11	GCST004623	FALSE
chr14	35292469	rs1048990	chr14	35292034	35292535	Allergic disease (asthma, hay fever or eczema)	29083406	PSMA6	PSMA6	rs1048990-G	5_prime_UTR_variant	0.16	1e-08	GCST005038	FALSE
chr1	213369363	rs17020562	chr1	213369299	213370288	Breast cancer in childhood cancer survivors	29059430	RPS6KC1	RPS6KC1	rs17020562-C	intergenic_variant	0.001	3e-07	GCST005111	FALSE
chr1	213369363	rs17020562	chr1	213369299	213370288	Breast cancer in childhood cancer survivors treated with less than 10 gray radiotherapy	29059430	RPS6KC1	RPS6KC1	rs17020562-C	intergenic_variant	0.0005	7e-08	GCST005110	FALSE
chr9	17695595	rs78314758	chr9	17695437	17695938	Pursuit maintenance gain	29064472	SH3GL2	SH3GL2	rs78314758-A	intron_variant	0.1509	3e-08	GCST005024	FALSE
chr13	35484474	rs9600832	chr13	35484269	35484770	Obstructive sleep apnea trait (apnea hypopnea index)	29077507	NBEA	NBEA	rs9600832-C	intron_variant	NA	6e-07	GCST005051	FALSE
chr1	17669971	rs146330533	chr1	17669894	17670479	Initial pursuit acceleration in psychotic disorders	29064472	ARHGEF10L	ARHGEF10L	rs146330533-?	intron_variant	NR	3e-07	GCST005026	FALSE
chr18	31646245	rs1667284	chr18	31645740	31646288	Problematic alcohol use in trauma-exposed individuals	29082582	B4GALT6	B4GALT6	rs1667284-A	intron_variant	0.14	4e-06	GCST005236	FALSE
chr1	46135245	rs1707302	chr1	46134963	46135902	Breast cancer	29059683	PIK3R3, LOC101929626	LOC101929626, PIK3R3	rs1707302-A	intron_variant	0.66	3e-08	GCST004988	FALSE
chr5	81972251	rs111549985	chr5	81971536	81972538	Breast cancer	29059683	NR	ATG10	rs111549985-G	5_prime_UTR_variant	0.2474	6e-12	GCST004988	FALSE
chr10	103547967	rs74154533	chr10	103547585	103548086	Ischemic stroke (cardioembolic)	29531354	NEURL1	NEURL1	rs74154533-G	intron_variant	0.18	6e-07	GCST005842	FALSE
chr13	53329376	rs1867368	chr13	53328831	53329917	Major depressive disorder	29728651	NR	RN7SL618P - ZNF646P1	rs1867368-C	intergenic_variant	0.317	5e-08	GCST005907	FALSE
chr3	129314893	rs4853	chr3	129314692	129315281	Menopause (age at onset)	29773799	H1FX	H1FX	rs4853-T	3_prime_UTR_variant	0.94	1e-16	GCST005863	FALSE
chr20	5970805	rs76498344	chr20	5970361	5970884	Menopause (age at onset)	29773799	MCM8	MCM8	rs76498344-C	intron_variant	0.23	7e-11	GCST005863	FALSE
chr19	44890259	rs117310449	chr19	44890234	44891235	Alzheimer's disease or family history of Alzheimer's disease	29777097	NR	PVRL2 - TOMM40	rs117310449-?	intron_variant	NR	5e-08	GCST005922	FALSE
chr8	27584004	rs4732728	chr8	27583530	27584035	Alzheimer's disease or family history of Alzheimer's disease	29777097	NR	EPHX2, GULOP	rs4732728-?	intron_variant	NR	5e-08	GCST005922	FALSE
chr17	7851675	rs12939056	chr17	7851658	7852193	Height	29782485	KDM6B	KDM6B	rs12939056-A	synonymous_variant	0.567442	8e-07	GCST005908	FALSE
chr9	133376453	rs3739893	chr9	133375891	133376553	ADAMTS13 levels	29296746	ADAMTS13	SURF4, STKLD1	rs3739893-T	5_prime_UTR_variant	0.02	1e-30	GCST005945	FALSE
chr3	48241205	rs9847953	chr3	48240840	48241344	Systolic blood pressure	27618447	CDC25A	ZNF589	rs9847953-A	missense_variant	0.716	6e-08	GCST006021	FALSE
chr4	986676	rs4690220	chr4	986671	987172	Polymyositis	26362759	SLC26A1, IDUA	SLC26A1	rs4690220-G	intron_variant	0.45	8e-06	GCST006052	FALSE
chr3	173396515	rs529200	chr3	173396469	173397047	Hand grip strength	29691431	NLGN1	NLGN1	rs529200-A	5_prime_UTR_variant	0.4741	7e-09	GCST005830	FALSE
chr5	134526066	rs329120	chr5	134525874	134526383	Hand grip strength	29691431	JADE2	JADE2	rs329120-T	intron_variant	0.418	2e-08	GCST005830	FALSE
chr5	134526066	rs329120	chr5	134525874	134526383	Body mass index	28892062	JADE2	JADE2	rs329120-T	intron_variant	0.372	4e-08	GCST004904	FALSE
chr10	59708831	rs1171616	chr10	59708703	59709205	Serum metabolite concentrations in chronic kidney disease	29545352	SLC16A9	SLC16A9	rs1171616-T	intron_variant	NR	3e-15	GCST005648	FALSE
chr10	59708831	rs1171616	chr10	59708703	59709205	Acylcarnitine levels	26068415	SLC16A9	SLC16A9	rs1171616-T	intron_variant	0.7835	6e-10	GCST002961	FALSE
chr11	61828092	rs968567	chr11	61827688	61828189	Serum metabolite ratios in chronic kidney disease	29545352	FADS2	FADS2	rs968567-T	5_prime_UTR_variant	NR	5e-14	GCST005650	FALSE
chr11	61828092	rs968567	chr11	61827688	61828189	Rheumatoid arthritis	24390342	FADS1, FADS2, FADS3	FADS2	rs968567-C	5_prime_UTR_variant	0.83	2e-08	GCST002318	FALSE
chr11	61828092	rs968567	chr11	61827688	61828189	Blood metabolite levels	24816252	FADS1	FADS2	rs968567-T	5_prime_UTR_variant	0.18	2e-21	GCST002443	FALSE
chr11	61828092	rs968567	chr11	61827688	61828189	Glycerophospholipid levels	26068415	FADS2, FADS1, FADS3	FADS2	rs968567-T	5_prime_UTR_variant	0.1587	1e-18	GCST002965	FALSE
chr11	61828092	rs968567	chr11	61827688	61828189	Vitiligo	27723757	FADS2	FADS2	rs968567-?	5_prime_UTR_variant	NR	1e-07	GCST004785	FALSE
chr11	61815236	rs174561	chr11	61814900	61815693	Serum metabolite ratios in chronic kidney disease	29545352	MIR1908	MIR1908, FADS1	rs174561-C	5_prime_UTR_variant	NR	3e-17	GCST005650	FALSE
chr10	59709780	rs1171614	chr10	59709672	59710467	Serum metabolite ratios in chronic kidney disease	29545352	SLC16A9	SLC16A9	rs1171614-C	5_prime_UTR_variant	NR	3e-12	GCST005650	FALSE
chr10	59709780	rs1171614	chr10	59709672	59710467	Blood metabolite levels	24816252	SLC16A9	SLC16A9	rs1171614-T	5_prime_UTR_variant	0.22	3e-23	GCST002443	FALSE
chr10	59709780	rs1171614	chr10	59709672	59710467	Urate levels	23263486	SLC16A9	SLC16A9	rs1171614-T	5_prime_UTR_variant	0.22	2e-28	GCST001791	FALSE
chr10	59709780	rs1171614	chr10	59709672	59710467	Acylcarnitine levels	26068415	SLC16A9	SLC16A9	rs1171614-T	5_prime_UTR_variant	0.2037	2e-81	GCST002961	FALSE
chr9	2844261	rs16910644	chr9	2843855	2844616	Clostridium difficile infection in multiple myeloma	29594489	NR	KIAA0020 - GPS2P1	rs16910644-?	regulatory_region_variant	NA	3e-06	GCST005686	FALSE
chr4	53930053	rs11725926	chr4	53929928	53930437	Pulse pressure	29403010	LOC100506444, RPL21P44	LOC100129728 - RPL21P44	rs11725926-?	intron_variant	NR	2e-15	GCST006009	FALSE
chr10	73997944	rs3812625	chr10	73997639	73998304	Left ventricular internal dimension in diastole	29403010	VCL	C10orf55 - VCL	rs3812625-?	intron_variant	NR	1e-08	GCST006008	FALSE
chr8	10425916	rs3750310	chr8	10425690	10426885	Systemic lupus erythematosus	28714469	MSRA	MSRA	rs3750310-G	intron_variant	0.692	8e-06	GCST005752	FALSE
chr3	58332737	rs180977001	chr3	58332560	58333181	Systemic lupus erythematosus	28714469	PXK	RPP14 - PXK	rs180977001-C	regulatory_region_variant	0.067	2e-08	GCST005752	FALSE
chr8	10928562	rs12548184	chr8	10928334	10928845	Systemic lupus erythematosus	28714469	BLK, XKR6	XKR6	rs12548184 -?	intron_variant	0.315	1e-07	GCST005752	FALSE
chr12	79345104	rs17005500	chr12	79344790	79345301	Systemic lupus erythematosus	28714469	SYT1	SYT1	rs17005500 -?	intron_variant	0.071	2e-07	GCST005752	FALSE
chr16	10944503	rs8054198	chr16	10944152	10944674	Systemic lupus erythematosus	28714469	CLEC16A	CLEC16A	rs8054198 -?	5_prime_UTR_variant	0.031	2e-08	GCST005752	FALSE
chr20	32687779	rs28530618	chr20	32687510	32688011	White blood cell count (basophil)	29403010	C20orf203, COMMD7	C20orf203 - BAK1P1	rs28530618-?	intron_variant	NR	4e-08	GCST005976	FALSE
chr20	32687779	rs28530618	chr20	32687510	32688011	Birth weight	27680694	C20orf203	C20orf203 - BAK1P1	rs28530618-A	intron_variant	0.51	8e-11	GCST005146	FALSE
chr12	12725831	rs66561220	chr12	12725057	12726341	Lymphocyte counts	29403010	APOLD1	LOC105369663 - APOLD1	rs66561220-?	regulatory_region_variant	NR	2e-08	GCST005997	FALSE
chr6	31898356	rs118097312	chr6	31898295	31898796	Red blood cell count	29403010	NR	C2	rs118097312-?	intron_variant	NR	1e-10	GCST005996	FALSE
chr8	102239027	rs2290707	chr8	102238730	102239711	Mean corpuscular volume	29403010	RRM2B	RRM2B	rs2290707-?	5_prime_UTR_variant	NR	3e-15	GCST006011	FALSE
chr8	102239027	rs2290707	chr8	102238730	102239711	Mean corpuscular hemoglobin	29403010	RRM2B	RRM2B	rs2290707-?	5_prime_UTR_variant	NR	3e-10	GCST005993	FALSE
chr14	102317171	rs4906190	chr14	102316806	102317760	Mean corpuscular volume	29403010	ZNF839	TRI-AAT5-1 - ZNF839	rs4906190-?	regulatory_region_variant	NR	2e-08	GCST006011	FALSE
chr17	49789170	rs1123339	chr17	49788787	49789458	Mean corpuscular volume	29403010	KAT7	KAT7	rs1123339-?	non_coding_transcript_exon_variant	NR	7e-11	GCST006011	FALSE
chr17	49789170	rs1123339	chr17	49788787	49789458	Mean corpuscular hemoglobin	29403010	KAT7	KAT7	rs1123339-?	non_coding_transcript_exon_variant	NR	3e-10	GCST005993	FALSE
chr14	65411677	rs2411822	chr14	65411554	65412061	IgG glycosylation patterns	29535710	NR	FUT8-AS1, FUT8	rs2411822-G	5_prime_UTR_variant	0.4875	2e-13	GCST005656	FALSE
chr6	82068785	rs9361886	chr6	82068491	82069236	Central corneal thickness	29760442	IBTK	LOC102724168, LOC107986617	rs9361886-T	regulatory_region_variant	0.56	8e-08	GCST005667	FALSE
chr8	11802194	rs12056541	chr8	11802175	11802971	Non-melanoma skin cancer	29739929	NR	FDFT1	rs12056541-T	non_coding_transcript_exon_variant	NR	3e-06	GCST005896	FALSE
chr1	17419777	rs7528427	chr1	17419431	17420298	Non-melanoma skin cancer	29739929	RCC2	RCC2	rs7528427-C	intron_variant	NR	1e-24	GCST005896	FALSE
chr13	39408007	rs9566425	chr13	39407764	39408265	Circulating odd-numbered chain saturated fatty acid levels (C17:0)	29738550	NR	LHFP	rs9566425-?	intron_variant	NR	1e-06	GCST005868	FALSE
chr13	50357429	rs12871645	chr13	50357010	50358127	Circulating odd-numbered chain saturated fatty acid levels (C19:0)	29738550	NR	DLEU1	rs12871645-?	intron_variant	NR	1e-08	GCST005862	FALSE
chr7	8437157	rs6463808	chr7	8436826	8437338	Response to long-chain n-3 polyunsaturated fatty acid supplementation (change in triglyceride levels)	24847101	NXPH1	NXPH1	rs6463808-A	intron_variant	0.09	3e-06	GCST006055	FALSE
chr6	30828768	rs1264350	chr6	30828396	30828897	Rosacea symptom severity	29771307	IER3, DDR1	LINC00243	rs1264350-T	intron_variant	NR	1e-07	GCST005790	FALSE
chrX	111759999	rs201820102	chrX	111759564	111760216	Rosacea symptom severity	29771307	ALG13	ALG13	rs201820102-C	stop_lost	NR	2e-06	GCST005790	FALSE
chr16	89973042	rs11649211	chr16	89972601	89973102	Low tan response	29739929	AFG3L1P	AFG3L1P	rs11649211-G	intron_variant	NR	1e-30	GCST005897	FALSE
chr20	36050981	rs1204552	chr20	36050686	36051254	Low tan response	29739929	NR	LINC00657 - EPB41L1	rs1204552-A	regulatory_region_variant	NR	4e-146	GCST005897	FALSE
chr6	30103160	rs1110446	chr6	30103003	30103504	Hepatocellular carcinoma in hepatitis B infection	29784950	HLA	TRIM31	rs1110446-?	3_prime_UTR_variant	NR	9e-13	GCST005746	FALSE
chr2	113974664	rs12472051	chr2	113974607	113975108	Diabetic kidney disease in type 2 diabetes (ESRD vs. no ESRD)	29703844	NR	ACTR3 - LOC100499194	rs12472051-?	intergenic_variant	NA	4e-06	GCST005893	FALSE
chr8	58411603	rs2859998	chr8	58411041	58412130	Narcolepsy with cataplexy	23496005	UBXN2B	UBXN2B	rs2859998-?	intron_variant	NR	1e-07	GCST001909	FALSE
chr3	187738921	rs3733017	chr3	187738777	187739285	PR interval	23534349	BCL6	BCL6	rs3733017-G	intron_variant	NA	6e-06	GCST001925	FALSE
chr8	19990569	rs17410962	chr8	19990130	19990745	Triglycerides	23726366	LPL	LPL - LOC105379311	rs17410962-G	intergenic_variant	0.112	7e-09	GCST002044	FALSE
chr8	19990569	rs17410962	chr8	19990130	19990745	Triglyceride levels	29615537	LPL	LPL - LOC105379311	rs17410962-A	intergenic_variant	0.1366	5e-28	GCST005780	FALSE
chr8	19990569	rs17410962	chr8	19990130	19990745	High density lipoprotein cholesterol levels	29615537	LPL	LPL - LOC105379311	rs17410962-A	intergenic_variant	0.1366	8e-32	GCST005776	FALSE
chr6	29966386	rs6935053	chr6	29965966	29966492	Ulcerative colitis	23511034	HCG9	HLA-W - MICD	rs6935053-?	intron_variant	NR	2e-06	GCST001938	FALSE
chr5	88502419	rs2194025	chr5	88502105	88502606	Retinal arteriolar caliber	23776548	TMEM161B, MEF2C	LOC102546226 - LINC00461	rs2194025-G	regulatory_region_variant	0.91	2e-12	GCST002071	FALSE
chr17	76737321	rs3744061	chr17	76737071	76738243	Retinal arteriolar caliber	23776548	SFRS2, MFSD11, JMJD6, MXRA7	SRSF2, MFSD11	rs3744061-G	5_prime_UTR_variant	0.44	2e-10	GCST002071	FALSE
chr15	27951675	rs7173419	chr15	27951135	27951700	Eye color	23548203	OCA2	OCA2	rs7173419-T	intron_variant	NR	1e-07	GCST001929	FALSE
chr12	47377646	rs2074193	chr12	47377518	47378019	Migraine with aura	23793025	intergenic	LOC107984528 - LOC100288129	rs2074193-C	regulatory_region_variant	0.21	5e-07	GCST002080	FALSE
chr1	229582254	rs12049351	chr1	229581912	229582413	Circulating myeloperoxidase levels (plasma)	23620142	ABCB10, TAF5L, URB2, GALNT2GALNT2	HMGN2P19 - TAF5L	rs12049351-C	regulatory_region_variant	0.79	1e-06	GCST001980	FALSE
chr9	101474492	rs1929494	chr9	101474441	101474942	Age-related cataracts	25352737	LOC100129210, ALDOB, C90rf125	TMEM246, TMEM246-AS1	rs1929494-T	3_prime_UTR_variant	0.4391	2e-06	GCST002619	FALSE
chr14	36525597	rs17176043	chr14	36525453	36525954	Educational attainment	25201988	intergenic	LOC105370453	rs17176043-A	intron_variant	0.946	7e-06	GCST002598	FALSE
chr10	12389368	rs4451621	chr10	12389291	12389793	Educational attainment	25201988	intergenic	CAMK1D	rs4451621-T	intron_variant	0.536	1e-06	GCST002598	FALSE
chr17	58631673	rs411988	chr17	58631510	58632336	Iron status biomarkers (ferritin levels)	25352340	TEX14	TEX14	rs411988-A	non_coding_transcript_exon_variant	0.564	2e-10	GCST002677	FALSE
chr1	150094287	rs12058524	chr1	150093728	150094303	Uric acid levels	21294900	VPS45	VPS45	rs12058524-T	intron_variant	0.15	2e-06	GCST000963	FALSE
chr10	11806793	rs12358475	chr10	11806612	11807121	Breast cancer (survival)	25526632	C10orf47, ECHDC3	LOC105376415 - PROSER2	rs12358475-?	intergenic_variant	NR	2e-06	GCST002727	FALSE
chr11	19572259	rs11025185	chr11	19571785	19572398	Hepatitis	25705159	NAV2	NAV2	rs11025185-A	intron_variant	NR	1e-09	GCST002730	FALSE
chr10	75062359	rs10762651	chr10	75062315	75062994	Anxiety disorder	25390645	DUPD1	DUPD1	rs10762651-?	intergenic_variant	NA	6e-06	GCST002696	FALSE
chr10	68232096	rs7916697	chr10	68231044	68232551	Optic disc area	21307088	ATOH7	ATOH7	rs7916697-A	5_prime_UTR_variant	NR	2e-15	GCST000970	FALSE
chr5	35803475	rs931555	chr5	35803033	35803554	Multiple sclerosis	21244703	IL7R	LOC105374724, SPEF2	rs931555-?	intron_variant	NR	4e-07	GCST000949	FALSE
chr2	27629051	rs3749147	chr2	27628722	27629268	Waist Circumference - Triglycerides (WC-TG)	21386085	CCDC121	GPN1	rs3749147-C	missense_variant	NR	1e-09	GCST001006	FALSE
chr1	167442147	rs864537	chr1	167442083	167442584	Celiac disease or Rheumatoid arthritis	21383967	CD247	CD247	rs864537-?	intron_variant	NR	2e-11	GCST000987	FALSE
chr1	167442147	rs864537	chr1	167442083	167442584	Celiac disease	20190752	CD247	CD247	rs864537-?	intron_variant	0.61	4e-07	GCST000612	FALSE
chr5	166962488	rs17404956	chr5	166962337	166962838	Diabetic retinopathy	21441570	LOC441114, ODZ2	CTB-7E3.1 - TENM2	rs17404956-A	intergenic_variant	0.9	1e-06	GCST001017	FALSE
chr10	119670121	rs2234962	chr10	119669846	119670697	Idiopathic dilated cardiomyopathy	21459883	BAG3	BAG3	rs2234962-?	stop_lost	NR	4e-12	GCST001023	FALSE
chr3	46410189	rs1015164	chr3	46410089	46410590	AIDS progression	21502085	LTF	CCRL2 - LOC105377068	rs1015164-?	intron_variant	0.31	9e-06	GCST001060	FALSE
chr3	46410189	rs1015164	chr3	46410089	46410590	Setpoint viral load in HIV-1 infection	26553974	CCRL2	CCRL2 - LOC105377068	rs1015164-?	intron_variant	NR	2e-19	GCST003183	FALSE
chr18	2948031	rs10460009	chr18	2947958	2948537	Type 2 diabetes	21490949	LPIN2	LPIN2	rs10460009-C	intron_variant	0.6	9e-06	GCST001033	FALSE
chr20	3204477	rs11697186	chr20	3204106	3204948	Response to hepatitis C treatment	21659334	DDRGK1	DDRGK1	rs11697186-T	intron_variant	0.15	5e-17	GCST001094	FALSE
chr3	133756968	rs1799899	chr3	133756938	133757439	Alcohol consumption (transferrin glycosylation)	21665994	TF	TF	rs1799899-A	missense_variant	0.06	1e-09	GCST001103	FALSE
chr2	179701951	rs16866933	chr2	179701559	179702182	Sudden cardiac arrest	21658281	ZNF385B	LOC107985967, ZNF385B	rs16866933-?	intron_variant	0.09	6e-14	GCST001099	FALSE
chr17	45942346	rs242557	chr17	45942088	45942721	Progressive supranuclear palsy	21685912	MAPT	MAPT	rs242557-?	intron_variant	0.35	9e-18	GCST001116	FALSE
chr17	45942346	rs242557	chr17	45942088	45942721	Plasma t-tau levels	28100725	MAPT	MAPT	rs242557-A	intron_variant	0.3715	1e-12	GCST004092	FALSE
chr11	64778919	rs606458	chr11	64778587	64779364	Urate levels	21768215	PYGM, RASGRP2, CDC42BPG, NRXN2, MAP4K2, MEN1, SF1	SF1	rs606458-T	regulatory_region_variant	0.35	6e-11	GCST001163	FALSE
chr11	20662494	rs2139424	chr11	20662095	20662678	Response to cytadine analogues (cytosine arabinoside)	24483146	intergenic	SLC6A5 - NELL1	rs2139424-?	intergenic_variant	NA	7e-06	GCST002345	FALSE
chr5	134904545	rs319598	chr5	134904461	134904969	Type 2 diabetes	24509480	PCBD2	TXNDC15 - PCBD2	rs319598-C	regulatory_region_variant	NA	2e-06	GCST002352	FALSE
chr3	66429063	rs13078828	chr3	66428603	66429180	Antibody status in Tripanosoma cruzi seropositivity	24324551	LRIG1	LRIG1	rs13078828-?	intron_variant	NR	4e-07	GCST002280	FALSE
chr4	15352761	rs114133078	chr4	15352479	15352983	PR interval in Tripanosoma cruzi seropositivity	24324551	C1QTNF7	LOC101929095, C1QTNF7	rs114133078-?	intron_variant	NR	2e-07	GCST002279	FALSE
chr6	87322672	rs7341237	chr6	87322272	87322883	PR interval in Tripanosoma cruzi seropositivity	24324551	NR	SMIM8, GJB7	rs7341237-?	splice_region_variant	NR	2e-06	GCST002279	FALSE
chr18	2967847	rs8087073	chr18	2967745	2968252	PR interval in Tripanosoma cruzi seropositivity	24324551	NR	LPIN2, LOC105371963	rs8087073-?	intron_variant	NR	1e-09	GCST002279	FALSE
chr19	1205890	rs147615524	chr19	1205471	1205980	PR interval in Tripanosoma cruzi seropositivity	24324551	NR	STK11	rs147615524-?	5_prime_UTR_variant	NR	2e-06	GCST002279	FALSE
chr19	3435547	rs72974768	chr19	3435055	3435558	QRS duration in Tripanosoma cruzi seropositivity	24324551	NR	NFIC	rs72974768-?	intron_variant	NR	3e-06	GCST002284	FALSE
chr8	133449608	rs10106540	chr8	133449419	133449929	Personality dimensions	23903073	ST3GAL1	ST13P6 - ST3GAL1	rs10106540-G	regulatory_region_variant	NA	7e-07	GCST002111	FALSE
chr5	151081488	rs960709	chr5	151080424	151081702	Systemic lupus erythematosus and Systemic sclerosis	23740937	TNIP1	TNIP1	rs960709-?	intron_variant	NR	2e-08	GCST002069	FALSE
chr5	151081488	rs960709	chr5	151080424	151081702	Eosinophil percentage of white cells	27863252	TNIP1	TNIP1	rs960709-G	intron_variant	0.2382	7e-14	GCST004600	FALSE
chr5	151081488	rs960709	chr5	151080424	151081702	Eosinophil counts	27863252	TNIP1	TNIP1	rs960709-G	intron_variant	0.2382	7e-16	GCST004606	FALSE
chr5	151081488	rs960709	chr5	151080424	151081702	Sum eosinophil basophil counts	27863252	TNIP1	TNIP1	rs960709-G	intron_variant	0.2382	2e-14	GCST004624	FALSE
chr5	151081488	rs960709	chr5	151080424	151081702	Eosinophil percentage of granulocytes	27863252	TNIP1	TNIP1	rs960709-G	intron_variant	0.2382	1e-11	GCST004617	FALSE
chr17	7583790	rs2075230	chr17	7583451	7584367	Hormone measurements	24049095	SHBG	LOC100996842, MPDU1	rs2075230-G	5_prime_UTR_variant	0.29	1e-08	GCST002195	FALSE
chr4	116954105	rs1440306	chr4	116953907	116954435	Bronchopulmonary dysplasia	23897914	TRAM1L1, NDST4	LOC107986306 - LOC105377387	rs1440306-A	intergenic_variant	0.75	1e-06	GCST002104	FALSE
chr6	142798695	rs12211360	chr6	142798279	142798806	Adiponectin levels	24105470	HIVEP2	HIVEP2	rs12211360-A	intron_variant	0.966	6e-06	GCST002233	FALSE
chr12	14257551	rs17221259	chr12	14257492	14258138	Breast cancer	24143190	ATF7IP	GNAI2P1 - RPL30P11	rs17221259-G	regulatory_region_variant	0.204	7e-06	GCST002234	FALSE
chr5	62778891	rs16891077	chr5	62778875	62779387	Homeostasis model assessment of insulin resistance (dietary factor interaction)	24204828	HTR1A, ISCA1L	ISCA1P1 - LOC107986417	rs16891077-A	regulatory_region_variant	0.209	1e-09	GCST002253	FALSE
chr5	62778891	rs16891077	chr5	62778875	62779387	Fasting insulin (dietary factor interaction)	24204828	HTR1A, ISCA1L	ISCA1P1 - LOC107986417	rs16891077-A	regulatory_region_variant	0.209	9e-10	GCST002248	FALSE
chr13	44128733	rs9525916	chr13	44128445	44129031	Homeostasis model assessment of insulin resistance (dietary factor interaction)	24204828	SERP2, LOC121838	LOC105370183, SMIM2-AS1	rs9525916-T	intron_variant	0.43	5e-06	GCST002253	FALSE
chr13	44128733	rs9525916	chr13	44128445	44129031	Fasting insulin (dietary factor interaction)	24204828	SERP2, LOC121838	LOC105370183, SMIM2-AS1	rs9525916-T	intron_variant	0.43	7e-06	GCST002248	FALSE
chr5	116204876	rs7709377	chr5	116204634	116205140	Metabolite levels (X-11787)	23934736	COMMD10	COMMD10	rs7709377-A	intron_variant	NA	4e-06	GCST002119	FALSE
chr10	15558672	rs28643277	chr10	15558579	15559528	Periodontitis (CDC/AAP)	24024966	ITGA8	ITGA8	rs28643277-A	intron_variant	0.35	9e-06	GCST002126	FALSE
chr1	60225916	rs17120400	chr1	60225427	60225928	Periodontitis (PAL4Q3)	24024966	C1orf87	LOC105378761, LOC105378760	rs17120400-?	intergenic_variant	0.9	4e-06	GCST002136	FALSE
chr19	55599709	rs140900046	chr19	55598948	55599924	Periodontitis (Mean PAL)	24024966	FIZ1	FIZ1 - ZNF524	rs140900046-A	5_prime_UTR_variant	0.01	4e-06	GCST002127	FALSE
chr17	45135596	rs2291447	chr17	45135193	45135793	Economic and political preferences	22566634	ACBD4	ACBD4	rs2291447-T	splice_region_variant	NR	2e-06	GCST001519	FALSE
chr5	163571509	rs294588	chr5	163571442	163572276	Aging	22773346	LOC391844, MAT2B	MAT2B - LOC102724458	rs294588-?	intergenic_variant	0.26	1e-06	GCST001599	FALSE
chr19	45692498	rs7245708	chr19	45691688	45692786	Subcutaneous adipose tissue	22589738	FBXO46, EML2, SNRPD2, GIPR, QPCTL	QPCTL	rs7245708-C	5_prime_UTR_variant	0.04	1e-06	GCST001521	FALSE
chr15	40904186	rs8036080	chr15	40903769	40904360	Visceral adipose tissue/subcutaneous adipose tissue ratio	22589738	CHAC1, RHOV, DLL4, SPINT1, VPS18	VPS18 - LOC105370943	rs8036080-A	TF_binding_site_variant	0.01	3e-06	GCST001524	FALSE
chr6	165052862	rs227458	chr6	165052502	165053585	Visceral adipose tissue adjusted for BMI	22589738	C6orf118	LOC105378111 - C6orf118	rs227458-C	intergenic_variant	0.87	3e-06	GCST001523	FALSE
chr1	111894722	rs2798334	chr1	111894431	111894932	Visceral adipose tissue adjusted for BMI	22589738	KCND3	KCND3	rs2798334-C	intron_variant	0.73	1e-06	GCST001523	FALSE
chr1	111894722	rs2798334	chr1	111894431	111894932	P wave duration	24850809	KCND3	KCND3	rs2798334-T	intron_variant	0.289	8e-11	GCST002457	FALSE
chr11	132959967	rs1567127	chr11	132959534	132960035	Visceral adipose tissue/subcutaneous adipose tissue ratio	22589738	OPCML	LOC105369580, OPCML	rs1567127-G	intron_variant	0.2	1e-06	GCST001524	FALSE
chr13	80118676	rs8001641	chr13	80118447	80118958	Orofacial clefts	22863734	SPRY2	LOC105370275	rs8001641-A	intergenic_variant	NR	3e-10	GCST001628	FALSE
chr4	56467946	rs12505749	chr4	56467302	56468437	Airflow obstruction	22837378	SRP72	SRP72	rs12505749-?	intron_variant	0.08	5e-06	GCST001621	FALSE
chr17	58631697	rs412000	chr17	58631510	58632336	Primary tooth development (time to first tooth eruption)	23704328	RAD51C, TEX14	TEX14	rs412000-C	non_coding_transcript_exon_variant	NR	2e-09	GCST002030	FALSE
chr6	31834688	rs4711279	chr6	31834316	31835158	IgG glycosylation	23382691	NR	HSPA1B - C6orf48	rs4711279-C	5_prime_UTR_variant	0.824401	4e-06	GCST001848	FALSE
chr5	95318169	rs255982	chr5	95317518	95318217	IgG glycosylation	23382691	NR	MCTP1 - LOC105379089	rs255982-G	regulatory_region_variant	0.848905	8e-06	GCST001848	FALSE
chr9	33139455	rs3780486	chr9	33139318	33140262	IgG glycosylation	23382691	NR	B4GALT1	rs3780486-C	intron_variant	0.737357	1e-06	GCST001848	FALSE
chr8	28324238	rs11779594	chr8	28324185	28324729	IgG glycosylation	23382691	NR	PNOC	rs11779594-C	intron_variant	0.930938	9e-06	GCST001848	FALSE
chr6	34227089	rs1759645	chr6	34226782	34227319	Height	23563607	HMGA1	CYCSP55 - HMGA1	rs1759645-C	regulatory_region_variant	0.16	5e-15	GCST001956	FALSE
chr6	34227089	rs1759645	chr6	34226782	34227319	Waist circumference adjusted for body mass index	28448500	CYCSL1, HMGA1	CYCSP55 - HMGA1	rs1759645-C	regulatory_region_variant	0.2042	8e-11	GCST004562	FALSE
chr6	34227089	rs1759645	chr6	34226782	34227319	Waist circumference adjusted for BMI in active individuals	28448500	CYCSL1, HMGA1	CYCSP55 - HMGA1	rs1759645-C	regulatory_region_variant	0.2042	1e-06	GCST004564	FALSE
chr6	34227089	rs1759645	chr6	34226782	34227319	Hip circumference adjusted for BMI	25673412	HMGA1	CYCSP55 - HMGA1	rs1759645-T	regulatory_region_variant	0.8454	9e-09	GCST004067	FALSE
chr6	34227089	rs1759645	chr6	34226782	34227319	Waist circumference adjusted for BMI (joint analysis main effects and physical activity interaction)	28448500	CYCSL1, HMGA1	CYCSP55 - HMGA1	rs1759645-?	regulatory_region_variant	0.2042	1e-09	GCST004563	FALSE
chr10	85934535	rs76765968	chr10	85934257	85935014	Anorexia nervosa	23568457	GRID1	GRID1	rs76765968-T	intron_variant	0.856	2e-06	GCST001961	FALSE
chr7	37037249	rs10488031	chr7	37037218	37037756	QT interval	20031603	ELMO1	ELMO1	rs10488031-A	intron_variant	0.07	2e-06	GCST000452	FALSE
chr1	205783537	rs947211	chr1	205782717	205783550	Parkinson's disease	19915576	SLC45A3, PARK16, PM20D1, NUCKS1, RAB7L1, SLC41A1	LOC105371702	rs947211-?	intergenic_variant	NR	2e-12	GCST000530	FALSE
chr6	31834764	rs9368699	chr6	31834316	31835158	HIV-1 control	20041166	SNORD52	HSPA1B - C6orf48	rs9368699-?	5_prime_UTR_variant	NR	5e-08	GCST000549	FALSE
chr20	3846662	rs4815617	chr20	3846025	3847168	Asthma	20159242	KIAA1271	AP5S1 - MAVS	rs4815617-?	regulatory_region_variant	NR	8e-06	GCST000576	FALSE
chr13	21730960	rs518590	chr13	21729903	21731230	Response to antipsychotic treatment	20195266	intergenic	FGF9 - RN7SL766P	rs518590-?	intergenic_variant	0.21	2e-07	GCST000618	FALSE
chr2	47002700	rs17540621	chr2	47002317	47002830	Response to statin therapy	20339536	TTC7A, MCFD2, FLJ40172	TTC7A	rs17540621-C	intron_variant	0.06	2e-06	GCST000635	FALSE
chr4	15396282	rs1861046	chr4	15396142	15396644	Conduct disorder	20585324	C1QTNF7	LOC101929095, C1QTNF7	rs1861046-A	intron_variant	0.095	6e-08	GCST000714	FALSE
chr4	141221575	rs17007017	chr4	141221256	141221787	Conduct disorder	20585324	ZNF330	ZNF330	rs17007017-G	intron_variant	0.685	7e-06	GCST000714	FALSE
chr19	12035555	rs3745672	chr19	12035516	12036017	Multiple sclerosis	20598377	ZNF433	LOC101928464, ZNF433	rs3745672-?	splice_region_variant	NR	1e-06	GCST000716	FALSE
chr2	132386819	rs16831128	chr2	132386450	132386951	Conduct disorder (symptom count)	20585324	intergenic	FAM201B - RNU6-175P	rs16831128-G	intergenic_variant	0.189	5e-06	GCST000713	FALSE
chr2	132386819	rs16831128	chr2	132386450	132386951	Conduct disorder	20585324	intergenic	FAM201B - RNU6-175P	rs16831128-G	intergenic_variant	0.189	4e-07	GCST000714	FALSE
chr11	33303830	rs16924133	chr11	33303435	33304007	Anger	24489884	TCP11L1, HIPK3, CSTF3	HIPK3	rs16924133-A	intron_variant	0.028	2e-06	GCST002324	FALSE
chr19	4768905	rs879564	chr19	4768781	4769367	Thyroid peroxidase antibody positivity	24586183	NR	LOC105372250 - MIR7-3HG	rs879564-A	intergenic_variant	NA	1e-07	GCST002378	FALSE
chr5	56838449	rs16886397	chr5	56838375	56838901	Breast cancer (early onset)	24493630	MAP3K1	MAP3K1	rs16886397-?	intron_variant	0.07	4e-12	GCST002346	FALSE
chr5	56699208	rs16886113	chr5	56698954	56699547	Breast cancer (early onset)	24493630	MAP3K1	LOC101928448 - LOC105378979	rs16886113-?	intergenic_variant	0.08	4e-11	GCST002346	FALSE
chr20	47205635	rs7262634	chr20	47205619	47206156	Response to protease inhibitor treatment in hepatitis c (bilirubin toxicity)	24503447	ZMYND8	EYA2 - ZMYND8	rs7262634-?	regulatory_region_variant	NR	1e-06	GCST002347	FALSE
chr11	118678873	rs507080	chr11	118678810	118679342	Serum metabolite levels	24625756	TREH	TREH	rs507080-A	intron_variant	0.35	3e-30	GCST002388	FALSE
chr18	49645913	rs2187375	chr18	49645682	49646183	Blood metabolite levels	24816252	LIPG	LOC105372112	rs2187375-A	regulatory_region_variant	0.17	3e-17	GCST002443	FALSE
chr2	66532947	rs11678354	chr2	66532906	66533421	PR segment	24850809	MEIS1	MEIS1	rs11678354-A	intron_variant	0.361	5e-09	GCST002456	FALSE
chr6	31902549	rs558702	chr6	31901827	31902629	Systemic lupus erythematosus	24871463	C2	C2	rs558702-A	intron_variant	0.1	8e-21	GCST002463	FALSE
chr1	205750404	rs823114	chr1	205749958	205750581	Parkinson's disease	24842889	PARK16	NUCKS1 - RAB29	rs823114-?	regulatory_region_variant	0.59	3e-06	GCST002455	FALSE
chr1	205750404	rs823114	chr1	205749958	205750581	Body mass index	28892062	NUCKS1	NUCKS1 - RAB29	rs823114-A	regulatory_region_variant	0.53	4e-08	GCST004904	FALSE
chr12	32108305	rs1144713	chr12	32107881	32108382	Obesity-related traits	23251661	BICD1	BICD1	rs1144713-A	3_prime_UTR_variant	0.23	7e-06	GCST001762	FALSE
chr17	36949012	rs2306658	chr17	36948267	36949220	Obesity-related traits	23251661	AATF	AATF	rs2306658-G	5_prime_UTR_variant	0.249	2e-06	GCST001762	FALSE
chr4	95546352	rs11097470	chr4	95546119	95546620	Obesity-related traits	23251661	UNC5C	UNC5C	rs11097470-A	intron_variant	0.072	5e-06	GCST001762	FALSE
chr16	27203663	rs16976587	chr16	27203221	27204201	Obesity-related traits	23251661	JMJD5	KDM8	rs16976587-A	intron_variant	0.006	9e-06	GCST001762	FALSE
chr9	128322349	rs11539570	chr9	128322226	128323088	Obesity-related traits	23251661	TRUB2, COQ4	TRUB2	rs11539570-A	synonymous_variant	0.007	7e-06	GCST001762	FALSE
chr5	177592261	rs57960711	chr5	177591833	177592472	Obesity-related traits	23251661	TMED9	TMED9	rs57960711-G	missense_variant	0.033	8e-06	GCST001762	FALSE
chr13	110137885	rs641862	chr13	110137617	110138118	Obesity-related traits	23251661	COL4A1	LOC101927712	rs641862-G	regulatory_region_variant	0.062	7e-07	GCST001762	FALSE
chr8	95503660	rs1909881	chr8	95503389	95503890	Obesity-related traits	23251661	C8orf37	C8orf37-AS1	rs1909881-G	intron_variant	0.089	7e-06	GCST001762	FALSE
chr1	59296796	rs835367	chr1	59296287	59297276	Obesity-related traits	23251661	FGGY	FGGY	rs835367-G	5_prime_UTR_variant	0.371	2e-06	GCST001762	FALSE
chr11	57598250	rs28362944	chr11	57597892	57598393	Obesity-related traits	23251661	SERPING1	RPS4XP13 - MIR130A	rs28362944-G	missense_variant	0.022	9e-06	GCST001762	FALSE
chr1	205211282	rs76872152	chr1	205211234	205212009	Obesity-related traits	23251661	DSTYK	DSTYK	rs76872152-A	missense_variant	0.062	5e-06	GCST001762	FALSE
chr4	164957183	rs3733418	chr4	164956670	164957495	Obesity-related traits	23251661	C4orf39	FAM218A, TRIM61	rs3733418-G	missense_variant	0.197	9e-06	GCST001762	FALSE
chr6	32195971	rs13215567	chr6	32195320	32196272	Obesity-related traits	23251661	GPSM3, NOTCH4	NOTCH4	rs13215567-A	synonymous_variant	0.049	1e-06	GCST001762	FALSE
chr12	118016864	rs5745796	chr12	118016316	118016961	Obesity-related traits	23251661	RFC5	RFC5	rs5745796-A	missense_variant	0.032	5e-06	GCST001762	FALSE
chr3	48466176	rs3135940	chr3	48465401	48466507	Obesity-related traits	23251661	TREX1	TREX1	rs3135940-A	splice_region_variant	0.045	6e-06	GCST001762	FALSE
chr10	28463177	rs2153299	chr10	28463118	28464525	Obesity-related traits	23251661	RPSAP10	LOC105376468	rs2153299-G	intron_variant	0.463	3e-06	GCST001762	FALSE
chr20	23117243	rs1320561	chr20	23116237	23117285	Obesity-related traits	23251661	LOC200261, CD93	CD93 - LINC00656	rs1320561-G	intergenic_variant	0.395	1e-06	GCST001762	FALSE
chr20	57495449	rs6025590	chr20	57495148	57495651	Obesity-related traits	23251661	CTCFL, HMG1L1	HMGB1P1 - CTCFL	rs6025590-A	regulatory_region_variant	0.308	4e-08	GCST001762	FALSE
chr15	95829400	rs744738	chr15	95828955	95829505	Obesity-related traits	23251661	LOC644192	RNU2-3P - LOC107984800	rs744738-A	intergenic_variant	0.144	6e-06	GCST001762	FALSE
chr8	119051303	rs2450083	chr8	119051296	119051797	Bone mineral density (paediatric, skull)	24945404	COLEC10, TNFRSF11B	COLEC10	rs2450083-T	intron_variant	0.47	2e-11	GCST002493	FALSE
chr5	64098343	rs1494630	chr5	64097867	64098368	Age-related hearing impairment	24939585	intergenic	HTR1A - RNF180	rs1494630-?	intergenic_variant	NA	1e-06	GCST002491	FALSE
chr18	23196687	rs11082321	chr18	23196575	23197076	Breast cancer	25038754	NR	CABLES1	rs11082321-A	intron_variant	0.21	7e-07	GCST002537	FALSE
chr5	54296531	rs35951	chr5	54296282	54296808	Alcohol dependence (age at onset)	24962325	ARL15	ARL15	rs35951-G	intron_variant	0.14	1e-08	GCST002477	FALSE
chr2	189784590	rs5742933	chr2	189783824	189784981	Ferritin levels	25162662	OSGEPL1, ORMDL1, ANKAR, PMS1	PMS1	rs5742933-?	5_prime_UTR_variant	NR	2e-10	GCST002578	FALSE
chr7	10727861	rs6947964	chr7	10727518	10728031	Heschl's gyrus morphology	25130324	NDUFA4, FDFT1	LOC100131472 - NDUFA4	rs6947964-T	intron_variant	0.44	6e-06	GCST002579	FALSE
chr7	27745330	rs10214930	chr7	27745030	27745531	Hypospadias	25108383	TAX1BP1	TAX1BP1	rs10214930-G	intron_variant	0.764	8e-12	GCST002563	FALSE
chr8	140394230	rs7823724	chr8	140393739	140394255	Blood pressure (smoking interaction)	25189868	TRAPPC9	TRAPPC9	rs7823724-?	intron_variant	NR	3e-07	GCST002587	FALSE
chr1	109499822	rs1043274	chr1	109499528	109500029	Obesity-related traits	23251661	CYB561D1	CYB561D1	rs1043274-A	3_prime_UTR_variant	0.026	9e-06	GCST001762	FALSE
chr9	94681756	rs10125337	chr9	94681412	94681913	Obesity-related traits	23251661	FBP1, C9orf3	FBP1 - LOC107987101	rs10125337-G	regulatory_region_variant	0.004	4e-06	GCST001762	FALSE
chr10	18312999	rs2799573	chr10	18312683	18313185	Autism spectrum disorder, attention deficit-hyperactivity disorder, bipolar disorder, major depressive disorder, and schizophrenia (combined)	23453885	CACNB2	CACNB2	rs2799573 -?	intron_variant	0.715	4e-08	GCST001877	FALSE
chr6	117450114	rs17635492	chr6	117449769	117450270	Response to irinotecan and platinum-based chemotherapy in non-small-cell lung cancer	23478653	DCBLD1	RAP1BP3 - RNU6-253P	rs17635492-?	intron_variant	NR	4e-07	GCST001901	FALSE
chr21	40331020	rs727333	chr21	40330997	40331550	Estradiol plasma levels (breast cancer)	23518928	NR	DSCAM	rs727333-?	intron_variant	0.081	1e-06	GCST001914	FALSE
chr6	28162011	rs1150668	chr6	28161452	28162016	Pubertal anthropometrics	23449627	ZNF	ZNF192P1	rs1150668-G	intron_variant	0.43	2e-07	GCST001875	FALSE
chr4	38783103	rs10004195	chr4	38782785	38783301	Helicobacter pylori serologic status	23652523	FAM114A1, TLR10, TLR1, TLR6, KLF3	TLR10 - TLR1	rs10004195-A	regulatory_region_variant	0.75	1e-18	GCST002014	FALSE
chr12	56316135	rs3809128	chr12	56315795	56316677	Height	25429064	PAN2	CNPY2	rs3809128-T	5_prime_UTR_variant	0.21	7e-35	GCST002702	FALSE
chr12	56316135	rs3809128	chr12	56315795	56316677	Waist circumference adjusted for body mass index	26785701	CNPY2	CNPY2	rs3809128-C	5_prime_UTR_variant	0.802	4e-09	GCST003336	FALSE
chr4	145061411	rs6823268	chr4	145061270	145061776	Height	25429064	ANAPC10	ANAPC10	rs6823268-A	intron_variant	0.82	2e-12	GCST002702	FALSE
chr2	217281357	rs17181956	chr2	217280955	217281456	Height	25282103	TNP1	RN7SKP43 - LOC105373877	rs17181956-T	intergenic_variant	0.129	4e-09	GCST002647	FALSE
chr6	31620607	rs2857693	chr6	31619775	31620967	Height	25282103	BAT2	AIF1 - PRRC2A	rs2857693-T	regulatory_region_variant	0.38	3e-29	GCST002647	FALSE
chr6	158301002	rs1832871	chr6	158300545	158301046	Height	25282103	TULP4	TULP4	rs1832871-A	intron_variant	0.337	2e-15	GCST002647	FALSE
chr12	93733149	rs10859567	chr12	93733143	93733926	Height	25282103	CRADD	CRADD, LOC101928731	rs10859567-T	intron_variant	0.563	5e-33	GCST002647	FALSE
chr14	50018609	rs10138297	chr14	50018601	50019102	Erythema nodosum in inflammatory bowel disease	24487271	ARF6, METTL21D, SOS2	C14orf183	rs10138297-G	intron_variant	NR	7e-06	GCST002380	FALSE
chr12	85865680	rs7132746	chr12	85865594	85866204	Lewy body disease	25188341	intergenic	RASSF9 - NTS	rs7132746-C	intergenic_variant	0.8751	2e-06	GCST002591	FALSE
chr16	53503511	rs3743772	chr16	53503057	53503739	Depressive symptoms (SSRI exposure interaction)	25649181	AKTIP	AKTIP	rs3743772-A	intron_variant	0.07	2e-06	GCST002755	FALSE
chr1	92960610	rs945631	chr1	92960254	92960786	Trans fatty acid levels	25646338	NR	FAM69A	rs945631-A	intron_variant	0.0302	3e-06	GCST002721	FALSE
chr14	70177452	rs7146198	chr14	70176995	70177567	Corneal curvature	22969067	SLC8A3	SLC8A3	rs7146198-A	intron_variant	NR	4e-06	GCST001680	FALSE
chr21	36112764	rs4817775	chr21	36112700	36113203	Bone mineral density	22504420	CBR3	LOC100133286	rs4817775-A	intron_variant	0.59	9e-07	GCST001482	FALSE
chr8	60281611	rs10957125	chr8	60281174	60281678	Response to amphetamines	22952603	CA8	CA8 - LOC105375864	rs10957125-?	regulatory_region_variant	NR	4e-06	GCST001651	FALSE
chr20	46132846	rs12480534	chr20	46132522	46133023	Response to amphetamines	22952603	intergenic	CD40 - CDH22	rs12480534-?	regulatory_region_variant	NR	9e-06	GCST001651	FALSE
chr6	30908375	rs1052693	chr6	30907824	30908411	Complement C3 and C4 levels	23028341	HLA-A	GTF2H4	rs1052693-G	5_prime_UTR_variant	0.36	3e-48	GCST001679	FALSE
chr5	126002782	rs13169113	chr5	126002304	126002806	Cognitive performance	20125193	GRAMD3	LOC105379160	rs13169113-?	regulatory_region_variant	NR	9e-06	GCST000579	FALSE
chr6	32894830	rs3749982	chr6	32894428	32894943	Disc degeneration (lumbar)	22993228	intergenic	LOC100294145	rs3749982-A	regulatory_region_variant	0.1	1e-07	GCST001687	FALSE
chr4	37936897	rs10010758	chr4	37936837	37937358	Periodontal microbiota	22699663	TBC1D1, PTTG2	TBC1D1, LOC105374407	rs10010758-C	intron_variant	0.291	4e-06	GCST001588	FALSE
chr11	12050956	rs923175	chr11	12050484	12050991	Response to taxane treatment (docetaxel)	23006423	DKK3	LOC105376554	rs923175-?	intron_variant	NR	7e-06	GCST001692	FALSE
chr1	248874237	rs12032643	chr1	248873532	248874518	Myopia (pathological)	23049088	intergenic	PGBD2	rs12032643-?	regulatory_region_variant	0.896	1e-09	GCST001712	FALSE
chr8	109205037	rs7823896	chr8	109204746	109205247	Myopia (pathological)	23049088	intergenic	TRHR - NUDCD1	rs7823896-?	intergenic_variant	0.16	3e-06	GCST001712	FALSE
chr9	104826496	rs4149311	chr9	104826325	104826839	Myopia (pathological)	23049088	ABCA1	ABCA1	rs4149311-?	intron_variant	0.134	9e-06	GCST001712	FALSE
chr4	71261172	rs2579330	chr4	71260812	71261417	QT interval	23166209	NR	SLC4A4	rs2579330-C	intron_variant	0.38	1e-06	GCST001746	FALSE
chr19	17309480	rs2303745	chr19	17309085	17309760	Systemic lupus erythematosus	23273568	DDA1	MRPL34 - DDA1	rs2303745-A	intron_variant	0.39	1e-06	GCST001795	FALSE
chr9	4985879	rs2274471	chr9	4985819	4986320	Crohn's disease	23266558	JAK2	JAK2	rs2274471-A	intron_variant	NR	5e-06	GCST001785	FALSE
chr19	12913436	rs741702	chr19	12912883	12913616	Red blood cell traits	23222517	SYCE2, CALR, FARSA	GCDH, SYCE2	rs741702-A	intron_variant	0.35	8e-20	GCST001765	FALSE
chr17	55287427	rs7224610	chr17	55287187	55287701	Urate levels	23263486	HLF	HLF	rs7224610-A	intron_variant	0.58	5e-17	GCST001791	FALSE
chr12	47779569	rs4760636	chr12	47779219	47779726	Urate levels	23263486	HDAC7	SLC48A1	rs4760636-T	intron_variant	0.23	6e-06	GCST001791	FALSE
chr13	85091744	rs17079247	chr13	85091572	85092073	Bipolar disorder (mania)	23326512	SLITRK1, SLITRK6	LINC00375	rs17079247-T	intergenic_variant	NR	8e-06	GCST001811	FALSE
chr13	43196338	rs9533425	chr13	43196190	43196913	End-stage coagulation	23381943	ENOX1	MOCS3P2 - ENOX1	rs9533425-G	intergenic_variant	0.801	2e-09	GCST001798	FALSE
chr7	141972804	rs10246939	chr7	141972477	141972978	Bitter taste perception	23966204	Tas2R38	TAS2R38	rs10246939-?	missense_variant	NR	2e-62	GCST002144	FALSE
chr8	57876522	rs10504249	chr8	57876505	57877006	Blood pressure measurement (low sodium intervention)	24165912	FAM110B	LOC105375856	rs10504249-G	intergenic_variant	0.02	1e-07	GCST002250	FALSE
chr1	247442297	rs10157379	chr1	247442082	247442609	Fibrinogen	23969696	NLRP3	NLRP3	rs10157379-T	intron_variant	0.62	1e-19	GCST002147	FALSE
chr1	247442297	rs10157379	chr1	247442082	247442609	Fibrinogen levels	26561523	NLRP3	NLRP3	rs10157379-C	intron_variant	0.38	6e-29	GCST003194	FALSE
chr4	113762688	rs6858698	chr4	113762410	113762912	Chronic lymphocytic leukemia	24292274	CAMK2D	CAMK2D - LOC105377375	rs6858698-C	regulatory_region_variant	NA	3e-09	GCST002299	FALSE
chr20	11228874	rs6040449	chr20	11228514	11229034	Relative hand skill	24068947	LOC339593	LOC105372528 - LOC339593	rs6040449-?	intergenic_variant	0.63	4e-06	GCST002185	FALSE
chr19	48993898	rs3764618	chr19	48993064	48993947	Follicule stimulating hormone	24049095	NR	RUVBL2	rs3764618-?	5_prime_UTR_variant	0.08	4e-08	GCST002199	FALSE
chr8	105601093	rs17217757	chr8	105600908	105601567	Tuberculosis	24057671	ZFPM2	ZFPM2	rs17217757-G	intron_variant	0.82	3e-06	GCST002198	FALSE
chr1	145707383	rs1797052	chr1	145707226	145707772	Contrast sensitivity	24152035	PDZK1	PDZK1	rs1797052-?	5_prime_UTR_variant	0.0547	8e-09	GCST002238	FALSE
chr1	145707383	rs1797052	chr1	145707226	145707772	Serum uric acid levels	29403010	NR	PDZK1	rs1797052-?	5_prime_UTR_variant	NR	9e-13	GCST005983	FALSE
chr2	86633508	rs114532231	chr2	86632682	86633510	Asymmetrical dimethylarginine levels	24159190	intergenic	RNF103-CHMP3	rs114532231-T	intron_variant	0.008	2e-06	GCST002241	FALSE
chr6	91135689	rs4424056	chr6	91135335	91135946	Amyotrophic lateral sclerosis (sporadic)	24529757	MAP3K7	LOC107986623 - LOC107986624	rs4424056-?	intergenic_variant	NA	5e-07	GCST002337	FALSE
chr20	22691782	rs6137726	chr20	22691582	22692084	Amyotrophic lateral sclerosis (sporadic)	24529757	SSTR4	LOC105372566 - KRT18P3	rs6137726-?	intron_variant	NA	9e-07	GCST002337	FALSE
chr2	226721890	rs11683087	chr2	226721510	226722011	Glucose homeostasis traits	25524916	LOC646736, IRS1	MIR5702 - IRS1	rs11683087-?	regulatory_region_variant	NA	7e-07	GCST002726	FALSE
chr12	54032737	rs2630772	chr12	54032494	54032995	Hippocampal volume	25625606	HOXC6	HOXC5, HOXC4	rs2630772-T	intron_variant	NA	5e-06	GCST002761	FALSE
chr10	60167108	rs10509125	chr10	60166992	60167510	Behavioral disturbance or psychiatric symptoms and prion disease	25897833	ANK3	ANK3	rs10509125-?	intron_variant	0.402	1e-06	GCST002866	FALSE
chr2	157933913	rs35806662	chr2	157933448	157933949	Response to serotonin reuptake inhibitors in major depressive disorder	25897834	LOC100130766	LOC105373714 - LOC100130766	rs35806662-?	intron_variant	NR	6e-07	GCST002868	FALSE
chr20	49667096	rs17723576	chr20	49666889	49667390	Urate levels in obese individuals	25811787	B4GALT5	B4GALT5	rs17723576-G	intron_variant	0.11	6e-06	GCST002828	FALSE
chr11	44066439	rs2074038	chr11	44065948	44066609	IgA nephropathy	26028593	ACCS	ACCS	rs2074038-T	5_prime_UTR_variant	0.288	4e-09	GCST002943	FALSE
chr5	79133771	rs617219	chr5	79133561	79134062	Betaine levels in individuals undergoing cardiac evaluation	26822151	BHMT, DMGDH, BHMT2	BHMT - RNY3P1	rs617219-C	intron_variant	0.37	7e-13	GCST003358	FALSE
chr20	59153293	rs259991	chr20	59153221	59153752	Attention function in attention deficit hyperactive disorder	26174813	ZNF831	ZNF831	rs259991-G	intron_variant	0.05	3e-06	GCST003025	FALSE
chr5	132321007	rs270602	chr5	132320948	132321449	Acylcarnitine levels	26068415	SLC22A4, SLC22A5	LOC553103, SLC22A4	rs270602-T	intron_variant	0.3826	2e-15	GCST002961	FALSE
chr5	132321304	rs270601	chr5	132320948	132321449	Acylcarnitine levels	26068415	SLC22A4, SLC22A5	LOC553103, SLC22A4	rs270601-T	intron_variant	0.2979	8e-16	GCST002961	FALSE
chr11	12050666	rs11022131	chr11	12050484	12050991	Warfarin maintenance dose	26265036	NR	LOC105376554	rs11022131-C	intron_variant	0.761	3e-06	GCST003085	FALSE
chr12	71014296	rs10506621	chr12	71014117	71014625	Gut microbiome composition (winter)	26528553	NR	PTPRR - TSPAN8	rs10506621-?	intron_variant	NA	1e-06	GCST003223	FALSE
chr2	200306468	rs10931898	chr2	200306187	200306934	Information processing speed	27046643	SPATS2L	SPATS2L	rs10931898-?	5_prime_UTR_variant	NR	3e-08	GCST003499	FALSE
chr18	51664274	rs1619249	chr18	51664194	51664705	Folding of antihelix	26105758	LOC100287225	LOC105372120 - LOC100422053	rs1619249-A	intergenic_variant	0.81	1e-08	GCST002996	FALSE
chr18	51664274	rs1619249	chr18	51664194	51664705	Ear morphology	26105758	LOC100287225	LOC105372120 - LOC100422053	rs1619249-A	intergenic_variant	0.81	4e-08	GCST003001	FALSE
chr8	125470379	rs2954022	chr8	125470130	125470811	HDL cholesterol	25961943	TRIB1	TRIB1 - LOC105375746	rs2954022-A	intron_variant	0.48	1e-09	GCST002899	FALSE
chr8	125470379	rs2954022	chr8	125470130	125470811	Triglyceride levels	28334899	TRIB1	TRIB1 - LOC105375746	rs2954022-A	intron_variant	0.47	7e-121	GCST004237	FALSE
chr11	122655893	rs7128198	chr11	122655377	122655985	Cholesterol, total	25961943	UBASH3B	UBASH3B	rs7128198-T	5_prime_UTR_variant	0.38	4e-09	GCST002896	FALSE
chr18	37566243	rs150664883	chr18	37565537	37566532	3-hydroxypropylmercapturic acid levels in smokers	26053186	NR	CELF4 - LOC107985118	rs150664883-?	regulatory_region_variant	NR	5e-09	GCST002956	FALSE
chr2	60756834	rs2099613	chr2	60756588	60757089	Plasma omega-3 polyunsaturated fatty acid level (eicosapentaenoic acid)	26584805	NR	PAPOLG	rs2099613-T	intron_variant	0.0764	8e-06	GCST003241	FALSE
chr12	96098670	rs2540513	chr12	96098408	96099078	Small intestine neuroendocrine tumor	27492634	ELK3, LTA4H	LOC105369923	rs2540513-?	intergenic_variant	NR	3e-09	GCST003786	FALSE
chr2	190679236	rs3771317	chr2	190678850	190679384	Primary biliary cholangitis	26394269	NAB1, STAT1, STAT4	NAB1	rs3771317-C	intron_variant	0.14	2e-14	GCST003129	FALSE
chr6	30571428	rs4148247	chr6	30571057	30571561	Mild influenza (H1N1) infection	26379185	GCN20, ABCF1	ABCF1	rs4148247-?	5_prime_UTR_variant	0.0167	1e-08	GCST003124	FALSE
chr6	31546470	rs9267488	chr6	31546463	31547003	Myositis	26291516	ATP6V1G2, DDX39B	ATP6V1G2-DDX39B, ATP6V1G2	rs9267488-G	splice_region_variant	NR	6e-49	GCST003092	FALSE
chr2	170462384	rs2118674	chr2	170462325	170462826	Palmitoleic acid (16:1n-7) levels	23362303	MY03B	MYO3B	rs2118674-A	intron_variant	NR	4e-07	GCST001841	FALSE
chr9	95462774	rs28377268	chr9	95462272	95462827	Bone mineral density (spine)	26733130	PTCH1	PTCH1	rs28377268-T	intron_variant	0.1571	1e-11	GCST003388	FALSE
chr9	95462774	rs28377268	chr9	95462272	95462827	Bone mineral density (hip)	26733130	PTCH1	PTCH1	rs28377268-T	intron_variant	0.1571	2e-06	GCST003389	FALSE
chr8	17650455	rs4921799	chr8	17650119	17650620	Lung cancer	26732429	Intergenic	MTUS1	rs4921799-?	intron_variant	0.171	3e-06	GCST003325	FALSE
chr8	17650455	rs4921799	chr8	17650119	17650620	Adenocarcinoma	26732429	Intergenic	MTUS1	rs4921799-?	intron_variant	0.171	3e-06	GCST003326	FALSE
chr3	132417596	rs112409831	chr3	132416947	132417762	Iron status biomarkers (total iron binding capacity)	28334935	DNAJC13	DNAJC13	rs112409831-C	5_prime_UTR_variant	NR	8e-07	GCST004571	FALSE
chr3	132660153	rs16839481	chr3	132659560	132660544	Iron status biomarkers (total iron binding capacity)	28334935	NPHP3-ACAD11	NPHP3-ACAD11, UBA5	rs16839481-G	5_prime_UTR_variant	NR	6e-07	GCST004571	FALSE
chr6	34471792	rs7757419	chr6	34471493	34471994	Body mass index	28448500	PACSIN1	PACSIN1	rs7757419-T	intron_variant	0.1856	2e-08	GCST004557	FALSE
chr6	34471792	rs7757419	chr6	34471493	34471994	Body mass index in physically active individuals	28448500	PACSIN1	PACSIN1	rs7757419-T	intron_variant	0.1871	9e-06	GCST004559	FALSE
chr6	34471792	rs7757419	chr6	34471493	34471994	Body mass index (joint analysis main effects and physical activity interaction)	28448500	PACSIN1	PACSIN1	rs7757419-?	intron_variant	NR	1e-06	GCST004558	FALSE
chr5	56521061	rs455660	chr5	56520828	56521352	Waist-to-hip ratio adjusted for body mass index	28448500	MAP3K1	LOC101928448	rs455660-T	intron_variant	0.1962	2e-06	GCST004576	FALSE
chr5	56521061	rs455660	chr5	56520828	56521352	Waist-to-hip ratio adjusted for BMI in active individuals	28448500	MAP3K1	LOC101928448	rs455660-T	intron_variant	0.1962	5e-07	GCST004578	FALSE
chr5	56521061	rs455660	chr5	56520828	56521352	Waist-to-hip ratio adjusted for BMI (joint analysis for main effect and physical activity interaction)	28448500	ANKRD55	LOC101928448	rs455660-?	intron_variant	0.1962	4e-07	GCST004567	FALSE
chr14	88218732	rs17124276	chr14	88218060	88219049	Survival in pancreatic cancer	28470677	KCNK10	KCNK10	rs17124276-T	intron_variant	NR	9e-06	GCST004485	FALSE
chr3	141402972	rs2871960	chr3	141402138	141403301	Waist circumference adjusted for BMI (joint analysis main effects and physical activity interaction)	28448500	ZBTB38	ZBTB38	rs2871960-?	5_prime_UTR_variant	0.4412	3e-10	GCST004563	FALSE
chr6	29942680	rs115254791	chr6	29942183	29943134	Autism spectrum disorder	28540026	NR	HLA-A	rs115254791-G	non_coding_transcript_exon_variant	NA	4e-06	GCST004520	FALSE
chr19	11738921	rs72986630	chr19	11738664	11739342	Autism spectrum disorder or schizophrenia	28540026	ZNF440, ZNF441, ZNF491, ZNF823	ZNF823	rs72986630-T	5_prime_UTR_variant	NA	5e-08	GCST004521	FALSE
chr19	11738921	rs72986630	chr19	11738664	11739342	Schizophrenia	26198764	NR	ZNF823	rs72986630-T	5_prime_UTR_variant	NR	2e-08	GCST003048	FALSE
chr2	218323178	rs1870125	chr2	218322866	218323645	Monocyte count	27863252	PNKD	PNKD	rs1870125-T	5_prime_UTR_variant	0.591	1e-16	GCST004625	FALSE
chr4	7043344	rs568868093	chr4	7042887	7043645	Monocyte count	27863252	TADA2B, RP11-367J11.2	LOC100129931	rs568868093-TGCGGCG	intron_variant	0.6064	8e-29	GCST004625	FALSE
chr4	7043344	rs568868093	chr4	7042887	7043645	Lymphocyte percentage of white cells	27863252	TADA2B, RP11-367J11.2	LOC100129931	rs568868093-TGCGGCG	intron_variant	0.6065	7e-14	GCST004632	FALSE
chr4	7043344	rs568868093	chr4	7042887	7043645	Plateletcrit	27863252	TADA2B, RP11-367J11.2	LOC100129931	rs568868093-TGCGGCG	intron_variant	0.6064	4e-14	GCST004607	FALSE
chr13	28023050	rs61946325	chr13	28022651	28023152	Monocyte count	27863252	FLT3	FLT3	rs61946325-T	intron_variant	0.1747	3e-10	GCST004625	FALSE
chr14	92611266	rs72699818	chr14	92610895	92611396	Monocyte count	27863252	RIN3	RIN3	rs72699818-C	intron_variant	0.1827	8e-14	GCST004625	FALSE
chr14	92611266	rs72699818	chr14	92610895	92611396	Eosinophil counts	27863252	RIN3	RIN3	rs72699818-C	intron_variant	0.1825	4e-13	GCST004606	FALSE
chr14	92611266	rs72699818	chr14	92610895	92611396	Post bronchodilator FEV1/FVC ratio	26634245	RIN3	RIN3	rs72699818-T	intron_variant	0.844	7e-08	GCST003264	FALSE
chr19	18419351	rs28375303	chr19	18419060	18419561	Monocyte count	27863252	SSBP4	SSBP4	rs28375303-G	5_prime_UTR_variant	0.3295	2e-10	GCST004625	FALSE
chr20	44210980	rs4142441	chr20	44210483	44211306	Monocyte count	27863252	OSER1-AS1	OSER1-AS1, OSER1	rs4142441-G	non_coding_transcript_exon_variant	0.154	4e-11	GCST004625	FALSE
chr20	44210980	rs4142441	chr20	44210483	44211306	Granulocyte percentage of myeloid white cells	27863252	OSER1-AS1	OSER1-AS1, OSER1	rs4142441-G	non_coding_transcript_exon_variant	0.1541	2e-20	GCST004608	FALSE
chr20	44210980	rs4142441	chr20	44210483	44211306	Monocyte percentage of white cells	27863252	OSER1-AS1	OSER1-AS1, OSER1	rs4142441-G	non_coding_transcript_exon_variant	0.154	3e-19	GCST004609	FALSE
chr6	26285639	rs3999544	chr6	26285040	26285908	Lung cancer	28604730	HIST1H4H	HIST1H4H - TRX-CAT1-3	rs3999544-C	regulatory_region_variant	0.43866	1e-10	GCST004748	FALSE
chr6	27791336	rs35037868	chr6	27791136	27791665	Lung cancer	28604730	LOC100131289, HIST1H2BL	RSL24D1P1 - TRQ-CTG6-1	rs35037868-C	regulatory_region_variant	0.0766575	2e-10	GCST004748	FALSE
chr6	26328125	rs34107459	chr6	26327903	26328426	Squamous cell lung carcinoma	28604730	HIST1H4H, BTN3A2	LOC101928743	rs34107459-C	regulatory_region_variant	0.0737141	1e-10	GCST004750	FALSE
chr10	100186276	rs28372851	chr10	100185744	100186441	Squamous cell lung carcinoma	28604730	ERLIN1	ERLIN1 - CHUK	rs28372851-A	5_prime_UTR_variant	0.0422682	5e-07	GCST004750	FALSE
chr6	26568907	rs36162392	chr6	26568574	26569101	Lung cancer in ever smokers	28604730	HMGN4, ABT1	TRY-GTA1-1	rs36162392-C	regulatory_region_variant	0.0856036	6e-07	GCST004749	FALSE
chr2	241355498	rs3755397	chr2	241355357	241356528	Eosinophil percentage of white cells	27863252	FARP2, AC005104.3	SEPT2 - FARP2	rs3755397-G	regulatory_region_variant	0.0976	6e-14	GCST004600	FALSE
chr2	241355498	rs3755397	chr2	241355357	241356528	Eosinophil counts	27863252	FARP2, AC005104.3	SEPT2 - FARP2	rs3755397-G	regulatory_region_variant	0.0977	2e-15	GCST004606	FALSE
chr2	241355498	rs3755397	chr2	241355357	241356528	Chronic lymphocytic leukemia	28165464	FARP2	SEPT2 - FARP2	rs3755397-G	regulatory_region_variant	NR	9e-12	GCST004146	FALSE
chr2	241355498	rs3755397	chr2	241355357	241356528	Sum eosinophil basophil counts	27863252	FARP2, AC005104.3	SEPT2 - FARP2	rs3755397-G	regulatory_region_variant	0.0977	2e-15	GCST004624	FALSE
chr2	241355498	rs3755397	chr2	241355357	241356528	Eosinophil percentage of granulocytes	27863252	FARP2, AC005104.3	SEPT2 - FARP2	rs3755397-G	regulatory_region_variant	0.0976	3e-13	GCST004617	FALSE
chr2	241355498	rs3755397	chr2	241355357	241356528	Neutrophil percentage of granulocytes	27863252	FARP2, AC005104.3	SEPT2 - FARP2	rs3755397-G	regulatory_region_variant	0.0976	7e-14	GCST004623	FALSE
chr6	30102205	rs1111180	chr6	30101896	30102397	Eosinophil percentage of white cells	27863252	TRIM31-AS1	RNF39 - TRIM31	rs1111180-C	regulatory_region_variant	0.5667	4e-37	GCST004600	FALSE
chr6	30102205	rs1111180	chr6	30101896	30102397	Eosinophil percentage of granulocytes	27863252	TRIM31-AS1	RNF39 - TRIM31	rs1111180-C	regulatory_region_variant	0.5666	2e-35	GCST004617	FALSE
chr6	42548053	rs16895831	chr6	42547238	42548494	Eosinophil percentage of white cells	27863252	intergenic	RPL36AP5 - UBR2	rs16895831-T	regulatory_region_variant	0.2033	3e-12	GCST004600	FALSE
chr6	42548053	rs16895831	chr6	42547238	42548494	Sum neutrophil eosinophil counts	27863252	intergenic	RPL36AP5 - UBR2	rs16895831-T	regulatory_region_variant	0.2033	7e-09	GCST004613	FALSE
chr6	42548053	rs16895831	chr6	42547238	42548494	Sum basophil neutrophil counts	27863252	intergenic	RPL36AP5 - UBR2	rs16895831-T	regulatory_region_variant	0.2032	3e-10	GCST004620	FALSE
chr6	42548053	rs16895831	chr6	42547238	42548494	Eosinophil percentage of granulocytes	27863252	intergenic	RPL36AP5 - UBR2	rs16895831-T	regulatory_region_variant	0.2032	1e-13	GCST004617	FALSE
chr6	42548053	rs16895831	chr6	42547238	42548494	Granulocyte percentage of myeloid white cells	27863252	intergenic	RPL36AP5 - UBR2	rs16895831-T	regulatory_region_variant	0.2033	7e-12	GCST004608	FALSE
chr6	42548053	rs16895831	chr6	42547238	42548494	Monocyte percentage of white cells	27863252	intergenic	RPL36AP5 - UBR2	rs16895831-T	regulatory_region_variant	0.2033	3e-10	GCST004609	FALSE
chr6	42548053	rs16895831	chr6	42547238	42548494	Neutrophil percentage of white cells	27863252	intergenic	RPL36AP5 - UBR2	rs16895831-T	regulatory_region_variant	0.2033	2e-10	GCST004633	FALSE
chr6	42548053	rs16895831	chr6	42547238	42548494	Neutrophil count	27863252	intergenic	RPL36AP5 - UBR2	rs16895831-T	regulatory_region_variant	0.2033	1e-10	GCST004629	FALSE
chr6	42548053	rs16895831	chr6	42547238	42548494	Neutrophil percentage of granulocytes	27863252	intergenic	RPL36AP5 - UBR2	rs16895831-T	regulatory_region_variant	0.2032	2e-12	GCST004623	FALSE
chr14	35413286	rs8020739	chr14	35413101	35413673	Eosinophil percentage of white cells	27863252	intergenic	NFKBIA - DNAJC8P1	rs8020739-T	TF_binding_site_variant	0.643	3e-12	GCST004600	FALSE
chr14	35413286	rs8020739	chr14	35413101	35413673	Eosinophil percentage of granulocytes	27863252	intergenic	NFKBIA - DNAJC8P1	rs8020739-T	TF_binding_site_variant	0.643	1e-10	GCST004617	FALSE
chr14	35413286	rs8020739	chr14	35413101	35413673	Neutrophil percentage of granulocytes	27863252	intergenic	NFKBIA - DNAJC8P1	rs8020739-T	TF_binding_site_variant	0.6429	3e-09	GCST004623	FALSE
chr19	1104079	rs4807542	chr19	1103653	1104181	Eosinophil percentage of white cells	27863252	GPX4	GPX4	rs4807542-A	synonymous_variant	0.1694	5e-15	GCST004600	FALSE
chr19	1104079	rs4807542	chr19	1103653	1104181	Eosinophil counts	27863252	GPX4	GPX4	rs4807542-A	synonymous_variant	0.1694	1e-11	GCST004606	FALSE
chr19	1104079	rs4807542	chr19	1103653	1104181	Sum eosinophil basophil counts	27863252	GPX4	GPX4	rs4807542-A	synonymous_variant	0.1694	2e-09	GCST004624	FALSE
chr19	1104079	rs4807542	chr19	1103653	1104181	Eosinophil percentage of granulocytes	27863252	GPX4	GPX4	rs4807542-A	synonymous_variant	0.1693	3e-11	GCST004617	FALSE
chr19	1104079	rs4807542	chr19	1103653	1104181	Neutrophil percentage of granulocytes	27863252	GPX4	GPX4	rs4807542-A	synonymous_variant	0.1693	5e-09	GCST004623	FALSE
chr19	48955005	rs4645881	chr19	48954668	48955169	Eosinophil counts	27863252	BAX	BAX	rs4645881-T	non_coding_transcript_exon_variant	0.8535	1e-10	GCST004606	FALSE
chr19	48955005	rs4645881	chr19	48954668	48955169	Sum eosinophil basophil counts	27863252	BAX	BAX	rs4645881-T	non_coding_transcript_exon_variant	0.8535	1e-11	GCST004624	FALSE
chr19	48955005	rs4645881	chr19	48954668	48955169	Neutrophil percentage of granulocytes	27863252	BAX	BAX	rs4645881-T	non_coding_transcript_exon_variant	0.8535	3e-09	GCST004623	FALSE
chr3	128617455	rs2492286	chr3	128617376	128618167	Eosinophil counts	27863252	RPN1	LINC01565 - RPN1	rs2492286-T	regulatory_region_variant	0.1543	4e-18	GCST004606	FALSE
chr3	169769713	rs9811216	chr3	169769396	169769897	Eosinophil counts	27863252	ACTRT3	ACTRT3	rs9811216-C	5_prime_UTR_variant	0.2616	2e-12	GCST004606	FALSE
chr3	169769713	rs9811216	chr3	169769396	169769897	Sum eosinophil basophil counts	27863252	ACTRT3	ACTRT3	rs9811216-C	5_prime_UTR_variant	0.2616	9e-11	GCST004624	FALSE
chr3	169769713	rs9811216	chr3	169769396	169769897	Neutrophil percentage of granulocytes	27863252	ACTRT3	ACTRT3	rs9811216-C	5_prime_UTR_variant	0.2615	6e-14	GCST004623	FALSE
chr1	184861124	rs34199165	chr1	184860905	184861410	Cough in response to angiotensin-converting enzyme inhibitor drugs	28084903	FAM129A	FAM129A	rs34199165-?	intron_variant	NR	4e-07	GCST004049	FALSE
chr2	157922313	rs4130274	chr2	157922282	157922787	Severe gingival inflammation	28459102	UPP2	LOC105373714 - LOC100130766	rs4130274-?	intron_variant	NR	5e-06	GCST004198	FALSE
chr5	68187904	rs6449957	chr5	68187421	68187922	Cleft lip with or without cleft palate	28054174	PIK3R1	EEF1B2P2 - LOC102467655	rs6449957-?	regulatory_region_variant	NR	2e-07	GCST004050	FALSE
chr5	16617813	rs75869162	chr5	16617572	16618073	Urate levels	28270201	FAM134B	LOC101929524	rs75869162-A	splice_region_variant	0.0054	2e-08	GCST004211	FALSE
chr6	26183874	rs7766641	chr6	26183129	26184175	Height	28270201	HIST1H2BE	HIST1H2BE	rs7766641-A	missense_variant	0.2551	3e-13	GCST004212	FALSE
chr7	116560326	rs1049334	chr7	116560220	116560721	Atrial fibrillation	28416822	CAV1	CAV1	rs1049334-G	3_prime_UTR_variant	0.71	2e-14	GCST004373	FALSE
chr1	65687680	rs4655582	chr1	65687614	65688130	Fibrinogen levels	28107422	LEPR, PDE4B	LEPR - RN7SL854P	rs4655582-?	regulatory_region_variant	NR	5e-11	GCST004122	FALSE
chr16	28846324	rs7187776	chr16	28846236	28846888	Hip circumference adjusted for BMI	25673412	TUFM	TUFM	rs7187776-A	5_prime_UTR_variant	0.5907	4e-08	GCST004067	FALSE
chr11	96014174	rs7107785	chr11	96014104	96014605	Non-glioblastoma glioma	28346443	MAML2	MAML2	rs7107785-T	intron_variant	0.479	4e-10	GCST004348	FALSE
chr8	60967385	rs142143628	chr8	60967126	60968022	Venous thromboembolism adjusted for sickle cell variant rs77121243-T	28203683	LOC100130298	LOC100130298	rs142143628-T	intron_variant	0.0103	4e-08	GCST004068	FALSE
chr15	100661399	rs4299136	chr15	100661140	100661641	Vertical cup-disc ratio	28073927	ASB7	ASB7 - LOC105371024	rs4299136-C	intergenic_variant	NR	2e-09	GCST004075	FALSE
chr5	172765347	rs114503346	chr5	172765108	172765816	Vertical cup-disc ratio	28073927	DUSP1	LOC401218 - DUSP1	rs114503346-T	intron_variant	NR	5e-09	GCST004075	FALSE
chr7	143391730	rs1804527	chr7	143391346	143391847	Blood protein levels	28240269	NR	EPHA1	rs1804527-?	synonymous_variant	NR	5e-67	GCST004365	FALSE
chr19	40777460	rs2233159	chr19	40777243	40778320	Blood protein levels	28240269	NR	MIA-RAB4B, MIA	rs2233159-?	3_prime_UTR_variant	NR	1e-69	GCST004365	FALSE
chr3	146921799	rs200803778	chr3	146921553	146922143	Triglyceride change in response to fenofibrate in statin-treated type 2 diabetes	28736931	LOC101927866	PLSCR5 - LOC101927866	rs200803778-?	intron_variant	NR	7e-07	GCST004766	FALSE
chr12	69694564	rs75229567	chr12	69694061	69694577	Triglyceride change in response to fenofibrate in statin-treated type 2 diabetes	28736931	BEST3	BEST3	rs75229567-?	intron_variant	NR	9e-07	GCST004766	FALSE
chr2	55617974	rs10200159	chr2	55617381	55618146	Vitiligo	27723757	PPP4R3B	LOC107985885	rs10200159-C	non_coding_transcript_exon_variant	0.05655	4e-19	GCST004785	FALSE
chr1	8424763	rs301807	chr1	8424493	8424994	Vitiligo	27723757	RERE	LOC102724552, RERE	rs301807-A	intron_variant	0.4473	4e-15	GCST004785	FALSE
chr1	8424763	rs301807	chr1	8424493	8424994	Sum eosinophil basophil counts	27863252	RERE, RP5-1115A15.1	LOC102724552, RERE	rs301807-G	intron_variant	0.5821	3e-11	GCST004624	FALSE
chr6	166956742	rs2247314	chr6	166956375	166956876	Vitiligo	27723757	RNASET2, FGFR1OP, CCR6	RNASET2 - LOC105378120	rs2247314-T	intron_variant	0.6658	2e-18	GCST004785	FALSE
chr2	9262859	rs2666218	chr2	9262499	9263000	Chronic inflammatory diseases (ankylosing spondylitis, Crohn's disease, psoriasis, primary sclerosing cholangitis, ulcerative colitis) (pleiotropy)	26974007	ASAP2	ASAP2	rs2666218-?	intron_variant	NR	9e-10	GCST005537	FALSE
chr6	31272025	rs116108880	chr6	31271921	31272422	IgG galactosylation phenotypes (multivariate analysis)	28878392	HLA-B, HLA-C	HLA-C	rs116108880-G	missense_variant	0.6	8e-10	GCST004927	FALSE
chr7	142775173	rs144184641	chr7	142774885	142775386	Alcoholic chronic pancreatitis	28754779	PRSS3P2, WBP1LP1, TRBJ2-1, TRBJ2-2, PRSS3P1, TRBJ2-2P, TRBJ2-3, TRBJ2-4, TRBJ2-5, TRBJ2-6, TRBJ2-7, TRBC2, PRSS1, TRBV30, TRBV29-1	TRB	rs144184641-?	regulatory_region_variant	NA	7e-19	GCST004860	FALSE
chr7	142776454	rs149506335	chr7	142776061	142776898	Alcoholic chronic pancreatitis	28754779	PRSS3P2, WBP1LP1, TRBJ2-1, TRBJ2-2, TRBJ2-2P, TRBJ2-3, TRBJ2-4, TRBJ2-5, TRBJ2-6, TRBJ2-7, PRSS3P1, TRBC2, PRSS1, TRBV30, TRBV29-1	TRB	rs149506335-?	TF_binding_site_variant	NA	2e-18	GCST004860	FALSE
chr13	106535786	rs74576663	chr13	106535405	106536060	Ankle injury	28957384	NR	EFNB2 - ARGLU1	rs74576663-G	regulatory_region_variant	NR	5e-06	GCST004952	FALSE
chr10	102245653	rs2296887	chr10	102245026	102245757	Parkinson's disease	28892059	NR	GBF1	rs2296887-C	5_prime_UTR_variant	NR	2e-07	GCST004902	FALSE
chr9	17579692	rs13294100	chr9	17579420	17579921	Parkinson's disease	28892059	SH3GL2	SH3GL2	rs13294100-G	intron_variant	0.629	5e-13	GCST004902	FALSE
chr10	30812814	rs1417569	chr10	30812388	30813003	Tuberculosis	29036319	NR	LOC105376480 - ZNF438	rs1417569-?	regulatory_region_variant	NR	4e-06	GCST004922	FALSE
chr12	56041720	rs705705	chr12	56041402	56042407	Type 1 diabetes	25751624	IKZF4	LOC105369780	rs705705-C	non_coding_transcript_exon_variant	0.34	4e-32	GCST005536	FALSE
chr16	11257354	rs193778	chr16	11257127	11257628	Type 1 diabetes	25751624	DEXI	LOC105371082	rs193778-G	intron_variant	0.25	4e-10	GCST005536	FALSE
chr17	78187152	rs144204502	chr17	78186972	78187486	Mean corpuscular hemoglobin	27863252	TK1	TK1, AFMID	rs144204502-T	5_prime_UTR_variant	0.0129	3e-10	GCST004630	FALSE
chr17	78187152	rs144204502	chr17	78186972	78187486	Mean corpuscular volume	27863252	TK1	TK1, AFMID	rs144204502-T	5_prime_UTR_variant	0.0129	1e-12	GCST004602	FALSE
chr17	78187152	rs144204502	chr17	78186972	78187486	Red cell distribution width	27863252	TK1	TK1, AFMID	rs144204502-T	5_prime_UTR_variant	0.0129	3e-15	GCST004621	FALSE
chr19	32581163	rs10402931	chr19	32580847	32581355	Mean corpuscular hemoglobin	27863252	PDCD5	PDCD5	rs10402931-A	5_prime_UTR_variant	0.679	1e-17	GCST004630	FALSE
chr1	231422308	rs533281866	chr1	231422041	231422698	Red blood cell count	27863252	EGLN1	EGLN1	rs533281866-C	5_prime_UTR_variant	0.0215	8e-20	GCST004601	FALSE
chr1	231422308	rs533281866	chr1	231422041	231422698	Hematocrit	27863252	EGLN1	EGLN1	rs533281866-C	5_prime_UTR_variant	0.0215	8e-25	GCST004604	FALSE
chr1	231422308	rs533281866	chr1	231422041	231422698	Hemoglobin concentration	27863252	EGLN1	EGLN1	rs533281866-C	5_prime_UTR_variant	0.0215	2e-24	GCST004615	FALSE
chr5	34504277	rs6880621	chr5	34503594	34504472	Red blood cell count	27863252	intergenic	LOC100132524 - LOC105374721	rs6880621-A	intergenic_variant	0.5302	4e-09	GCST004601	FALSE
chr11	33892021	rs2273799	chr11	33891606	33892113	Red blood cell count	27863252	LMO2	LMO2	rs2273799-C	5_prime_UTR_variant	0.4881	3e-10	GCST004601	FALSE
chr11	33892021	rs2273799	chr11	33891606	33892113	Mean corpuscular volume	27863252	LMO2	LMO2	rs2273799-C	5_prime_UTR_variant	0.4881	2e-16	GCST004602	FALSE
chr11	33892021	rs2273799	chr11	33891606	33892113	Mean corpuscular hemoglobin	27863252	LMO2	LMO2	rs2273799-C	5_prime_UTR_variant	0.4881	2e-19	GCST004630	FALSE
chr12	120725715	rs2239760	chr12	120725475	120726068	Red blood cell count	27863252	RP11-173P15.5, ACADS	UNC119B - ACADS	rs2239760-A	regulatory_region_variant	0.3969	6e-23	GCST004601	FALSE
chr1	161749589	rs953301	chr1	161749456	161749961	Left atrial antero-posterior diameter	28394258	NR	RN7SL466P - DUSP12	rs953301-A	regulatory_region_variant	0.0381	8e-06	GCST004647	FALSE
chr9	133657152	rs6271	chr9	133657143	133657852	Diastolic blood pressure	28739976	DBH	DBH-AS1, DBH	rs6271-T	missense_variant	0.069	4e-07	GCST004777	FALSE
chr5	52801055	rs1499280	chr5	52800591	52801267	Reticulocyte fraction of red cells	27863252	PELO	PELO, ITGA1	rs1499280-A	missense_variant	0.9186	5e-33	GCST004619	FALSE
chr5	52801055	rs1499280	chr5	52800591	52801267	Immature fraction of reticulocytes	27863252	PELO	PELO, ITGA1	rs1499280-A	missense_variant	0.9186	6e-20	GCST004628	FALSE
chr5	52801055	rs1499280	chr5	52800591	52801267	Reticulocyte count	27863252	PELO	PELO, ITGA1	rs1499280-A	missense_variant	0.9186	1e-31	GCST004622	FALSE
chr5	52801055	rs1499280	chr5	52800591	52801267	High light scatter reticulocyte count	27863252	PELO	PELO, ITGA1	rs1499280-A	missense_variant	0.9186	1e-33	GCST004611	FALSE
chr5	52801055	rs1499280	chr5	52800591	52801267	High light scatter reticulocyte percentage of red cells	27863252	PELO	PELO, ITGA1	rs1499280-A	missense_variant	0.9186	2e-34	GCST004612	FALSE
chr19	48872268	rs17272694	chr19	48872068	48872630	Reticulocyte fraction of red cells	27863252	PLEKHA4, PPP1R15A	PLEKHA4 - PPP1R15A	rs17272694-T	regulatory_region_variant	0.0296	3e-15	GCST004619	FALSE
chr19	48872268	rs17272694	chr19	48872068	48872630	Reticulocyte count	27863252	PLEKHA4, PPP1R15A	PLEKHA4 - PPP1R15A	rs17272694-T	regulatory_region_variant	0.0295	1e-12	GCST004622	FALSE
chr19	48872268	rs17272694	chr19	48872068	48872630	High light scatter reticulocyte count	27863252	PLEKHA4, PPP1R15A	PLEKHA4 - PPP1R15A	rs17272694-T	regulatory_region_variant	0.0295	6e-13	GCST004611	FALSE
chr19	48872268	rs17272694	chr19	48872068	48872630	High light scatter reticulocyte percentage of red cells	27863252	PLEKHA4, PPP1R15A	PLEKHA4 - PPP1R15A	rs17272694-T	regulatory_region_variant	0.0295	1e-14	GCST004612	FALSE
chr6	159048542	rs182429	chr6	159048233	159048746	Celiac disease	22057235	TAGAP	LOC107986664, LOC105378083	rs182429-A	intron_variant	0.427	9e-16	GCST005523	FALSE
chr10	6348230	rs2387397	chr10	6347942	6348607	Celiac disease	22057235	PFKFB3, PRKCQ	LOC399716	rs2387397-?	regulatory_region_variant	0.771	2e-08	GCST005523	FALSE
chr5	131535002	rs139737896	chr5	131534900	131535401	Perceived unattractiveness to mosquitoes	28199695	RAPGEF6	RAPGEF6	rs139737896-T	intron_variant	NR	6e-06	GCST004864	FALSE
chr3	188397894	rs9815073	chr3	188397753	188398750	Mosquito bite size	28199695	LPP	LPP	rs9815073-C	intron_variant	0.657	4e-08	GCST004863	FALSE
chr3	188397894	rs9815073	chr3	188397753	188398750	Chronic lymphocytic leukemia	26956414	LPP	LPP	rs9815073-C	intron_variant	0.651	4e-08	GCST003468	FALSE
chr3	188397894	rs9815073	chr3	188397753	188398750	Blood protein levels	29875488	LPP	LPP	rs9815073-A	intron_variant	0.374	9e-15	GCST005806	FALSE
chr8	125608185	rs969584	chr8	125607843	125608344	Mosquito bite size	28199695	TRIB1, FAM84B	LOC105375746	rs969584-G	regulatory_region_variant	0.351	2e-07	GCST004863	FALSE
chr9	20641041	rs148211240	chr9	20640384	20641160	Itch intensity from mosquito bite adjusted by bite size	28199695	Intergenic	MLLT3 - FOCAD	rs148211240-G	regulatory_region_variant	NR	3e-06	GCST004862	FALSE
chr14	64973406	rs150546699	chr14	64973000	64973505	Itch intensity from mosquito bite adjusted by bite size	28199695	CHURC1, FNTB	CHURC1-FNTB	rs150546699-G	intron_variant	0.987	6e-07	GCST004862	FALSE
chr14	90758729	rs11848870	chr14	90758025	90758832	Itch intensity from mosquito bite adjusted by bite size	28199695	TTC7B	TTC7B	rs11848870-T	intron_variant	NR	6e-06	GCST004862	FALSE
chr3	36482913	rs2290530	chr3	36482808	36483354	Itch intensity from mosquito bite adjusted by bite size	28199695	STAC	STAC	rs2290530-T	intron_variant	NR	1e-06	GCST004862	FALSE
chr10	23310629	rs4748857	chr10	23310314	23310957	Systemic lupus erythematosus	19838195	C10orf67	C10orf67	rs4748857-C	intron_variant	0.73	7e-06	GCST004867	FALSE
chr8	69663895	rs4738017	chr8	69663670	69664175	Cervical cancer	28806749	SULF1, SLCO5A1	SULF1 - SLCO5A1	rs4738017-G	regulatory_region_variant	NR	7e-06	GCST004833	FALSE
chr15	68335825	rs2306022	chr15	68335152	68336163	Dupuytren's disease	28886342	ITGA11	ITGA11	rs2306022-T	missense_variant	0.11	9e-11	GCST004858	FALSE
chr1	197738021	rs59365945	chr1	197737885	197738662	Facial morphology (factor 4, facial height related to vertical position of gnathion)	28441456	NR	DENND1B	rs59365945-GCCT	intron_variant	0.2476	5e-07	GCST004308	FALSE
chr1	236097344	rs10924182	chr1	236097039	236097540	Facial morphology (factor 20)	28441456	NR	NID1 - LOC343508	rs10924182-G	regulatory_region_variant	0.04176	2e-06	GCST004324	FALSE
chr12	71686492	rs2304269	chr12	71685767	71686630	Nonsyndromic cleft lip with cleft palate	28232668	TMEM19	TMEM19	rs2304269-A	5_prime_UTR_variant	0.56	1e-12	GCST004166	FALSE
chr8	38411996	rs13317	chr8	38411507	38412008	Nonsyndromic cleft lip with cleft palate	28232668	FGFR1	FGFR1	rs13317-A	3_prime_UTR_variant	0.66	4e-08	GCST004166	FALSE
chr12	56041628	rs705704	chr12	56041402	56042407	Nonsyndromic cleft lip with cleft palate	28232668	RPS26	LOC105369780	rs705704-A	non_coding_transcript_exon_variant	0.23	1e-09	GCST004166	FALSE
chr5	149217131	rs3839234	chr5	149216938	149217830	Lung function (FEV1)	28166213	ABLIM3	ABLIM3	rs3839234-?	non_coding_transcript_exon_variant	0.4701	4e-11	GCST004183	FALSE
chr9	136362959	rs10870202	chr9	136362959	136363592	Lung function (FVC)	28166213	DNLZ	DNLZ	rs10870202-C	intron_variant	0.5001	9e-10	GCST004184	FALSE
chr1	72282885	rs66495454	chr1	72282572	72283088	Intelligence	28530673	NEGR1	NEGR1 - LOC105378797	rs66495454-G	regulatory_region_variant	0.6231	9e-09	GCST004364	FALSE
chr11	43644307	rs10742682	chr11	43643903	43644426	Sporadic neuroblastoma	28545128	HSD17B12	MIR129-2 - LOC101928704	rs10742682-T	non_coding_transcript_exon_variant	0.43354	1e-07	GCST004510	FALSE
chr2	143840863	rs1257344	chr2	143840501	143841087	Diisocyanate-induced asthma	25918132	ARHGAP15, LOC100130702	LOC105373654 - LOC101928386	rs1257344-?	intergenic_variant	0.511	3e-06	GCST002875	FALSE
chr2	232689486	rs116212486	chr2	232689475	232689976	Diisocyanate-induced asthma	25918132	intergenic	EFHD1 - GIGYF2	rs116212486-A	intergenic_variant	0.028	2e-06	GCST002875	FALSE
chr3	129490335	rs9871967	chr3	129490133	129490638	Diisocyanate-induced asthma	25918132	IFT122, MBD4, RHO	IFT122	rs9871967-G	intron_variant	0.002	3e-06	GCST002875	FALSE
chr8	23019226	rs2241261	chr8	23019142	23019649	Renal cell carcinoma	28598434	TNFRSF10B, RHOBTB2	LOC107986927, RHOBTB2	rs2241261-T	3_prime_UTR_variant	0.51	6e-09	GCST004710	FALSE
chr14	72812712	rs4903064	chr14	72812181	72813083	Renal cell carcinoma	28598434	DPF3	DPF3	rs4903064-C	intron_variant	0.23	2e-24	GCST004710	FALSE
chr1	109498058	rs2297797	chr1	109497961	109498723	Cognitive function	28093568	CYB561D1	CYB561D1	rs2297797-?	3_prime_UTR_variant	NR	8e-07	GCST004077	FALSE
chr11	32023400	rs1506525	chr11	32023331	32024044	Body mass index	28371326	LOC729605, RCN1	LOC107984420 - LOC100506675	rs1506525-G	intron_variant	0.33	2e-06	GCST004245	FALSE
chr9	117970471	rs6478343	chr9	117970278	117970779	Prostate-specific antigen levels	28139693	TLR4	LOC105376243 - LOC105376246	rs6478343-C	intergenic_variant	0.82	2e-08	GCST004093	FALSE
chr12	132442096	rs10870468	chr12	132441697	132442204	Gait speed in old age	28077804	LOC101928629	LOC105370092 - MUC8	rs10870468-?	intergenic_variant	NR	1e-06	GCST004110	FALSE
chr2	213046711	rs72948213	chr2	213046288	213046860	Facial morphology (factor 10, width of nasal floor)	28441456	NR	IKZF2	rs72948213-C	intron_variant	0.02706	2e-06	GCST004314	FALSE
chr2	106117609	rs17213078	chr2	106117286	106117801	Facial morphology (factor 23)	28441456	NR	UXS1	rs17213078-A	intron_variant	0.235	4e-06	GCST004327	FALSE
chr7	153748297	rs62486163	chr7	153747873	153748439	Facial morphology (factor 3, length of philtrum)	28441456	NR	DPP6	rs62486163-A	regulatory_region_variant	0.4023	4e-06	GCST004307	FALSE
chr6	108945052	rs2806356	chr6	108944980	108945481	Chronic obstructive pulmonary disease	28166215	ARMC2	ARMC2	rs2806356-C	intron_variant	0.18	8e-10	GCST004147	FALSE
chr22	21630090	rs3747093	chr22	21629896	21630421	Systemic lupus erythematosus	26502338	UBE2L3	YDJC	rs3747093-A	regulatory_region_variant	NA	3e-13	GCST003156	FALSE
chr22	21630090	rs3747093	chr22	21629896	21630421	Mean corpuscular hemoglobin	29403010	YDJC	YDJC	rs3747093-?	regulatory_region_variant	NR	3e-10	GCST005993	FALSE
chr7	51471300	rs4947599	chr7	51471125	51471626	Visceral adipose tissue/subcutaneous adipose tissue ratio	26480920	COBL	LOC102723533 - LOC105375277	rs4947599-C	intergenic_variant	0.8	5e-07	GCST003173	FALSE
chr11	27726946	rs17309930	chr11	27726747	27727515	Childhood body mass index	26604143	BDNF	BDNF - CBX3P1	rs17309930-A	intron_variant	0.21	1e-07	GCST003177	FALSE
chr12	49869365	rs7132908	chr12	49869031	49869615	Childhood body mass index	26604143	FAIM2	FAIM2	rs7132908-A	3_prime_UTR_variant	0.39	2e-18	GCST003177	FALSE
chr20	62317060	rs2236521	chr20	62316871	62317383	Pelvic organ prolapse	26545240	LAMA5	LAMA5	rs2236521-A	intron_variant	0.16	6e-06	GCST003226	FALSE
chr10	121080764	rs2420915	chr10	121080297	121080798	Fibrinogen levels	26561523	MIR5694	LOC105378521 - LOC105378522	rs2420915-A	regulatory_region_variant	0.09	5e-09	GCST003194	FALSE
chr1	246689898	rs6413860	chr1	246689455	246689956	Gut microbiome composition (summer)	26528553	NR	LOC102724382	rs6413860-?	intergenic_variant	NR	2e-06	GCST003221	FALSE
chr15	78437971	rs17483548	chr15	78437736	78438430	Post bronchodilator FEV1	26634245	Intergenic	LOC105370912 - IREB2	rs17483548-A	intron_variant	0.336	3e-13	GCST003262	FALSE
chr15	78437971	rs17483548	chr15	78437736	78438430	Post bronchodilator FEV1/FVC ratio	26634245	Intergenic	LOC105370912 - IREB2	rs17483548-A	intron_variant	0.332	3e-12	GCST003264	FALSE
chr15	78437971	rs17483548	chr15	78437736	78438430	Post bronchodilator FEV1/FVC ratio in COPD	26634245	Intergenic	LOC105370912 - IREB2	rs17483548-A	intron_variant	0.386	3e-06	GCST003265	FALSE
chr15	78540490	rs3813570	chr15	78540091	78540704	Post bronchodilator FEV1	26634245	PSMA4	PSMA4	rs3813570-T	5_prime_UTR_variant	0.78	1e-08	GCST003262	FALSE
chr15	78540490	rs3813570	chr15	78540091	78540704	Post bronchodilator FEV1/FVC ratio	26634245	PSMA4	PSMA4	rs3813570-T	5_prime_UTR_variant	0.779	2e-06	GCST003264	FALSE
chr10	80505515	rs9633740	chr10	80505507	80506014	Post bronchodilator FEV1	26634245	TSPAN14	TSPAN14	rs9633740-A	intron_variant	0.187	2e-06	GCST003262	FALSE
chr11	128894676	rs75190942	chr11	128894577	128895078	Resting heart rate	27798624	KCNJ5, C11orf45	KCNJ5	rs75190942-A	intron_variant	0.09	1e-16	GCST003818	FALSE
chr11	128894676	rs75190942	chr11	128894577	128895078	Atrial fibrillation	28416818	KCNJ5	KCNJ5	rs75190942-A	intron_variant	0.08	3e-08	GCST004297	FALSE
chr1	223684349	rs12137025	chr1	223684144	223684651	Carotenoid levels (alpha-carotene)	28002826	CAPN8, CAPN2	LOC105373281	rs12137025-C	regulatory_region_variant	0.07	4e-08	GCST003938	FALSE
chr16	79768943	rs4284656	chr16	79768557	79769069	Oropharynx cancer	27749845	LINC01229	MAFTRR	rs4284656-T	intron_variant	0.044039	2e-06	GCST003859	FALSE
chr10	124849256	rs11245387	chr10	124849005	124849891	Response to bronchodilator in chronic obstructive pulmonary disease (change in FEV1)	26503814	FAM175B	FAM175B - NPM1P31	rs11245387-T	intergenic_variant	0.4	3e-07	GCST003830	FALSE
chr17	55296189	rs11079159	chr17	55295863	55296367	QRS duration	27659466	NR	HLF	rs11079159-?	intron_variant	NR	6e-07	GCST003844	FALSE
chr1	115667141	rs12137699	chr1	115666633	115667158	Gut microbiota (bacterial taxa)	27694959	VANGL1	VANGL1	rs12137699-T	intron_variant	NR	5e-08	GCST003855	FALSE
chr15	74490015	rs12909047	chr15	74489688	74490189	Caffeine metabolism (plasma 1,3,7-trimethylxanthine (caffeine) level)	27702941	ARID3B, CLK3, EDC3, CYP1A1	LOC101929333	rs12909047-A	intron_variant	0.51	1e-11	GCST003846	FALSE
chr15	74490015	rs12909047	chr15	74489688	74490189	Caffeine metabolism (plasma 1,3-dimethylxanthine (theophylline) level)	27702941	CLK3, ARID3B, EDC3, CYP1A1	LOC101929333	rs12909047-A	intron_variant	0.51	1e-08	GCST003848	FALSE
chr15	74490015	rs12909047	chr15	74489688	74490189	Caffeine metabolism (plasma 1,7-dimethylxanthine (paraxanthine) to 1,3,7-trimethylxanthine (caffeine) ratio)	27702941	ARID3B, CLK3, EDC3, CYP1A1	LOC101929333	rs12909047-A	intron_variant	0.51	3e-07	GCST003851	FALSE
chr15	74598640	rs62005807	chr15	74598158	74599005	Caffeine metabolism (plasma 1,3,7-trimethylxanthine (caffeine) level)	27702941	ARID3B, CLK3, EDC3, CYP1A1	CLK3	rs62005807-C	non_coding_transcript_exon_variant	0.11	3e-09	GCST003846	FALSE
chr15	74598640	rs62005807	chr15	74598158	74599005	Caffeine metabolism (plasma 1,7-dimethylxanthine (paraxanthine) to 1,3,7-trimethylxanthine (caffeine) ratio)	27702941	CLK3, ARID3B, EDC3, CYP1A1	CLK3	rs62005807-C	non_coding_transcript_exon_variant	0.11	3e-11	GCST003851	FALSE
chr14	90287967	rs11626933	chr14	90287601	90288131	Gut microbiota (bacterial taxa)	27723756	C14orf102	NRDE2	rs11626933-G	intron_variant	NR	2e-08	GCST003875	FALSE
chr3	38247760	rs3925158	chr3	38247311	38247818	Gut microbiota (bacterial taxa)	27723756	SLC22A13, MYD88, DLEC1, ACAA1, OXSR1	OXSR1	rs3925158-C	intron_variant	NR	6e-09	GCST003875	FALSE
chr5	88673135	rs3814424	chr5	88673130	88673656	Conscientiousness	27918536	LINC00461	LINC00461	rs3814424-T	non_coding_transcript_exon_variant	0.17	6e-07	GCST004014	FALSE
chr2	202912503	rs149163995	chr2	202911412	202912799	Migraine	27182965	ALS2CR8	CARF	rs149163995-?	intron_variant	NR	4e-10	GCST003986	FALSE
chr3	158110533	rs11713363	chr3	158109817	158110910	Chin dimples	27182965	RSRC1	RSRC1	rs11713363-?	5_prime_UTR_variant	NR	2e-12	GCST003989	FALSE
chr20	59678383	rs7266699	chr20	59678176	59678696	Schizophrenia	26198764	NR	PHACTR3	rs7266699-C	intron_variant	NR	4e-06	GCST003048	FALSE
chr17	20009397	rs8067545	chr17	20009067	20009568	Schizophrenia	26198764	NR	SPECC1	rs8067545-C	5_prime_UTR_variant	NR	1e-06	GCST003048	FALSE
chr1	62436136	rs631106	chr1	62436034	62436858	Crohn's disease	26192919	NR	LOC105378768 - USP1	rs631106-?	regulatory_region_variant	NR	6e-08	GCST003044	FALSE
chr7	43528967	rs55704525	chr7	43528490	43529344	Cerebrospinal fluid AB1-42 levels	26252872	HECW1	HECW1	rs55704525-G	intron_variant	0.01	3e-07	GCST003072	FALSE
chr10	93703269	rs116953792	chr10	93702251	93703555	Cerebrospinal fluid AB1-42 levels	26252872	FRA10AC1	FRA10AC1 - LOC101927013	rs116953792-G	regulatory_region_variant	0.01	8e-11	GCST003072	FALSE
chr18	34979331	rs509477	chr18	34979023	34979591	Cerebrospinal fluid AB1-42 levels	26252872	MAPRE2	MAPRE2	rs509477-C	intron_variant	0.6	3e-07	GCST003072	FALSE
chr1	34876381	rs7541937	chr1	34876265	34876788	Glomerular filtration rate in chronic kidney disease	26420894	DLGAP3	DLGAP3	rs7541937-G	intron_variant	0.47	4e-06	GCST003139	FALSE
chr4	16118049	rs894638	chr4	16118029	16118584	Glomerular filtration rate in chronic kidney disease	26420894	PROM1, TAPT1	LOC107986261	rs894638-C	intergenic_variant	0.19	8e-06	GCST003139	FALSE
chr17	28761608	rs7215310	chr17	28761194	28761756	Mean corpuscular hemoglobin	28017375	NR	FAM222B	rs7215310-?	intron_variant	NR	2e-09	GCST004006	FALSE
chr14	77902942	rs74065827	chr14	77902713	77903290	Response to paliperidone in schizophrenia (positive Marder score)	27846195	NA	ADCK1	rs74065827-?	intron_variant	NR	1e-07	GCST004040	FALSE
chr14	77902942	rs74065827	chr14	77902713	77903290	Response to paliperidone in schizophrenia (Multivariate)	27846195	NA	ADCK1	rs74065827-?	intron_variant	NR	7e-07	GCST004043	FALSE
chr6	15691547	rs59112743	chr6	15691173	15691678	Multiple keratinocyte cancers	28081215	intergenic	LOC102724520	rs59112743-A	regulatory_region_variant	NR	3e-06	GCST004134	FALSE
chr11	19719185	rs10500859	chr11	19718980	19719481	Monobrow	27182965	NAV2	NAV2	rs10500859-?	intron_variant	NR	2e-11	GCST003996	FALSE
chr6	44699178	rs227808	chr6	44698863	44699364	Male-pattern baldness	27182965	CDC5L, SUPT3H	LOC105375075 - LOC101929770	rs227808-?	regulatory_region_variant	NR	3e-09	GCST003983	FALSE
chr3	156816839	rs11717138	chr3	156816784	156817400	Nose size	27182965	TIPARP, LEKR1	LINC00886	rs11717138-?	intron_variant	NR	2e-07	GCST003999	FALSE
chr12	5211314	rs17786035	chr12	5210453	5211456	Pediatric bone mineral density (spine)	28181694	NR	LOC105369617	rs17786035-G	intergenic_variant	0.172	7e-07	GCST004181	FALSE
chr11	66312552	rs10896109	chr11	66312028	66313163	Morning vs. evening chronotype	26835600	NR	TMEM151A - CD248	rs10896109-?	regulatory_region_variant	NR	5e-07	GCST003429	FALSE
chr2	197453059	rs3731570	chr2	197453007	197453762	Morning vs. evening chronotype	26835600	NR	RNU6-1029P - COQ10B	rs3731570-?	regulatory_region_variant	NR	4e-10	GCST003429	FALSE
chr9	90129733	rs10992211	chr9	90129388	90129889	Response to cyclophosphamide in systemic lupus erythematosus with lupus nephritis	26980576	LOC286370, LOC340515	IL6RP1 - LOC105376142	rs10992211-?	intergenic_variant	NR	5e-06	GCST003445	FALSE
chr5	31182306	rs6869294	chr5	31181556	31182863	Oppositional defiant disorder dimensions in attention-deficit hyperactivity disorder	27021288	XR_925892.1	RPL19P11 - CDH6	rs6869294-A	intron_variant	NR	2e-06	GCST003472	FALSE
chr6	79878444	rs6919854	chr6	79878336	79878897	Daytime sleep phenotypes	27126917	RP1-92C4.2, ELOVL4, GAPDHP63, RPL35AP18	LOC107986614 - ELOVL4	rs6919854-T	intergenic_variant	NR	7e-06	GCST003518	FALSE
chr6	11655737	rs7759725	chr6	11655489	11656023	Daytime sleep phenotypes	27126917	ADTRP, TMEM170B, PRKRIRP5	TMEM170B - LOC340184	rs7759725-T	regulatory_region_variant	NR	1e-06	GCST003518	FALSE
chr8	18209886	rs7845127	chr8	18209772	18210344	Night sleep phenotypes	27126917	NAT1, ASAH1, AACP, NAT2	NAT1	rs7845127-C	non_coding_transcript_exon_variant	NR	3e-06	GCST003542	FALSE
chr2	238426760	rs473651	chr2	238426372	238426873	Multiple system atrophy	27629089	ASB1	ASB1	rs473651-A	non_coding_transcript_exon_variant	0.38	4e-06	GCST003784	FALSE
chr6	110815877	rs117178387	chr6	110815099	110816164	3-hydroxy-1-methylpropylmercapturic acid levels in smokers	26053186	NR	AMD1, CDK19	rs117178387-?	non_coding_transcript_exon_variant	NR	1e-06	GCST002957	FALSE
chr12	117495695	rs137949660	chr12	117495227	117495737	3-hydroxy-1-methylpropylmercapturic acid levels in smokers	26053186	NR	KSR2	rs137949660-?	intron_variant	NR	1e-06	GCST002957	FALSE
chr10	129467281	rs16906252	chr10	129466695	129467379	MGMT methylation in smokers	26183928	MGMT	MGMT	rs16906252-?	synonymous_variant	NR	4e-31	GCST003031	FALSE
chr7	156943329	rs144759648	chr7	156943244	156943745	Schizophrenia	26198764	LMBR1, NOM1	LOC105375605	rs144759648-A	regulatory_region_variant	NR	4e-06	GCST003050	FALSE
chr15	34367316	rs117799466	chr15	34366967	34368032	Schizophrenia	26198764	NR	LPCAT4 - ACTG1P15	rs117799466-C	regulatory_region_variant	NR	2e-06	GCST003048	FALSE
chr3	188169789	rs16863064	chr3	188169740	188170253	Schizophrenia	26198764	NR	LPP	rs16863064-G	intron_variant	NR	9e-06	GCST003048	FALSE
chr2	25129331	rs183823891	chr2	25129027	25129528	Schizophrenia	26198764	NR	EFR3B	rs183823891-T	intron_variant	NR	1e-07	GCST003048	FALSE
chr12	57094031	rs324017	chr12	57093779	57094299	Schizophrenia	26198764	NR	NAB2	rs324017-C	intron_variant	NR	3e-07	GCST003048	FALSE
chr5	139685595	rs35123781	chr5	139684999	139685882	Schizophrenia	26198764	NR	PSD2	rs35123781-G	intron_variant	NR	4e-06	GCST003048	FALSE
chr9	69472320	rs4744901	chr9	69472192	69472693	Schizophrenia	26198764	NR	APBA1	rs4744901-C	intron_variant	NR	8e-06	GCST003048	FALSE
chr5	43515071	rs75401687	chr5	43514951	43515472	Post bronchodilator FEV1/FVC ratio in COPD	26634245	C5orf34	LOC105374749, C5orf34	rs75401687-T	5_prime_UTR_variant	0.964	2e-06	GCST003265	FALSE
chr2	122244902	rs116165861	chr2	122244782	122245283	Post bronchodilator FEV1/FVC ratio in COPD	26634245	Intergenic	LOC105373592	rs116165861-G	intergenic_variant	0.998	2e-06	GCST003265	FALSE
chr11	74682126	rs10899033	chr11	74681694	74682213	Microalbuminuria	26631737	CHRDL2, MIR4696, POLD3	POLD3 - RN7SKP297	rs10899033-C	intergenic_variant	0.72	9e-06	GCST003253	FALSE
chr14	92603644	rs72697297	chr14	92603458	92604273	Post bronchodilator FEV1/FVC ratio	26634245	RIN3	RIN3	rs72697297-T	intron_variant	0.843	1e-07	GCST003264	FALSE
chr15	78540694	rs57064725	chr15	78540091	78540704	Post bronchodilator FEV1	26634245	PSMA4	PSMA4	rs57064725-A	non_coding_transcript_exon_variant	0.273	6e-07	GCST003262	FALSE
chr3	128153663	rs11711710	chr3	128153181	128153698	Post bronchodilator FEV1	26634245	EEFSEC	RUVBL1, EEFSEC	rs11711710-T	synonymous_variant	0.168	3e-06	GCST003262	FALSE
chr3	128095234	rs36069551	chr3	128095068	128095596	Post bronchodilator FEV1	26634245	RUVBL1	RUVBL1	rs36069551-A	intron_variant	0.154	3e-06	GCST003262	FALSE
chr15	78437910	rs2656070	chr15	78437736	78438430	Post bronchodilator FEV1	26634245	Intergenic	LOC105370912 - IREB2	rs2656070-A	intron_variant	0.177	5e-07	GCST003262	FALSE
chr7	80183510	rs67077197	chr7	80183283	80183787	Post bronchodilator FEV1	26634245	GNAI1	GNAI1	rs67077197-T	intron_variant	0.042	2e-06	GCST003262	FALSE
chr22	39464125	rs2008174	chr22	39463941	39464442	Post bronchodilator FEV1	26634245	MGAT3	MGAT3	rs2008174-C	intron_variant	0.925	3e-06	GCST003262	FALSE
chr3	85388588	rs73134752	chr3	85387945	85388877	Post bronchodilator FEV1	26634245	CADM2	CADM2	rs73134752-A	intron_variant	0.02	4e-06	GCST003262	FALSE
chr2	174772186	rs187076367	chr2	174771508	174772386	Post bronchodilator FEV1	26634245	BC046497	LOC105373750	rs187076367-A	intron_variant	0.999	1e-06	GCST003262	FALSE
chr11	40624331	rs184852128	chr11	40624328	40624829	Post bronchodilator FEV1	26634245	LRRC4C	LRRC4C	rs184852128-T	intron_variant	1	1e-06	GCST003262	FALSE
chr11	40624331	rs184852128	chr11	40624328	40624829	Post bronchodilator FEV1/FVC ratio	26634245	LRRC4C	LRRC4C	rs184852128-T	intron_variant	1	1e-06	GCST003264	FALSE
chr5	13749128	rs6897741	chr5	13748725	13749226	Post bronchodilator FEV1/FVC ratio in COPD	26634245	DNAH5	DNAH5	rs6897741-T	intron_variant	0.51	4e-06	GCST003265	FALSE
chr5	159309984	rs6859018	chr5	159309578	159310125	Serum sulfate level	27412988	UBLCP1, IL12B	UBLCP1 - LOC105377683	rs6859018-?	intergenic_variant	NR	3e-06	GCST003723	FALSE
chr5	61504509	rs10223052	chr5	61504188	61504689	Educational attainment (college completion)	27225129	NR	ZSWIM6	rs10223052-A	intron_variant	0.3627	1e-08	GCST003677	FALSE
chr5	61504509	rs10223052	chr5	61504188	61504689	Educational attainment (years of education)	27225129	NR	ZSWIM6	rs10223052-A	intron_variant	0.3599	4e-12	GCST003676	FALSE
chr7	2760052	rs208346	chr7	2759672	2760173	Loneliness (linear analysis)	27629369	GNA12	AMZ1, GNA12	rs208346-?	intron_variant	NA	7e-06	GCST003772	FALSE
chr6	18102797	rs73726531	chr6	18102720	18103565	Thiopurine S-methyltransferase activity	27770449	TPMT	KIF13A - NHLRC1	rs73726531-G	intergenic_variant	0.031	1e-72	GCST003841	FALSE
chr12	26124961	rs200855945	chr12	26124651	26125472	Response to bupropion and depression	27622933	BHLHE41	SSPN, BHLHE41	rs200855945-?	5_prime_UTR_variant	NA	4e-07	GCST003806	FALSE
chr8	22224195	rs4075536	chr8	22223879	22224394	Subjective well-being	27089181	NR	PHYHIP	rs4075536-A	non_coding_transcript_exon_variant	0.8026	3e-06	GCST003766	FALSE
chr4	140004716	rs1877075	chr4	140004477	140005017	Depression	27089181	NR	MAML3	rs1877075-A	intron_variant	NR	2e-06	GCST003769	FALSE
chr4	140004716	rs1877075	chr4	140004477	140005017	Depressive symptoms (MTAG)	29292387	NR	MAML3	rs1877075-G	intron_variant	0.6532	3e-08	GCST005323	FALSE
chr4	89836354	rs1372520	chr4	89835936	89836546	Neuroticism	27089181	NR	SNCA	rs1372520-T	intron_variant	0.207	2e-06	GCST003770	FALSE
chr8	27427175	rs3779635	chr8	27426926	27427427	Neuroticism	27089181	NR	PTK2B	rs3779635-T	intron_variant	0.434	4e-06	GCST003770	FALSE
chr2	65429835	rs7569084	chr2	65429795	65430296	Sum eosinophil basophil counts	27863252	SPRED2	SPRED2	rs7569084-T	intron_variant	0.5838	4e-09	GCST004624	FALSE
chr5	111092097	rs79881201	chr5	111092007	111093042	Sum eosinophil basophil counts	27863252	WDR36	TSLP - WDR36	rs79881201-T	5_prime_UTR_variant	0.3602	1e-22	GCST004624	FALSE
chr1	108200437	rs663045	chr1	108200087	108200612	Sum neutrophil eosinophil counts	27863252	SLC25A24	SLC25A24 - NBPF4	rs663045-C	5_prime_UTR_variant	0.5334	4e-11	GCST004613	FALSE
chr1	108200437	rs663045	chr1	108200087	108200612	Sum basophil neutrophil counts	27863252	SLC25A24	SLC25A24 - NBPF4	rs663045-C	5_prime_UTR_variant	0.5334	6e-11	GCST004620	FALSE
chr1	108200437	rs663045	chr1	108200087	108200612	Granulocyte count	27863252	SLC25A24	SLC25A24 - NBPF4	rs663045-C	5_prime_UTR_variant	0.5334	5e-11	GCST004614	FALSE
chr1	108200437	rs663045	chr1	108200087	108200612	Granulocyte percentage of myeloid white cells	27863252	SLC25A24	SLC25A24 - NBPF4	rs663045-C	5_prime_UTR_variant	0.5335	4e-10	GCST004608	FALSE
chr1	108200437	rs663045	chr1	108200087	108200612	Neutrophil count	27863252	SLC25A24	SLC25A24 - NBPF4	rs663045-C	5_prime_UTR_variant	0.5334	7e-11	GCST004629	FALSE
chr1	108200437	rs663045	chr1	108200087	108200612	White blood cell count	27863252	SLC25A24	SLC25A24 - NBPF4	rs663045-C	5_prime_UTR_variant	0.5335	6e-10	GCST004610	FALSE
chr3	141487958	rs9819371	chr3	141487646	141488147	Sum neutrophil eosinophil counts	27863252	RASA2	RASA2	rs9819371-T	intron_variant	0.065	6e-09	GCST004613	FALSE
chr3	141487958	rs9819371	chr3	141487646	141488147	Sum basophil neutrophil counts	27863252	RASA2	RASA2	rs9819371-T	intron_variant	0.0649	3e-09	GCST004620	FALSE
chr3	141487958	rs9819371	chr3	141487646	141488147	Granulocyte count	27863252	RASA2	RASA2	rs9819371-T	intron_variant	0.065	1e-09	GCST004614	FALSE
chr3	141487958	rs9819371	chr3	141487646	141488147	Myeloid white cell count	27863252	RASA2	RASA2	rs9819371-T	intron_variant	0.065	2e-10	GCST004626	FALSE
chr3	141487958	rs9819371	chr3	141487646	141488147	White blood cell count	27863252	RASA2	RASA2	rs9819371-T	intron_variant	0.065	9e-10	GCST004610	FALSE
chr6	21381296	rs6917586	chr6	21381283	21382264	Sum neutrophil eosinophil counts	27863252	intergenic	CDKAL1 - LINC00581	rs6917586-A	intergenic_variant	0.357	2e-11	GCST004613	FALSE
chr6	21381296	rs6917586	chr6	21381283	21382264	Sum basophil neutrophil counts	27863252	intergenic	CDKAL1 - LINC00581	rs6917586-A	intergenic_variant	0.3569	4e-11	GCST004620	FALSE
chr6	21381296	rs6917586	chr6	21381283	21382264	Granulocyte count	27863252	intergenic	CDKAL1 - LINC00581	rs6917586-A	intergenic_variant	0.3569	2e-11	GCST004614	FALSE
chr6	21381296	rs6917586	chr6	21381283	21382264	Myeloid white cell count	27863252	intergenic	CDKAL1 - LINC00581	rs6917586-A	intergenic_variant	0.3569	8e-12	GCST004626	FALSE
chr6	21381296	rs6917586	chr6	21381283	21382264	Neutrophil count	27863252	intergenic	CDKAL1 - LINC00581	rs6917586-A	intergenic_variant	0.357	3e-11	GCST004629	FALSE
chr6	21381296	rs6917586	chr6	21381283	21382264	White blood cell count	27863252	intergenic	CDKAL1 - LINC00581	rs6917586-A	intergenic_variant	0.3569	1e-12	GCST004610	FALSE
chr10	63464699	rs55739257	chr10	63464353	63464885	Basophil percentage of granulocytes	27863252	JMJD1C	JMJD1C	rs55739257-C	intron_variant	0.5183	2e-10	GCST004634	FALSE
chr3	187738806	rs3733018	chr3	187738777	187739285	Basophil percentage of granulocytes	27863252	BCL6	BCL6	rs3733018-C	intron_variant	0.6338	3e-12	GCST004634	FALSE
chr3	187738806	rs3733018	chr3	187738777	187739285	Basophil percentage of white cells	27863252	BCL6	BCL6	rs3733018-C	intron_variant	0.6337	7e-11	GCST004631	FALSE
chr6	34651116	rs2814993	chr6	34650732	34651235	Height	18391952	C6orf106	C6orf106	rs2814993-A	intron_variant	0.15	4e-12	GCST000174	FALSE
chr6	34651116	rs2814993	chr6	34650732	34651235	Coronary artery disease	29212778	C6orf106	C6orf106	rs2814993-A	intron_variant	0.1431	1e-11	GCST005196	FALSE
chr1	210816167	rs11119608	chr1	210816097	210816598	Cancer	27197191	KCNH1	KCNH1	rs11119608-T	intron_variant	NR	1e-07	GCST003587	FALSE
chr4	26002024	rs71610881	chr4	26001779	26002281	Response to radiotherapy in prostate cancer (overall toxicity)	27515689	Intergenic	SMIM20 - LOC105374540	rs71610881-A	intergenic_variant	0.06	5e-07	GCST003583	FALSE
chr19	40811274	rs185308415	chr19	40810865	40811403	nicotine metabolite ratio in current smokers	27488534	RAB4B-EGLN2, CYP2A6	CYP2T1P	rs185308415-G	non_coding_transcript_exon_variant	NR	3e-09	GCST003629	FALSE
chr11	116082456	rs77544685	chr11	116082135	116082646	Late-onset Alzheimer's disease	27770636	Intergenic	LOC105369513 - LOC107984393	rs77544685-T	intergenic_variant	0.013	5e-06	GCST003815	FALSE
chr22	48492443	rs1034435	chr22	48492312	48492817	Late-onset Alzheimer's disease	27770636	FAM19A5	FAM19A5	rs1034435-A	intron_variant	0.659	3e-06	GCST003815	FALSE
chr16	84699678	rs12716755	chr16	84699617	84700118	Late-onset Alzheimer's disease	27770636	Intergenic	KLHL36 - USP10	rs12716755-A	regulatory_region_variant	0.608	6e-06	GCST003815	FALSE
chr9	107043881	rs138543081	chr9	107043779	107044378	Late-onset Alzheimer's disease	27770636	Intergenic	LOC340512	rs138543081-T	intron_variant	0.009	1e-06	GCST003815	FALSE
chr6	108752513	rs9386749	chr6	108752100	108752642	Depression in response to interferon-based therapy in chronic hepatitis C	27723809	intergenic	LINC00222	rs9386749-?	intron_variant	NR	9e-06	GCST003824	FALSE
chr12	112261736	rs2285810	chr12	112261461	112262025	C-reactive protein levels or LDL-cholesterol levels (pleiotropy)	27286809	C12orf51	HECTD4	rs2285810-T	non_coding_transcript_exon_variant	NR	8e-09	GCST003679	FALSE
chr2	202015507	rs4675248	chr2	202015250	202016039	Educational attainment (years of education)	27225129	NR	RNU6-440P - FZD7	rs4675248-A	intergenic_variant	0.4013	4e-08	GCST003676	FALSE
chr7	100479650	rs2406253	chr7	100478978	100479807	Educational attainment (years of education)	27225129	NR	TSC22D4 - NYAP1	rs2406253-A	intergenic_variant	0.807	5e-08	GCST003676	FALSE
chr10	102120361	rs61874768	chr10	102120092	102120769	Educational attainment (years of education)	27225129	NR	LDB1	rs61874768-T	5_prime_UTR_variant	0.1828	4e-08	GCST003676	FALSE
chr18	37579161	rs9964724	chr18	37578825	37579345	Educational attainment (years of education)	27225129	NR	CELF4 - LOC107985118	rs9964724-T	regulatory_region_variant	0.6832	2e-14	GCST003676	FALSE
chr6	81753659	rs915125	chr6	81753081	81753679	Granulocyte percentage of myeloid white cells	27863252	FAM46A	FAM46A - LOC105377873	rs915125-T	regulatory_region_variant	0.2813	4e-26	GCST004608	FALSE
chr6	81753659	rs915125	chr6	81753081	81753679	Monocyte percentage of white cells	27863252	FAM46A	FAM46A - LOC105377873	rs915125-T	regulatory_region_variant	0.2811	2e-24	GCST004609	FALSE
chr6	81753659	rs915125	chr6	81753081	81753679	Neutrophil percentage of white cells	27863252	FAM46A	FAM46A - LOC105377873	rs915125-T	regulatory_region_variant	0.2812	3e-09	GCST004633	FALSE
chr6	109382480	rs2275652	chr6	109381918	109383051	Granulocyte percentage of myeloid white cells	27863252	CD164	CD164	rs2275652-C	5_prime_UTR_variant	0.2979	1e-11	GCST004608	FALSE
chr22	50525724	rs131805	chr22	50525487	50525993	Granulocyte percentage of myeloid white cells	27863252	SCO2	SCO2	rs131805-C	intron_variant	0.7835	7e-09	GCST004608	FALSE
chr3	4978778	rs12489120	chr3	4978157	4979524	Psoriasis vulgaris	26626624	BHLHE40	BHLHE40-AS1	rs12489120-C	intron_variant	NR	3e-07	GCST003268	FALSE
chr1	90730619	rs12042107	chr1	90730214	90730758	Educational attainment	27046643	Intergenic	BARHL2 - LOC105378853	rs12042107-?	intergenic_variant	NR	7e-09	GCST003496	FALSE
chr1	43453815	rs182798940	chr1	43453775	43454276	Alzheimer disease and age of onset	26830138	Intergenic	SZT2, HYI	rs182798940-T	5_prime_UTR_variant	NR	7e-07	GCST003427	FALSE
chr2	26471784	rs183562580	chr2	26471215	26471803	Alzheimer disease and age of onset	26830138	Intergenic	OTOF	rs183562580-A	intron_variant	NR	6e-07	GCST003427	FALSE
chr2	65382753	rs140661185	chr2	65382625	65383326	Alzheimer disease and age of onset	26830138	Intergenic	SPRED2	rs140661185-A	intron_variant	NR	1e-06	GCST003427	FALSE
chr3	61650482	rs7609954	chr3	61650183	61650684	Alzheimer disease and age of onset	26830138	PTPRG	PTPRG	rs7609954-T	intron_variant	NR	4e-08	GCST003427	FALSE
chr6	56843712	rs185968827	chr6	56843426	56843927	Alzheimer disease and age of onset	26830138	DST	DST	rs185968827-A	intron_variant	NR	2e-07	GCST003427	FALSE
chr16	22190681	rs145049847	chr16	22190206	22191726	Alzheimer disease and age of onset	26830138	Intergenic	SDR42E2 - TRL-TAG3-1	rs145049847-C	3_prime_UTR_variant	NR	8e-09	GCST003427	FALSE
chr14	52042383	rs1982963	chr14	52042290	52043107	Waist-to-hip ratio adjusted for body mass index	26785701	NID2	NID2	rs1982963-A	intron_variant	0.808	1e-14	GCST003338	FALSE
chr9	135376756	rs75824829	chr9	135376407	135376908	Parental extreme longevity (95 years and older)	27015805	NR	C9orf62 - SOCS5P2	rs75824829-?	intergenic_variant	NR	4e-08	GCST003395	FALSE
chr22	42615397	rs137115	chr22	42614640	42615571	Parental extreme longevity (95 years and older)	27015805	NR	RNU12 - CYB5R3	rs137115-?	non_coding_transcript_exon_variant	NR	8e-06	GCST003395	FALSE
chr7	29196448	rs187483667	chr7	29196014	29196515	Macrophage Migration Inhibitory Factor levels	27989323	NR	CHN2	rs187483667-C	intron_variant	NR	7e-06	GCST004423	FALSE
chr3	49094441	rs77440492	chr3	49093847	49094755	Macrophage inflammatory protein 1b levels	27989323	NR	QRICH1 - QARS	rs77440492-C	regulatory_region_variant	NR	7e-15	GCST004433	FALSE
chr1	153532963	rs34316494	chr1	153532576	153533077	Stem cell factor levels	27989323	NR	RN7SL44P - S100A6	rs34316494-TC	intergenic_variant	NA	9e-06	GCST004429	FALSE
chr12	99901313	rs150896237	chr12	99901034	99901901	Stem cell growth factor beta levels	27989323	NR	ANKS1B	rs150896237-C	intron_variant	NA	3e-06	GCST004428	FALSE
chr18	34639706	rs144916876	chr18	34639655	34640156	TRAIL levels	27989323	NR	DTNA	rs144916876-G	intron_variant	NA	1e-09	GCST004424	FALSE
chr19	50333427	rs10411345	chr19	50333359	50333881	Vascular endothelial growth factor levels	27989323	NR	KCNC3, LOC105372437	rs10411345-G	intron_variant	NA	9e-06	GCST004422	FALSE
chr22	36286661	rs13053731	chr22	36286016	36286916	Language performance in older adults (adjusted for episodic memory)	28577822	MYH9	MYH9	rs13053731-?	intron_variant	NR	5e-07	GCST004372	FALSE
chr10	67697886	rs77932157	chr10	67697586	67698110	Blood pressure traits (multi-trait analysis)	28498854	NR	CTNNA3 - AKR1B10P1	rs77932157-?	regulatory_region_variant	NR	3e-06	GCST004388	FALSE
chr11	116742944	rs12280753	chr11	116742707	116743208	Cardiovascular risk factors (age interaction)	20838585	CADM1, APOA5, BUD13	LOC101929011 - BUD13	rs12280753-T	regulatory_region_variant	NR	8e-06	GCST000789	FALSE
chr13	24053479	rs17429538	chr13	24053368	24053869	Peripheral arterial disease (traffic-related air pollution interaction)	27082954	NR	SPATA13	rs17429538-?	intron_variant	NR	6e-06	GCST004482	FALSE
chr7	36645539	rs7794780	chr7	36645023	36645596	Skin pigmentation	28300201	NR	AOAH	rs7794780-C	intron_variant	NR	2e-06	GCST004219	FALSE
chr11	18634724	rs10832962	chr11	18634131	18635066	Total cholesterol levels	28334899	SPTY2D1	SPTY2D1	rs10832962-T	non_coding_transcript_exon_variant	0.719	3e-13	GCST004235	FALSE
chr6	101391987	rs6930752	chr6	101391871	101392372	Blood osmolality (transformed sodium)	28360221	NR	LOC107984041 - GRIK2	rs6930752-A	regulatory_region_variant	0.64	9e-06	GCST004267	FALSE
chr1	37990219	rs4360494	chr1	37989871	37990430	Pulse pressure	28135244	SF3A3	SF3A3 - RNU6-510P	rs4360494-C	5_prime_UTR_variant	0.55	4e-16	GCST004278	FALSE
chr5	72248713	rs34684973	chr5	72248335	72248836	Pulse pressure	28135244	chr5mb71	MRPS27	rs34684973-?	intron_variant	0.617354	2e-06	GCST004278	FALSE
chr17	7834013	rs12945870	chr17	7833634	7834135	Hemoglobin concentration	27863252	DNAH2	LOC105371516	rs12945870-T	intergenic_variant	0.5676	2e-10	GCST004615	FALSE
chr19	40799233	rs184088518	chr19	40798559	40799277	Hemoglobin concentration	27863252	EGLN2	EGLN2, RAB4B-EGLN2	rs184088518-T	5_prime_UTR_variant	0.0237	4e-16	GCST004615	FALSE
chr1	101239021	rs41287280	chr1	101238682	101239183	Lymphocyte counts	27863252	S1PR1	S1PR1	rs41287280-G	missense_variant	0.0212	2e-19	GCST004627	FALSE
chr5	128083158	rs3812049	chr5	128082844	128083983	Lymphocyte counts	27863252	CTC-228N24.3	LINC01184 - SLC12A2	rs3812049-G	non_coding_transcript_exon_variant	0.741	1e-09	GCST004627	FALSE
chr5	128083158	rs3812049	chr5	128082844	128083983	Red cell distribution width	27863252	CTC-228N24.3	LINC01184 - SLC12A2	rs3812049-G	non_coding_transcript_exon_variant	0.7411	5e-274	GCST004621	FALSE
chr9	4763491	rs12005199	chr9	4763159	4763678	Lymphocyte percentage of white cells	27863252	intergenic	AK3 - ECM1P1	rs12005199-A	regulatory_region_variant	0.3078	2e-12	GCST004632	FALSE
chr9	4763491	rs12005199	chr9	4763159	4763678	Plateletcrit	27863252	intergenic	AK3 - ECM1P1	rs12005199-A	regulatory_region_variant	0.3081	4e-213	GCST004607	FALSE
chr9	4763491	rs12005199	chr9	4763159	4763678	Platelet count	27863252	intergenic	AK3 - ECM1P1	rs12005199-A	regulatory_region_variant	0.308	2e-163	GCST004603	FALSE
chr22	41381237	rs2234052	chr22	41381234	41382092	Lymphocyte percentage of white cells	27863252	TEF	LOC105373042, TEF	rs2234052-G	intron_variant	0.2241	2e-09	GCST004632	FALSE
chr13	28100660	rs117145034	chr13	28100063	28100936	Myeloid white cell count	27863252	FLT3	FLT3 - CHCHD2P8	rs117145034-A	regulatory_region_variant	0.0202	1e-10	GCST004626	FALSE
chr1	161185602	rs4575098	chr1	161185341	161185842	Monocyte percentage of white cells	27863252	ADAMTS4	PPOX - ADAMTS4	rs4575098-A	3_prime_UTR_variant	0.2356	6e-11	GCST004609	FALSE
chr14	52060469	rs754423	chr14	52060046	52060550	Craniofacial microsomia	26853712	NID2, GNG2, TCONS_00022504, TCONS_00022745, C14orf166	NID2	rs754423-C	intron_variant	0.47	1e-07	GCST004412	FALSE
chr16	3400907	rs1878931	chr16	3400873	3401400	Body mass index (adult)	28430825	NLRC3	ZSCAN32	rs1878931-G	intron_variant	0.39	6e-06	GCST004519	FALSE
chr13	39160239	rs183751764	chr13	39159928	39160439	Fibroblast growth factor basic levels	27989323	NR	LOC105370169 - NXT1P1	rs183751764-T	intron_variant	NA	2e-06	GCST004459	FALSE
chr18	73418832	rs75168112	chr18	73418525	73419026	Fibroblast growth factor basic levels	27989323	NR	LOC100505817 - LOC105372190	rs75168112-C	intergenic_variant	NA	3e-06	GCST004459	FALSE
chr11	108565591	rs74435620	chr11	108565535	108566069	Interleukin-1-receptor antagonist levels	27989323	NR	EXPH5	rs74435620-G	intron_variant	NA	5e-06	GCST004447	FALSE
chr12	102765873	rs190043735	chr12	102765494	102766209	Interleukin-1-receptor antagonist levels	27989323	NR	LOC105369944 - LINC00485	rs190043735-G	intergenic_variant	NA	3e-06	GCST004447	FALSE
chr18	73418912	rs2849346	chr18	73418525	73419026	Interleukin-4 levels	27989323	NR	LOC100505817 - LOC105372190	rs2849346-G	intergenic_variant	NA	3e-06	GCST004453	FALSE
chr12	230154	rs7132236	chr12	229815	230316	Interleukin-8 levels	27989323	NR	SLC6A13	rs7132236-G	intron_variant	NA	5e-06	GCST004445	FALSE
chr11	1503276	rs61867538	chr11	1502866	1503367	Interleukin-9 levels	27989323	NR	MOB2 - DUSP8	rs61867538-C	intergenic_variant	NA	4e-06	GCST004450	FALSE
chr10	63256414	rs7088799	chr10	63256277	63256778	Interleukin-10 levels	27989323	NR	JMJD1C	rs7088799-G	intron_variant	NA	3e-07	GCST004444	FALSE
chr6	43961248	rs9472168	chr6	43960861	43961362	Interleukin-13 levels	27989323	VEGFA	LINC01512 - LOC101929705	rs9472168-G	intergenic_variant	NA	1e-65	GCST004443	FALSE
chr6	27688341	rs145168562	chr6	27688003	27688516	Interleukin-17 levels	27989323	NR	TRI-AAT2-1 - LINC01012	rs145168562-G	regulatory_region_variant	NA	9e-06	GCST004442	FALSE
chr2	197273746	rs116220125	chr2	197273417	197273935	Interleukin-18 levels	27989323	NR	ANKRD44, ANKRD44-IT1	rs116220125-C	intron_variant	NA	4e-06	GCST004441	FALSE
chr1	150579566	rs16837903	chr1	150579409	150579946	Monocyte chemoattractant protein-1 levels	27989323	NR	MCL1	rs16837903-G	5_prime_UTR_variant	NA	4e-06	GCST004438	FALSE
chr11	119530107	rs10892381	chr11	119529948	119530449	Monocyte chemoattractant protein-3 levels	27989323	NR	USP2-AS1 - LOC107984398	rs10892381-C	intergenic_variant	NA	4e-07	GCST004437	FALSE
chr14	92603635	rs72697295	chr14	92603458	92604273	Post bronchodilator FEV1/FVC ratio	26634245	RIN3	RIN3	rs72697295-C	intron_variant	0.157	1e-07	GCST003264	FALSE
chr15	78778096	rs12907764	chr15	78777889	78778442	Post bronchodilator FEV1/FVC ratio	26634245	ADAMTS7	ADAMTS7	rs12907764-A	intron_variant	0.641	2e-06	GCST003264	FALSE
chr11	77322906	rs146103351	chr11	77322550	77323051	Post bronchodilator FEV1/FVC ratio	26634245	PAK1	PAK1	rs146103351-A	3_prime_UTR_variant	0.996	1e-06	GCST003264	FALSE
chr3	55091110	rs193058367	chr3	55090683	55091193	Post bronchodilator FEV1/FVC ratio	26634245	Intergenic	CACNA2D3 - LOC105377096	rs193058367-A	intergenic_variant	0.998	2e-06	GCST003264	FALSE
chr2	26982518	rs187943782	chr2	26982289	26982802	Post bronchodilator FEV1/FVC ratio	26634245	MAPRE3	MAPRE3	rs187943782-T	intron_variant	0.994	2e-06	GCST003264	FALSE
chr14	80663845	rs181902743	chr14	80663435	80663956	Post bronchodilator FEV1/FVC ratio	26634245	CEP128	CEP128	rs181902743-G	intron_variant	1	3e-06	GCST003264	FALSE
chr2	162753662	rs115038670	chr2	162753248	162753749	Post bronchodilator FEV1/FVC ratio	26634245	KCNH7	KCNH7	rs115038670-T	intron_variant	0.992	4e-06	GCST003264	FALSE
chr6	137641518	rs7769192	chr6	137641422	137641929	Multiple sclerosis	24076602	intergenic	BTF3L4P3 - LOC102723649	rs7769192-G	regulatory_region_variant	0.54	3e-09	GCST005531	FALSE
chr1	198861813	rs113116201	chr1	198861614	198862115	Multiple sclerosis	24076602	LOC100131234	MIR181A1HG	rs113116201-G	intron_variant	0.02	1e-06	GCST005531	FALSE
chr9	125375139	rs5015933	chr9	125374657	125375158	Body mass index	28892062	GAPVD1, MAPKAP1	GAPVD1 - LOC101929014	rs5015933-C	regulatory_region_variant	0.54	6e-10	GCST004904	FALSE
chr10	68075071	rs80117551	chr10	68075000	68075516	Body mass index	28892062	HERC4	HERC4	rs80117551-T	intron_variant	0.255	2e-08	GCST004904	FALSE
chr10	121138445	rs1907240	chr10	121138362	121138931	Body mass index	28892062	MIR5694, FGFR2	LOC105378522	rs1907240-A	intergenic_variant	0.698	3e-11	GCST004904	FALSE
chr2	199851396	rs796364	chr2	199850974	199851488	Schizophrenia	28991256	ERGIC3, FONG, TYW5	FTCDNL1 - LOC101927687	rs796364-C	regulatory_region_variant	NR	2e-16	GCST004946	FALSE
chr9	7173500	rs7022054	chr9	7173112	7173649	Schizophrenia	28991256	intergenic	KDM4C	rs7022054-G	intron_variant	NR	1e-07	GCST004946	FALSE
chr20	59678449	rs7273691	chr20	59678176	59678696	Schizophrenia	28991256	intergenic	PHACTR3	rs7273691-T	intron_variant	NR	8e-08	GCST004946	FALSE
chr2	156342049	rs115182184	chr2	156341401	156342129	Major depression and alcohol dependence	29071344	intergenic	NR4A2 - LOC107985954	rs115182184-G	5_prime_UTR_variant	NR	8e-06	GCST005022	FALSE
chr15	85756967	rs62025270	chr15	85756676	85757257	Idiopathic pulmonary fibrosis	29066090	AKAP13, KLHL25	LOC101929679	rs62025270-A	intergenic_variant	0.247	1e-09	GCST004986	FALSE
chr9	100099331	rs7024375	chr9	100098872	100099387	Chickenpox	28928442	NR	INVS	rs7024375-?	5_prime_UTR_variant	NR	4e-06	GCST004999	FALSE
chr6	29723242	rs1362126	chr6	29723074	29723631	Colorectal cancer	29228715	Intergenic	HCG4P11 - HLA-F	rs1362126-?	non_coding_transcript_exon_variant	NA	3e-07	GCST005149	FALSE
chr12	20445632	rs10841529	chr12	20445563	20446082	Coronary artery calcified atherosclerotic plaque (130 HU threshold) in type 2 diabetes	29221444	PDE3A	PDE3A	rs10841529-?	intron_variant	NR	2e-06	GCST005173	FALSE
chr8	18584539	rs141947670	chr8	18584366	18584867	Coronary artery calcified atherosclerotic plaque (90 or 130 HU threshold) in type 2 diabetes	29221444	PSD3	PSD3	rs141947670-?	intron_variant	NR	5e-06	GCST005175	FALSE
chr13	80049211	rs7981942	chr13	80048684	80049264	Fasting blood insulin (BMI interaction)	22581228	SPRY2	LOC101927216	rs7981942-A	intron_variant	0.7782	2e-06	GCST001526	FALSE
chr11	133922749	rs34845616	chr11	133922411	133922937	Hand grip strength	29313844	IGSF9B	IGSF9B	rs34845616-A	intron_variant	0.252	3e-08	GCST005235	FALSE
chr16	30875322	rs897984	chr16	30875100	30875601	Dementia with Lewy bodies	29263008	BCL7C, STX1B	MIR4519, BCL7C	rs897984-?	non_coding_transcript_exon_variant	0.6	1e-08	GCST005276	FALSE
chr5	107217677	rs2410978	chr5	107217511	107218300	Lobe attachment (rater-scored or self-reported)	29198719	NR	PSMC1P5 - EFNA5	rs2410978-?	intergenic_variant	NR	8e-07	GCST005192	FALSE
chr6	31493934	rs2395040	chr6	31493697	31494199	Lobe attachment (rater-scored or self-reported)	29198719	NR	LOC102725068	rs2395040-?	regulatory_region_variant	NR	9e-07	GCST005192	FALSE
chr6	56371028	rs6899968	chr6	56370545	56371342	Lobe attachment (rater-scored or self-reported)	29198719	NR	COL21A1	rs6899968-?	intron_variant	NR	2e-09	GCST005192	FALSE
chr18	35041267	rs530081	chr18	35041171	35041673	Lobe attachment (rater-scored or self-reported)	29198719	NR	MAPRE2	rs530081-?	intron_variant	NR	2e-06	GCST005192	FALSE
chr4	47278539	rs13127214	chr4	47278375	47279104	Major depressive disorder	29317602	GABRB1	GABRB1	rs13127214-C	intron_variant	NR	7e-06	GCST005231	FALSE
chr15	77821710	rs4886920	chr15	77821387	77821890	Neuroticism	29255261	intergenic	LINGO1 - CSPG4P13	rs4886920-A	regulatory_region_variant	0.29499	2e-08	GCST005232	FALSE
chr6	32128224	rs3130288	chr6	32128073	32128584	Sarcoidosis (Lofgren's syndrome)	26651848	CREBL1	ATF6B	rs3130288-A	5_prime_UTR_variant	0.345	4e-66	GCST005540	FALSE
chr6	32128224	rs3130288	chr6	32128073	32128584	Sarcoidosis (Lofgren's syndrome vs non-Lofgren's syndrome)	26651848	CREBL1	ATF6B	rs3130288-A	5_prime_UTR_variant	0.345	3e-33	GCST005541	FALSE
chr5	6745762	rs427394	chr5	6745548	6746049	Menopause (age at onset)	26414677	PAPD7	PAPD7	rs427394-G	intron_variant	0.41	4e-09	GCST005312	FALSE
chr10	52652733	rs1159798	chr10	52652332	52652834	Total body bone mineral density	29304378	NR	LOC105378305	rs1159798-A	intron_variant	0.2402	1e-09	GCST005348	FALSE
chr15	67254963	rs3743347	chr15	67254441	67255013	Total body bone mineral density	29304378	NR	AAGAB, IQCH	rs3743347-A	intron_variant	0.2351	2e-14	GCST005348	FALSE
chr5	123511928	rs11745493	chr5	123511730	123512313	Total body bone mineral density	29304378	CSNK1G3	HMGB3P17 - CSNK1G3	rs11745493-A	regulatory_region_variant	0.7475	1e-09	GCST005348	FALSE
chr6	26384865	rs2072806	chr6	26384850	26385513	Headache	29397368	BTN2A2	BTN2A2, BTN3A2	rs2072806-G	intron_variant	NR	5e-09	GCST005337	FALSE
chr1	96721618	rs3748784	chr1	96721217	96722033	Headache	29397368	PTBP2	PTBP2	rs3748784-G	regulatory_region_variant	NR	2e-08	GCST005337	FALSE
chr1	156193927	rs2241111	chr1	156193696	156194226	Paclitaxel disposition in epithelial ovarian cancer	29367611	SLC25A44	SLC25A44	rs2241111-?	regulatory_region_variant	NR	6e-06	GCST005352	FALSE
chr7	79037327	rs74388387	chr7	79037106	79037607	Moyamoya disease	29273593	NR	MAGI2	rs74388387-C	intron_variant	0.19	2e-22	GCST005575	FALSE
chr17	67718094	rs758468472	chr17	67717487	67718168	Tooth agenesis (maxillary second premolars)	29364747	NOL11	NOL11	rs758468472-G	splice_region_variant	0.0004	3e-08	GCST005392	FALSE
chr19	572671	rs201850688	chr19	572340	572841	Alzheimer's disease (late onset)	28714976	BSG	BSG	rs201850688-G	missense_variant	NR	9e-06	GCST005549	FALSE
chr1	959193	rs13303010	chr1	959124	959625	Pancreatic cancer	29422604	NOC2L	NOC2L	rs13303010-G	intron_variant	0.11	8e-14	GCST005434	FALSE
chr18	49629266	rs768116521	chr18	49628919	49629420	Apolipoprotein A1 levels	29084231	LIPG	LOC105372112	rs768116521-?	regulatory_region_variant	NR	4e-08	GCST005513	FALSE
chr18	49629266	rs768116521	chr18	49628919	49629420	Mean diameter of HDL particles	29084231	LIPG	LOC105372112	rs768116521-?	regulatory_region_variant	NR	3e-08	GCST005455	FALSE
chr18	49629266	rs768116521	chr18	49628919	49629420	Large HDL particle concentration	29084231	LIPG	LOC105372112	rs768116521-?	regulatory_region_variant	NR	2e-08	GCST005497	FALSE
chr18	49629266	rs768116521	chr18	49628919	49629420	Phospholipid levels in large HDL	29084231	LIPG	LOC105372112	rs768116521-?	regulatory_region_variant	NR	2e-08	GCST005499	FALSE
chr18	49629266	rs768116521	chr18	49628919	49629420	Medium HDL particle concentration	29084231	LIPG	LOC105372112	rs768116521-?	regulatory_region_variant	NR	4e-08	GCST005503	FALSE
chr18	49629266	rs768116521	chr18	49628919	49629420	Phospholipid levels in medium HDL	29084231	LIPG	LOC105372112	rs768116521-?	regulatory_region_variant	NR	2e-08	GCST005504	FALSE
chr2	118855868	rs188303909	chr2	118855581	118856102	Lumbar spine bone mineral density	26367794	EN1	EN1 - MARCO	rs188303909-T	regulatory_region_variant	0.02	1e-09	GCST005545	FALSE
chr4	87008040	rs340637	chr4	87007725	87008226	Basophil percentage of white cells	27863252	AFF1	AFF1	rs340637-T	intron_variant	0.7724	1e-24	GCST004631	FALSE
chr1	117605270	rs34754277	chr1	117605048	117605552	Immature fraction of reticulocytes	27863252	AL157902.3	LOC100996263	rs34754277-C	intron_variant	0.1676	6e-15	GCST004628	FALSE
chr11	65706327	rs10750766	chr11	65706152	65706653	Immature fraction of reticulocytes	27863252	intergenic	RN7SL309P - KAT5	rs10750766-A	regulatory_region_variant	0.7085	6e-20	GCST004628	FALSE
chr11	65706327	rs10750766	chr11	65706152	65706653	High light scatter reticulocyte count	27863252	intergenic	RN7SL309P - KAT5	rs10750766-A	regulatory_region_variant	0.7085	5e-15	GCST004611	FALSE
chr11	65706327	rs10750766	chr11	65706152	65706653	High light scatter reticulocyte percentage of red cells	27863252	intergenic	RN7SL309P - KAT5	rs10750766-A	regulatory_region_variant	0.7085	1e-13	GCST004612	FALSE
chr17	21253548	rs8067342	chr17	21253144	21253645	Immature fraction of reticulocytes	27863252	C17orf103	NATD1 - EIF1P5	rs8067342-T	regulatory_region_variant	0.3173	8e-18	GCST004628	FALSE
chr17	21253548	rs8067342	chr17	21253144	21253645	Red cell distribution width	27863252	C17orf103	NATD1 - EIF1P5	rs8067342-T	regulatory_region_variant	0.3173	8e-09	GCST004621	FALSE
chr4	113467664	rs2285703	chr4	113467563	113468069	P wave duration	28794112	CAMK2D	CAMK2D	rs2285703-G	intron_variant	0.26	4e-08	GCST004826	FALSE
chr14	39114277	rs2277458	chr14	39113960	39114588	Vitamin D levels	28757204	GEMIN2	GEMIN2, LOC105370459	rs2277458-G	5_prime_UTR_variant	0.786	6e-09	GCST004726	FALSE
chr18	11981209	rs2075824	chr18	11980718	11981509	Obsessive-compulsive disorder or autism spectrum disorder	28641744	IMPA2	LOC101927511 - IMPA2	rs2075824-T	splice_region_variant	NR	4e-06	GCST004703	FALSE
chr15	63985443	rs922182	chr15	63984883	63985588	Blood protein levels	28240269	DAPK2	DAPK2	rs922182-T	intron_variant	0.447183	3e-18	GCST004365	FALSE
chr5	96734501	rs149313	chr5	96734074	96734584	Blood protein levels	28240269	CAST	CAST	rs149313-T	intron_variant	0.470854	4e-33	GCST004365	FALSE
chr1	205061734	rs41264869	chr1	205061503	205062111	Blood protein levels	28240269	CNTN2, RBBP5, AL583832.1, TMEM81, RP11-536L3.4	CNTN2	rs41264869-T	non_coding_transcript_exon_variant	0.170512	4e-11	GCST004365	FALSE
chr20	24993133	rs6138458	chr20	24992472	24993142	Blood protein levels	28240269	CST7, APMAP, RP4-568C11.4, RNU6-1257P	APMAP - ACSS1	rs6138458-A	regulatory_region_variant	0.227182	8e-53	GCST004365	FALSE
chr2	54115818	rs2287641	chr2	54115209	54116261	Cannabis dependence symptom count	29112194	NR	ACYP2	54342955-A	intron_variant	NA	9e-07	GCST005128	FALSE
chr5	91280462	rs13355819	chr5	91279918	91281121	Colorectal cancer	29228715	Intergenic	LOC729040	rs13355819-?	non_coding_transcript_exon_variant	NA	5e-06	GCST005150	FALSE
chr6	151239600	rs6557122	chr6	151239585	151240779	Coronary artery disease	29212778	AKAP12	LOC102723831 - AKAP12	rs6557122-T	intergenic_variant	0.754	2e-06	GCST005194	FALSE
chr10	103933886	rs4918072	chr10	103933655	103934164	Coronary artery disease	29212778	intergenic	OBFC1 - LOC102724351	rs4918072-A	intergenic_variant	0.272	3e-09	GCST005194	FALSE
chr12	7068568	rs11838267	chr12	7068463	7068976	Coronary artery disease	29212778	C1S	C1S	rs11838267-T	intron_variant	0.868	1e-09	GCST005194	FALSE
chr6	134047815	rs965652	chr6	134047605	134048139	Coronary artery disease	29212778	SLC2A12	SLC2A12	rs965652-A	intron_variant	0.485	1e-07	GCST005194	FALSE
chr15	73983335	rs2507	chr15	73983103	73983604	Coronary artery disease	29212778	STOML1	STOML1	rs2507-A	3_prime_UTR_variant	0.7115	7e-07	GCST005196	FALSE
chr5	9545986	rs112941079	chr5	9545821	9546322	Coronary artery disease	29212778	SEMA5A, SNHG18, SNORD123	SEMA5A	rs112941079-A	5_prime_UTR_variant	0.8676	4e-13	GCST005195	FALSE
chr1	199274100	rs1325190	chr1	199274027	199274863	Rheumatoid arthritis	25014791	LOC100131866, NR5A2	LOC107985243 - RPL23AP16	rs1325190-?	intron_variant	0.83	2e-06	GCST005562	FALSE
chr6	82068832	rs12526513	chr6	82068491	82069236	Intraocular pressure	29617998	LINC01526, IBTK	LOC102724168, LOC107986617	rs12526513-T	regulatory_region_variant	0.4489	2e-13	GCST005580	FALSE
chr1	26546341	rs17162190	chr1	26545895	26546396	Mean corpuscular volume	27863252	RPS6KA1	RPS6KA1	rs17162190-A	intron_variant	0.1995	2e-10	GCST004602	FALSE
chr6	26104404	rs198851	chr6	26103505	26104442	Mean corpuscular volume	27863252	HIST1H1T, HIST1H4C	HIST1H4C - HIST1H1T	rs198851-G	regulatory_region_variant	0.8498	2e-229	GCST004602	FALSE
chr6	26104404	rs198851	chr6	26103505	26104442	Mean corpuscular hemoglobin	27863252	HIST1H1T, HIST1H4C	HIST1H4C - HIST1H1T	rs198851-G	regulatory_region_variant	0.8498	0	GCST004630	FALSE
chr6	26104404	rs198851	chr6	26103505	26104442	Red cell distribution width	27863252	HIST1H1T, HIST1H4C	HIST1H4C - HIST1H1T	rs198851-G	regulatory_region_variant	0.8497	3e-161	GCST004621	FALSE
chr6	26104404	rs198851	chr6	26103505	26104442	High light scatter reticulocyte percentage of red cells	27863252	HIST1H1T, HIST1H4C	HIST1H4C - HIST1H1T	rs198851-G	regulatory_region_variant	0.8499	1e-09	GCST004612	FALSE
chr1	28877395	rs157198	chr1	28877074	28877575	Mean platelet volume	27863252	RP1-212P9.3	LOC105376898	rs157198-C	regulatory_region_variant	0.074	5e-19	GCST004599	FALSE
chr5	72848178	rs34651	chr5	72847829	72848392	Mean platelet volume	27863252	TNPO1	TNPO1	rs34651-T	non_coding_transcript_exon_variant	0.9205	4e-16	GCST004599	FALSE
chr7	16661173	rs696279	chr7	16660603	16661427	Mean platelet volume	27863252	BZW2	BZW2	rs696279-A	intron_variant	0.5321	7e-10	GCST004599	FALSE
chr7	134299375	rs2075371	chr7	134298922	134299430	Mean platelet volume	27863252	SLC35B4	SLC35B4	rs2075371-G	3_prime_UTR_variant	0.4769	4e-20	GCST004599	FALSE
chr9	134056342	rs2157770	chr9	134055861	134056382	Mean platelet volume	27863252	BRD3, RP11-374P20.4	BRD3, LOC100130548	rs2157770-G	intron_variant	0.286	2e-28	GCST004599	FALSE
chr12	49277876	rs80012730	chr12	49277446	49277955	Mean platelet volume	27863252	RP11-161H23.5	TUBA1C - LOC101927267	rs80012730-C	intergenic_variant	0.0744	1e-46	GCST004599	FALSE
chr12	49277876	rs80012730	chr12	49277446	49277955	Platelet count	27863252	RP11-161H23.5	TUBA1C - LOC101927267	rs80012730-C	intergenic_variant	0.0745	4e-10	GCST004603	FALSE
chr13	46668723	rs143636430	chr13	46668389	46668896	Mean platelet volume	27863252	LRCH1	LRCH1	rs143636430-C	intron_variant	0.65	3e-13	GCST004599	FALSE
chr14	69129366	rs77327054	chr14	69129193	69129694	Mean platelet volume	27863252	DCAF5	DCAF5	rs77327054-G	intron_variant	0.0338	8e-42	GCST004599	FALSE
chr19	16086611	rs2303149	chr19	16086444	16086986	Mean platelet volume	27863252	TPM4	TPM4	rs2303149-G	intron_variant	0.4596	6e-10	GCST004599	FALSE
chr3	196179876	rs28429906	chr3	196179184	196180044	Mean corpuscular hemoglobin	27863252	intergenic	LINC00885 - LOC105374303	rs28429906-G	regulatory_region_variant	0.1959	5e-34	GCST004630	FALSE
chr2	212961427	rs10189498	chr2	212961378	212961879	Neutrophil percentage of granulocytes	27863252	AC079610.1	LOC102725082	rs10189498-A	intron_variant	0.2642	8e-42	GCST004623	FALSE
chr6	31493781	rs3094006	chr6	31493697	31494199	Plateletcrit	27863252	MICB	LOC102725068	rs3094006-C	intergenic_variant	0.726	1e-12	GCST004607	FALSE
chr9	4763368	rs409950	chr9	4763159	4763678	Plateletcrit	27863252	intergenic	AK3 - ECM1P1	rs409950-A	regulatory_region_variant	0.1815	4e-49	GCST004607	FALSE
chr9	4763368	rs409950	chr9	4763159	4763678	Platelet count	27863252	intergenic	AK3 - ECM1P1	rs409950-A	regulatory_region_variant	0.1814	5e-39	GCST004603	FALSE
chr19	16083694	rs17708984	chr19	16083293	16083794	Platelet count	27863252	TPM4	TPM4	rs17708984-A	intron_variant	0.2879	6e-16	GCST004603	FALSE
chr19	16083694	rs17708984	chr19	16083293	16083794	Platelet distribution width	27863252	TPM4	TPM4	rs17708984-A	intron_variant	0.2882	2e-14	GCST004616	FALSE
chr2	219253809	rs939574	chr2	219253675	219254178	Platelet distribution width	27863252	TUBA4B, TUBA4A	TUBA4A, TUBA4B	rs939574-C	intron_variant	0.9015	1e-35	GCST004616	FALSE
chr5	134527662	rs329121	chr5	134527419	134527920	Platelet distribution width	27863252	JADE2	JADE2, LOC107986451	rs329121-C	intron_variant	0.5797	6e-22	GCST004616	FALSE
chr9	35716069	rs2737273	chr9	35716049	35716598	Platelet distribution width	27863252	TLN1	TLN1	rs2737273-C	intron_variant	0.6878	3e-10	GCST004616	FALSE
chr15	56887102	rs2278613	chr15	56886870	56887650	Platelet distribution width	27863252	ZNF280D	LOC145783, LOC105370833	rs2278613-G	non_coding_transcript_exon_variant	0.207	2e-10	GCST004616	FALSE
chr12	131949846	rs57565032	chr12	131949492	131950255	Red cell distribution width	27863252	EP400	PUS1 - EP400	rs57565032-T	TF_binding_site_variant	0.0272	4e-13	GCST004621	FALSE
chr19	32581179	rs10405535	chr19	32580847	32581355	Red cell distribution width	27863252	PDCD5	PDCD5	rs10405535-G	5_prime_UTR_variant	0.6856	3e-10	GCST004621	FALSE
chr5	179699089	rs1134924	chr5	179698388	179699179	White blood cell count	27863252	CANX	CANX	rs1134924-T	missense_variant	0.5056	2e-10	GCST004610	FALSE
chr12	8698522	rs78241246	chr12	8698317	8698831	High light scatter reticulocyte count	27863252	RIMKLB	RIMKLB	rs78241246-T	intron_variant	0.2778	4e-15	GCST004611	FALSE
chr12	8698552	rs112056543	chr12	8698317	8698831	High light scatter reticulocyte percentage of red cells	27863252	RIMKLB	RIMKLB	rs112056543-A	intron_variant	0.2786	5e-15	GCST004612	FALSE
chr14	96363661	rs35946663	chr14	96363155	96363769	Conotruncal heart defects (inherited effects)	28468790	ATG2B, GSKIP	GSKIP	rs35946663-?	5_prime_UTR_variant	NR	5e-06	GCST004720	FALSE
chr5	115544896	rs13177180	chr5	115544536	115545224	Conotruncal heart defects (inherited effects)	28468790	FEM1C	FEM1C	rs13177180-?	regulatory_region_variant	NR	2e-06	GCST004720	FALSE
chr11	12186560	rs7933455	chr11	12186531	12187032	Cold sores	28928442	NR	MICAL2, LOC107984312	rs7933455-?	intron_variant	NR	6e-06	GCST005000	FALSE
chr6	31660620	rs148844907	chr6	31660480	31661108	Tuberculosis	28928442	C6orf47	C6orf47, BAG6	rs148844907-A	5_prime_UTR_variant	0.01	2e-12	GCST005006	FALSE
chr6	31739749	rs28381344	chr6	31739628	31740188	Strep throat	28928442	NR	LOC105375020	rs28381344-?	5_prime_UTR_variant	NR	1e-06	GCST005007	FALSE
chr6	28944622	rs140736187	chr6	28944321	28944825	Tonsillectomy	28928442	NR	TRM-CAT3-1	rs140736187-?	regulatory_region_variant	NR	2e-07	GCST005014	FALSE
chr1	7961680	rs17523802	chr1	7961290	7961798	Tonsillectomy	28928442	NR	PARK7	rs17523802-?	5_prime_UTR_variant	NR	9e-07	GCST005014	FALSE
chr9	35833451	rs10738948	chr9	35833281	35834077	Blood protein levels	29875488	TMEM8B	TMEM8B	rs10738948-C	intron_variant	0.608	2e-19	GCST005806	FALSE
chr12	7068900	rs10849546	chr12	7068463	7068976	Blood protein levels	29875488	C1S	C1S	rs10849546-A	intron_variant	0.132	3e-18	GCST005806	FALSE
chr12	6700730	rs11064321	chr12	6700566	6701134	Blood protein levels	29875488	PIANP	PIANP	rs11064321-C	5_prime_UTR_variant	0.397	8e-15	GCST005806	FALSE
chr3	2098694	rs13071423	chr3	2098389	2099033	Blood protein levels	29875488	NR	RN7SKP144 - CNTN4	rs13071423-A	regulatory_region_variant	0.198	5e-16	GCST005806	FALSE
chr2	3607094	rs13386282	chr2	3606735	3607236	Blood protein levels	29875488	NR	COLEC11	rs13386282-T	intron_variant	0.194	7e-13	GCST005806	FALSE
chr1	193105381	rs148212596	chr1	193104869	193105752	Blood protein levels	29875488	GLRX2	GLRX2	rs148212596-G	start_lost	0.02	4e-41	GCST005806	FALSE
chr14	52042345	rs17831525	chr14	52042290	52043107	Blood protein levels	29875488	NR	NID2	rs17831525-A	missense_variant	0.032	6e-28	GCST005806	FALSE
chr20	24992935	rs185515630	chr20	24992472	24993142	Blood protein levels	29875488	NR	APMAP	rs185515630-C	5_prime_UTR_variant	0.011	9e-62	GCST005806	FALSE
chr3	158732213	rs190970900	chr3	158731840	158732842	Blood protein levels	29875488	NR	RARRES1	rs190970900-C	missense_variant	0.008	3e-18	GCST005806	FALSE
chr1	205043070	rs2071533	chr1	205042876	205043407	Blood protein levels	29875488	CNTN2	NFASC - CNTN2	rs2071533-G	intron_variant	0.865	7e-108	GCST005806	FALSE
chr14	105772664	rs2259243	chr14	105772623	105773124	Blood protein levels	29875488	NR	IGH	rs2259243-C	intergenic_variant	0.286	7e-119	GCST005806	FALSE
chr3	9933702	rs2270894	chr3	9933503	9934058	Blood protein levels	29875488	NR	IL17RC - CRELD1	rs2270894-G	regulatory_region_variant	0.23	2e-186	GCST005806	FALSE
chr11	33736224	rs2273121	chr11	33736173	33736688	Blood protein levels	29875488	CD59	CD59	rs2273121-A	intron_variant	0.252	5e-41	GCST005806	FALSE
chr1	183186170	rs2276543	chr1	183185865	183186366	Blood protein levels	29875488	LAMC2	LAMC2	rs2276543-A	TF_binding_site_variant	0.279	4e-133	GCST005806	FALSE
chr1	43975097	rs2286241	chr1	43974318	43975209	Blood protein levels	29875488	B4GALT2	ATP6V0B	rs2286241-C	synonymous_variant	0.056	3e-38	GCST005806	FALSE
chr3	113913037	rs2712341	chr3	113912876	113913383	Blood protein levels	29875488	NR	GRAMD1C	rs2712341-C	intron_variant	0.372	3e-42	GCST005806	FALSE
chr8	33473169	rs2732317	chr8	33472903	33473425	Blood protein levels	29875488	FUT10	FUT10	rs2732317-C	5_prime_UTR_variant	0.612	3e-77	GCST005806	FALSE
chr14	74493666	rs3047739	chr14	74493213	74494020	Blood protein levels	29875488	NR	NPC2 - ISCA2	rs3047739-T	intron_variant	0.595	6e-20	GCST005806	FALSE
chr1	56938892	rs3216676	chr1	56938544	56939062	Blood protein levels	29875488	C8B	C8B	rs3216676-GA	intron_variant	0.323	6e-81	GCST005806	FALSE
chr14	35046401	rs4007475	chr14	35045905	35046557	Blood protein levels	29875488	FAM177A1	FAM177A1	rs4007475-T	5_prime_UTR_variant	0.851	1e-144	GCST005806	FALSE
chr6	31356979	rs41552714	chr6	31356950	31357451	Blood protein levels	29875488	HLA-B	HLA-B	rs41552714-A	missense_variant	0.039	1e-240	GCST005806	FALSE
chr4	152779978	rs4619875	chr4	152779446	152780135	Blood protein levels	29875488	ARFIP1	ARFIP1	rs4619875-T	5_prime_UTR_variant	0.404	7e-22	GCST005806	FALSE
chr1	56932065	rs612563	chr1	56931584	56932227	Blood protein levels	29875488	C8B	C8B	rs612563-C	intron_variant	0.324	6e-14	GCST005806	FALSE
chr20	33262842	rs6141378	chr20	33262564	33263065	Blood protein levels	29875488	NR	LOC105372593 - RPL12P3	rs6141378-A	regulatory_region_variant	0.258	1e-12	GCST005806	FALSE
chr20	62357369	rs62199218	chr20	62356966	62357467	Blood protein levels	29875488	LAMA5	LAMA5	rs62199218-A	intron_variant	0.039	1e-31	GCST005806	FALSE
chr3	53843122	rs6445607	chr3	53842680	53843295	Blood protein levels	29875488	NR	CHDH	rs6445607-T	intron_variant	0.615	7e-58	GCST005806	FALSE
chr3	43106160	rs729654	chr3	43105753	43106444	Blood protein levels	29875488	POMGNT2	POMGNT2 - LOC105377051	rs729654-T	regulatory_region_variant	0.473	9e-27	GCST005806	FALSE
chr20	24995199	rs8125909	chr20	24994757	24995327	Blood protein levels	29875488	APMAP	APMAP - ACSS1	rs8125909-C	regulatory_region_variant	0.132	3e-13	GCST005806	FALSE
chr2	224038180	rs861442	chr2	224038140	224038641	Blood protein levels	29875488	SERPINE2	SERPINE2	rs861442-G	intron_variant	0.641	3e-12	GCST005806	FALSE
chr17	50547162	rs9890200	chr17	50546825	50547399	Blood protein levels	29875488	SPATA20	SPATA20	rs9890200-C	5_prime_UTR_variant	0.376	9e-24	GCST005806	FALSE
chr4	8556539	rs13116227	chr4	8556245	8556758	Systemic lupus erythematosus	29494758	GPR78	TRMT44 - GPR78	rs13116227-T	intergenic_variant	0.09561	3e-11	GCST005754	FALSE
chr8	128178298	rs12156002	chr8	128178152	128178780	Systemic lupus erythematosus	28714469	PVT1, BC009730	MIR1208 - RN7SKP226	rs12156002-A	regulatory_region_variant	0.779	3e-07	GCST005752	FALSE
chr11	207462	rs11245998	chr11	207241	207937	Mean corpuscular hemoglobin concentration	29403010	BET1L, RIC8A	BET1L - RIC8A	rs11245998-?	regulatory_region_variant	NR	3e-12	GCST005992	FALSE
chr3	169769649	rs12637184	chr3	169769396	169769897	Platelet count	29403010	ACTRT3	ACTRT3	rs12637184-?	5_prime_UTR_variant	NR	3e-08	GCST005991	FALSE
chr4	48780232	rs58185614	chr4	48780004	48780687	Platelet count	29403010	FRYL	FRYL	rs58185614-?	5_prime_UTR_variant	NR	9e-16	GCST005991	FALSE
chr14	24242592	rs28372734	chr14	24242126	24242987	Platelet count	29403010	TINF2	TINF2	rs28372734-?	5_prime_UTR_variant	NR	6e-15	GCST005991	FALSE
chr11	119206293	rs7108857	chr11	119205638	119206528	Platelet count	29403010	CBL	CBL	rs7108857-?	5_prime_UTR_variant	NR	4e-34	GCST005991	FALSE
chr14	102319464	rs72635188	chr14	102319409	102319954	Platelet count	29403010	NR	ZNF839	rs72635188-?	5_prime_UTR_variant	NR	1e-11	GCST005991	FALSE
chr2	136136294	rs16832995	chr2	136135664	136136565	Non-albumin protein levels	29403010	CXCR4, THSD7B	CXCR4 - HNRNPKP2	rs16832995-?	regulatory_region_variant	NR	1e-11	GCST005990	FALSE
chr2	136136294	rs16832995	chr2	136135664	136136565	Albumin-globulin ratio	29403010	CXCR4, THSD7B	CXCR4 - HNRNPKP2	rs16832995-?	regulatory_region_variant	NR	2e-11	GCST005987	FALSE
chr11	72822491	rs11235604	chr11	72821839	72822607	Non-albumin protein levels	29403010	ATG16L2	ATG16L2	rs11235604-?	missense_variant	NR	1e-21	GCST005990	FALSE
chr1	155227477	rs2974929	chr1	155227311	155227997	Blood urea nitrogen levels	29403010	GBAP1	GBAP1	rs2974929-?	regulatory_region_variant	NR	4e-21	GCST005986	FALSE
chr1	155227811	rs2990246	chr1	155227311	155227997	Creatinine levels	29403010	GBAP1	GBAP1 - MTX1P1	rs2990246-?	intergenic_variant	NR	1e-12	GCST005985	FALSE
chr1	155227811	rs2990246	chr1	155227311	155227997	Glomerular filtration rate	29403010	GBAP1	GBAP1 - MTX1P1	rs2990246-?	intergenic_variant	NR	8e-11	GCST005984	FALSE
chr12	109822897	rs7971845	chr12	109822802	109823351	Creatinine levels	29403010	TRPV4	TRPV4	rs7971845-?	intron_variant	NR	3e-09	GCST005985	FALSE
chr15	75903599	rs7177266	chr15	75903561	75904240	Creatinine levels	29403010	FBXO22	UBE2Q2 - FBXO22	rs7177266-?	regulatory_region_variant	NR	1e-11	GCST005985	FALSE
chrX	153610129	rs5987107	chrX	153609776	153610277	Creatinine levels	29403010	LOC105373383, DUSP9	LOC105373384 - DUSP9	rs5987107-?	intron_variant	NR	1e-10	GCST005985	FALSE
chrX	153610129	rs5987107	chrX	153609776	153610277	Glomerular filtration rate	29403010	LOC105373383, DUSP9	LOC105373384 - DUSP9	rs5987107-?	intron_variant	NR	1e-11	GCST005984	FALSE
chr13	110412179	rs1536622	chr13	110412170	110412675	Glomerular filtration rate	29403010	COL4A2	COL4A2	rs1536622-?	intron_variant	NR	1e-08	GCST005984	FALSE
chr11	65721085	rs12576766	chr11	65720598	65721127	Serum uric acid levels	29403010	NR	RNASEH2C - KRT8P26	rs12576766-?	intergenic_variant	NR	4e-22	GCST005983	FALSE
chr14	93332875	rs2273640	chr14	93332396	93333440	Sodium levels	29403010	BTBD7	BTBD7	rs2273640-?	synonymous_variant	NR	8e-14	GCST006032	FALSE
chr5	39424526	rs1818782	chr5	39424138	39425571	Aspartate aminotransferase levels	29403010	DAB2	DAB2	rs1818782-?	intron_variant	NR	7e-09	GCST005999	FALSE
chr19	48747415	rs28400013	chr19	48746726	48747551	Serum alkaline phosphatase levels	29403010	IZUMO1;FUT1	IZUMO1	rs28400013-?	intergenic_variant	NR	3e-76	GCST006016	FALSE
chr10	19931917	rs927826	chr10	19931514	19932015	Prothrombin time	29403010	PLXDC2	PLXDC2	rs927826-?	intron_variant	NR	4e-19	GCST006017	FALSE
chr2	127107524	rs13032148	chr2	127106797	127107706	Creatine kinase levels	29403010	BIN1	LOC105373605	rs13032148-?	regulatory_region_variant	NR	1e-09	GCST006014	FALSE
chr7	17940170	rs3800963	chr7	17939834	17941034	Creatine kinase levels	29403010	SNX13	SNX13	rs3800963-?	intron_variant	NR	2e-09	GCST006014	FALSE

## Sheet: Granule.da
snp_chr	snp_pos	snp	peak_chr	peak_start	peak_end	disease.trait	pubmedid	reported.gene.s.	mapped_gene	strongest.snp.risk.allele	context	risk.allele.frequency	p.value	study.accession	Multiple
chr4	80243569	rs1458038	chr4	80243452	80243952	Blood pressure	21909110	FGF5	PRDM8 - FGF5	rs1458038-T	intergenic_variant	0.3	3e-14	GCST001236	TRUE
chr4	80243569	rs1458038	chr4	80243452	80243952	Diastolic blood pressure	21909115	FGF5	PRDM8 - FGF5	rs1458038-T	intergenic_variant	0.29	9e-25	GCST001228	TRUE
chr4	80243569	rs1458038	chr4	80243452	80243952	Systolic blood pressure	21909115	FGF5	PRDM8 - FGF5	rs1458038-T	intergenic_variant	0.29	2e-23	GCST001227	TRUE
chr4	80243569	rs1458038	chr4	80243452	80243952	Systolic blood pressure	26390057	FGF5	PRDM8 - FGF5	rs1458038-T	intergenic_variant	0.2828	5e-08	GCST003272	TRUE
chr4	80243569	rs1458038	chr4	80243452	80243952	Diastolic blood pressure	26390057	FGF5	PRDM8 - FGF5	rs1458038-T	intergenic_variant	0.3362	2e-14	GCST003273	TRUE
chr4	80243569	rs1458038	chr4	80243452	80243952	Systolic blood pressure	28871152	FGF5	PRDM8 - FGF5	rs1458038-T	intergenic_variant	0.24	2e-07	GCST004888	TRUE
chr4	80243569	rs1458038	chr4	80243452	80243952	Diastolic blood pressure	28871152	FGF5	PRDM8 - FGF5	rs1458038-T	intergenic_variant	0.24	4e-07	GCST004890	TRUE
chr4	80243569	rs1458038	chr4	80243452	80243952	Diastolic blood pressure	28739976	FGF5	PRDM8 - FGF5	rs1458038-T	intergenic_variant	0.302	8e-17	GCST004777	TRUE
chr4	80243569	rs1458038	chr4	80243452	80243952	Systolic blood pressure	28739976	FGF5	PRDM8 - FGF5	rs1458038-T	intergenic_variant	0.302	1e-16	GCST004776	TRUE
chr4	80243569	rs1458038	chr4	80243452	80243952	Pulse pressure	28739976	FGF5	PRDM8 - FGF5	rs1458038-T	intergenic_variant	0.302	1e-06	GCST004775	TRUE
chr2	60937196	rs13017599	chr2	60936770	60937270	Psoriatic arthritis	22170493	REL	NONOP2	rs13017599-?	non_coding_transcript_exon_variant	NR	1e-08	GCST001355	TRUE
chr2	60937196	rs13017599	chr2	60936770	60937270	Rheumatoid arthritis	19503088	REL	NONOP2	rs13017599-A	non_coding_transcript_exon_variant	0.34	2e-12	GCST000420	TRUE
chr2	60937196	rs13017599	chr2	60936770	60937270	Psoriatic arthritis	26626624	REL, FLJ16341	NONOP2	rs13017599-G	non_coding_transcript_exon_variant	NR	6e-07	GCST003270	TRUE
chr8	54524964	rs9298506	chr8	54524963	54525463	Intracranial aneurysm	18997786	SOX17	RP1	rs9298506-A	intron_variant	0.81	2e-09	GCST000262	TRUE
chr8	54524964	rs9298506	chr8	54524963	54525463	Intracranial aneurysm	20364137	SOX17	RP1	rs9298506-A	intron_variant	0.81	1e-12	GCST000646	TRUE
chr6	34227234	rs1776897	chr6	34226802	34227302	Height	19343178	HMGA1, C6orf106	CYCSP55 - HMGA1	rs1776897-?	regulatory_region_variant	0.49	8e-11	GCST000372	TRUE
chr6	34227234	rs1776897	chr6	34226802	34227302	Waist circumference adjusted for body mass index	25673412	HMGA1	CYCSP55 - HMGA1	rs1776897-T	regulatory_region_variant	0.9193	2e-16	GCST004063	TRUE
chr6	34227234	rs1776897	chr6	34226802	34227302	Height	20397748	HMGA1	CYCSP55 - HMGA1	rs1776897-T	regulatory_region_variant	0.49	7e-06	GCST000644	TRUE
chr6	34227234	rs1776897	chr6	34226802	34227302	Height	25429064	HMGA1	CYCSP55 - HMGA1	rs1776897-T	regulatory_region_variant	0.88	2e-29	GCST002702	TRUE
chr6	34227234	rs1776897	chr6	34226802	34227302	Height	18391951	LBH, HMGA1	CYCSP55 - HMGA1	rs1776897-C	regulatory_region_variant	0.07	1e-08	GCST000175	TRUE
chr6	34227234	rs1776897	chr6	34226802	34227302	Waist-to-hip ratio adjusted for body mass index	25673412	HMGA1	CYCSP55 - HMGA1	rs1776897-G	regulatory_region_variant	0.0812	7e-09	GCST002782	TRUE
chr6	34227234	rs1776897	chr6	34226802	34227302	Waist circumference adjusted for BMI (joint analysis main effects and smoking interaction)	28443625	HMGA1	CYCSP55 - HMGA1	rs1776897-T	regulatory_region_variant	0.8414	2e-16	GCST004501	TRUE
chr6	34227234	rs1776897	chr6	34226802	34227302	Waist circumference adjusted for BMI in non-smokers	28443625	HMGA1	CYCSP55 - HMGA1	rs1776897-T	regulatory_region_variant	0.8414	6e-12	GCST004504	TRUE
chr6	34227234	rs1776897	chr6	34226802	34227302	Waist circumference adjusted for BMI (adjusted for smoking behaviour)	28443625	HMGA1	CYCSP55 - HMGA1	rs1776897-T	regulatory_region_variant	0.8414	6e-15	GCST004500	TRUE
chr10	112520943	rs12241008	chr10	112520775	112521275	Colorectal cancer	29471430	NR	VTI1A	rs12241008-C	intron_variant	NR	3e-12	GCST005591	TRUE
chr10	112520943	rs12241008	chr10	112520775	112521275	Colorectal cancer	25105248	VTI1A	VTI1A	rs12241008-C	intron_variant	0.09	1e-09	GCST002561	TRUE
chr4	89757390	rs2736990	chr4	89757302	89757802	Parkinson's disease	19915575	SNCA	SNCA	rs2736990-C	intron_variant	0.51	2e-16	GCST000528	TRUE
chr4	89757390	rs2736990	chr4	89757302	89757802	Parkinson's disease	20070850	SNCA	SNCA	rs2736990-?	intron_variant	NR	7e-08	GCST000567	TRUE
chr4	89704960	rs356182	chr4	89704561	89705061	Parkinson's disease	25064009	SNCA	LOC105377329	rs356182-G	intron_variant	0.367	4e-73	GCST002544	TRUE
chr4	89704960	rs356182	chr4	89704561	89705061	Parkinson's disease	28892059	SNCA	LOC105377329	rs356182-G	intron_variant	0.349	5e-123	GCST004902	TRUE
chr4	89704960	rs356182	chr4	89704561	89705061	Parkinson's disease	27182965	GPRIN3, SNCA	LOC105377329	rs356182-?	intron_variant	NR	1e-56	GCST003984	TRUE
chr18	37784134	rs12961969	chr18	37783666	37784166	Neuroticism	27089181	CELF4	LOC105372072 - LOC107987257	rs12961969-A	intergenic_variant	0.2	2e-08	GCST003770	TRUE
chr18	37784134	rs12961969	chr18	37783666	37784166	Neuroticism	29255261	NR	LOC105372072 - LOC107987257	rs12961969-C	intergenic_variant	0.80839	9e-07	GCST005232	TRUE
chr3	186413811	rs9853115	chr3	186413471	186413971	Intraocular pressure	29235454	DGKG, LINC02052	DGKG - LOC107986164	rs9853115-?	regulatory_region_variant	NR	3e-15	GCST005170	TRUE
chr3	186413811	rs9853115	chr3	186413471	186413971	Intraocular pressure	29617998	DGKG, LINC02052	DGKG - LOC107986164	rs9853115-T	regulatory_region_variant	0.5008	2e-28	GCST005580	TRUE
chr15	63623587	rs11630290	chr15	63623497	63623997	Iris characteristics	21835309	HERC1	HERC1	rs11630290-C	intron_variant	NA	1e-06	GCST001199	FALSE
chr11	47272248	rs10501320	chr11	47271926	47272426	Proinsulin levels	21873549	MADD	MADD	rs10501320-G	5_prime_UTR_variant	0.72	1e-88	GCST001212	FALSE
chr10	18439030	rs12258967	chr10	18438317	18439099	Blood pressure	21909110	CACNB2	CACNB2	rs12258967-G	intron_variant	0.36	2e-16	GCST001236	FALSE
chr8	17348068	rs4921542	chr8	17347635	17348135	Creutzfeldt-Jakob disease (variant)	22137330	MTMR7	LOC102724838, MTMR7	rs4921542-?	intron_variant	NR	2e-08	GCST001334	FALSE
chr2	177044867	rs1529093	chr2	177044539	177045039	Non-alcoholic fatty liver disease histology (other)	20708005	intergenic	LOC107985965 - LOC105373760	rs1529093-A	intron_variant	0.41	2e-06	GCST000765	FALSE
chr13	78976799	rs7319358	chr13	78976634	78977134	Ulcerative colitis	20848476	intergenic	LOC105370273	rs7319358-A	intergenic_variant	NR	3e-06	GCST000853	FALSE
chr6	51801833	rs10498792	chr6	51801351	51801851	Prostate cancer	17903305	PKHD1	PKHD1	rs10498792-?	intron_variant	NR	3e-06	GCST000095	FALSE
chr6	88403098	rs10485165	chr6	88402770	88403270	Select biomarker traits	17903293	intergenic	LOC105377885	rs10485165-?	intron_variant	NR	1e-06	GCST000083	FALSE
chr12	20368720	rs10841496	chr12	20367984	20368722	Male infertility	19478329	PDE3A	LOC105369688 - PDE3A	rs10841496-?	intron_variant	0.58	5e-07	GCST000412	FALSE
chr7	87231997	rs6942407	chr7	87231674	87232174	Food allergy	25710614	LOC100289677, TP53TG1	TMEM243 - TP53TG1	rs6942407-?	regulatory_region_variant	NR	8e-06	GCST002790	FALSE
chr9	18362867	rs10511652	chr9	18362789	18363289	Myopia	27182965	SH3GL2, ADAMTSL1	LOC107986990, ADAMTSL1	rs10511652-?	intron_variant	NR	2e-14	GCST003997	FALSE
chr14	79474040	rs7144011	chr14	79473657	79474157	Waist circumference	25673412	NRXN3	NRXN3	rs7144011-T	intron_variant	0.2191	2e-07	GCST004065	FALSE
chr14	79474040	rs7144011	chr14	79473657	79474157	Hip circumference	25673412	NRXN3	NRXN3	rs7144011-T	intron_variant	0.219	9e-13	GCST004066	FALSE
chr2	41954539	rs6740960	chr2	41954150	41954650	Nonsyndromic cleft lip with or without cleft palate	28087736	C2orf91, PKDCC	C2orf91	rs6740960-T	intergenic_variant	NA	2e-10	GCST004088	FALSE
chr2	41954539	rs6740960	chr2	41954150	41954650	Chin dimples	27182965	C2orf91, PKDCC	C2orf91	rs6740960-?	intergenic_variant	NR	4e-13	GCST003989	FALSE
chr14	90698719	rs1742101	chr14	90698400	90698900	Response to platinum-based neoadjuvant chemotherapy in cervical cancer	28120872	CALM1, TTC7B, NRDE2, PSMC1, RPS18P2, RPS6KA5, RNU7- 30P, C14orf159, SNORA11B	TTC7B, LOC105370622	rs1742101-G	non_coding_transcript_exon_variant	0.5	7e-06	GCST004097	FALSE
chr6	52528549	rs55828716	chr6	52528392	52528892	Intraocular pressure	29617998	TRAM2	TRAM2	rs55828716-C	intron_variant	0.7152	2e-09	GCST005580	FALSE
chr7	32250953	rs17161076	chr7	32250711	32251211	Body mass index	26426971	LOC100130673, LSM5, AVL9, DPY19L1P1, ZNRF2P1, MIR550A2, MIR550B2	PDE1C	rs17161076-A	intron_variant	0.780158	3e-08	GCST005951	FALSE
chr3	3799184	rs9827335	chr3	3799174	3799674	Rubella	28928442	NR	LOC100130207	rs9827335-?	intron_variant	NR	4e-07	GCST005020	FALSE
chr18	31646245	rs1667284	chr18	31645772	31646272	Problematic alcohol use in trauma-exposed individuals	29082582	B4GALT6	B4GALT6	rs1667284-A	intron_variant	0.14	4e-06	GCST005236	FALSE
chr20	5970805	rs76498344	chr20	5970333	5970833	Menopause (age at onset)	29773799	MCM8	MCM8	rs76498344-C	intron_variant	0.23	7e-11	GCST005863	FALSE
chr3	43056273	rs3732858	chr3	43055728	43056529	Height	29782485	NR	FAM198A	rs3732858-A	missense_variant	0.176144	7e-07	GCST005908	FALSE
chr10	59708831	rs1171616	chr10	59708694	59709194	Serum metabolite concentrations in chronic kidney disease	29545352	SLC16A9	SLC16A9	rs1171616-T	intron_variant	NR	3e-15	GCST005648	FALSE
chr10	59708831	rs1171616	chr10	59708694	59709194	Acylcarnitine levels	26068415	SLC16A9	SLC16A9	rs1171616-T	intron_variant	0.7835	6e-10	GCST002961	FALSE
chr6	82068785	rs9361886	chr6	82068704	82069204	Central corneal thickness	29760442	IBTK	LOC102724168, LOC107986617	rs9361886-T	regulatory_region_variant	0.56	8e-08	GCST005667	FALSE
chrX	111759999	rs201820102	chrX	111759636	111760136	Rosacea symptom severity	29771307	ALG13	ALG13	rs201820102-C	stop_lost	NR	2e-06	GCST005790	FALSE
chr8	19990569	rs17410962	chr8	19990184	19990684	Triglycerides	23726366	LPL	LPL - LOC105379311	rs17410962-G	intergenic_variant	0.112	7e-09	GCST002044	FALSE
chr8	19990569	rs17410962	chr8	19990184	19990684	Triglyceride levels	29615537	LPL	LPL - LOC105379311	rs17410962-A	intergenic_variant	0.1366	5e-28	GCST005780	FALSE
chr8	19990569	rs17410962	chr8	19990184	19990684	High density lipoprotein cholesterol levels	29615537	LPL	LPL - LOC105379311	rs17410962-A	intergenic_variant	0.1366	8e-32	GCST005776	FALSE
chr6	29966386	rs6935053	chr6	29965995	29966495	Ulcerative colitis	23511034	HCG9	HLA-W - MICD	rs6935053-?	intron_variant	NR	2e-06	GCST001938	FALSE
chr10	12389368	rs4451621	chr10	12389311	12389811	Educational attainment	25201988	intergenic	CAMK1D	rs4451621-T	intron_variant	0.536	1e-06	GCST002598	FALSE
chr11	19572259	rs11025185	chr11	19571857	19572357	Hepatitis	25705159	NAV2	NAV2	rs11025185-A	intron_variant	NR	1e-09	GCST002730	FALSE
chr10	68232096	rs7916697	chr10	68231912	68232412	Optic disc area	21307088	ATOH7	ATOH7	rs7916697-A	5_prime_UTR_variant	NR	2e-15	GCST000970	FALSE
chr10	119670121	rs2234962	chr10	119669868	119670710	Idiopathic dilated cardiomyopathy	21459883	BAG3	BAG3	rs2234962-?	stop_lost	NR	4e-12	GCST001023	FALSE
chr2	179701951	rs16866933	chr2	179701649	179702149	Sudden cardiac arrest	21658281	ZNF385B	LOC107985967, ZNF385B	rs16866933-?	intron_variant	0.09	6e-14	GCST001099	FALSE
chr17	45942346	rs242557	chr17	45942153	45942653	Progressive supranuclear palsy	21685912	MAPT	MAPT	rs242557-?	intron_variant	0.35	9e-18	GCST001116	FALSE
chr17	45942346	rs242557	chr17	45942153	45942653	Plasma t-tau levels	28100725	MAPT	MAPT	rs242557-A	intron_variant	0.3715	1e-12	GCST004092	FALSE
chr11	20662494	rs2139424	chr11	20662123	20662623	Response to cytadine analogues (cytosine arabinoside)	24483146	intergenic	SLC6A5 - NELL1	rs2139424-?	intergenic_variant	NA	7e-06	GCST002345	FALSE
chr4	15352761	rs114133078	chr4	15352497	15352997	PR interval in Tripanosoma cruzi seropositivity	24324551	C1QTNF7	LOC101929095, C1QTNF7	rs114133078-?	intron_variant	NR	2e-07	GCST002279	FALSE
chr4	116954105	rs1440306	chr4	116953925	116954425	Bronchopulmonary dysplasia	23897914	TRAM1L1, NDST4	LOC107986306 - LOC105377387	rs1440306-A	intergenic_variant	0.75	1e-06	GCST002104	FALSE
chr6	142798695	rs12211360	chr6	142798305	142798805	Adiponectin levels	24105470	HIVEP2	HIVEP2	rs12211360-A	intron_variant	0.966	6e-06	GCST002233	FALSE
chr13	44128733	rs9525916	chr13	44128464	44128964	Homeostasis model assessment of insulin resistance (dietary factor interaction)	24204828	SERP2, LOC121838	LOC105370183, SMIM2-AS1	rs9525916-T	intron_variant	0.43	5e-06	GCST002253	FALSE
chr13	44128733	rs9525916	chr13	44128464	44128964	Fasting insulin (dietary factor interaction)	24204828	SERP2, LOC121838	LOC105370183, SMIM2-AS1	rs9525916-T	intron_variant	0.43	7e-06	GCST002248	FALSE
chr5	116204876	rs7709377	chr5	116204671	116205171	Metabolite levels (X-11787)	23934736	COMMD10	COMMD10	rs7709377-A	intron_variant	NA	4e-06	GCST002119	FALSE
chr13	80118676	rs8001641	chr13	80118439	80118939	Orofacial clefts	22863734	SPRY2	LOC105370275	rs8001641-A	intergenic_variant	NR	3e-10	GCST001628	FALSE
chr6	34227089	rs1759645	chr6	34226802	34227302	Height	23563607	HMGA1	CYCSP55 - HMGA1	rs1759645-C	regulatory_region_variant	0.16	5e-15	GCST001956	FALSE
chr6	34227089	rs1759645	chr6	34226802	34227302	Waist circumference adjusted for body mass index	28448500	CYCSL1, HMGA1	CYCSP55 - HMGA1	rs1759645-C	regulatory_region_variant	0.2042	8e-11	GCST004562	FALSE
chr6	34227089	rs1759645	chr6	34226802	34227302	Waist circumference adjusted for BMI in active individuals	28448500	CYCSL1, HMGA1	CYCSP55 - HMGA1	rs1759645-C	regulatory_region_variant	0.2042	1e-06	GCST004564	FALSE
chr6	34227089	rs1759645	chr6	34226802	34227302	Hip circumference adjusted for BMI	25673412	HMGA1	CYCSP55 - HMGA1	rs1759645-T	regulatory_region_variant	0.8454	9e-09	GCST004067	FALSE
chr6	34227089	rs1759645	chr6	34226802	34227302	Waist circumference adjusted for BMI (joint analysis main effects and physical activity interaction)	28448500	CYCSL1, HMGA1	CYCSP55 - HMGA1	rs1759645-?	regulatory_region_variant	0.2042	1e-09	GCST004563	FALSE
chr7	37037249	rs10488031	chr7	37037241	37037741	QT interval	20031603	ELMO1	ELMO1	rs10488031-A	intron_variant	0.07	2e-06	GCST000452	FALSE
chr4	15396282	rs1861046	chr4	15396125	15396625	Conduct disorder	20585324	C1QTNF7	LOC101929095, C1QTNF7	rs1861046-A	intron_variant	0.095	6e-08	GCST000714	FALSE
chr11	33303830	rs16924133	chr11	33303472	33303972	Anger	24489884	TCP11L1, HIPK3, CSTF3	HIPK3	rs16924133-A	intron_variant	0.028	2e-06	GCST002324	FALSE
chr11	118678873	rs507080	chr11	118678829	118679329	Serum metabolite levels	24625756	TREH	TREH	rs507080-A	intron_variant	0.35	3e-30	GCST002388	FALSE
chr2	66532947	rs11678354	chr2	66532932	66533432	PR segment	24850809	MEIS1	MEIS1	rs11678354-A	intron_variant	0.361	5e-09	GCST002456	FALSE
chr15	95829400	rs744738	chr15	95828994	95829494	Obesity-related traits	23251661	LOC644192	RNU2-3P - LOC107984800	rs744738-A	intergenic_variant	0.144	6e-06	GCST001762	FALSE
chr14	70177452	rs7146198	chr14	70177027	70177527	Corneal curvature	22969067	SLC8A3	SLC8A3	rs7146198-A	intron_variant	NR	4e-06	GCST001680	FALSE
chr8	60281611	rs10957125	chr8	60281156	60281656	Response to amphetamines	22952603	CA8	CA8 - LOC105375864	rs10957125-?	regulatory_region_variant	NR	4e-06	GCST001651	FALSE
chr4	37936897	rs10010758	chr4	37936822	37937322	Periodontal microbiota	22699663	TBC1D1, PTTG2	TBC1D1, LOC105374407	rs10010758-C	intron_variant	0.291	4e-06	GCST001588	FALSE
chr9	104826496	rs4149311	chr9	104826344	104826844	Myopia (pathological)	23049088	ABCA1	ABCA1	rs4149311-?	intron_variant	0.134	9e-06	GCST001712	FALSE
chr4	71261172	rs2579330	chr4	71260900	71261400	QT interval	23166209	NR	SLC4A4	rs2579330-C	intron_variant	0.38	1e-06	GCST001746	FALSE
chr17	55287427	rs7224610	chr17	55287215	55287715	Urate levels	23263486	HLF	HLF	rs7224610-A	intron_variant	0.58	5e-17	GCST001791	FALSE
chr1	247442297	rs10157379	chr1	247442092	247442592	Fibrinogen	23969696	NLRP3	NLRP3	rs10157379-T	intron_variant	0.62	1e-19	GCST002147	FALSE
chr1	247442297	rs10157379	chr1	247442092	247442592	Fibrinogen levels	26561523	NLRP3	NLRP3	rs10157379-C	intron_variant	0.38	6e-29	GCST003194	FALSE
chr20	11228874	rs6040449	chr20	11228534	11229034	Relative hand skill	24068947	LOC339593	LOC105372528 - LOC339593	rs6040449-?	intergenic_variant	0.63	4e-06	GCST002185	FALSE
chr8	105601093	rs17217757	chr8	105601022	105601522	Tuberculosis	24057671	ZFPM2	ZFPM2	rs17217757-G	intron_variant	0.82	3e-06	GCST002198	FALSE
chr2	86633508	rs114532231	chr2	86633019	86633519	Asymmetrical dimethylarginine levels	24159190	intergenic	RNF103-CHMP3	rs114532231-T	intron_variant	0.008	2e-06	GCST002241	FALSE
chr6	91135689	rs4424056	chr6	91135366	91135866	Amyotrophic lateral sclerosis (sporadic)	24529757	MAP3K7	LOC107986623 - LOC107986624	rs4424056-?	intergenic_variant	NA	5e-07	GCST002337	FALSE
chr10	60167108	rs10509125	chr10	60166999	60167499	Behavioral disturbance or psychiatric symptoms and prion disease	25897833	ANK3	ANK3	rs10509125-?	intron_variant	0.402	1e-06	GCST002866	FALSE
chr20	49667096	rs17723576	chr20	49666830	49667330	Urate levels in obese individuals	25811787	B4GALT5	B4GALT5	rs17723576-G	intron_variant	0.11	6e-06	GCST002828	FALSE
chr20	59153293	rs259991	chr20	59153228	59153728	Attention function in attention deficit hyperactive disorder	26174813	ZNF831	ZNF831	rs259991-G	intron_variant	0.05	3e-06	GCST003025	FALSE
chr18	51664274	rs1619249	chr18	51664205	51664705	Folding of antihelix	26105758	LOC100287225	LOC105372120 - LOC100422053	rs1619249-A	intergenic_variant	0.81	1e-08	GCST002996	FALSE
chr18	51664274	rs1619249	chr18	51664205	51664705	Ear morphology	26105758	LOC100287225	LOC105372120 - LOC100422053	rs1619249-A	intergenic_variant	0.81	4e-08	GCST003001	FALSE
chr8	125470379	rs2954022	chr8	125470172	125470672	HDL cholesterol	25961943	TRIB1	TRIB1 - LOC105375746	rs2954022-A	intron_variant	0.48	1e-09	GCST002899	FALSE
chr8	125470379	rs2954022	chr8	125470172	125470672	Triglyceride levels	28334899	TRIB1	TRIB1 - LOC105375746	rs2954022-A	intron_variant	0.47	7e-121	GCST004237	FALSE
chr18	37566243	rs150664883	chr18	37565522	37566516	3-hydroxypropylmercapturic acid levels in smokers	26053186	NR	CELF4 - LOC107985118	rs150664883-?	regulatory_region_variant	NR	5e-09	GCST002956	FALSE
chr12	96098670	rs2540513	chr12	96098509	96099009	Small intestine neuroendocrine tumor	27492634	ELK3, LTA4H	LOC105369923	rs2540513-?	intergenic_variant	NR	3e-09	GCST003786	FALSE
chr2	190679236	rs3771317	chr2	190678769	190679269	Primary biliary cholangitis	26394269	NAB1, STAT1, STAT4	NAB1	rs3771317-C	intron_variant	0.14	2e-14	GCST003129	FALSE
chr9	95462774	rs28377268	chr9	95462350	95462850	Bone mineral density (spine)	26733130	PTCH1	PTCH1	rs28377268-T	intron_variant	0.1571	1e-11	GCST003388	FALSE
chr9	95462774	rs28377268	chr9	95462350	95462850	Bone mineral density (hip)	26733130	PTCH1	PTCH1	rs28377268-T	intron_variant	0.1571	2e-06	GCST003389	FALSE
chr5	56521061	rs455660	chr5	56520850	56521350	Waist-to-hip ratio adjusted for body mass index	28448500	MAP3K1	LOC101928448	rs455660-T	intron_variant	0.1962	2e-06	GCST004576	FALSE
chr5	56521061	rs455660	chr5	56520850	56521350	Waist-to-hip ratio adjusted for BMI in active individuals	28448500	MAP3K1	LOC101928448	rs455660-T	intron_variant	0.1962	5e-07	GCST004578	FALSE
chr5	56521061	rs455660	chr5	56520850	56521350	Waist-to-hip ratio adjusted for BMI (joint analysis for main effect and physical activity interaction)	28448500	ANKRD55	LOC101928448	rs455660-?	intron_variant	0.1962	4e-07	GCST004567	FALSE
chr14	88218732	rs17124276	chr14	88218484	88218984	Survival in pancreatic cancer	28470677	KCNK10	KCNK10	rs17124276-T	intron_variant	NR	9e-06	GCST004485	FALSE
chr1	184861124	rs34199165	chr1	184860939	184861439	Cough in response to angiotensin-converting enzyme inhibitor drugs	28084903	FAM129A	FAM129A	rs34199165-?	intron_variant	NR	4e-07	GCST004049	FALSE
chr2	157922313	rs4130274	chr2	157922281	157922781	Severe gingival inflammation	28459102	UPP2	LOC105373714 - LOC100130766	rs4130274-?	intron_variant	NR	5e-06	GCST004198	FALSE
chr8	60967385	rs142143628	chr8	60967175	60967994	Venous thromboembolism adjusted for sickle cell variant rs77121243-T	28203683	LOC100130298	LOC100130298	rs142143628-T	intron_variant	0.0103	4e-08	GCST004068	FALSE
chr3	146921799	rs200803778	chr3	146921644	146922144	Triglyceride change in response to fenofibrate in statin-treated type 2 diabetes	28736931	LOC101927866	PLSCR5 - LOC101927866	rs200803778-?	intron_variant	NR	7e-07	GCST004766	FALSE
chr7	142776454	rs149506335	chr7	142776153	142776653	Alcoholic chronic pancreatitis	28754779	PRSS3P2, WBP1LP1, TRBJ2-1, TRBJ2-2, TRBJ2-2P, TRBJ2-3, TRBJ2-4, TRBJ2-5, TRBJ2-6, TRBJ2-7, PRSS3P1, TRBC2, PRSS1, TRBV30, TRBV29-1	TRB	rs149506335-?	TF_binding_site_variant	NA	2e-18	GCST004860	FALSE
chr10	30812814	rs1417569	chr10	30812419	30812919	Tuberculosis	29036319	NR	LOC105376480 - ZNF438	rs1417569-?	regulatory_region_variant	NR	4e-06	GCST004922	FALSE
chr5	34504277	rs6880621	chr5	34503894	34504394	Red blood cell count	27863252	intergenic	LOC100132524 - LOC105374721	rs6880621-A	intergenic_variant	0.5302	4e-09	GCST004601	FALSE
chr11	33892021	rs2273799	chr11	33891603	33892103	Red blood cell count	27863252	LMO2	LMO2	rs2273799-C	5_prime_UTR_variant	0.4881	3e-10	GCST004601	FALSE
chr11	33892021	rs2273799	chr11	33891603	33892103	Mean corpuscular volume	27863252	LMO2	LMO2	rs2273799-C	5_prime_UTR_variant	0.4881	2e-16	GCST004602	FALSE
chr11	33892021	rs2273799	chr11	33891603	33892103	Mean corpuscular hemoglobin	27863252	LMO2	LMO2	rs2273799-C	5_prime_UTR_variant	0.4881	2e-19	GCST004630	FALSE
chr5	52801055	rs1499280	chr5	52800634	52801134	Reticulocyte fraction of red cells	27863252	PELO	PELO, ITGA1	rs1499280-A	missense_variant	0.9186	5e-33	GCST004619	FALSE
chr5	52801055	rs1499280	chr5	52800634	52801134	Immature fraction of reticulocytes	27863252	PELO	PELO, ITGA1	rs1499280-A	missense_variant	0.9186	6e-20	GCST004628	FALSE
chr5	52801055	rs1499280	chr5	52800634	52801134	Reticulocyte count	27863252	PELO	PELO, ITGA1	rs1499280-A	missense_variant	0.9186	1e-31	GCST004622	FALSE
chr5	52801055	rs1499280	chr5	52800634	52801134	High light scatter reticulocyte count	27863252	PELO	PELO, ITGA1	rs1499280-A	missense_variant	0.9186	1e-33	GCST004611	FALSE
chr5	52801055	rs1499280	chr5	52800634	52801134	High light scatter reticulocyte percentage of red cells	27863252	PELO	PELO, ITGA1	rs1499280-A	missense_variant	0.9186	2e-34	GCST004612	FALSE
chr5	131535002	rs139737896	chr5	131534901	131535401	Perceived unattractiveness to mosquitoes	28199695	RAPGEF6	RAPGEF6	rs139737896-T	intron_variant	NR	6e-06	GCST004864	FALSE
chr14	64973406	rs150546699	chr14	64973032	64973532	Itch intensity from mosquito bite adjusted by bite size	28199695	CHURC1, FNTB	CHURC1-FNTB	rs150546699-G	intron_variant	0.987	6e-07	GCST004862	FALSE
chr3	36482913	rs2290530	chr3	36482826	36483326	Itch intensity from mosquito bite adjusted by bite size	28199695	STAC	STAC	rs2290530-T	intron_variant	NR	1e-06	GCST004862	FALSE
chr10	23310629	rs4748857	chr10	23310373	23310873	Systemic lupus erythematosus	19838195	C10orf67	C10orf67	rs4748857-C	intron_variant	0.73	7e-06	GCST004867	FALSE
chr15	68335825	rs2306022	chr15	68335661	68336161	Dupuytren's disease	28886342	ITGA11	ITGA11	rs2306022-T	missense_variant	0.11	9e-11	GCST004858	FALSE
chr1	197738021	rs59365945	chr1	197737892	197738392	Facial morphology (factor 4, facial height related to vertical position of gnathion)	28441456	NR	DENND1B	rs59365945-GCCT	intron_variant	0.2476	5e-07	GCST004308	FALSE
chr8	38411996	rs13317	chr8	38411505	38412005	Nonsyndromic cleft lip with cleft palate	28232668	FGFR1	FGFR1	rs13317-A	3_prime_UTR_variant	0.66	4e-08	GCST004166	FALSE
chr5	149217131	rs3839234	chr5	149216980	149217480	Lung function (FEV1)	28166213	ABLIM3	ABLIM3	rs3839234-?	non_coding_transcript_exon_variant	0.4701	4e-11	GCST004183	FALSE
chr2	143840863	rs1257344	chr2	143840529	143841029	Diisocyanate-induced asthma	25918132	ARHGAP15, LOC100130702	LOC105373654 - LOC101928386	rs1257344-?	intergenic_variant	0.511	3e-06	GCST002875	FALSE
chr14	72812712	rs4903064	chr14	72812284	72812784	Renal cell carcinoma	28598434	DPF3	DPF3	rs4903064-C	intron_variant	0.23	2e-24	GCST004710	FALSE
chr1	90781788	rs6669072	chr1	90781580	90782496	Cognitive function	28093568	BARHL2, ZNF644	BARHL2 - LOC105378853	rs6669072-?	intergenic_variant	NR	3e-08	GCST004077	FALSE
chr12	132442096	rs10870468	chr12	132441701	132442201	Gait speed in old age	28077804	LOC101928629	LOC105370092 - MUC8	rs10870468-?	intergenic_variant	NR	1e-06	GCST004110	FALSE
chr2	213046711	rs72948213	chr2	213046352	213046852	Facial morphology (factor 10, width of nasal floor)	28441456	NR	IKZF2	rs72948213-C	intron_variant	0.02706	2e-06	GCST004314	FALSE
chr2	106117609	rs17213078	chr2	106117279	106117779	Facial morphology (factor 23)	28441456	NR	UXS1	rs17213078-A	intron_variant	0.235	4e-06	GCST004327	FALSE
chr7	153748297	rs62486163	chr7	153747889	153748389	Facial morphology (factor 3, length of philtrum)	28441456	NR	DPP6	rs62486163-A	regulatory_region_variant	0.4023	4e-06	GCST004307	FALSE
chr11	27726946	rs17309930	chr11	27726901	27727401	Childhood body mass index	26604143	BDNF	BDNF - CBX3P1	rs17309930-A	intron_variant	0.21	1e-07	GCST003177	FALSE
chr20	62317060	rs2236521	chr20	62316853	62317353	Pelvic organ prolapse	26545240	LAMA5	LAMA5	rs2236521-A	intron_variant	0.16	6e-06	GCST003226	FALSE
chr16	79768943	rs4284656	chr16	79768586	79769086	Oropharynx cancer	27749845	LINC01229	MAFTRR	rs4284656-T	intron_variant	0.044039	2e-06	GCST003859	FALSE
chr14	90287967	rs11626933	chr14	90287637	90288137	Gut microbiota (bacterial taxa)	27723756	C14orf102	NRDE2	rs11626933-G	intron_variant	NR	2e-08	GCST003875	FALSE
chr3	38247760	rs3925158	chr3	38247304	38247804	Gut microbiota (bacterial taxa)	27723756	SLC22A13, MYD88, DLEC1, ACAA1, OXSR1	OXSR1	rs3925158-C	intron_variant	NR	6e-09	GCST003875	FALSE
chr14	77902942	rs74065827	chr14	77902736	77903236	Response to paliperidone in schizophrenia (positive Marder score)	27846195	NA	ADCK1	rs74065827-?	intron_variant	NR	1e-07	GCST004040	FALSE
chr14	77902942	rs74065827	chr14	77902736	77903236	Response to paliperidone in schizophrenia (Multivariate)	27846195	NA	ADCK1	rs74065827-?	intron_variant	NR	7e-07	GCST004043	FALSE
chr5	31182306	rs6869294	chr5	31182113	31182831	Oppositional defiant disorder dimensions in attention-deficit hyperactivity disorder	27021288	XR_925892.1	RPL19P11 - CDH6	rs6869294-A	intron_variant	NR	2e-06	GCST003472	FALSE
chr6	79878444	rs6919854	chr6	79878361	79878861	Daytime sleep phenotypes	27126917	RP1-92C4.2, ELOVL4, GAPDHP63, RPL35AP18	LOC107986614 - ELOVL4	rs6919854-T	intergenic_variant	NR	7e-06	GCST003518	FALSE
chr3	188169789	rs16863064	chr3	188169745	188170245	Schizophrenia	26198764	NR	LPP	rs16863064-G	intron_variant	NR	9e-06	GCST003048	FALSE
chr12	57094031	rs324017	chr12	57093804	57094304	Schizophrenia	26198764	NR	NAB2	rs324017-C	intron_variant	NR	3e-07	GCST003048	FALSE
chr14	92603644	rs72697297	chr14	92603488	92604212	Post bronchodilator FEV1/FVC ratio	26634245	RIN3	RIN3	rs72697297-T	intron_variant	0.843	1e-07	GCST003264	FALSE
chr7	80183510	rs67077197	chr7	80183290	80183790	Post bronchodilator FEV1	26634245	GNAI1	GNAI1	rs67077197-T	intron_variant	0.042	2e-06	GCST003262	FALSE
chr2	174772186	rs187076367	chr2	174771526	174772345	Post bronchodilator FEV1	26634245	BC046497	LOC105373750	rs187076367-A	intron_variant	0.999	1e-06	GCST003262	FALSE
chr4	140004716	rs1877075	chr4	140004477	140004977	Depression	27089181	NR	MAML3	rs1877075-A	intron_variant	NR	2e-06	GCST003769	FALSE
chr4	140004716	rs1877075	chr4	140004477	140004977	Depressive symptoms (MTAG)	29292387	NR	MAML3	rs1877075-G	intron_variant	0.6532	3e-08	GCST005323	FALSE
chr4	89836354	rs1372520	chr4	89835971	89836471	Neuroticism	27089181	NR	SNCA	rs1372520-T	intron_variant	0.207	2e-06	GCST003770	FALSE
chr6	21381296	rs6917586	chr6	21381280	21381780	Sum neutrophil eosinophil counts	27863252	intergenic	CDKAL1 - LINC00581	rs6917586-A	intergenic_variant	0.357	2e-11	GCST004613	FALSE
chr6	21381296	rs6917586	chr6	21381280	21381780	Sum basophil neutrophil counts	27863252	intergenic	CDKAL1 - LINC00581	rs6917586-A	intergenic_variant	0.3569	4e-11	GCST004620	FALSE
chr6	21381296	rs6917586	chr6	21381280	21381780	Granulocyte count	27863252	intergenic	CDKAL1 - LINC00581	rs6917586-A	intergenic_variant	0.3569	2e-11	GCST004614	FALSE
chr6	21381296	rs6917586	chr6	21381280	21381780	Myeloid white cell count	27863252	intergenic	CDKAL1 - LINC00581	rs6917586-A	intergenic_variant	0.3569	8e-12	GCST004626	FALSE
chr6	21381296	rs6917586	chr6	21381280	21381780	Neutrophil count	27863252	intergenic	CDKAL1 - LINC00581	rs6917586-A	intergenic_variant	0.357	3e-11	GCST004629	FALSE
chr6	21381296	rs6917586	chr6	21381280	21381780	White blood cell count	27863252	intergenic	CDKAL1 - LINC00581	rs6917586-A	intergenic_variant	0.3569	1e-12	GCST004610	FALSE
chr6	34651116	rs2814993	chr6	34650756	34651256	Height	18391952	C6orf106	C6orf106	rs2814993-A	intron_variant	0.15	4e-12	GCST000174	FALSE
chr6	34651116	rs2814993	chr6	34650756	34651256	Coronary artery disease	29212778	C6orf106	C6orf106	rs2814993-A	intron_variant	0.1431	1e-11	GCST005196	FALSE
chr11	116082456	rs77544685	chr11	116082164	116082664	Late-onset Alzheimer's disease	27770636	Intergenic	LOC105369513 - LOC107984393	rs77544685-T	intergenic_variant	0.013	5e-06	GCST003815	FALSE
chr22	48492443	rs1034435	chr22	48492293	48492793	Late-onset Alzheimer's disease	27770636	FAM19A5	FAM19A5	rs1034435-A	intron_variant	0.659	3e-06	GCST003815	FALSE
chr9	107043881	rs138543081	chr9	107043869	107044369	Late-onset Alzheimer's disease	27770636	Intergenic	LOC340512	rs138543081-T	intron_variant	0.009	1e-06	GCST003815	FALSE
chr12	112261736	rs2285810	chr12	112261466	112261966	C-reactive protein levels or LDL-cholesterol levels (pleiotropy)	27286809	C12orf51	HECTD4	rs2285810-T	non_coding_transcript_exon_variant	NR	8e-09	GCST003679	FALSE
chr2	202015507	rs4675248	chr2	202015351	202015851	Educational attainment (years of education)	27225129	NR	RNU6-440P - FZD7	rs4675248-A	intergenic_variant	0.4013	4e-08	GCST003676	FALSE
chr6	81753659	rs915125	chr6	81753165	81753665	Granulocyte percentage of myeloid white cells	27863252	FAM46A	FAM46A - LOC105377873	rs915125-T	regulatory_region_variant	0.2813	4e-26	GCST004608	FALSE
chr6	81753659	rs915125	chr6	81753165	81753665	Monocyte percentage of white cells	27863252	FAM46A	FAM46A - LOC105377873	rs915125-T	regulatory_region_variant	0.2811	2e-24	GCST004609	FALSE
chr6	81753659	rs915125	chr6	81753165	81753665	Neutrophil percentage of white cells	27863252	FAM46A	FAM46A - LOC105377873	rs915125-T	regulatory_region_variant	0.2812	3e-09	GCST004633	FALSE
chr1	90730619	rs12042107	chr1	90730246	90730746	Educational attainment	27046643	Intergenic	BARHL2 - LOC105378853	rs12042107-?	intergenic_variant	NR	7e-09	GCST003496	FALSE
chr14	52042383	rs1982963	chr14	52042332	52043073	Waist-to-hip ratio adjusted for body mass index	26785701	NID2	NID2	rs1982963-A	intron_variant	0.808	1e-14	GCST003338	FALSE
chr7	36645539	rs7794780	chr7	36645061	36645561	Skin pigmentation	28300201	NR	AOAH	rs7794780-C	intron_variant	NR	2e-06	GCST004219	FALSE
chr14	52060469	rs754423	chr14	52060064	52060564	Craniofacial microsomia	26853712	NID2, GNG2, TCONS_00022504, TCONS_00022745, C14orf166	NID2	rs754423-C	intron_variant	0.47	1e-07	GCST004412	FALSE
chr13	39160239	rs183751764	chr13	39159945	39160445	Fibroblast growth factor basic levels	27989323	NR	LOC105370169 - NXT1P1	rs183751764-T	intron_variant	NA	2e-06	GCST004459	FALSE
chr11	108565591	rs74435620	chr11	108565581	108566081	Interleukin-1-receptor antagonist levels	27989323	NR	EXPH5	rs74435620-G	intron_variant	NA	5e-06	GCST004447	FALSE
chr12	102765873	rs190043735	chr12	102765762	102766262	Interleukin-1-receptor antagonist levels	27989323	NR	LOC105369944 - LINC00485	rs190043735-G	intergenic_variant	NA	3e-06	GCST004447	FALSE
chr11	123519517	rs12799226	chr11	123519036	123519536	Interleukin-2 receptor antagonist levels	27989323	NR	GRAMD1B	rs12799226-C	intron_variant	NA	7e-06	GCST004454	FALSE
chr2	197273746	rs116220125	chr2	197273420	197273920	Interleukin-18 levels	27989323	NR	ANKRD44, ANKRD44-IT1	rs116220125-C	intron_variant	NA	4e-06	GCST004441	FALSE
chr14	92603635	rs72697295	chr14	92603488	92604212	Post bronchodilator FEV1/FVC ratio	26634245	RIN3	RIN3	rs72697295-C	intron_variant	0.157	1e-07	GCST003264	FALSE
chr3	55091110	rs193058367	chr3	55090700	55091200	Post bronchodilator FEV1/FVC ratio	26634245	Intergenic	CACNA2D3 - LOC105377096	rs193058367-A	intergenic_variant	0.998	2e-06	GCST003264	FALSE
chr10	121138445	rs1907240	chr10	121138399	121138899	Body mass index	28892062	MIR5694, FGFR2	LOC105378522	rs1907240-A	intergenic_variant	0.698	3e-11	GCST004904	FALSE
chr2	156342049	rs115182184	chr2	156341618	156342118	Major depression and alcohol dependence	29071344	intergenic	NR4A2 - LOC107985954	rs115182184-G	5_prime_UTR_variant	NR	8e-06	GCST005022	FALSE
chr15	85756967	rs62025270	chr15	85756715	85757215	Idiopathic pulmonary fibrosis	29066090	AKAP13, KLHL25	LOC101929679	rs62025270-A	intergenic_variant	0.247	1e-09	GCST004986	FALSE
chr6	29723242	rs1362126	chr6	29723105	29723605	Colorectal cancer	29228715	Intergenic	HCG4P11 - HLA-F	rs1362126-?	non_coding_transcript_exon_variant	NA	3e-07	GCST005149	FALSE
chr12	20445632	rs10841529	chr12	20445614	20446114	Coronary artery calcified atherosclerotic plaque (130 HU threshold) in type 2 diabetes	29221444	PDE3A	PDE3A	rs10841529-?	intron_variant	NR	2e-06	GCST005173	FALSE
chr13	80049211	rs7981942	chr13	80048731	80049231	Fasting blood insulin (BMI interaction)	22581228	SPRY2	LOC101927216	rs7981942-A	intron_variant	0.7782	2e-06	GCST001526	FALSE
chr11	133922749	rs34845616	chr11	133922419	133922919	Hand grip strength	29313844	IGSF9B	IGSF9B	rs34845616-A	intron_variant	0.252	3e-08	GCST005235	FALSE
chr6	31493934	rs2395040	chr6	31493716	31494216	Lobe attachment (rater-scored or self-reported)	29198719	NR	LOC102725068	rs2395040-?	regulatory_region_variant	NR	9e-07	GCST005192	FALSE
chr6	56371028	rs6899968	chr6	56370538	56371293	Lobe attachment (rater-scored or self-reported)	29198719	NR	COL21A1	rs6899968-?	intron_variant	NR	2e-09	GCST005192	FALSE
chr4	47278539	rs13127214	chr4	47278533	47279033	Major depressive disorder	29317602	GABRB1	GABRB1	rs13127214-C	intron_variant	NR	7e-06	GCST005231	FALSE
chr15	63985443	rs922182	chr15	63985095	63985595	Blood protein levels	28240269	DAPK2	DAPK2	rs922182-T	intron_variant	0.447183	3e-18	GCST004365	FALSE
chr5	96734501	rs149313	chr5	96734062	96734562	Blood protein levels	28240269	CAST	CAST	rs149313-T	intron_variant	0.470854	4e-33	GCST004365	FALSE
chr6	134047815	rs965652	chr6	134047618	134048118	Coronary artery disease	29212778	SLC2A12	SLC2A12	rs965652-A	intron_variant	0.485	1e-07	GCST005194	FALSE
chr1	199274100	rs1325190	chr1	199274073	199274573	Rheumatoid arthritis	25014791	LOC100131866, NR5A2	LOC107985243 - RPL23AP16	rs1325190-?	intron_variant	0.83	2e-06	GCST005562	FALSE
chr6	82068832	rs12526513	chr6	82068704	82069204	Intraocular pressure	29617998	LINC01526, IBTK	LOC102724168, LOC107986617	rs12526513-T	regulatory_region_variant	0.4489	2e-13	GCST005580	FALSE
chr7	134299375	rs2075371	chr7	134298900	134299400	Mean platelet volume	27863252	SLC35B4	SLC35B4	rs2075371-G	3_prime_UTR_variant	0.4769	4e-20	GCST004599	FALSE
chr9	134056342	rs2157770	chr9	134055888	134056388	Mean platelet volume	27863252	BRD3, RP11-374P20.4	BRD3, LOC100130548	rs2157770-G	intron_variant	0.286	2e-28	GCST004599	FALSE
chr12	49277876	rs80012730	chr12	49277434	49277934	Mean platelet volume	27863252	RP11-161H23.5	TUBA1C - LOC101927267	rs80012730-C	intergenic_variant	0.0744	1e-46	GCST004599	FALSE
chr12	49277876	rs80012730	chr12	49277434	49277934	Platelet count	27863252	RP11-161H23.5	TUBA1C - LOC101927267	rs80012730-C	intergenic_variant	0.0745	4e-10	GCST004603	FALSE
chr19	16086611	rs2303149	chr19	16086466	16086966	Mean platelet volume	27863252	TPM4	TPM4	rs2303149-G	intron_variant	0.4596	6e-10	GCST004599	FALSE
chr6	31493781	rs3094006	chr6	31493716	31494216	Plateletcrit	27863252	MICB	LOC102725068	rs3094006-C	intergenic_variant	0.726	1e-12	GCST004607	FALSE
chr3	2098694	rs13071423	chr3	2098392	2098892	Blood protein levels	29875488	NR	RN7SKP144 - CNTN4	rs13071423-A	regulatory_region_variant	0.198	5e-16	GCST005806	FALSE
chr14	52042345	rs17831525	chr14	52042332	52043073	Blood protein levels	29875488	NR	NID2	rs17831525-A	missense_variant	0.032	6e-28	GCST005806	FALSE
chr1	56938892	rs3216676	chr1	56938589	56939089	Blood protein levels	29875488	C8B	C8B	rs3216676-GA	intron_variant	0.323	6e-81	GCST005806	FALSE
chr1	56932065	rs612563	chr1	56931658	56932158	Blood protein levels	29875488	C8B	C8B	rs612563-C	intron_variant	0.324	6e-14	GCST005806	FALSE
chr3	53843122	rs6445607	chr3	53842721	53843221	Blood protein levels	29875488	NR	CHDH	rs6445607-T	intron_variant	0.615	7e-58	GCST005806	FALSE
chr4	8556539	rs13116227	chr4	8556243	8556743	Systemic lupus erythematosus	29494758	GPR78	TRMT44 - GPR78	rs13116227-T	intergenic_variant	0.09561	3e-11	GCST005754	FALSE
chr8	128178298	rs12156002	chr8	128178205	128178705	Systemic lupus erythematosus	28714469	PVT1, BC009730	MIR1208 - RN7SKP226	rs12156002-A	regulatory_region_variant	0.779	3e-07	GCST005752	FALSE
chr12	109822897	rs7971845	chr12	109822841	109823341	Creatinine levels	29403010	TRPV4	TRPV4	rs7971845-?	intron_variant	NR	3e-09	GCST005985	FALSE
chr5	39424526	rs1818782	chr5	39424121	39424621	Aspartate aminotransferase levels	29403010	DAB2	DAB2	rs1818782-?	intron_variant	NR	7e-09	GCST005999	FALSE

## Sheet: Basket.all
snp_chr	snp_pos	snp	peak_chr	peak_start	peak_end	disease.trait	pubmedid	reported.gene.s.	mapped_gene	strongest.snp.risk.allele	context	risk.allele.frequency	p.value	study.accession	Multiple
chr3	141383991	rs6763931	chr3	141383531	141384032	Prostate cancer	21743467	ZBTB38	ZBTB38	rs6763931-T	intron_variant	0.45	2e-08	GCST001148	TRUE
chr3	141383991	rs6763931	chr3	141383531	141384032	Height	19343178	ZBTB38	ZBTB38	rs6763931-?	intron_variant	0.35	3e-12	GCST000372	TRUE
chr3	141383991	rs6763931	chr3	141383531	141384032	Pulmonary function in asthmatics	25221879	ZBTB38	ZBTB38	rs6763931-A	intron_variant	0.43	4e-06	GCST002608	TRUE
chr3	141383991	rs6763931	chr3	141383531	141384032	Height	25429064	ZBTB38	ZBTB38	rs6763931-A	intron_variant	0.33	6e-34	GCST002702	TRUE
chr3	141383991	rs6763931	chr3	141383531	141384032	Height	18391951	ZBTB38	ZBTB38	rs6763931-A	intron_variant	0.45	1e-27	GCST000175	TRUE
chr4	80243569	rs1458038	chr4	80243212	80243981	Blood pressure	21909110	FGF5	PRDM8 - FGF5	rs1458038-T	intergenic_variant	0.3	3e-14	GCST001236	TRUE
chr4	80243569	rs1458038	chr4	80243212	80243981	Diastolic blood pressure	21909115	FGF5	PRDM8 - FGF5	rs1458038-T	intergenic_variant	0.29	9e-25	GCST001228	TRUE
chr4	80243569	rs1458038	chr4	80243212	80243981	Systolic blood pressure	21909115	FGF5	PRDM8 - FGF5	rs1458038-T	intergenic_variant	0.29	2e-23	GCST001227	TRUE
chr4	80243569	rs1458038	chr4	80243212	80243981	Systolic blood pressure	26390057	FGF5	PRDM8 - FGF5	rs1458038-T	intergenic_variant	0.2828	5e-08	GCST003272	TRUE
chr4	80243569	rs1458038	chr4	80243212	80243981	Diastolic blood pressure	26390057	FGF5	PRDM8 - FGF5	rs1458038-T	intergenic_variant	0.3362	2e-14	GCST003273	TRUE
chr4	80243569	rs1458038	chr4	80243212	80243981	Systolic blood pressure	28871152	FGF5	PRDM8 - FGF5	rs1458038-T	intergenic_variant	0.24	2e-07	GCST004888	TRUE
chr4	80243569	rs1458038	chr4	80243212	80243981	Diastolic blood pressure	28871152	FGF5	PRDM8 - FGF5	rs1458038-T	intergenic_variant	0.24	4e-07	GCST004890	TRUE
chr4	80243569	rs1458038	chr4	80243212	80243981	Diastolic blood pressure	28739976	FGF5	PRDM8 - FGF5	rs1458038-T	intergenic_variant	0.302	8e-17	GCST004777	TRUE
chr4	80243569	rs1458038	chr4	80243212	80243981	Systolic blood pressure	28739976	FGF5	PRDM8 - FGF5	rs1458038-T	intergenic_variant	0.302	1e-16	GCST004776	TRUE
chr4	80243569	rs1458038	chr4	80243212	80243981	Pulse pressure	28739976	FGF5	PRDM8 - FGF5	rs1458038-T	intergenic_variant	0.302	1e-06	GCST004775	TRUE
chr7	44189469	rs1799884	chr7	44189240	44189859	Metabolite levels	21909109	GCK	GCK - YKT6	rs1799884-A	intron_variant	0.19	2e-19	GCST001233	TRUE
chr7	44189469	rs1799884	chr7	44189240	44189859	Glycated hemoglobin levels	20858683	GCK	GCK - YKT6	rs1799884-T	intron_variant	0.18	1e-20	GCST000803	TRUE
chr7	44189469	rs1799884	chr7	44189240	44189859	Glycated hemoglobin levels	24647736	GCK	GCK - YKT6	rs1799884-T	intron_variant	0.19	2e-22	GCST002390	TRUE
chr7	44189469	rs1799884	chr7	44189240	44189859	Glycemic traits	23575436	GCK	GCK - YKT6	rs1799884-A	intron_variant	NA	5e-18	GCST001965	TRUE
chr7	44189469	rs1799884	chr7	44189240	44189859	Glycated hemoglobin levels	24244560	GCK	GCK - YKT6	rs1799884-T	intron_variant	0.17	6e-08	GCST002270	TRUE
chr8	115586972	rs2293889	chr8	115586870	115587770	HDL cholesterol	20686565	TRPS1	TRPS1	rs2293889-T	intron_variant	0.41	6e-11	GCST000755	TRUE
chr8	115586972	rs2293889	chr8	115586870	115587770	HDL cholesterol	24097068	TRPS1	TRPS1	rs2293889-T	intron_variant	0.41	4e-17	GCST002223	TRUE
chr8	115586972	rs2293889	chr8	115586870	115587770	HDL cholesterol levels	28334899	TRPS1	TRPS1	rs2293889-T	intron_variant	0.413	5e-19	GCST004232	TRUE
chr12	20320824	rs7134375	chr12	20320449	20320993	HDL cholesterol	20686565	PDE3A	LOC105369688	rs7134375-A	intergenic_variant	0.42	4e-08	GCST000755	TRUE
chr12	20320824	rs7134375	chr12	20320449	20320993	HDL cholesterol	24097068	PDE3A	LOC105369688	rs7134375-A	intergenic_variant	0.43	1e-08	GCST002223	TRUE
chr11	10367235	rs2923084	chr11	10366987	10367488	HDL cholesterol	20686565	AMPD3, ADM	CAND1.11	rs2923084-G	intron_variant	0.17	5e-08	GCST000755	TRUE
chr11	10367235	rs2923084	chr11	10366987	10367488	HDL cholesterol	24097068	AMPD3	CAND1.11	rs2923084-G	intron_variant	0.18	5e-08	GCST002223	TRUE
chr11	10367235	rs2923084	chr11	10366987	10367488	HDL cholesterol levels	28334899	AMPD3	CAND1.11	rs2923084-A	intron_variant	0.847	3e-06	GCST004232	TRUE
chr2	60937196	rs13017599	chr2	60936734	60937235	Psoriatic arthritis	22170493	REL	NONOP2	rs13017599-?	non_coding_transcript_exon_variant	NR	1e-08	GCST001355	TRUE
chr2	60937196	rs13017599	chr2	60936734	60937235	Rheumatoid arthritis	19503088	REL	NONOP2	rs13017599-A	non_coding_transcript_exon_variant	0.34	2e-12	GCST000420	TRUE
chr2	60937196	rs13017599	chr2	60936734	60937235	Psoriatic arthritis	26626624	REL, FLJ16341	NONOP2	rs13017599-G	non_coding_transcript_exon_variant	NR	6e-07	GCST003270	TRUE
chr11	123490689	rs735665	chr11	123490487	123490988	Follicular lymphoma	20639881	intergenic	GRAMD1B	rs735665-T	intron_variant	0.21	4e-09	GCST000734	TRUE
chr11	123490689	rs735665	chr11	123490487	123490988	Chronic lymphocytic leukemia	18758461	GRAMD1B	GRAMD1B	rs735665-A	intron_variant	0.21	4e-12	GCST000224	TRUE
chr11	123490689	rs735665	chr11	123490487	123490988	Chronic lymphocytic leukemia	23770605	SCN3B	GRAMD1B	rs735665-A	intron_variant	0.19	4e-39	GCST002073	TRUE
chr11	123490689	rs735665	chr11	123490487	123490988	Chronic lymphocytic leukemia	22700719	NR	GRAMD1B	rs735665-A	intron_variant	0.2	3e-12	GCST001570	TRUE
chr11	123490689	rs735665	chr11	123490487	123490988	Chronic lymphocytic leukemia	24292274	SCN3B, GRAMD1B	GRAMD1B	rs735665-A	intron_variant	0.19	4e-24	GCST002299	TRUE
chr6	135097880	rs9399137	chr6	135097751	135098252	Hematology traits	19853236	HBS1L, MYB	LOC107986647 - LOC105378010	rs9399137-T	intron_variant	0.74	1e-09	GCST000510	TRUE
chr6	135097880	rs9399137	chr6	135097751	135098252	F-cell distribution	17767159	intergenic	LOC107986647 - LOC105378010	rs9399137-?	intron_variant	0.23	3e-36	GCST000069	TRUE
chr6	135097880	rs9399137	chr6	135097751	135098252	Mean corpuscular volume	29403010	HBS1L, MYB	LOC107986647 - LOC105378010	rs9399137-?	intron_variant	NR	1e-300	GCST006011	TRUE
chr6	135097880	rs9399137	chr6	135097751	135098252	Glycated hemoglobin levels	24647736	HBS1L, MYB	LOC107986647 - LOC105378010	rs9399137-T	intron_variant	0.69	9e-15	GCST002390	TRUE
chr6	135097880	rs9399137	chr6	135097751	135098252	Platelet count	24026423	HBS1L, MYB	LOC107986647 - LOC105378010	rs9399137-T	intron_variant	NR	8e-10	GCST002186	TRUE
chr6	135097880	rs9399137	chr6	135097751	135098252	Platelet count	22139419	HBS1L, MYB	LOC107986647 - LOC105378010	rs9399137-C	intron_variant	NR	5e-47	GCST001337	TRUE
chr6	135097880	rs9399137	chr6	135097751	135098252	HbA2 levels	23043469	HBS1L, MYB	LOC107986647 - LOC105378010	rs9399137-C	intron_variant	0.26	5e-09	GCST001710	TRUE
chr6	135097880	rs9399137	chr6	135097751	135098252	Hematology traits	23263863	HBS1L, MYB	LOC107986647 - LOC105378010	rs9399137-T	intron_variant	NR	3e-06	GCST001779	TRUE
chr6	135097880	rs9399137	chr6	135097751	135098252	Mean corpuscular volume	23263863	HBS1L, MYB	LOC107986647 - LOC105378010	rs9399137-T	intron_variant	NR	1e-11	GCST001781	TRUE
chr6	135097880	rs9399137	chr6	135097751	135098252	Mean corpuscular hemoglobin	23263863	HBS1L, MYB	LOC107986647 - LOC105378010	rs9399137-T	intron_variant	NR	4e-15	GCST001780	TRUE
chr6	135097880	rs9399137	chr6	135097751	135098252	Hemoglobin levels	26366553	MYB	LOC107986647 - LOC105378010	rs9399137-C	intron_variant	0.205	1e-93	GCST003122	TRUE
chr6	135097880	rs9399137	chr6	135097751	135098252	Platelet count	29403010	HBS1L, MYB	LOC107986647 - LOC105378010	rs9399137-?	intron_variant	NR	2e-121	GCST005991	TRUE
chr2	27519736	rs780093	chr2	27519656	27520161	Calcium levels	20705733	FNDC4, IFT172, GCKR, C2orf16	GCKR	rs780093-T	intron_variant	NR	7e-06	GCST000769	TRUE
chr2	27519736	rs780093	chr2	27519656	27520161	Urate levels	20884846	GCKR	GCKR	rs780093-T	intron_variant	0.4	4e-17	GCST000818	TRUE
chr2	27519736	rs780093	chr2	27519656	27520161	Triglycerides-Blood Pressure (TG-BP)	21386085	GCKR	GCKR	rs780093-A	intron_variant	NR	3e-10	GCST001004	TRUE
chr2	27519736	rs780093	chr2	27519656	27520161	Waist Circumference - Triglycerides (WC-TG)	21386085	GCKR	GCKR	rs780093-A	intron_variant	NR	2e-12	GCST001006	TRUE
chr2	27519736	rs780093	chr2	27519656	27520161	Breast size	22747683	SLC4A1AP	GCKR	rs780093-T	intron_variant	0.416	5e-06	GCST001585	TRUE
chr2	27519736	rs780093	chr2	27519656	27520161	Sex hormone-binding globulin levels	22829776	GCKR	GCKR	rs780093-T	intron_variant	0.4	2e-16	GCST001612	TRUE
chr2	27519736	rs780093	chr2	27519656	27520161	Crohn's disease	21102463	GCKR	GCKR	rs780093-T	intron_variant	0.418	5e-11	GCST000879	TRUE
chr2	27519736	rs780093	chr2	27519656	27520161	Glucose homeostasis traits	25524916	GCKR	GCKR	rs780093-?	intron_variant	NA	1e-06	GCST002726	TRUE
chr2	27519736	rs780093	chr2	27519656	27520161	Triglycerides	26780889	GCKR	GCKR	rs780093-T	intron_variant	0.356	3e-15	GCST003301	TRUE
chr2	27519736	rs780093	chr2	27519656	27520161	circulating leptin levels	26833098	GCKR	GCKR	rs780093-C	intron_variant	0.61	2e-10	GCST003367	TRUE
chr2	27519736	rs780093	chr2	27519656	27520161	circulating leptin levels adjusted for BMI	26833098	GCKR	GCKR	rs780093-C	intron_variant	0.61	4e-10	GCST003368	TRUE
chr2	27519736	rs780093	chr2	27519656	27520161	Palmitic acid (16:0) levels	23362303	GCKR	GCKR	rs780093-T	intron_variant	NR	3e-06	GCST001838	TRUE
chr2	27519736	rs780093	chr2	27519656	27520161	Palmitoleic acid (16:1n-7) levels	23362303	ZNF512, XAB1, GCKR, C2orf16	GCKR	rs780093-T	intron_variant	0.41	1e-09	GCST001841	TRUE
chr2	27519736	rs780093	chr2	27519656	27520161	Type 2 diabetes	26818947	GCKR	GCKR	rs780093-C	intron_variant	NR	2e-06	GCST003400	TRUE
chr2	27519736	rs780093	chr2	27519656	27520161	Total cholesterol levels	28334899	GCKR	GCKR	rs780093-T	intron_variant	0.413	3e-47	GCST004235	TRUE
chr2	27519736	rs780093	chr2	27519656	27520161	Palmitoleic acid (16:1n-7) levels	28298293	GCKR	GCKR	rs780093-T	intron_variant	NR	4e-12	GCST004339	TRUE
chr2	27519736	rs780093	chr2	27519656	27520161	Glomerular filtration rate (creatinine)	28452372	GCKR	GCKR	rs780093-T	intron_variant	NR	2e-16	GCST004292	TRUE
chr9	104885374	rs3890182	chr9	104885102	104885712	HDL cholesterol	20864672	ABCA1	ABCA1	rs3890182-G	intron_variant	0.88	5e-07	GCST000805	TRUE
chr9	104885374	rs3890182	chr9	104885102	104885712	HDL cholesterol	18193044	ABCA1	ABCA1	rs3890182-A	intron_variant	0.13	3e-10	GCST000133	TRUE
chr13	73946049	rs1886512	chr13	73945789	73946378	QRS duration	21076409	KLF12	KLF12	rs1886512-A	intron_variant	0.37	1e-08	GCST000872	TRUE
chr13	73946049	rs1886512	chr13	73945789	73946378	QRS duration	27659466	NR	KLF12	rs1886512-?	intron_variant	NR	6e-10	GCST003844	TRUE
chr2	43505684	rs7578597	chr2	43505670	43506171	Type 2 diabetes	18372903	THADA	THADA	rs7578597-T	missense_variant	0.9	1e-09	GCST000167	TRUE
chr2	43505684	rs7578597	chr2	43505670	43506171	Type 2 diabetes	28869590	THADA	THADA	rs7578597-C	missense_variant	0.0905	6e-11	GCST004894	TRUE
chr3	141386728	rs724016	chr3	141386555	141387193	Height	18193045	ZBTB38	ZBTB38	rs724016-G	5_prime_UTR_variant	0.36	1e-06	GCST000136	TRUE
chr3	141386728	rs724016	chr3	141386555	141387193	Infant length	25281659	ZBTB38	ZBTB38	rs724016-A	5_prime_UTR_variant	0.453	4e-07	GCST002646	TRUE
chr3	141386728	rs724016	chr3	141386555	141387193	Height	25282103	ZBTB38	ZBTB38	rs724016-A	5_prime_UTR_variant	0.555	3e-158	GCST002647	TRUE
chr3	141386728	rs724016	chr3	141386555	141387193	Height	20881960	ZBTB38	ZBTB38	rs724016-A	5_prime_UTR_variant	0.56	3e-86	GCST000817	TRUE
chr3	141386728	rs724016	chr3	141386555	141387193	Height	18391950	ZBTB38	ZBTB38	rs724016-G	5_prime_UTR_variant	0.48	8e-22	GCST000176	TRUE
chr3	141386728	rs724016	chr3	141386555	141387193	Hip circumference adjusted for BMI	25673412	ZBTB38	ZBTB38	rs724016-A	5_prime_UTR_variant	0.5572	8e-43	GCST004067	TRUE
chr3	141386728	rs724016	chr3	141386555	141387193	Crohn's disease	28067908	ZBTB38	ZBTB38	rs724016-?	5_prime_UTR_variant	NA	8e-08	GCST004132	TRUE
chr3	141386728	rs724016	chr3	141386555	141387193	Crohn's disease	26192919	intergenic	ZBTB38	rs724016-G	5_prime_UTR_variant	0.4413	3e-06	GCST003044	TRUE
chr20	3795528	rs3761218	chr20	3795494	3795995	Bipolar disorder	17554300	NR	CDC25B	rs3761218-C	intron_variant	0.64	7e-06	GCST000044	TRUE
chr20	3795528	rs3761218	chr20	3795494	3795995	Bipolar disorder	21254220	NR	CDC25B	rs3761218-?	intron_variant	NR	1e-06	GCST000961	TRUE
chr6	31652743	rs3117582	chr6	31651765	31653219	Lung cancer	18978787	BAT3, MSH5	APOM, BAG6	rs3117582-C	intron_variant	NR	5e-10	GCST000257	TRUE
chr6	31652743	rs3117582	chr6	31651765	31653219	Lung cancer	19654303	BAT3	APOM, BAG6	rs3117582-?	intron_variant	NR	4e-10	GCST000459	TRUE
chr6	31652743	rs3117582	chr6	31651765	31653219	Lung adenocarcinoma	19836008	APOM, BAT3	APOM, BAG6	rs3117582-C	intron_variant	0.1	5e-12	GCST000506	TRUE
chr6	31652743	rs3117582	chr6	31651765	31653219	Sarcoidosis (Lofgren's syndrome vs non-Lofgren's syndrome)	26651848	BAT3, APOM	APOM, BAG6	rs3117582-C	intron_variant	0.34	1e-30	GCST005541	TRUE
chr12	56752285	rs2277339	chr12	56751823	56752699	Menopause (age at onset)	22267201	PRIM1	PRIM1	rs2277339-G	missense_variant	0.102	2e-19	GCST001381	TRUE
chr12	56752285	rs2277339	chr12	56751823	56752699	Menarche (age at onset)	29773799	NR	PRIM1	rs2277339-T	missense_variant	0.7964	8e-20	GCST005867	TRUE
chr12	56752285	rs2277339	chr12	56751823	56752699	Menopause (age at onset)	29773799	PRIM1 / TAC3	PRIM1	rs2277339-T	missense_variant	0.8	8e-20	GCST005863	TRUE
chr12	56752285	rs2277339	chr12	56751823	56752699	Menopause (age at onset)	26414677	PRIM1, TAC3	PRIM1	rs2277339-G	missense_variant	0.1	2e-19	GCST005312	TRUE
chr12	56752285	rs2277339	chr12	56751823	56752699	Mean corpuscular volume	27863252	PRIM1	PRIM1	rs2277339-G	missense_variant	0.1042	1e-09	GCST004602	TRUE
chr12	56752285	rs2277339	chr12	56751823	56752699	Plateletcrit	27863252	PRIM1	PRIM1	rs2277339-G	missense_variant	0.1038	1e-10	GCST004607	TRUE
chr1	109274968	rs12740374	chr1	109274632	109275133	LDL cholesterol	19060906	CELSR2, PSRC1, SORT1	CELSR2	rs12740374-T	3_prime_UTR_variant	0.21	2e-42	GCST000287	TRUE
chr1	109274968	rs12740374	chr1	109274632	109275133	LDL cholesterol	21347282	CELSR2, PSRC1, SORT1	CELSR2	rs12740374-T	3_prime_UTR_variant	0.25	9e-29	GCST000975	TRUE
chr1	109274968	rs12740374	chr1	109274632	109275133	Lipoprotein-associated phospholipase A2 activity and mass	23118302	SORT1	CELSR2	rs12740374-T	3_prime_UTR_variant	0.22	2e-22	GCST001727	TRUE
chr1	109274968	rs12740374	chr1	109274632	109275133	Cholesterol, total	28270201	CELSR2	CELSR2	rs12740374-T	3_prime_UTR_variant	0.2288	8e-22	GCST004209	TRUE
chr1	109274968	rs12740374	chr1	109274632	109275133	Lipoprotein phospholipase A2 activity in cardiovascular disease	28753643	CELSR2	CELSR2	rs12740374-T	3_prime_UTR_variant	0.17646	4e-39	GCST004963	TRUE
chr1	109274968	rs12740374	chr1	109274632	109275133	Coronary artery disease	29212778	CELSR2, PSRC1	CELSR2	rs12740374-T	3_prime_UTR_variant	0.219	2e-57	GCST005194	TRUE
chr1	109274968	rs12740374	chr1	109274632	109275133	Blood protein levels	29875488	CELSR2	CELSR2	rs12740374-T	3_prime_UTR_variant	0.223	1e-14	GCST005806	TRUE
chr9	4763176	rs385893	chr9	4762461	4763673	Hematological parameters	19820697	AK3	AK3 - ECM1P1	rs385893-C	regulatory_region_variant	NR	9e-17	GCST000498	TRUE
chr9	4763176	rs385893	chr9	4762461	4763673	Platelet count	20139978	AK3	AK3 - ECM1P1	rs385893-C	regulatory_region_variant	0.76	3e-13	GCST000580	TRUE
chr9	4763176	rs385893	chr9	4762461	4763673	Sum neutrophil eosinophil counts	27863252	intergenic	AK3 - ECM1P1	rs385893-C	regulatory_region_variant	0.5221	4e-14	GCST004613	TRUE
chr9	4763176	rs385893	chr9	4762461	4763673	Sum basophil neutrophil counts	27863252	intergenic	AK3 - ECM1P1	rs385893-C	regulatory_region_variant	0.5221	1e-13	GCST004620	TRUE
chr9	4763176	rs385893	chr9	4762461	4763673	Granulocyte count	27863252	intergenic	AK3 - ECM1P1	rs385893-C	regulatory_region_variant	0.5221	1e-14	GCST004614	TRUE
chr9	4763176	rs385893	chr9	4762461	4763673	Granulocyte percentage of myeloid white cells	27863252	intergenic	AK3 - ECM1P1	rs385893-C	regulatory_region_variant	0.5221	3e-10	GCST004608	TRUE
chr9	4763176	rs385893	chr9	4762461	4763673	Platelet count	26805783	AK3, RCL1	AK3 - ECM1P1	rs385893-T	regulatory_region_variant	0.6	5e-06	GCST003383	TRUE
chr9	4763176	rs385893	chr9	4762461	4763673	Myeloid white cell count	27863252	intergenic	AK3 - ECM1P1	rs385893-C	regulatory_region_variant	0.522	2e-13	GCST004626	TRUE
chr9	4763176	rs385893	chr9	4762461	4763673	Neutrophil percentage of white cells	27863252	intergenic	AK3 - ECM1P1	rs385893-C	regulatory_region_variant	0.5221	8e-12	GCST004633	TRUE
chr9	4763176	rs385893	chr9	4762461	4763673	Neutrophil count	27863252	intergenic	AK3 - ECM1P1	rs385893-C	regulatory_region_variant	0.5221	4e-13	GCST004629	TRUE
chr9	4763176	rs385893	chr9	4762461	4763673	Platelet count	29403010	AK3, RCL1	AK3 - ECM1P1	rs385893-?	regulatory_region_variant	NR	4e-55	GCST005991	TRUE
chr3	196082268	rs11915082	chr3	196081844	196082680	Mean corpuscular hemoglobin	19862010	TFRC	TFRC - LINC00885	rs11915082-A	regulatory_region_variant	NR	8e-13	GCST000504	TRUE
chr3	196082268	rs11915082	chr3	196081844	196082680	Mean corpuscular hemoglobin	28017375	NR	TFRC - LINC00885	rs11915082-?	regulatory_region_variant	NR	5e-13	GCST004006	TRUE
chr6	135097778	rs7776054	chr6	135097751	135098252	Mean corpuscular hemoglobin	19862010	HBS1L, MYB	LOC107986647 - LOC105378010	rs7776054-G	intron_variant	NR	7e-69	GCST000504	TRUE
chr6	135097778	rs7776054	chr6	135097751	135098252	Mean corpuscular hemoglobin	29403010	HBS1L, MYB	LOC107986647 - LOC105378010	rs7776054-?	intron_variant	NR	1e-300	GCST005993	TRUE
chr6	135097778	rs7776054	chr6	135097751	135098252	Red blood cell traits	23935956	HBS1L, MYB	LOC107986647 - LOC105378010	rs7776054-G	intron_variant	0.24	4e-06	GCST002109	TRUE
chr6	135097778	rs7776054	chr6	135097751	135098252	Hemoglobin levels	26366553	MYB	LOC107986647 - LOC105378010	rs7776054-G	intron_variant	0.21	4e-19	GCST003122	TRUE
chr6	135097778	rs7776054	chr6	135097751	135098252	Monocyte count	27863252	HBS1L	LOC107986647 - LOC105378010	rs7776054-G	intron_variant	0.2603	3e-23	GCST004625	TRUE
chr6	135097778	rs7776054	chr6	135097751	135098252	Red blood cell count	27863252	HBS1L	LOC107986647 - LOC105378010	rs7776054-G	intron_variant	0.2603	0	GCST004601	TRUE
chr6	135097778	rs7776054	chr6	135097751	135098252	Hematocrit	28017375	HBS1L	LOC107986647 - LOC105378010	rs7776054-?	intron_variant	NR	1e-08	GCST004003	TRUE
chr6	135097778	rs7776054	chr6	135097751	135098252	Mean corpuscular volume	28017375	HBS1L	LOC107986647 - LOC105378010	rs7776054-?	intron_variant	NR	4e-119	GCST004004	TRUE
chr6	135097778	rs7776054	chr6	135097751	135098252	Mean corpuscular hemoglobin concentration	28017375	HBS1L	LOC107986647 - LOC105378010	rs7776054-?	intron_variant	NR	1e-08	GCST004007	TRUE
chr6	135097778	rs7776054	chr6	135097751	135098252	LDL cholesterol levels	28334899	HBS1L	LOC107986647 - LOC105378010	rs7776054-A	intron_variant	0.72	4e-08	GCST004233	TRUE
chr6	135097778	rs7776054	chr6	135097751	135098252	Mean corpuscular hemoglobin concentration	27863252	HBS1L	LOC107986647 - LOC105378010	rs7776054-G	intron_variant	0.2603	2e-118	GCST004605	TRUE
chr6	135097778	rs7776054	chr6	135097751	135098252	Mean corpuscular volume	27863252	HBS1L	LOC107986647 - LOC105378010	rs7776054-G	intron_variant	0.2604	0	GCST004602	TRUE
chr6	135097778	rs7776054	chr6	135097751	135098252	Mean corpuscular hemoglobin	27863252	HBS1L	LOC107986647 - LOC105378010	rs7776054-G	intron_variant	0.2605	0	GCST004630	TRUE
chr6	135097778	rs7776054	chr6	135097751	135098252	Plateletcrit	27863252	HBS1L	LOC107986647 - LOC105378010	rs7776054-G	intron_variant	0.2605	5e-233	GCST004607	TRUE
chr6	135097778	rs7776054	chr6	135097751	135098252	Platelet count	27863252	HBS1L	LOC107986647 - LOC105378010	rs7776054-G	intron_variant	0.2605	4e-181	GCST004603	TRUE
chr6	135097778	rs7776054	chr6	135097751	135098252	Red cell distribution width	27863252	HBS1L	LOC107986647 - LOC105378010	rs7776054-G	intron_variant	0.2606	1e-122	GCST004621	TRUE
chr6	135097778	rs7776054	chr6	135097751	135098252	Mean corpuscular hemoglobin concentration	29403010	HBS1L, MYB	LOC107986647 - LOC105378010	rs7776054-?	intron_variant	NR	1e-70	GCST005992	TRUE
chr6	135097778	rs7776054	chr6	135097751	135098252	Hemoglobin A1c levels	29403010	HBS1L, MYB	LOC107986647 - LOC105378010	rs7776054-?	intron_variant	NR	3e-18	GCST006001	TRUE
chr1	72285502	rs3101336	chr1	72285032	72285564	Body mass index	25673413	NEGR1	LOC105378797	rs3101336-C	intergenic_variant	0.614	2e-16	GCST002783	TRUE
chr1	72285502	rs3101336	chr1	72285032	72285564	Obesity	23563607	NEGR1	LOC105378797	rs3101336-C	intergenic_variant	0.61	1e-13	GCST001953	TRUE
chr1	72285502	rs3101336	chr1	72285032	72285564	Menarche (age at onset)	25231870	NEGR1	LOC105378797	rs3101336-T	intergenic_variant	0.4	5e-13	GCST002541	TRUE
chr1	72285502	rs3101336	chr1	72285032	72285564	Obesity (early onset extreme)	23563609	NEGR1	LOC105378797	rs3101336-C	intergenic_variant	0.6	2e-08	GCST001957	TRUE
chr1	72285502	rs3101336	chr1	72285032	72285564	BMI (adjusted for smoking behaviour)	28443625	NEGR1	LOC105378797	rs3101336-T	intergenic_variant	0.3916	2e-12	GCST004495	TRUE
chr1	72285502	rs3101336	chr1	72285032	72285564	Body mass index (joint analysis main effects and smoking interaction)	28443625	NEGR1	LOC105378797	rs3101336-T	intergenic_variant	0.3916	3e-16	GCST004497	TRUE
chr1	72285502	rs3101336	chr1	72285032	72285564	BMI in smokers	28443625	NEGR1	LOC105378797	rs3101336-T	intergenic_variant	0.3916	4e-08	GCST004498	TRUE
chr1	72285502	rs3101336	chr1	72285032	72285564	Childhood body mass index	26604143	NR	LOC105378797	rs3101336-C	intergenic_variant	NR	4e-08	GCST003177	TRUE
chr1	72285502	rs3101336	chr1	72285032	72285564	BMI in non-smokers	28443625	NEGR1	LOC105378797	rs3101336-T	intergenic_variant	0.3916	8e-09	GCST004499	TRUE
chr1	72285502	rs3101336	chr1	72285032	72285564	Body mass index	28892062	NEGR1, LINC01360	LOC105378797	rs3101336-C	intergenic_variant	0.63	1e-29	GCST004904	TRUE
chr4	76208415	rs17001654	chr4	76208286	76208787	Body mass index	25673413	SCARB2	SCARB2	rs17001654-G	intron_variant	0.153	2e-06	GCST002783	TRUE
chr4	76208415	rs17001654	chr4	76208286	76208787	Body mass index	26426971	NR	SCARB2	rs17001654-C	intron_variant	0.845056	5e-12	GCST005951	TRUE
chr4	76208415	rs17001654	chr4	76208286	76208787	BMI (adjusted for smoking behaviour)	28443625	SCARB2	SCARB2	rs17001654-C	intron_variant	0.8438	2e-07	GCST004495	TRUE
chr4	76208415	rs17001654	chr4	76208286	76208787	Body mass index (joint analysis main effects and smoking interaction)	28443625	SCARB2	SCARB2	rs17001654-C	intron_variant	0.8438	2e-06	GCST004497	TRUE
chr5	88401716	rs6870983	chr5	88401665	88402166	Body mass index	25673413	LOC100505894	TMEM161B-AS1	rs6870983-C	intron_variant	0.782	4e-07	GCST002783	TRUE
chr5	88401716	rs6870983	chr5	88401665	88402166	Body mass index	26426971	TMEM161B, LINC00461, MIR9-2, MEF2C	TMEM161B-AS1	rs6870983-T	intron_variant	0.219184	7e-10	GCST005951	TRUE
chr5	88401716	rs6870983	chr5	88401665	88402166	Body mass index	28448500	LOC645323	TMEM161B-AS1	rs6870983-C	intron_variant	0.7591	4e-08	GCST004557	TRUE
chr5	88401716	rs6870983	chr5	88401665	88402166	Body mass index in physically active individuals	28448500	LOC645323	TMEM161B-AS1	rs6870983-C	intron_variant	0.7798	7e-07	GCST004559	TRUE
chr5	88401716	rs6870983	chr5	88401665	88402166	Body mass index (joint analysis main effects and physical activity interaction)	28448500	LOC645323	TMEM161B-AS1	rs6870983-?	intron_variant	NR	1e-07	GCST004558	TRUE
chr2	19121042	rs12710696	chr2	19120868	19121369	Breast cancer (estrogen-receptor negative)	29058716	MIR4757	LOC105373455 - MIR4757	rs12710696-T	intron_variant	0.37	7e-08	GCST005076	TRUE
chr2	19121042	rs12710696	chr2	19120868	19121369	Breast cancer	29059683	intergenic	LOC105373455 - MIR4757	rs12710696-T	intron_variant	0.37	1e-08	GCST004988	TRUE
chr2	19121042	rs12710696	chr2	19120868	19121369	Breast cancer	23535733	intergenic	LOC105373455 - MIR4757	rs12710696-?	intron_variant	0.36	5e-08	GCST001930	TRUE
chr2	19121042	rs12710696	chr2	19120868	19121369	Breast cancer	27117709	Intergenic	LOC105373455 - MIR4757	rs12710696-?	intron_variant	0.39	2e-06	GCST003845	TRUE
chr2	19121042	rs12710696	chr2	19120868	19121369	Breast cancer (estrogen-receptor negative)	27117709	Intergenic	LOC105373455 - MIR4757	rs12710696-?	intron_variant	0.36	2e-08	GCST003842	TRUE
chr2	19121042	rs12710696	chr2	19120868	19121369	Breast cancer	25751625	NR	LOC105373455 - MIR4757	rs12710696-T	intron_variant	0.36	4e-07	GCST004950	TRUE
chr11	72722053	rs1552224	chr11	72722002	72722877	Type 2 diabetes	22885922	ARAP1	ARAP1	rs1552224-A	5_prime_UTR_variant	0.813602	2e-10	GCST005047	TRUE
chr11	72722053	rs1552224	chr11	72722002	72722877	Type 2 diabetes	20581827	CENTD2	ARAP1	rs1552224-A	5_prime_UTR_variant	NA	1e-22	GCST000712	TRUE
chr11	72722053	rs1552224	chr11	72722002	72722877	Type 2 diabetes	24509480	CENTD2, ARAP1	ARAP1	rs1552224-A	5_prime_UTR_variant	0.83	1e-07	GCST002352	TRUE
chr11	72722053	rs1552224	chr11	72722002	72722877	Type 2 diabetes	28869590	ARAP1	ARAP1	rs1552224-C	5_prime_UTR_variant	0.1501	3e-17	GCST004894	TRUE
chr11	72722053	rs1552224	chr11	72722002	72722877	Acute insulin response	28490609	ARAP1, CENTD2, STARD10	ARAP1	rs1552224-A	5_prime_UTR_variant	NA	4e-06	GCST004575	TRUE
chr3	123346931	rs11708067	chr3	123346281	123347272	Type 2 diabetes	22885922	ADCY5	ADCY5	rs11708067-A	intron_variant	NR	4e-07	GCST005047	TRUE
chr3	123346931	rs11708067	chr3	123346281	123347272	Type 2 diabetes	22693455	ADCY5	ADCY5	rs11708067-A	intron_variant	0.78	6e-08	GCST001550	TRUE
chr3	123346931	rs11708067	chr3	123346281	123347272	Glycated hemoglobin levels	28898252	ADCY5	ADCY5	rs11708067-A	intron_variant	0.7542	1e-12	GCST004903	TRUE
chr3	123346931	rs11708067	chr3	123346281	123347272	Type 2 diabetes	28869590	ADCY5	ADCY5	rs11708067-G	intron_variant	0.171	5e-20	GCST004894	TRUE
chr3	123346931	rs11708067	chr3	123346281	123347272	Homeostasis model assessment of beta-cell function	20081858	ADCY5	ADCY5	rs11708067-A	intron_variant	0.78	3e-12	GCST005180	TRUE
chr3	123346931	rs11708067	chr3	123346281	123347272	Fasting blood glucose	20081858	ADCY5	ADCY5	rs11708067-A	intron_variant	0.78	7e-22	GCST000568	TRUE
chr3	123346931	rs11708067	chr3	123346281	123347272	Fasting blood glucose	22581228	ADCY5	ADCY5	rs11708067-A	intron_variant	0.7884	7e-09	GCST005186	TRUE
chr3	123346931	rs11708067	chr3	123346281	123347272	Fasting blood glucose (BMI interaction)	22581228	ADCY5	ADCY5	rs11708067-A	intron_variant	0.7879	4e-10	GCST001527	TRUE
chr3	123346931	rs11708067	chr3	123346281	123347272	Type 2 diabetes	29358691	ADCY5	ADCY5	rs11708067-A	intron_variant	NR	3e-06	GCST005414	TRUE
chr6	129498893	rs12193446	chr6	129498875	129499465	Myopia	27182965	LAMA2	LAMA2, LOC102723409	rs12193446-?	intron_variant	NR	5e-102	GCST003997	TRUE
chr6	129498893	rs12193446	chr6	129498875	129499465	Hyperopia	25233373	LAMA2	LAMA2, LOC102723409	rs12193446-?	intron_variant	NA	2e-07	GCST002617	TRUE
chr6	129498893	rs12193446	chr6	129498875	129499465	Myopia	25233373	LAMA2	LAMA2, LOC102723409	rs12193446-?	intron_variant	NA	9e-06	GCST002615	TRUE
chr6	129498893	rs12193446	chr6	129498875	129499465	Axial length	24144296	ARHGAP18, LAMA2	LAMA2, LOC102723409	rs12193446-A	intron_variant	0.9092	1e-08	GCST002115	TRUE
chr6	129498893	rs12193446	chr6	129498875	129499465	Spherical equivalent (joint analysis main effects and education interaction)	27020472	LAMA2	LAMA2, LOC102723409	rs12193446-A	intron_variant	0.09	1e-21	GCST003455	TRUE
chr3	172204265	rs12493901	chr3	172203789	172204339	Waist circumference adjusted for body mass index	25673412	FNDC3B	FNDC3B	rs12493901-A	intron_variant	0.4845	5e-09	GCST004063	TRUE
chr3	172204265	rs12493901	chr3	172203789	172204339	Waist circumference adjusted for body mass index	28448500	FNDC3B	FNDC3B	rs12493901-G	intron_variant	0.512	2e-07	GCST004562	TRUE
chr3	172204265	rs12493901	chr3	172203789	172204339	Waist circumference adjusted for BMI in active individuals	28448500	FNDC3B	FNDC3B	rs12493901-G	intron_variant	0.5135	3e-08	GCST004564	TRUE
chr3	172204265	rs12493901	chr3	172203789	172204339	Waist circumference adjusted for BMI (joint analysis main effects and physical activity interaction)	28448500	FNDC3B	FNDC3B	rs12493901-?	intron_variant	0.512	1e-07	GCST004563	TRUE
chr3	172204265	rs12493901	chr3	172203789	172204339	Waist circumference adjusted for BMI (joint analysis main effects and smoking interaction)	28443625	FNDC3B	FNDC3B	rs12493901-A	intron_variant	0.4712	6e-13	GCST004501	TRUE
chr3	172204265	rs12493901	chr3	172203789	172204339	Waist circumference adjusted for BMI in non-smokers	28443625	FNDC3B	FNDC3B	rs12493901-A	intron_variant	0.4712	2e-07	GCST004504	TRUE
chr3	172204265	rs12493901	chr3	172203789	172204339	Waist circumference adjusted for BMI (adjusted for smoking behaviour)	28443625	FNDC3B	FNDC3B	rs12493901-A	intron_variant	0.4712	3e-06	GCST004500	TRUE
chr3	172204265	rs12493901	chr3	172203789	172204339	Waist circumference adjusted for BMI in smokers	28443625	FNDC3B	FNDC3B	rs12493901-A	intron_variant	0.4712	7e-08	GCST004503	TRUE
chr15	100152748	rs72755233	chr15	100152387	100152888	Intraocular pressure	29617998	ADAMTS17	ADAMTS17	rs72755233-G	missense_variant	0.8902	3e-45	GCST005580	TRUE
chr15	100152748	rs72755233	chr15	100152387	100152888	Intraocular pressure	29235454	ADAMTS17	ADAMTS17	rs72755233-?	missense_variant	NR	1e-21	GCST005170	TRUE
chr10	112520943	rs12241008	chr10	112520730	112521362	Colorectal cancer	29471430	NR	VTI1A	rs12241008-C	intron_variant	NR	3e-12	GCST005591	TRUE
chr10	112520943	rs12241008	chr10	112520730	112521362	Colorectal cancer	25105248	VTI1A	VTI1A	rs12241008-C	intron_variant	0.09	1e-09	GCST002561	TRUE
chr7	130982362	rs4593472	chr7	130982095	130982614	Breast cancer	29059683	FLJ43663	LINC-PINT	rs4593472-C	intron_variant	0.65	2e-11	GCST004988	TRUE
chr7	130982362	rs4593472	chr7	130982095	130982614	Breast cancer	25751625	FLJ43663	LINC-PINT	rs4593472-C	intron_variant	0.65	2e-09	GCST004950	TRUE
chr18	26757460	rs527616	chr18	26757110	26757760	Breast cancer	29059683	intergenic	PCAT18 - LOC105372035	rs527616-G	intron_variant	0.62	7e-15	GCST004988	TRUE
chr18	26757460	rs527616	chr18	26757110	26757760	Breast cancer	23535729	intergenic	PCAT18 - LOC105372035	rs527616-G	intron_variant	0.62	2e-10	GCST001937	TRUE
chr18	26757460	rs527616	chr18	26757110	26757760	Breast cancer	25751625	NR	PCAT18 - LOC105372035	rs527616-G	intron_variant	0.62	8e-13	GCST004950	TRUE
chr10	121580797	rs2981578	chr10	121580708	121581209	Breast cancer	29059683	FGFR2	FGFR2	rs2981578-C	intron_variant	0.47	1e-245	GCST004988	TRUE
chr10	121580797	rs2981578	chr10	121580708	121581209	Breast cancer	24143190	FGFR2	FGFR2	rs2981578-C	intron_variant	0.514	1e-12	GCST002234	TRUE
chr10	103918139	rs4387287	chr10	103918045	103918742	Diastolic blood pressure	27618447	OBFC1	OBFC1	rs4387287-A	5_prime_UTR_variant	0.2029	4e-10	GCST006020	TRUE
chr10	103918139	rs4387287	chr10	103918045	103918742	Systolic blood pressure	27618447	OBFC1	OBFC1	rs4387287-A	5_prime_UTR_variant	0.1556	9e-10	GCST006021	TRUE
chr10	103918139	rs4387287	chr10	103918045	103918742	Hypertension	27618447	OBFC1	OBFC1	rs4387287-A	5_prime_UTR_variant	0.189	2e-08	GCST006023	TRUE
chr10	103918139	rs4387287	chr10	103918045	103918742	Telomere length	20421499	OBFC1	OBFC1	rs4387287-A	5_prime_UTR_variant	NR	2e-11	GCST000669	TRUE
chr10	103918139	rs4387287	chr10	103918045	103918742	Diastolic blood pressure	28739976	OBFC1	OBFC1	rs4387287-C	5_prime_UTR_variant	0.828	4e-06	GCST004777	TRUE
chr11	89491285	rs2289125	chr11	89490955	89491724	Pulse pressure	29403010	NOX4	NOX4	rs2289125-?	5_prime_UTR_variant	NR	5e-12	GCST006009	TRUE
chr11	89491285	rs2289125	chr11	89490955	89491724	Pulse pressure	28739976	NOX4	NOX4	rs2289125-C	5_prime_UTR_variant	0.77	3e-09	GCST004775	TRUE
chr11	89491285	rs2289125	chr11	89490955	89491724	Pulse pressure	28135244	NOX4	NOX4	rs2289125-A	5_prime_UTR_variant	0.21	9e-22	GCST004278	TRUE
chr2	33476823	rs13385731	chr2	33475591	33476892	Systemic lupus erythematosus	28714469	RASGRP3	RASGRP3	rs13385731-?	intron_variant	NR	1e-06	GCST005752	TRUE
chr2	33476823	rs13385731	chr2	33475591	33476892	Systemic lupus erythematosus	19838193	RASGRP3	RASGRP3	rs13385731-A	intron_variant	0.85	1e-15	GCST000507	TRUE
chr2	33476823	rs13385731	chr2	33475591	33476892	Systemic lupus erythematosus	23273568	RASGRP3	RASGRP3	rs13385731-A	intron_variant	0.83	4e-06	GCST001795	TRUE
chr2	33476823	rs13385731	chr2	33475591	33476892	Systemic lupus erythematosus	26663301	RASGRP3	RASGRP3	rs13385731-?	intron_variant	NR	1e-06	GCST003599	TRUE
chr2	33476823	rs13385731	chr2	33475591	33476892	Systemic lupus erythematosus	27399966	RASGRP3	RASGRP3	rs13385731-?	intron_variant	0.16	4e-06	GCST003622	TRUE
chr16	30091839	rs3809627	chr16	30091684	30092288	Red blood cell count	29403010	TBX6	TBX6	rs3809627-?	5_prime_UTR_variant	NR	5e-13	GCST005996	TRUE
chr16	30091839	rs3809627	chr16	30091684	30092288	Eosinophil counts	27863252	TBX6	TBX6	rs3809627-A	5_prime_UTR_variant	0.4018	1e-17	GCST004606	TRUE
chr16	30091839	rs3809627	chr16	30091684	30092288	Mean corpuscular hemoglobin	27863252	TBX6	TBX6	rs3809627-A	5_prime_UTR_variant	0.4016	5e-33	GCST004630	TRUE
chr16	30091839	rs3809627	chr16	30091684	30092288	Red blood cell count	27863252	TBX6	TBX6	rs3809627-A	5_prime_UTR_variant	0.4017	3e-27	GCST004601	TRUE
chr16	30091839	rs3809627	chr16	30091684	30092288	Sum eosinophil basophil counts	27863252	TBX6	TBX6	rs3809627-A	5_prime_UTR_variant	0.4018	8e-15	GCST004624	TRUE
chr16	30091839	rs3809627	chr16	30091684	30092288	Mean corpuscular volume	27863252	TBX6	TBX6	rs3809627-A	5_prime_UTR_variant	0.4017	5e-32	GCST004602	TRUE
chr15	73371562	rs7173389	chr15	73371325	73371827	Resting heart rate	29769521	HCN4	HCN4 - LOC107984728	rs7173389-A	intergenic_variant	0.841075	2e-09	GCST005789	TRUE
chr15	73371562	rs7173389	chr15	73371325	73371827	Resting heart rate	27798624	HCN4, NEO1	HCN4 - LOC107984728	rs7173389-T	intergenic_variant	0.16	1e-32	GCST003818	TRUE
chr9	111153625	rs10980800	chr9	111153509	111154010	White blood cell count	21738480	OR2K2, EDG2	LOC105376219	rs10980800-T	intron_variant	NA	2e-22	GCST001137	TRUE
chr9	111153625	rs10980800	chr9	111153509	111154010	Monocyte count	25096241	intergenic	LOC105376219	rs10980800-C	intron_variant	0.769	1e-14	GCST002555	TRUE
chr9	111153625	rs10980800	chr9	111153509	111154010	Monocyte count	28193307	EDG2, LPAR1	LOC105376219	rs10980800-?	intron_variant	NR	1e-14	GCST004164	TRUE
chr8	27608798	rs1532278	chr8	27608597	27609159	Alzheimer's disease (late onset)	21460841	CLU	CLU	rs1532278-?	non_coding_transcript_exon_variant	0.64	8e-08	GCST001026	TRUE
chr8	27608798	rs1532278	chr8	27608597	27609159	Alzheimer's disease (late onset)	28714976	CLU	CLU	rs1532278-?	non_coding_transcript_exon_variant	NR	6e-10	GCST005549	TRUE
chr22	32688525	rs9621532	chr22	32688365	32688866	Age-related macular degeneration	21665990	TIMP3	SYN3	rs9621532-?	intron_variant	0.95	2e-15	GCST001100	TRUE
chr22	32688525	rs9621532	chr22	32688365	32688866	Age-related macular degeneration	20385819	TIMP3, SYN3	SYN3	rs9621532-A	intron_variant	0.946	1e-11	GCST000652	TRUE
chr22	32688525	rs9621532	chr22	32688365	32688866	Age-related macular degeneration	20385826	TIMP3	SYN3	rs9621532-A	intron_variant	0.96	4e-09	GCST000653	TRUE
chr12	52880120	rs902774	chr12	52879799	52880359	Prostate cancer	21743057	KRT8, EIF4B, TENC1	KRT78 - RPL7P41	rs902774-A	TF_binding_site_variant	0.17	5e-09	GCST001147	TRUE
chr12	52880120	rs902774	chr12	52879799	52880359	Prostate cancer	26034056	NR	KRT78 - RPL7P41	rs902774-A	TF_binding_site_variant	0.15	1e-07	GCST002944	TRUE
chr6	167120802	rs3093023	chr6	167120281	167121247	Rheumatoid arthritis	24782177	CCR6	CCR6, LOC105378122	rs3093023-A	intron_variant	NA	4e-09	GCST002434	TRUE
chr6	167120802	rs3093023	chr6	167120281	167121247	Rheumatoid arthritis	20453842	CCR6	CCR6, LOC105378122	rs3093023-A	intron_variant	0.43	2e-11	GCST000679	TRUE
chr17	58555182	rs9905704	chr17	58555136	58555637	Testicular germ cell tumor	23666240	RAD51C, TEX14	SEPT4-AS1	rs9905704-T	intron_variant	0.67	3e-09	GCST002022	TRUE
chr17	58555182	rs9905704	chr17	58555136	58555637	Testicular germ cell tumor	23666239	C17orf47, RAD51C, PPM1E, SEPT4, TRIM37, SKA2, TEX14	SEPT4-AS1	rs9905704-T	intron_variant	0.68	4e-13	GCST002023	TRUE
chr17	58555182	rs9905704	chr17	58555136	58555637	Testicular germ cell tumor	25877299	TEX14	SEPT4-AS1	rs9905704-T	intron_variant	0.708	4e-06	GCST002855	TRUE
chr17	58555182	rs9905704	chr17	58555136	58555637	Testicular germ cell tumor	28604732	TEX14	SEPT4-AS1	rs9905704-T	intron_variant	0.67	2e-14	GCST004713	TRUE
chr17	58555182	rs9905704	chr17	58555136	58555637	Testicular germ cell tumor	28604728	TEX14	SEPT4-AS1	rs9905704-G	intron_variant	0.68	3e-20	GCST004635	TRUE
chr6	126530014	rs1490384	chr6	126529536	126530043	Height	23563607	C6orf173	MIR588 - RNU6-200P	rs1490384-T	intergenic_variant	0.49	1e-16	GCST001956	TRUE
chr6	126530014	rs1490384	chr6	126529536	126530043	Height	20881960	C6orf173	MIR588 - RNU6-200P	rs1490384-T	intergenic_variant	0.5	4e-21	GCST000817	TRUE
chr6	126530014	rs1490384	chr6	126529536	126530043	Height	28270201	intergenic	MIR588 - RNU6-200P	rs1490384-T	intergenic_variant	0.4851	7e-10	GCST004212	TRUE
chr6	126530014	rs1490384	chr6	126529536	126530043	Menarche (age at onset)	27182965	CENPW, RSPO3	MIR588 - RNU6-200P	rs1490384-?	intergenic_variant	NR	1e-10	GCST003993	TRUE
chr3	196073676	rs9859260	chr3	196073163	196073681	Mean corpuscular volume	19862010	TFRC	TFRC	rs9859260-C	intron_variant	NR	8e-14	GCST000503	TRUE
chr3	196073676	rs9859260	chr3	196073163	196073681	Mean corpuscular volume	28453575	TFRC	TFRC	rs9859260-C	intron_variant	0.57	5e-06	GCST004335	TRUE
chr3	196073676	rs9859260	chr3	196073163	196073681	Mean corpuscular volume	28017375	NR	TFRC	rs9859260-?	intron_variant	NR	1e-12	GCST004004	TRUE
chr5	132565533	rs2244012	chr5	132565298	132565799	Asthma	20159242	RAD50	RAD50	rs2244012-C	intron_variant	0.21	3e-07	GCST000576	TRUE
chr5	132565533	rs2244012	chr5	132565298	132565799	Asthma	27182965	RAD50	RAD50	rs2244012-?	intron_variant	NR	2e-16	GCST003987	TRUE
chr4	89704960	rs356182	chr4	89704591	89705092	Parkinson's disease	25064009	SNCA	LOC105377329	rs356182-G	intron_variant	0.367	4e-73	GCST002544	TRUE
chr4	89704960	rs356182	chr4	89704591	89705092	Parkinson's disease	28892059	SNCA	LOC105377329	rs356182-G	intron_variant	0.349	5e-123	GCST004902	TRUE
chr4	89704960	rs356182	chr4	89704591	89705092	Parkinson's disease	27182965	GPRIN3, SNCA	LOC105377329	rs356182-?	intron_variant	NR	1e-56	GCST003984	TRUE
chr3	52811089	rs2535627	chr3	52810958	52811459	Schizophrenia	25056061	GLT8D1, GNL3, ITIH1, ITIH3, ITIH4, MUSTN1, NEK4, NISCH, NT5DC2, PBRM1, SMIM4, SPCS1, STAB1, TMEM110, TMEM110-MUSTN1	ITIH3 - ITIH4	rs2535627-T	intergenic_variant	0.529	4e-11	GCST002539	TRUE
chr3	52811089	rs2535627	chr3	52810958	52811459	Schizophrenia	26198764	NR	ITIH3 - ITIH4	rs2535627-T	intergenic_variant	NR	2e-11	GCST003048	TRUE
chr11	123523928	rs77502336	chr11	123523449	123523979	Schizophrenia	25056061	GRAMD1B	GRAMD1B	rs77502336-C	intron_variant	0.322	8e-09	GCST002539	TRUE
chr11	123523928	rs77502336	chr11	123523449	123523979	Autism spectrum disorder or schizophrenia	28540026	intergenic	GRAMD1B	rs77502336-C	intron_variant	NA	2e-09	GCST004521	TRUE
chr11	123523928	rs77502336	chr11	123523449	123523979	Schizophrenia	26198764	NR	GRAMD1B	rs77502336-C	intron_variant	NR	4e-10	GCST003048	TRUE
chr11	123523928	rs77502336	chr11	123523449	123523979	Schizophrenia	28991256	GRAMD1B	GRAMD1B	rs77502336-C	intron_variant	NR	1e-09	GCST004946	TRUE
chr15	40275036	rs56205728	chr15	40274638	40275141	Schizophrenia	25056061	ANKRD63, PAK6, PLCB2	PAK6, BUB1B-PAK6	rs56205728-A	intron_variant	0.274	4e-09	GCST002539	TRUE
chr15	40275036	rs56205728	chr15	40274638	40275141	Schizophrenia	26198764	NR	PAK6, BUB1B-PAK6	rs56205728-A	intron_variant	NR	9e-08	GCST003048	TRUE
chr5	173557111	rs889014	chr5	173556988	173557489	Height	25429064	STC2, BOD1	LOC105377733 - LOC285593	rs889014-T	intergenic_variant	0.44	2e-09	GCST002702	TRUE
chr5	173557111	rs889014	chr5	173556988	173557489	Height	20881960	BOD1	LOC105377733 - LOC285593	rs889014-T	intergenic_variant	0.36	9e-16	GCST000817	TRUE
chr6	32190542	rs176095	chr6	32190053	32190569	Atopic dermatitis	23042114	GPSM3	PBX2 - GPSM3	rs176095-T	regulatory_region_variant	0.81	8e-20	GCST001709	TRUE
chr6	32190542	rs176095	chr6	32190053	32190569	Atopic dermatitis	25574825	GPSM3	PBX2 - GPSM3	rs176095-G	regulatory_region_variant	NR	3e-07	GCST002737	TRUE
chr21	33404389	rs2284553	chr21	33403979	33404480	Crohn's disease	23128233	IFNGR2, IFNAR1, IFNAR2, IL10RB, GART, TMEM50B	IFNGR2	rs2284553-G	intron_variant	0.599	2e-16	GCST001729	TRUE
chr21	33404389	rs2284553	chr21	33403979	33404480	Crohn's disease	28067908	IFNGR2	IFNGR2	rs2284553-?	intron_variant	NA	1e-14	GCST004132	TRUE
chr21	33404389	rs2284553	chr21	33403979	33404480	Chronic inflammatory diseases (ankylosing spondylitis, Crohn's disease, psoriasis, primary sclerosing cholangitis, ulcerative colitis) (pleiotropy)	26974007	IFNGR2	IFNGR2	rs2284553-?	intron_variant	NR	4e-16	GCST005537	TRUE
chr21	33404389	rs2284553	chr21	33403979	33404480	Inflammatory bowel disease	28067908	IFNGR2	IFNGR2	rs2284553-?	intron_variant	NA	7e-09	GCST004131	TRUE
chr21	33404389	rs2284553	chr21	33403979	33404480	Crohn's disease	26192919	NR	IFNGR2	rs2284553-A	intron_variant	0.59	6e-17	GCST003044	TRUE
chr21	33404389	rs2284553	chr21	33403979	33404480	Inflammatory bowel disease	26192919	NR	IFNGR2	rs2284553-G	intron_variant	0.59	5e-09	GCST003043	TRUE
chr11	114160077	rs648044	chr11	114159867	114160566	Non-glioblastoma glioma	26424050	ZBTB16	ZBTB16	rs648044-T	intron_variant	0.38	6e-11	GCST003227	TRUE
chr11	114160077	rs648044	chr11	114159867	114160566	Non-glioblastoma glioma	28346443	ZBTB16	ZBTB16	rs648044-A	intron_variant	0.39	5e-12	GCST004348	TRUE
chr5	177390635	rs6420094	chr5	177390410	177390923	Chronic kidney disease	26831199	SLC34A1	SLC34A1	rs6420094-G	intron_variant	0.34	4e-09	GCST003374	TRUE
chr5	177390635	rs6420094	chr5	177390410	177390923	Glomerular filtration rate (creatinine)	26831199	SLC34A1	SLC34A1	rs6420094-A	intron_variant	0.66	5e-22	GCST003372	TRUE
chr5	177390635	rs6420094	chr5	177390410	177390923	Chronic kidney disease	20383146	RGS14, PRR7, PFN3, GRK6, SLC34A1, F12, LMAN2	SLC34A1	rs6420094-G	intron_variant	0.34	1e-14	GCST000649	TRUE
chr10	80494291	rs6586030	chr10	80493990	80494508	Inflammatory bowel disease	23128233	TSPAN14, C10orf58	TSPAN14	rs6586030-G	intron_variant	0.847	9e-16	GCST001725	TRUE
chr10	80494291	rs6586030	chr10	80493990	80494508	Crohn's disease	28067908	TSPAN14, SH2D4B	TSPAN14	rs6586030-?	intron_variant	NA	7e-08	GCST004132	TRUE
chr10	80494291	rs6586030	chr10	80493990	80494508	Inflammatory bowel disease	28067908	TSPAN14, SH2D4B	TSPAN14	rs6586030-?	intron_variant	NA	5e-08	GCST004131	TRUE
chr21	15445619	rs2823286	chr21	15445108	15445747	Inflammatory bowel disease	23128233	intergenic	LOC101927745 - CYCSP42	rs2823286-G	intron_variant	0.708	9e-30	GCST001725	TRUE
chr21	15445619	rs2823286	chr21	15445108	15445747	Crohn's disease	28067908	Intergenic	LOC101927745 - CYCSP42	rs2823286-?	intron_variant	NA	6e-26	GCST004132	TRUE
chr21	15445619	rs2823286	chr21	15445108	15445747	Ulcerative colitis	28067908	Intergenic	LOC101927745 - CYCSP42	rs2823286-?	intron_variant	NA	2e-13	GCST004133	TRUE
chr21	15445619	rs2823286	chr21	15445108	15445747	Inflammatory bowel disease	28067908	Intergenic	LOC101927745 - CYCSP42	rs2823286-?	intron_variant	NA	4e-29	GCST004131	TRUE
chr21	15445619	rs2823286	chr21	15445108	15445747	Ulcerative colitis	26192919	NR	LOC101927745 - CYCSP42	rs2823286-G	intron_variant	0.71	2e-12	GCST003045	TRUE
chr21	15445619	rs2823286	chr21	15445108	15445747	Crohn's disease	26192919	NR	LOC101927745 - CYCSP42	rs2823286-A	intron_variant	0.71	1e-24	GCST003044	TRUE
chr5	10695414	rs2930047	chr5	10694954	10695462	Inflammatory bowel disease	23128233	DAP	DAP	rs2930047-C	intron_variant	0.382	1e-08	GCST001725	TRUE
chr5	10695414	rs2930047	chr5	10694954	10695462	Crohn's disease	28067908	DAP	DAP	rs2930047-?	intron_variant	NA	4e-07	GCST004132	TRUE
chr5	10695414	rs2930047	chr5	10694954	10695462	Inflammatory bowel disease	28067908	DAP	DAP	rs2930047-?	intron_variant	NA	5e-06	GCST004131	TRUE
chr5	10695414	rs2930047	chr5	10694954	10695462	Ulcerative colitis	26192919	NR	DAP	rs2930047-G	intron_variant	0.372	1e-07	GCST003045	TRUE
chr5	10695414	rs2930047	chr5	10694954	10695462	Crohn's disease	26192919	NR	DAP	rs2930047-G	intron_variant	0.372	1e-12	GCST003044	TRUE
chr12	101823942	rs10860794	chr12	101823724	101824412	Blood protein levels	28240269	GNPTAB, RNA5SP369	GNPTAB	rs10860794-A	intron_variant	0.311434	2e-11	GCST004365	TRUE
chr12	101823942	rs10860794	chr12	101823724	101824412	Blood protein levels	29875488	GNPTAB	GNPTAB	rs10860794-A	intron_variant	0.294	2e-16	GCST005806	TRUE
chr2	37020872	rs17020136	chr2	37020524	37021025	QRS duration	27659466	NR	HEATR5B	rs17020136-?	intron_variant	NR	1e-09	GCST003844	TRUE
chr2	37020872	rs17020136	chr2	37020524	37021025	QRS duration	27577874	STRN	HEATR5B	rs17020136-T	intron_variant	0.79	2e-09	GCST003598	TRUE
chr7	46054491	rs80077929	chr7	46054286	46055130	Tonsillectomy	27182965	IGFBP3	LOC102723446 - ZNF619P1	rs80077929-?	intergenic_variant	NR	2e-15	GCST003995	TRUE
chr7	46054491	rs80077929	chr7	46054286	46055130	Tonsillectomy	28928442	IGFBP3	LOC102723446 - ZNF619P1	rs80077929-T	intergenic_variant	0.11	2e-15	GCST005014	TRUE
chr14	65849165	rs11625793	chr14	65849054	65849555	Schizophrenia	26198764	NR	LOC107984641 - NCOA4P1	rs11625793-G	intergenic_variant	NR	5e-07	GCST003048	TRUE
chr14	65849165	rs11625793	chr14	65849054	65849555	Schizophrenia	28991256	intergenic	LOC107984641 - NCOA4P1	rs11625793-G	intergenic_variant	NR	2e-07	GCST004946	TRUE
chr5	138337478	rs3756766	chr5	138337263	138338529	Schizophrenia	26198764	NR	CDC25C	rs3756766-A	intron_variant	NR	2e-08	GCST003048	TRUE
chr5	138337478	rs3756766	chr5	138337263	138338529	Schizophrenia	28991256	intergenic	CDC25C	rs3756766-A	intron_variant	NR	8e-08	GCST004946	TRUE
chr18	37784134	rs12961969	chr18	37783668	37784169	Neuroticism	27089181	CELF4	LOC105372072 - LOC107987257	rs12961969-A	intergenic_variant	0.2	2e-08	GCST003770	TRUE
chr18	37784134	rs12961969	chr18	37783668	37784169	Neuroticism	29255261	NR	LOC105372072 - LOC107987257	rs12961969-C	intergenic_variant	0.80839	9e-07	GCST005232	TRUE
chr13	80131180	rs11616380	chr13	80131173	80131674	Type 2 diabetes	26818947	SPRY2	LOC105370275	rs11616380-G	regulatory_region_variant	NR	3e-06	GCST003400	TRUE
chr13	80131180	rs11616380	chr13	80131173	80131674	Type 2 diabetes	29358691	SPRY2	LOC105370275	rs11616380-G	regulatory_region_variant	NR	1e-07	GCST005414	TRUE
chr3	186413811	rs9853115	chr3	186413438	186414555	Intraocular pressure	29235454	DGKG, LINC02052	DGKG - LOC107986164	rs9853115-?	regulatory_region_variant	NR	3e-15	GCST005170	TRUE
chr3	186413811	rs9853115	chr3	186413438	186414555	Intraocular pressure	29617998	DGKG, LINC02052	DGKG - LOC107986164	rs9853115-T	regulatory_region_variant	0.5008	2e-28	GCST005580	TRUE
chr2	85707376	rs12151621	chr2	85707145	85707646	Blood protein levels	28240269	Intergenic	GNLY - RNU1-38P	rs12151621-A	regulatory_region_variant	0.21206	6e-76	GCST004365	TRUE
chr2	85707376	rs12151621	chr2	85707145	85707646	Blood protein levels	29875488	GNLY	GNLY - RNU1-38P	rs12151621-A	regulatory_region_variant	0.227	7e-189	GCST005806	TRUE
chr4	186229652	rs1511802	chr4	186229469	186230086	Blood protein levels	28240269	KLKB1	KLKB1	rs1511802-C	intron_variant	0.370482	9e-29	GCST004365	TRUE
chr4	186229652	rs1511802	chr4	186229469	186230086	Blood protein levels	29875488	KLKB1	KLKB1	rs1511802-C	intron_variant	0.382	5e-14	GCST005806	TRUE
chr17	46710944	rs183211	chr17	46710824	46711325	Parkinson's disease	21812969	NSF	NSF	rs183211-T	intron_variant	0.24	3e-07	GCST001189	FALSE
chr17	46710944	rs183211	chr17	46710824	46711325	Epithelial ovarian cancer	25581431	PLEKHM1	NSF	rs183211-A	intron_variant	0.24	2e-13	GCST002748	FALSE
chr17	46710944	rs183211	chr17	46710824	46711325	Ovarian cancer in BRCA1 mutation carriers	23544013	intergenic	NSF	rs183211-A	intron_variant	0.23	3e-08	GCST001917	FALSE
chr1	201983446	rs4950806	chr1	201982397	201983626	Butyrylcholinesterase levels	21862451	RNPEP	RNPEP	rs4950806-T	5_prime_UTR_variant	0.4	9e-16	GCST001207	FALSE
chr11	47272248	rs10501320	chr11	47271947	47272448	Proinsulin levels	21873549	MADD	MADD	rs10501320-G	5_prime_UTR_variant	0.72	1e-88	GCST001212	FALSE
chr10	62492218	rs10822013	chr10	62491944	62492505	Breast cancer	21908515	ZNF365	ZNF365	rs10822013-T	intron_variant	0.47	6e-09	GCST001224	FALSE
chr10	98367794	rs17109512	chr10	98367522	98368607	Aspartate aminotransferase levels	21900944	GOT1	LOC105378449	rs17109512	intergenic_variant	0.006	3e-14	GCST001222	FALSE
chr10	18439030	rs12258967	chr10	18438264	18439198	Blood pressure	21909110	CACNB2	CACNB2	rs12258967-G	intron_variant	0.36	2e-16	GCST001236	FALSE
chr15	58401821	rs16940212	chr15	58401131	58401884	HDL cholesterol	21909109	intergenic	LOC101928635	rs16940212-T	intron_variant	0.34	1e-24	GCST001237	FALSE
chr15	58401821	rs16940212	chr15	58401131	58401884	Metabolic syndrome (multivariate analysis)	29632305	LOC101928635	LOC101928635	rs16940212-?	intron_variant	NR	4e-20	GCST005878	FALSE
chr15	58401821	rs16940212	chr15	58401131	58401884	HDL cholesterol levels	28334899	LIPC	LOC101928635	rs16940212-T	intron_variant	0.3	1e-25	GCST004234	FALSE
chr19	48725015	rs2287921	chr19	48724807	48725308	Bipolar disorder	21926972	SPHK2, SEC1, RPL18, NTN5, FAM83E, DBP, FUT2, IZUMO1, FUT1, CA11, MAMSTR, FGF21, RASIP1	RASIP1	rs2287921-C	non_coding_transcript_exon_variant	NR	3e-06	GCST001241	FALSE
chr19	48725015	rs2287921	chr19	48724807	48725308	Retinal vascular caliber	21060863	FUT2, IZUMO1, FUT1, CA11, FGF21, FLJ36070, RASIP1	RASIP1	rs2287921-T	non_coding_transcript_exon_variant	0.47	2e-25	GCST000847	FALSE
chr19	48725015	rs2287921	chr19	48724807	48725308	Urinary metabolites (H-NMR features)	24586186	FUT2	RASIP1	rs2287921-C	non_coding_transcript_exon_variant	0.48	3e-36	GCST002364	FALSE
chr19	48725015	rs2287921	chr19	48724807	48725308	Vitamin B levels in ischemic stroke	25147783	RASIP1	RASIP1	rs2287921-C	non_coding_transcript_exon_variant	0.471	9e-07	GCST002559	FALSE
chr19	48725015	rs2287921	chr19	48724807	48725308	C-reactive protein levels or LDL-cholesterol levels (pleiotropy)	27286809	RASIP1	RASIP1	rs2287921-T	non_coding_transcript_exon_variant	NR	3e-08	GCST003679	FALSE
chr2	25078886	rs478222	chr2	25078333	25079002	Type 1 diabetes	21980299	EFR3B, 3NCOA1, C2orf79, CENPO, ADCY3, DNAJC27, POMC, DNMT3A	EFR3B	rs478222-?	intron_variant	0.59	4e-09	GCST001255	FALSE
chr6	5260703	rs2224391	chr6	5260258	5261783	Height	21998595	LYRM4	LYRM4	rs2224391-A	missense_variant	0.23	3e-06	GCST001263	FALSE
chr13	35902310	rs6563210	chr13	35902306	35902807	Height	21998595	DCLK1	DCLK1, LOC105370163	rs6563210-A	intron_variant	0.56	7e-07	GCST001263	FALSE
chr14	90555841	rs17793829	chr14	90555536	90556323	Cytomegalovirus antibody response	21993531	TTC7B	TTC7B	rs17793829-A	intron_variant	0.26	9e-06	GCST001272	FALSE
chr1	21439960	rs1976403	chr1	21439765	21440404	Liver enzyme levels (alkaline phosphatase)	22001757	ALPL, NBPF3	NBPF3	rs1976403-C	regulatory_region_variant	0.4	2e-50	GCST001276	FALSE
chr13	94218511	rs1572050	chr13	94218381	94218963	Renal sinus fat	22044751	GPC6	GPC6	rs1572050-A	intron_variant	0.1	6e-06	GCST001304	FALSE
chr1	16889836	rs6586513	chr1	16889013	16889932	Allergic rhinitis	22036096	CROCC	LOC107985101	rs6586513-C	intron_variant	0.29	4e-06	GCST001310	FALSE
chr15	60585831	rs340005	chr15	60585709	60586229	Gamma glutamyl transferase levels	22010049	RORA	RORA, RORA-AS1	rs340005-G	intron_variant	0.36	2e-08	GCST001307	FALSE
chr15	60585831	rs340005	chr15	60585709	60586229	C-reactive protein levels or LDL-cholesterol levels (pleiotropy)	27286809	RORA	RORA, RORA-AS1	rs340005-A	intron_variant	NR	2e-12	GCST003679	FALSE
chr13	24084217	rs9805786	chr13	24083940	24084441	Depression and alcohol dependence	22064162	SPATA13	SPATA13	rs9805786-?	intron_variant	NR	7e-06	GCST001313	FALSE
chr11	125371150	rs12273350	chr11	125370481	125372114	Creutzfeldt-Jakob disease (variant)	22137330	NR	PKNOX2	rs12273350-?	intron_variant	NR	2e-06	GCST001334	FALSE
chr2	31091689	rs1000916	chr2	31091281	31091782	HIV-1 viral setpoint	22174851	GALNT14	GALNT14	rs1000916-?	intron_variant	NR	9e-06	GCST001352	FALSE
chr10	79274913	rs1250542	chr10	79274530	79275187	Multiple sclerosis	22190364	ZMIZ1	ZMIZ1	rs1250542-A	intron_variant	0.37	4e-07	GCST001341	FALSE
chr4	122602720	rs7682241	chr4	122602494	122602995	Alopecia areata	20596022	IL2, IL21	IL2 - IL21	rs7682241-A	regulatory_region_variant	0.33	4e-08	GCST000719	FALSE
chr3	78304441	rs9831754	chr3	78303988	78304527	Calcium levels	20705733	intergenic	RN7SKP61 - MRPS17P3	rs9831754-T	intergenic_variant	NR	8e-06	GCST000769	FALSE
chr21	16455971	rs2823819	chr21	16455902	16456430	Attention deficit hyperactivity disorder	20732626	C21orf34	MIR99AHG	rs2823819-C	intron_variant	0.18	7e-07	GCST000684	FALSE
chr2	177044867	rs1529093	chr2	177044543	177045131	Non-alcoholic fatty liver disease histology (other)	20708005	intergenic	LOC107985965 - LOC105373760	rs1529093-A	intron_variant	0.41	2e-06	GCST000765	FALSE
chr11	46357892	rs11038871	chr11	46357545	46358080	Immunoglobulin A	20694011	DGKZ, MDK, AMBRA1, HARBI1, ATG13, F2, CKAP5	DGKZ	rs11038871-C	intron_variant	0.248	2e-06	GCST000763	FALSE
chr10	69333636	rs16926246	chr10	69333166	69333667	Glycated hemoglobin levels	20858683	HK1	HK1	rs16926246-C	intron_variant	0.9	3e-54	GCST000803	FALSE
chr10	69333636	rs16926246	chr10	69333166	69333667	Hemoglobin	19862010	HK1	HK1	rs16926246-T	intron_variant	NR	2e-11	GCST000499	FALSE
chr10	69333636	rs16926246	chr10	69333166	69333667	Hematocrit	19862010	HK1	HK1	rs16926246-T	intron_variant	NR	1e-13	GCST000502	FALSE
chr10	69333636	rs16926246	chr10	69333166	69333667	Hemoglobin levels	28017375	HK1	HK1	rs16926246-?	intron_variant	NR	1e-08	GCST004005	FALSE
chr14	72417166	rs7159300	chr14	72416800	72417307	Smoking cessation	20811658	RGS6	RGS6, LOC105370559	rs7159300-?	intron_variant	NR	4e-06	GCST000778	FALSE
chr3	195137645	rs2131877	chr3	195137085	195137878	Non-small cell lung cancer	20876614	C3orf21	XXYLT1	rs2131877-G	intron_variant	0.44	2e-08	GCST000815	FALSE
chr6	3359103	rs4959235	chr6	3359026	3359529	Antipsychotic drug-induced QTc interval prolongation	20921969	SLC22A23	SLC22A23	rs4959235-?	intron_variant	NR	2e-07	GCST000822	FALSE
chr20	61371988	rs4925189	chr20	61371655	61372156	Cerebrospinal T-tau levels	20932310	CDH4	CDH4	rs4925189-G	intron_variant	NR	6e-07	GCST000826	FALSE
chr5	88551768	rs17421627	chr5	88551549	88552189	Retinal vascular caliber	21060863	MEF2C	LINC00461	rs17421627-G	intron_variant	0.08	7e-16	GCST000847	FALSE
chr14	45560484	rs7140958	chr14	45560474	45560981	Bilirubin levels	20639394	intergenic	LOC105370476	rs7140958-?	intergenic_variant	0.02	2e-07	GCST000730	FALSE
chr15	90571144	rs12915189	chr15	90570927	90571428	Information processing speed	21130836	CRTC3	CRTC3	rs12915189-A	intron_variant	0.29	3e-06	GCST000905	FALSE
chr20	49938440	rs2235617	chr20	49938107	49938650	Psoriasis	20953190	ZNF313	RNF114	rs2235617-?	intron_variant	NR	2e-06	GCST000833	FALSE
chr3	58384450	rs6445975	chr3	58384371	58384938	Systemic lupus erythematosus	18204446	PXK	PXK	rs6445975-C	intron_variant	0.28	7e-09	GCST000142	FALSE
chr15	89358801	rs4932217	chr15	89358516	89359027	Height	18193045	POLG	TRR-TCG1-1 - LINC00925	rs4932217-A	regulatory_region_variant	0.58	8e-07	GCST000136	FALSE
chr13	36089165	rs9315385	chr13	36089063	36089665	Heart rate variability traits	17903306	DCAMKL1	DCLK1	rs9315385-?	intron_variant	NR	8e-06	GCST000086	FALSE
chr21	39008323	rs2836823	chr21	39008252	39008753	Nicotine dependence	17158188	NR	LOC102724740	rs2836823-T	intron_variant	0.4	2e-06	GCST000010	FALSE
chr17	36463349	rs4796217	chr17	36462981	36463695	Protein quantitative trait loci	18464913	CCL4L2	TBC1D3J - LOC105371749	rs4796217-?	intergenic_variant	0.34	4e-21	GCST000189	FALSE
chr16	82344176	rs4087296	chr16	82344102	82344603	Bone mineral density	17903296	intergenic	RN7SKP190 - LOC100419639	rs4087296-?	intergenic_variant	NR	3e-07	GCST000092	FALSE
chr3	34921177	rs10514688	chr3	34920413	34921314	Tonometry	17903302	intergenic	LOC101928135	rs10514688-?	intergenic_variant	NR	6e-06	GCST000107	FALSE
chr6	88403098	rs10485165	chr6	88402732	88403261	Select biomarker traits	17903293	intergenic	LOC105377885	rs10485165-?	intron_variant	NR	1e-06	GCST000083	FALSE
chr1	186663185	rs10911902	chr1	186662697	186663202	Schizophrenia	18347602	intergenic	LOC100131939 - PTGS2	rs10911902-?	intergenic_variant	0.17	2e-06	GCST000164	FALSE
chr16	68787043	rs9929218	chr16	68786630	68787131	Colorectal cancer	19011631	CDH1	CDH1	rs9929218-G	intron_variant	0.29	1e-08	GCST000270	FALSE
chr5	133867905	rs1644305	chr5	133867739	133868240	Attention deficit hyperactivity disorder and conduct disorder	18951430	C5orf15	FSTL4 - WSPAR	rs1644305-A	intergenic_variant	0.41	8e-06	GCST000253	FALSE
chr11	116733008	rs12272004	chr11	116732652	116733153	Triglycerides	19060911	APOA1, APOC3, APOA4, APOA5	LOC101929011 - BUD13	rs12272004-C	regulatory_region_variant	0.93	5e-13	GCST000289	FALSE
chr11	116733008	rs12272004	chr11	116732652	116733153	LDL cholesterol	19060911	APOA1, APOC3, APOA4, APOA5	LOC101929011 - BUD13	rs12272004-C	regulatory_region_variant	0.93	5e-13	GCST000282	FALSE
chr11	116733008	rs12272004	chr11	116732652	116733153	Cholesterol, total	19060911	APOA1, APOC3, APOA4, APOA5	LOC101929011 - BUD13	rs12272004-C	regulatory_region_variant	0.93	7e-07	GCST000285	FALSE
chr11	116733008	rs12272004	chr11	116732652	116733153	Carotenoid and tocopherol levels	19185284	APOA5	LOC101929011 - BUD13	rs12272004-A	regulatory_region_variant	0.07	8e-10	GCST000324	FALSE
chr8	98117279	rs2071598	chr8	98116935	98117976	Prion diseases	22210626	NR	HRSP12 - POP1	rs2071598-?	regulatory_region_variant	NR	9e-06	GCST001366	FALSE
chr1	106793679	rs12097821	chr1	106793556	106794091	Non-obstructive azoospermia	22197933	PRMT6	LOC105378887 - MTCO3P14	rs12097821-?	intergenic_variant	NR	6e-10	GCST001362	FALSE
chr1	2461209	rs2477686	chr1	2460951	2461460	Non-obstructive azoospermia	22197933	MMEL1, PEX10	PLCH2	rs2477686-?	intron_variant	NR	6e-12	GCST001362	FALSE
chr17	7239532	rs117616209	chr17	7239324	7240119	Metabolite levels	22286219	SLC2A4	PHF23 - GABARAP	rs117616209-?	intron_variant	NR	3e-14	GCST001391	FALSE
chr9	87620879	rs11141915	chr9	87620438	87621222	Response to gemcitabine in pancreatic cancer	22293537	DAPK1	DAPK1	rs11141915-T	intron_variant	0.62	1e-06	GCST001390	FALSE
chr14	67509105	rs1077989	chr14	67508943	67509451	Phospholipid levels (plasma)	22359512	PLEKHH1	TMEM229B, GPHN	rs1077989-?	intron_variant	NR	9e-18	GCST001414	FALSE
chr14	67509105	rs1077989	chr14	67508943	67509451	Serum metabolite concentrations in chronic kidney disease	29545352	TMEM229B	TMEM229B, GPHN	rs1077989-C	intron_variant	NR	2e-12	GCST005648	FALSE
chr14	67509105	rs1077989	chr14	67508943	67509451	Serum metabolite ratios in chronic kidney disease	29545352	TMEM229B	TMEM229B, GPHN	rs1077989-C	intron_variant	NR	3e-14	GCST005650	FALSE
chr14	67509105	rs1077989	chr14	67508943	67509451	Glycerophospholipid levels	26068415	TMEM229B	TMEM229B, GPHN	rs1077989-A	intron_variant	0.5294	9e-57	GCST002965	FALSE
chr19	18636795	rs3764628	chr19	18636419	18637135	Orofacial clefts	22419666	intergenic	TMEM59L - KLHL26	rs3764628-?	regulatory_region_variant	0.12	4e-06	GCST001442	FALSE
chr1	155135691	rs12726330	chr1	155135445	155136108	Parkinson's disease	22451204	GBA	SLC50A1	rs12726330-?	splice_region_variant	NR	5e-08	GCST001430	FALSE
chr12	39959194	rs10877840	chr12	39958910	39959932	Parkinson's disease	22451204	SLC2A13	SLC2A13	rs10877840-?	intron_variant	NR	1e-06	GCST001430	FALSE
chr1	205708998	rs16856186	chr1	205708615	205709116	Pulmonary function decline	22424883	intergenic	LOC105371701 - NUCKS1	rs16856186-?	regulatory_region_variant	NR	9e-06	GCST001444	FALSE
chr5	141320922	rs10875595	chr5	141320070	141321168	Pulmonary function decline	22424883	intergenic	TAF7 - PCDHGA1	rs10875595-?	regulatory_region_variant	NR	1e-06	GCST001444	FALSE
chr3	52686064	rs1108842	chr3	52685380	52686205	Adiponectin levels	22479202	GNL3	GNL3	rs1108842-C	5_prime_UTR_variant	0.5	1e-13	GCST001465	FALSE
chr17	7215003	rs507506	chr17	7214196	7215376	Adiponectin levels	22479202	NR	DLG4	rs507506-G	intron_variant	NR	2e-06	GCST001465	FALSE
chr15	78540881	rs12901682	chr15	78540082	78540927	Response to tocilizumab in rheumatoid arthritis	22491018	PSMA4	PSMA4	rs12901682-?	5_prime_UTR_variant	0.017	4e-08	GCST001476	FALSE
chr5	126846170	rs959573	chr5	126845746	126846264	Parkinson's disease (motor and cognition)	22658654	LMNB1	LMNB1 - MARCH3	rs959573-?	regulatory_region_variant	NR	5e-06	GCST001546	FALSE
chr1	159204097	rs3027009	chr1	159203668	159204750	Lean body mass and age at menarche (combined)	22744181	DARC	ACKR1	rs3027009-?	5_prime_UTR_variant	NR	7e-07	GCST001584	FALSE
chr10	69180045	rs10998624	chr10	69179641	69180522	Immune reponse to smallpox (secreted IL-1beta)	22610502	SUPV3L1, VPS26A	VPS26A - SUPV3L1	rs10998624-A	regulatory_region_variant	NA	1e-09	GCST001533	FALSE
chr7	7228800	rs10259085	chr7	7228465	7229526	Multiple sclerosis (severity)	19010793	C1GALT1	C1GALT1	rs10259085-?	intron_variant	0.46	4e-06	GCST000266	FALSE
chr4	67198722	rs10518025	chr4	67198668	67199191	Multiple sclerosis (severity)	19010793	CENPC1	LOC105377262 - LOC100996585	rs10518025-?	intergenic_variant	0.14	4e-06	GCST000266	FALSE
chr5	170523390	rs11957313	chr5	170523090	170523697	Normalized brain volume	19010793	KCNIP1	KCNIP1	rs11957313-?	intron_variant	0.13	9e-06	GCST000268	FALSE
chr6	25640972	rs932316	chr6	25640751	25641337	Iron status biomarkers	19084217	SCGN	LRRC16A - SCGN	rs932316-?	intergenic_variant	NR	9e-06	GCST000301	FALSE
chr20	17387897	rs6044777	chr20	17387778	17388279	Biochemical measures	19260141	PCSK2	PCSK2	rs6044777-A	intron_variant	0.17	8e-06	GCST000328	FALSE
chr12	41778180	rs871392	chr12	41777911	41778451	Biochemical measures	19260141	intergenic	LOC101927038 - LOC100129078	rs871392-A	intergenic_variant	0.15	3e-06	GCST000328	FALSE
chr6	90497632	rs806276	chr6	90497365	90498238	Attention deficit hyperactivity disorder (time to onset)	18937294	intergenic	LOC105377891 - MAP3K7	rs806276-A	regulatory_region_variant	NR	3e-07	GCST000280	FALSE
chr9	12582565	rs1325154	chr9	12582487	12582988	Attention deficit hyperactivity disorder (time to onset)	18937294	intergenic	RNU2-47P - TYRP1	rs1325154-C	intergenic_variant	NR	5e-06	GCST000280	FALSE
chr3	39514089	rs864643	chr3	39513534	39514830	Attention deficit hyperactivity disorder	18839057	MOBP	MOBP	rs864643-?	3_prime_UTR_variant	NR	1e-08	GCST000246	FALSE
chr22	21953147	rs412050	chr22	21952571	21953239	Attention deficit hyperactivity disorder	18839057	PPM1F	PPM1F - TOP3B	rs412050-?	non_coding_transcript_exon_variant	NR	6e-06	GCST000246	FALSE
chr5	112907271	rs469727	chr5	112907079	112907819	Attention deficit hyperactivity disorder	18839057	REEP5	REEP5	rs469727-?	intron_variant	NR	8e-06	GCST000246	FALSE
chr10	96375748	rs10786284	chr10	96375250	96375778	Attention deficit hyperactivity disorder	18839057	TLL2	TLL2	rs10786284-?	intron_variant	NR	2e-06	GCST000246	FALSE
chr6	41682998	rs2842643	chr6	41682670	41683171	Attention deficit hyperactivity disorder	18839057	TFEB	NPM1P51 - TFEB	rs2842643-?	regulatory_region_variant	NR	3e-06	GCST000246	FALSE
chr2	42754099	rs930421	chr2	42753941	42754555	Attention deficit hyperactivity disorder	18821565	OXER1	MTA3	rs930421-?	3_prime_UTR_variant	NR	6e-06	GCST000281	FALSE
chr2	88016274	rs12714207	chr2	88016202	88017275	Bilirubin levels	19414484	KRCC1	LOC100419917 - RNU2-63P	rs12714207-T	intergenic_variant	0.32	5e-07	GCST000386	FALSE
chr11	5204405	rs11036238	chr11	5204330	5205237	Malaria	19465909	HBB	OR51V1 - HBB	rs11036238-?	intergenic_variant	0.14	4e-11	GCST000410	FALSE
chr12	20368720	rs10841496	chr12	20367985	20368778	Male infertility	19478329	PDE3A	LOC105369688 - PDE3A	rs10841496-?	intron_variant	0.58	5e-07	GCST000412	FALSE
chr4	9921380	rs734553	chr4	9921281	9921801	Uric acid levels	19503597	SLC2A9	SLC2A9	rs734553-T	intron_variant	0.77	1e-41	GCST000418	FALSE
chr4	9921380	rs734553	chr4	9921281	9921801	Serum uric acid levels	21983786	SLC2A9	SLC2A9	rs734553-T	intron_variant	0.79	1e-80	GCST001269	FALSE
chr4	9921380	rs734553	chr4	9921281	9921801	Gout	21983786	SLC2A9	SLC2A9	rs734553-T	intron_variant	0.79	2e-07	GCST001268	FALSE
chr2	216033935	rs7590720	chr2	216033925	216034426	Alcohol dependence	19581569	PECR	PECR	rs7590720-G	intron_variant	0.29	1e-08	GCST000432	FALSE
chr4	99401288	rs991316	chr4	99400813	99401314	Hypertension	19609347	ADH7	LOC102723576	rs991316-T	intergenic_variant	0.45	5e-06	GCST000447	FALSE
chr11	46700671	rs7932354	chr11	46700323	46701278	Bone mineral density (hip)	19801982	ARHGAP1	ARHGAP1 - ZNF408	rs7932354-T	regulatory_region_variant	0.29	4e-09	GCST000495	FALSE
chr11	46700671	rs7932354	chr11	46700323	46701278	Bone mineral density	22504420	ARHGAP1	ARHGAP1 - ZNF408	rs7932354-T	regulatory_region_variant	0.31	5e-18	GCST001482	FALSE
chr12	56042145	rs1131017	chr12	56041409	56042404	Inflammatory skin disease	25574825	RPS26	RPS26	rs1131017-?	5_prime_UTR_variant	NR	4e-08	GCST002740	FALSE
chr4	59002185	rs13103557	chr4	59001697	59002198	Inflammatory skin disease	25574825	RP11-340A13.2	LOC105377247	rs13103557-?	intron_variant	NR	5e-06	GCST002740	FALSE
chr15	55094545	rs1528473	chr15	55094081	55094612	Inflammatory skin disease	25574825	RP11-548M13.1	LOC105370829 - RSL24D1	rs1528473-?	intergenic_variant	NR	3e-07	GCST002740	FALSE
chr3	156689208	rs7651446	chr3	156688826	156689327	Epithelial ovarian cancer	25581431	TIPARP	TIPARP	rs7651446-A	intron_variant	0.05	6e-51	GCST002748	FALSE
chr3	156689208	rs7651446	chr3	156688826	156689327	Ovarian cancer	23535730	NR	TIPARP	rs7651446-?	intron_variant	0.05	2e-29	GCST001941	FALSE
chr7	92134309	rs2229188	chr7	92134262	92135120	Lifespan	25918517	CYP51A1	CYP51A1	rs2229188-?	missense_variant	0.087	2e-08	GCST002846	FALSE
chr8	95196498	rs4484658	chr8	95196280	95196893	Bone mineral accretion in asthma (oral corticosteroid dose interaction)	26025128	intergenic	PLEKHF2 - LINC01298	rs4484658-?	intergenic_variant	NA	8e-08	GCST002926	FALSE
chr10	61000984	rs10994607	chr10	61000810	61001311	Food allergy	25710614	RHOBTB1	RHOBTB1	rs10994607-?	intron_variant	NR	7e-06	GCST002790	FALSE
chr7	87231997	rs6942407	chr7	87231218	87232178	Food allergy	25710614	LOC100289677, TP53TG1	TMEM243 - TP53TG1	rs6942407-?	regulatory_region_variant	NR	8e-06	GCST002790	FALSE
chr5	156326904	rs7717393	chr5	156326874	156327375	Egg allergy	25710614	SGCD	SGCD	rs7717393-?	5_prime_UTR_variant	NR	1e-06	GCST002789	FALSE
chr14	51028980	rs1556929	chr14	51028491	51029386	Urate levels (BMI interaction)	25811787	TRIM9	TRIM9	rs1556929-C	intron_variant	0.13	9e-06	GCST002826	FALSE
chr2	62486398	rs6545946	chr2	62485567	62486648	Crohn's disease	22412388	TMEM17, EHBP1, CPAMD8, AK3	TMEM17, LOC105374764	rs6545946-C	regulatory_region_variant	0.77	7e-09	GCST001438	FALSE
chr3	81742961	rs3849570	chr3	81742512	81743440	Body mass index	25673413	GBE1	GBE1	rs3849570-A	intron_variant	0.361	2e-07	GCST002783	FALSE
chr3	81742961	rs3849570	chr3	81742512	81743440	Waist circumference	25673412	GBE1	GBE1	rs3849570-A	intron_variant	0.3599	2e-08	GCST004065	FALSE
chr6	163396879	rs9364687	chr6	163396853	163397354	Body mass index	25673413	CAHM	LOC105378100 - CAHM	rs9364687-G	regulatory_region_variant	0.567	9e-07	GCST002783	FALSE
chr10	37101682	rs1200921	chr10	37101252	37101756	Breast cancer	29059683	NR	ARL6IP1P2 - ANKRD30A	rs1200921-A	intergenic_variant	0.4634	6e-06	GCST004988	FALSE
chr2	69207095	rs12474538	chr2	69206715	69207352	Breast cancer	29059683	NR	ANTXR1	rs12474538-A	intron_variant	0.1487	9e-08	GCST004988	FALSE
chr3	48024338	rs145407011	chr3	48024337	48024878	Breast cancer	29059683	NR	MAP4	rs145407011-T	intron_variant	0.0268	1e-06	GCST004988	FALSE
chr22	29581329	rs183421746	chr22	29580891	29581398	Breast cancer	29059683	NR	NIPSNAP1	rs183421746-C	5_prime_UTR_variant	0.0094	3e-11	GCST004988	FALSE
chr14	100851974	rs2295389	chr14	100851836	100852337	Breast cancer	29059683	NR	MEG3	rs2295389-G	non_coding_transcript_exon_variant	0.3539	2e-06	GCST004988	FALSE
chr10	63197831	rs35997229	chr10	63197654	63198155	Breast cancer	29059683	NR	JMJD1C	rs35997229-C	intron_variant	0.0431	3e-07	GCST004988	FALSE
chr9	104094512	rs4742903	chr9	104093463	104094550	Breast cancer	29059683	NR	SMC2	rs4742903-C	intron_variant	0.5563	2e-07	GCST004988	FALSE
chr9	104094512	rs4742903	chr9	104093463	104094550	High-grade serous ovarian cancer	28346442	NR	SMC2	rs4742903-T	intron_variant	0.563	6e-06	GCST004480	FALSE
chr9	107541528	rs60037937	chr9	107541438	107541949	Breast cancer	29059683	NR	LOC105376206 - LOC105376205	rs60037937-T	intergenic_variant	0.2004	1e-26	GCST004988	FALSE
chr2	217858732	rs6436017	chr2	217858378	217858993	Breast cancer	29059683	NR	TNS1	rs6436017-G	intron_variant	0.5042	3e-10	GCST004988	FALSE
chr9	19457614	rs67500807	chr9	19457359	19457869	Breast cancer	29059683	NR	ACER2 - MAP1LC3BP1	rs67500807-TG	TF_binding_site_variant	0.3727	4e-06	GCST004988	FALSE
chr1	10980328	rs7542354	chr1	10979472	10980494	Male-pattern baldness	29146897	DFFA	C1orf127	rs7542354-G	intron_variant	NR	6e-49	GCST005116	FALSE
chr1	170532315	rs11578119	chr1	170531565	170532832	Male-pattern baldness	29146897	PRRX1	LOC101928650, GORAB	rs11578119-C	intron_variant	NR	3e-20	GCST005116	FALSE
chr12	48995537	rs1054442	chr12	48995336	48995840	Cognitive ability	29186694	ENSG00000258283	DDN	rs1054442-?	3_prime_UTR_variant	NR	3e-08	GCST005142	FALSE
chr12	48995537	rs1054442	chr12	48995336	48995840	Bipolar disorder	27329760	DDN	DDN	rs1054442-A	3_prime_UTR_variant	0.62	1e-08	GCST003724	FALSE
chr12	48995537	rs1054442	chr12	48995336	48995840	Cognitive ability (MTAG)	29186694	ENSG00000258283	DDN	rs1054442-?	3_prime_UTR_variant	NR	9e-10	GCST005141	FALSE
chr18	12947463	rs3809912	chr18	12947432	12948694	Cognitive ability	29186694	SEH1L	EIF4A2P1 - SEH1L	rs3809912-?	5_prime_UTR_variant	NR	3e-08	GCST005142	FALSE
chr18	12947463	rs3809912	chr18	12947432	12948694	Cognitive ability (MTAG)	29186694	SEH1L	EIF4A2P1 - SEH1L	rs3809912-?	5_prime_UTR_variant	NR	7e-09	GCST005141	FALSE
chr10	102230055	rs10786662	chr10	102229668	102230191	Cognitive ability	29186694	PITX3, ELOVL3	ELOVL3 - PITX3	rs10786662-?	regulatory_region_variant	NR	3e-06	GCST005142	FALSE
chr10	102230055	rs10786662	chr10	102229668	102230191	Cognitive ability (MTAG)	29186694	PITX3, ELOVL3	ELOVL3 - PITX3	rs10786662-?	regulatory_region_variant	NR	3e-13	GCST005141	FALSE
chr10	102230055	rs10786662	chr10	102229668	102230191	Educational attainment (years of education)	27225129	NR	ELOVL3 - PITX3	rs10786662-C	regulatory_region_variant	0.5533	5e-14	GCST003676	FALSE
chr10	105187248	rs1947988	chr10	105187115	105187868	Cognitive ability	29186694	SORCS3	SORCS3	rs1947988-?	intron_variant	NR	8e-07	GCST005142	FALSE
chr10	105187248	rs1947988	chr10	105187115	105187868	Cognitive ability (MTAG)	29186694	SORCS3	SORCS3	rs1947988-?	intron_variant	NR	1e-08	GCST005141	FALSE
chr9	18362867	rs10511652	chr9	18362720	18363316	Myopia	27182965	SH3GL2, ADAMTSL1	LOC107986990, ADAMTSL1	rs10511652-?	intron_variant	NR	2e-14	GCST003997	FALSE
chr16	75297146	rs11643209	chr16	75296500	75297164	Systolic blood pressure	28135244	CFDP1	CFDP1	rs11643209-T	intron_variant	0.42	2e-12	GCST004279	FALSE
chr14	52910822	rs9888615	chr14	52910524	52911025	Systolic blood pressure	28135244	FERMT2	LOC105370500, FERMT2	rs9888615-T	intron_variant	0.29	4e-10	GCST004279	FALSE
chr10	127338145	rs4751240	chr10	127337799	127338884	Body mass index (change over time) in gastrointestinal cancer	28044437	DOCK1	DOCK1	rs4751240-?	intron_variant	NA	2e-08	GCST004101	FALSE
chr10	127338145	rs4751240	chr10	127337799	127338884	Body mass index (change over time) in gastrointestinal cancer or chronic obstructive pulmonary disease	28044437	DOCK1	DOCK1	rs4751240-?	intron_variant	NA	9e-10	GCST004100	FALSE
chr12	117858119	rs10507285	chr12	117857627	117858128	Body mass index (change over time) in chronic obstructive pulmonary disease	28044437	KSR2	KSR2	rs10507285-?	intron_variant	NA	8e-06	GCST004105	FALSE
chr11	99351618	rs1394461	chr11	99351570	99352071	Waist-hip ratio	25673412	CNTN5	CNTN5	rs1394461-C	intron_variant	0.2513	4e-08	GCST004064	FALSE
chr17	61417213	rs882367	chr17	61416791	61417292	Waist circumference adjusted for body mass index	25673412	C17orf82	C17orf82 - TBX4	rs882367-T	regulatory_region_variant	0.6794	4e-08	GCST004063	FALSE
chr17	61417213	rs882367	chr17	61416791	61417292	Sitting height ratio	25865494	TBX2	C17orf82 - TBX4	rs882367-C	regulatory_region_variant	0.334	8e-14	GCST002843	FALSE
chr17	61417213	rs882367	chr17	61416791	61417292	Waist circumference adjusted for BMI (joint analysis main effects and smoking interaction)	28443625	C17orf82	C17orf82 - TBX4	rs882367-T	regulatory_region_variant	0.6556	5e-11	GCST004501	FALSE
chr17	61417213	rs882367	chr17	61416791	61417292	Waist circumference adjusted for BMI in non-smokers	28443625	C17orf82	C17orf82 - TBX4	rs882367-T	regulatory_region_variant	0.6556	9e-06	GCST004504	FALSE
chr17	61417213	rs882367	chr17	61416791	61417292	Waist circumference adjusted for BMI (adjusted for smoking behaviour)	28443625	C17orf82	C17orf82 - TBX4	rs882367-T	regulatory_region_variant	0.6556	6e-07	GCST004500	FALSE
chr1	184051811	rs2274432	chr1	184051420	184051983	Waist circumference adjusted for body mass index	25673412	TSEN15	TSEN15	rs2274432-A	missense_variant	0.3615	4e-06	GCST004063	FALSE
chr1	184051811	rs2274432	chr1	184051420	184051983	Height	18391951	GLT25D2, C1orf19	TSEN15	rs2274432-T	missense_variant	0.37	8e-09	GCST000175	FALSE
chr1	184051811	rs2274432	chr1	184051420	184051983	Waist circumference adjusted for BMI in inactive individuals	28448500	NA	TSEN15	rs2274432-A	missense_variant	0.3568	2e-08	GCST004565	FALSE
chr1	184051811	rs2274432	chr1	184051420	184051983	Waist circumference adjusted for BMI (joint analysis main effects and physical activity interaction)	28448500	TSEN15	TSEN15	rs2274432-?	missense_variant	0.3569	3e-06	GCST004563	FALSE
chr1	184051811	rs2274432	chr1	184051420	184051983	Waist circumference adjusted for BMI (adjusted for smoking behaviour)	28443625	TSEN15	TSEN15	rs2274432-A	missense_variant	0.3486	3e-14	GCST004500	FALSE
chr1	184051811	rs2274432	chr1	184051420	184051983	Waist circumference adjusted for BMI (joint analysis main effects and smoking interaction)	28443625	TSEN15	TSEN15	rs2274432-A	missense_variant	0.3486	2e-15	GCST004501	FALSE
chr1	184051811	rs2274432	chr1	184051420	184051983	Waist circumference adjusted for BMI in non-smokers	28443625	TSEN15	TSEN15	rs2274432-A	missense_variant	0.3486	8e-06	GCST004504	FALSE
chr9	95493953	rs473902	chr9	95493810	95494894	Waist circumference adjusted for body mass index	25673412	PTCH1	PTCH1	rs473902-T	intron_variant	0.9162	9e-07	GCST004063	FALSE
chr9	95493953	rs473902	chr9	95493810	95494894	Height	20881960	PTCH1/FANCC	PTCH1	rs473902-T	intron_variant	0.92	2e-17	GCST000817	FALSE
chr9	95493953	rs473902	chr9	95493810	95494894	Waist circumference adjusted for BMI (adjusted for smoking behaviour)	28443625	PTCH1	PTCH1	rs473902-T	intron_variant	0.918	6e-08	GCST004500	FALSE
chr9	95493953	rs473902	chr9	95493810	95494894	Waist circumference adjusted for BMI (joint analysis main effects and smoking interaction)	28443625	PTCH1	PTCH1	rs473902-T	intron_variant	0.918	9e-08	GCST004501	FALSE
chr9	95493953	rs473902	chr9	95493810	95494894	Waist circumference adjusted for BMI in non-smokers	28443625	PTCH1	PTCH1	rs473902-T	intron_variant	0.918	2e-07	GCST004504	FALSE
chr9	95493953	rs473902	chr9	95493810	95494894	Hip circumference adjusted for BMI	25673412	PTCH1	PTCH1	rs473902-T	intron_variant	0.9161	7e-15	GCST004067	FALSE
chr14	90698719	rs1742101	chr14	90698287	90699021	Response to platinum-based neoadjuvant chemotherapy in cervical cancer	28120872	CALM1, TTC7B, NRDE2, PSMC1, RPS18P2, RPS6KA5, RNU7- 30P, C14orf159, SNORA11B	TTC7B, LOC105370622	rs1742101-G	non_coding_transcript_exon_variant	0.5	7e-06	GCST004097	FALSE
chr6	33080912	rs141530233	chr6	33080058	33081015	Antineutrophil cytoplasmic antibody-associated vasculitis	28029757	HLA-DPB1	HLA-DPB1	rs141530233-?	frameshift_variant	0.7	1e-89	GCST003976	FALSE
chr4	15707629	rs2302464	chr4	15707325	15707831	Cerebrospinal fluid biomarker levels	28031287	NR	BST1	rs2302464-?	missense_variant	NR	5e-28	GCST004000	FALSE
chr14	74252096	rs4903214	chr14	74252040	74252541	Inflammatory bowel disease	28008999	VSX2	VSX2	rs4903214-?	intron_variant	NR	8e-06	GCST003958	FALSE
chr5	115816997	rs34869	chr5	115816409	115817217	Intraocular pressure	29617998	CDO1	CDO1 - ATG12	rs34869-G	regulatory_region_variant	0.5762	4e-10	GCST005580	FALSE
chr6	52528549	rs55828716	chr6	52528390	52528894	Intraocular pressure	29617998	TRAM2	TRAM2	rs55828716-C	intron_variant	0.7152	2e-09	GCST005580	FALSE
chr3	124565208	rs986912	chr3	124564813	124565364	Intraocular pressure	29617998	KALRN	KALRN, LOC105374076	rs986912-G	intron_variant	0.6892	3e-09	GCST005580	FALSE
chr19	11156017	rs7251031	chr19	11155677	11156182	Intraocular pressure	29617998	SPC24	SPC24 - KANK2	rs7251031-T	regulatory_region_variant	0.6962	7e-09	GCST005580	FALSE
chr1	170200953	rs4656744	chr1	170200762	170201479	Intraocular pressure	29617998	LINC01681	LOC105371609	rs4656744-T	intron_variant	0.6679	2e-08	GCST005580	FALSE
chr16	1706177	rs6600164	chr16	1705695	1706498	Intraocular pressure	29617998	MAPK8IP3	HN1L - MAPK8IP3	rs6600164-T	TF_binding_site_variant	0.83	5e-08	GCST005580	FALSE
chr3	64716599	rs4616635	chr3	64716061	64716715	Waist-to-hip ratio adjusted for BMI x sex interaction	26426971	ADAMTS9	ADAMTS9-AS2	rs4616635-C	intron_variant	0.72	8e-09	GCST005959	FALSE
chr3	64716599	rs4616635	chr3	64716061	64716715	Waist-to-hip ratio adjusted for BMI (age <50)	26426971	ADAMTS9, ADAMTS9-AS2, MIR548A2, PRICKLE2	ADAMTS9-AS2	rs4616635-C	intron_variant	0.72	3e-09	GCST005957	FALSE
chr3	64716599	rs4616635	chr3	64716061	64716715	Waist-to-hip ratio adjusted for BMI (age >50)	26426971	ADAMTS9, ADAMTS9-AS2, MIR548A2, PRICKLE2	ADAMTS9-AS2	rs4616635-C	intron_variant	0.72049	2e-15	GCST005958	FALSE
chr3	64716599	rs4616635	chr3	64716061	64716715	Waist-to-hip ratio adjusted for BMI	26426971	ADAMTS9, MIR548A2, PRICKLE2, ADAMTS9-AS2	ADAMTS9-AS2	rs4616635-C	intron_variant	0.72049	1e-16	GCST005956	FALSE
chr3	64716599	rs4616635	chr3	64716061	64716715	Waist-to-hip ratio adjusted for BMI x sex x age interaction (4df test)	26426971	ADAMTS9, ADAMTS9 -AS2, MIR548A2, PRICKLE2	ADAMTS9-AS2	rs4616635-C	intron_variant	0.7205	6e-21	GCST005962	FALSE
chr3	64716214	rs4504165	chr3	64716061	64716715	Waist-to-hip ratio adjusted for BMI x sex interaction	26426971	NR	ADAMTS9-AS2	rs4504165-T	intron_variant	0.703113	8e-08	GCST005959	FALSE
chr3	64716214	rs4504165	chr3	64716061	64716715	Waist-to-hip ratio adjusted for BMI	26426971	NR	ADAMTS9-AS2	rs4504165-T	intron_variant	0.703113	5e-18	GCST005956	FALSE
chr3	64716214	rs4504165	chr3	64716061	64716715	Waist-to-hip ratio adjusted for body mass index	28448500	ADAMTS9	ADAMTS9-AS2	rs4504165-T	intron_variant	0.6995	7e-17	GCST004576	FALSE
chr3	64716214	rs4504165	chr3	64716061	64716715	Waist-to-hip ratio adjusted for BMI in inactive individuals	28448500	ADAMTS9	ADAMTS9-AS2	rs4504165-T	intron_variant	0.7031	2e-06	GCST004577	FALSE
chr3	64716214	rs4504165	chr3	64716061	64716715	Waist-to-hip ratio adjusted for BMI (joint analysis for main effect and physical activity interaction)	28448500	ADAMTS9	ADAMTS9-AS2	rs4504165-?	intron_variant	0.6995	3e-17	GCST004567	FALSE
chr2	104849547	rs1451533	chr2	104849473	104849980	Body mass index	26426971	POU3F3, LOC100287010, LOC150568, LOC284998, MRPS9, GPR45, TGFBRAP1, C2orf49	LINC01158	rs1451533-A	intron_variant	0.285357	1e-08	GCST005951	FALSE
chr7	32250953	rs17161076	chr7	32250647	32251205	Body mass index	26426971	LOC100130673, LSM5, AVL9, DPY19L1P1, ZNRF2P1, MIR550A2, MIR550B2	PDE1C	rs17161076-A	intron_variant	0.780158	3e-08	GCST005951	FALSE
chr3	73108137	rs6766673	chr3	73107604	73108209	Ventricular ectopy	29618737	intergenic	LOC107986098	rs6766673-C	intergenic_variant	NR	2e-06	GCST005937	FALSE
chr19	35396227	rs16970288	chr19	35395781	35396356	Cleft lip with or without cleft palate (maternal periconceptional vitamin use interaction)	29535761	EEF1A1P7, LINC01531	EEF1A1P7 - LINC01531	rs16970288-?	intergenic_variant	NA	6e-06	GCST005652	FALSE
chr15	88402647	rs28541419	chr15	88402308	88402809	Depression (broad)	29662059	NR	LOC105370959 - MRPL46	rs28541419-G	regulatory_region_variant	0.231	3e-08	GCST005902	FALSE
chr16	21599483	rs1478461	chr16	21599176	21599807	Depression (broad)	29662059	NR	METTL9	rs1478461-T	5_prime_UTR_variant	0.6618	1e-07	GCST005902	FALSE
chr1	66733473	rs6679379	chr1	66733293	66733794	Depression (broad)	29662059	NR	SGIP1	rs6679379-T	intron_variant	0.2875	3e-08	GCST005902	FALSE
chr6	27478787	rs7749305	chr6	27478609	27479125	Depression (broad)	29662059	NR	LOC105375001 - TRS-AGA2-3	rs7749305-C	regulatory_region_variant	0.1209	4e-11	GCST005902	FALSE
chr7	12210776	rs3807865	chr7	12210459	12211929	Depression (broad)	29662059	NR	THSD7A - TMEM106B	rs3807865-A	regulatory_region_variant	0.4117	7e-12	GCST005902	FALSE
chr10	66637687	rs10762080	chr10	66637283	66637784	Depression (broad)	29662059	NR	CTNNA3	rs10762080-G	intron_variant	0.5858	6e-07	GCST005902	FALSE
chr6	26537573	rs6920256	chr6	26537167	26537764	Urinary tract infection frequency	28928442	NR	TRR-ACG1-3 - TRV-CAC1-6	rs6920256-?	regulatory_region_variant	NR	1e-07	GCST005012	FALSE
chr6	30828882	rs1264349	chr6	30828438	30828939	Urinary tract infection frequency	28928442	NR	LINC00243	rs1264349-?	intron_variant	NR	4e-06	GCST005012	FALSE
chr11	95727458	rs66878487	chr11	95727419	95727920	Rubella	28928442	NR	LOC107984377 - FGFR3P2	rs66878487-?	intergenic_variant	NR	8e-07	GCST005020	FALSE
chr3	3799184	rs9827335	chr3	3799028	3799984	Rubella	28928442	NR	LOC100130207	rs9827335-?	intron_variant	NR	4e-07	GCST005020	FALSE
chr1	221714561	rs72736544	chr1	221714302	221714878	Rheumatic fever	28928442	NR	DUSP10	rs72736544-?	intron_variant	NR	2e-07	GCST005018	FALSE
chr3	143241431	rs4839604	chr3	143241343	143241971	N-glycan levels	21908519	SLC9A9	PBX2P1 - SLC9A9	rs4839604-A	regulatory_region_variant	0.23	4e-13	GCST005046	FALSE
chr1	161215268	rs2070901	chr1	161215210	161215711	Allergic disease (asthma, hay fever or eczema)	29083406	NDUFS2, FCER1G	NDUFS2 - FCER1G	rs2070901-T	non_coding_transcript_exon_variant	0.26	1e-11	GCST005038	FALSE
chr1	161215268	rs2070901	chr1	161215210	161215711	Aggressive periodontitis	28449029	FCER1G	NDUFS2 - FCER1G	rs2070901-T	non_coding_transcript_exon_variant	0.24	4e-06	GCST004303	FALSE
chr12	56007301	rs10876864	chr12	56007153	56007963	Allergic disease (asthma, hay fever or eczema)	29083406	SUOX, IKZF4	SUOX - IKZF4	rs10876864-G	regulatory_region_variant	0.39	1e-19	GCST005038	FALSE
chr12	56007301	rs10876864	chr12	56007153	56007963	Vitiligo	22951725	PMEL, DGKA, CDK2, RAB5B, ZNFN1A4, PA2G4, SUOX, RPS26, ERBB3	SUOX - IKZF4	rs10876864-G	regulatory_region_variant	0.24	8e-12	GCST001670	FALSE
chr12	56007301	rs10876864	chr12	56007153	56007963	Eosinophil percentage of white cells	27863252	IKZF4	SUOX - IKZF4	rs10876864-A	regulatory_region_variant	0.5742	4e-14	GCST004600	FALSE
chr12	56007301	rs10876864	chr12	56007153	56007963	Eosinophil percentage of granulocytes	27863252	IKZF4	SUOX - IKZF4	rs10876864-A	regulatory_region_variant	0.5741	1e-11	GCST004617	FALSE
chr12	56007301	rs10876864	chr12	56007153	56007963	Neutrophil percentage of granulocytes	27863252	IKZF4	SUOX - IKZF4	rs10876864-A	regulatory_region_variant	0.5741	7e-11	GCST004623	FALSE
chr14	35292469	rs1048990	chr14	35292030	35292559	Allergic disease (asthma, hay fever or eczema)	29083406	PSMA6	PSMA6	rs1048990-G	5_prime_UTR_variant	0.16	1e-08	GCST005038	FALSE
chr9	17695595	rs78314758	chr9	17695438	17695939	Pursuit maintenance gain	29064472	SH3GL2	SH3GL2	rs78314758-A	intron_variant	0.1509	3e-08	GCST005024	FALSE
chr6	136547440	rs9399186	chr6	136547267	136547772	Pursuit maintenance gain	29064472	MAP7	MAP7	rs9399186-T	intron_variant	0.01383	8e-06	GCST005024	FALSE
chr13	35484474	rs9600832	chr13	35484271	35484794	Obstructive sleep apnea trait (apnea hypopnea index)	29077507	NBEA	NBEA	rs9600832-C	intron_variant	NA	6e-07	GCST005051	FALSE
chr2	62341310	rs6759298	chr2	62340892	62341548	Ankylosing spondylitis	23749187	Intergenic	LOC105374761 - LOC105374764	rs6759298-C	regulatory_region_variant	0.378	4e-41	GCST005529	FALSE
chr2	104434714	rs7562028	chr2	104434276	104434914	Systolic blood pressure in combination therapy (beta blocker and thiazide diuretic)	29097388	AC013402.2	LINC01102	rs7562028-G	intron_variant	0.07	8e-06	GCST005040	FALSE
chr10	121580918	rs35054928	chr10	121580708	121581209	Breast cancer	29059683	FGFR2	FGFR2	rs35054928-GC	intron_variant	0.4	2e-322	GCST004988	FALSE
chr1	40914768	rs4233486	chr1	40914520	40915021	Breast cancer	29059683	intergenic	CITED4 - LOC100128362	rs4233486-C	intergenic_variant	0.64	9e-09	GCST004988	FALSE
chr5	81972251	rs111549985	chr5	81971528	81972543	Breast cancer	29059683	NR	ATG10	rs111549985-G	5_prime_UTR_variant	0.2474	6e-12	GCST004988	FALSE
chr1	109928142	rs333947	chr1	109927662	109928163	Lactate dehydrogenase levels	29403010	CSF1	CSF1	rs333947-?	intron_variant	NR	3e-23	GCST006013	FALSE
chr1	109928142	rs333947	chr1	109927662	109928163	Monocyte count	27863252	CSF1	CSF1	rs333947-A	intron_variant	0.1505	9e-17	GCST004625	FALSE
chr1	109928142	rs333947	chr1	109927662	109928163	White blood cell count	27863252	CSF1	CSF1	rs333947-A	intron_variant	0.1505	3e-09	GCST004610	FALSE
chr1	109928142	rs333947	chr1	109927662	109928163	Serum total protein level	29403010	CSF1	CSF1	rs333947-?	intron_variant	NR	5e-13	GCST005989	FALSE
chr1	109928142	rs333947	chr1	109927662	109928163	Aspartate aminotransferase levels	29403010	CSF1	CSF1	rs333947-?	intron_variant	NR	1e-25	GCST005999	FALSE
chr1	109928142	rs333947	chr1	109927662	109928163	Creatine kinase levels	29403010	CSF1	CSF1	rs333947-?	intron_variant	NR	1e-40	GCST006014	FALSE
chr8	17641221	rs11995662	chr8	17640780	17641281	Placental abruption	29884306	PDGFRL	PDGFRL	rs11995662-?	intron_variant	NA	5e-06	GCST005844	FALSE
chr7	92615108	rs42039	chr7	92614519	92615312	Stroke	29531354	CDK6	CDK6	rs42039-?	3_prime_UTR_variant	NR	2e-07	GCST005838	FALSE
chr7	92615108	rs42039	chr7	92614519	92615312	Ischemic stroke	29531354	CDK6	CDK6	rs42039-?	3_prime_UTR_variant	NR	7e-09	GCST005843	FALSE
chr7	92615108	rs42039	chr7	92614519	92615312	Height	25282103	CDK6	CDK6	rs42039-T	3_prime_UTR_variant	0.266	4e-88	GCST002647	FALSE
chr6	160668275	rs56393506	chr6	160667823	160668341	Ischemic stroke (large artery atherosclerosis)	29531354	LPA	LPA - PLG	rs56393506-T	intron_variant	0.16	1e-07	GCST005840	FALSE
chr6	160668275	rs56393506	chr6	160667823	160668341	Lipoprotein (a) levels	28512139	LPA	LPA - PLG	rs56393506-T	intron_variant	NA	8e-285	GCST004398	FALSE
chr6	160668275	rs56393506	chr6	160667823	160668341	Lipoprotein(a) levels adjusted for apolipoprotein(a) isoforms	28512139	LPA	LPA - PLG	rs56393506-T	intron_variant	NA	3e-105	GCST004399	FALSE
chr3	129314893	rs4853	chr3	129314730	129315241	Menopause (age at onset)	29773799	H1FX	H1FX	rs4853-T	3_prime_UTR_variant	0.94	1e-16	GCST005863	FALSE
chr10	96044240	rs1889921	chr10	96044151	96044652	Menopause (age at onset)	29773799	CCNJ	ENTPD1-AS1, CCNJ	rs1889921-T	intron_variant	0.53	3e-22	GCST005863	FALSE
chr20	5970805	rs76498344	chr20	5970323	5970876	Menopause (age at onset)	29773799	MCM8	MCM8	rs76498344-C	intron_variant	0.23	7e-11	GCST005863	FALSE
chr19	44723891	rs150820726	chr19	44723822	44724323	Alzheimer's disease or family history of Alzheimer's disease	29777097	NR	LOC107985305	rs150820726-?	regulatory_region_variant	NR	3e-08	GCST005922	FALSE
chr19	44723891	rs150820726	chr19	44723822	44724323	Family history of Alzheimer's disease	29777097	NR	LOC107985305	rs150820726-?	regulatory_region_variant	NR	3e-08	GCST005921	FALSE
chr19	44890259	rs117310449	chr19	44890207	44891453	Alzheimer's disease or family history of Alzheimer's disease	29777097	NR	PVRL2 - TOMM40	rs117310449-?	intron_variant	NR	5e-08	GCST005922	FALSE
chr2	127082205	rs10194375	chr2	127082006	127082507	Alzheimer's disease or family history of Alzheimer's disease	29777097	NR	BIN1	rs10194375-?	intron_variant	NR	5e-08	GCST005922	FALSE
chr7	100561944	rs2734897	chr7	100561484	100562212	Alzheimer's disease or family history of Alzheimer's disease	29777097	NR	AGFG2	rs2734897-?	intron_variant	NR	5e-08	GCST005922	FALSE
chr8	27584004	rs4732728	chr8	27583405	27584295	Alzheimer's disease or family history of Alzheimer's disease	29777097	NR	EPHX2, GULOP	rs4732728-?	intron_variant	NR	5e-08	GCST005922	FALSE
chr11	86152038	rs56157503	chr11	86151628	86152726	Alzheimer's disease or family history of Alzheimer's disease	29777097	NR	PICALM - RNU6-560P	rs56157503-?	regulatory_region_variant	NR	8e-09	GCST005922	FALSE
chr19	44845920	rs77241309	chr19	44845668	44846553	Alzheimer's disease or family history of Alzheimer's disease	29777097	NR	BCAM - PVRL2	rs77241309-?	regulatory_region_variant	NR	5e-08	GCST005922	FALSE
chr19	45001269	rs117612135	chr19	45001128	45001629	Alzheimer's disease or family history of Alzheimer's disease	29777097	NR	CLPTM1 - RELB	rs117612135-?	TF_binding_site_variant	NR	9e-31	GCST005922	FALSE
chr19	45001269	rs117612135	chr19	45001128	45001629	Family history of Alzheimer's disease	29777097	NR	CLPTM1 - RELB	rs117612135-?	TF_binding_site_variant	NR	2e-26	GCST005921	FALSE
chr19	45045877	rs112481437	chr19	45045721	45046339	Alzheimer's disease or family history of Alzheimer's disease	29777097	NR	CLASRP	rs112481437-?	intron_variant	NR	6e-15	GCST005922	FALSE
chr19	45045877	rs112481437	chr19	45045721	45046339	Family history of Alzheimer's disease	29777097	NR	CLASRP	rs112481437-?	intron_variant	NR	6e-15	GCST005921	FALSE
chr19	45079144	rs7251911	chr19	45078971	45079484	Alzheimer's disease or family history of Alzheimer's disease	29777097	NR	GEMIN7	rs7251911-?	intron_variant	NR	5e-08	GCST005922	FALSE
chr17	7851675	rs12939056	chr17	7851671	7852196	Height	29782485	KDM6B	KDM6B	rs12939056-A	synonymous_variant	0.567442	8e-07	GCST005908	FALSE
chr3	43056273	rs3732858	chr3	43055797	43056596	Height	29782485	NR	FAM198A	rs3732858-A	missense_variant	0.176144	7e-07	GCST005908	FALSE
chr15	77043549	rs11636648	chr15	77043207	77043708	Height	29782485	NR	PSTPIP1 - TSPAN3	rs11636648-T	3_prime_UTR_variant	0.331791	4e-06	GCST005908	FALSE
chr9	133376453	rs3739893	chr9	133375929	133376459	ADAMTS13 levels	29296746	ADAMTS13	SURF4, STKLD1	rs3739893-T	5_prime_UTR_variant	0.02	1e-30	GCST005945	FALSE
chr10	62805174	rs10995311	chr10	62804216	62805405	Diastolic blood pressure	27618447	ADO	ADO	rs10995311-C	missense_variant	0.5663	1e-12	GCST006020	FALSE
chr10	62805174	rs10995311	chr10	62804216	62805405	Systolic blood pressure	27618447	ADO	ADO	rs10995311-C	missense_variant	0.575	2e-06	GCST006021	FALSE
chr3	48241205	rs9847953	chr3	48240831	48241340	Systolic blood pressure	27618447	CDC25A	ZNF589	rs9847953-A	missense_variant	0.716	6e-08	GCST006021	FALSE
chr13	66412999	rs9599114	chr13	66412444	66413121	Current cigarettes per day in chronic obstructive pulmonary disease	29631575	PCDH9	PCDH9	rs9599114-?	intron_variant	NR	8e-08	GCST005917	FALSE
chr3	52979251	rs62253653	chr3	52978987	52979505	Hand grip strength	29691431	SFMBT1	SFMBT1	rs62253653-A	intron_variant	0.7036	1e-10	GCST005830	FALSE
chr6	26285921	rs34916901	chr6	26285048	26286156	Hand grip strength	29691431	HIST1H4H	HIST1H4H - TRX-CAT1-3	rs34916901-T	regulatory_region_variant	0.5116	3e-10	GCST005830	FALSE
chr11	74589396	rs72977282	chr11	74588774	74589408	Hand grip strength	29691431	POLD3	LOC105369386 - POLD3	rs72977282-A	intron_variant	0.4132	9e-10	GCST005830	FALSE
chr4	38678394	rs13132853	chr4	38678033	38678534	Hand grip strength	29691431	KLF3	KLF3	rs13132853-A	intron_variant	0.6352	9e-09	GCST005830	FALSE
chr18	23503774	rs303760	chr18	23503105	23503778	Hand grip strength	29691431	C18orf8	C18orf8	rs303760-T	intron_variant	0.346	2e-08	GCST005830	FALSE
chr5	134526066	rs329120	chr5	134525858	134527167	Hand grip strength	29691431	JADE2	JADE2	rs329120-T	intron_variant	0.418	2e-08	GCST005830	FALSE
chr5	134526066	rs329120	chr5	134525858	134527167	Body mass index	28892062	JADE2	JADE2	rs329120-T	intron_variant	0.372	4e-08	GCST004904	FALSE
chr7	86965067	rs6958716	chr7	86964711	86965213	Seborrheic dermatitis	29203360	KIAA1324L	KIAA1324L	rs6958716-?	intron_variant	NR	1e-07	GCST005655	FALSE
chr7	150824966	rs4725366	chr7	150824748	150825249	Serum metabolite concentrations in chronic kidney disease	29545352	TMEM176A, AOC1	AOC1, LOC105375567	rs4725366-G	splice_region_variant	NR	2e-12	GCST005648	FALSE
chr10	59708831	rs1171616	chr10	59708706	59709207	Serum metabolite concentrations in chronic kidney disease	29545352	SLC16A9	SLC16A9	rs1171616-T	intron_variant	NR	3e-15	GCST005648	FALSE
chr10	59708831	rs1171616	chr10	59708706	59709207	Acylcarnitine levels	26068415	SLC16A9	SLC16A9	rs1171616-T	intron_variant	0.7835	6e-10	GCST002961	FALSE
chr12	112862964	rs3948714	chr12	112862438	112862997	Chloride levels	29403010	RPH3A	RPH3A	rs3948714-?	intron_variant	NR	3e-09	GCST006030	FALSE
chr11	61828092	rs968567	chr11	61827713	61828214	Serum metabolite ratios in chronic kidney disease	29545352	FADS2	FADS2	rs968567-T	5_prime_UTR_variant	NR	5e-14	GCST005650	FALSE
chr11	61828092	rs968567	chr11	61827713	61828214	Rheumatoid arthritis	24390342	FADS1, FADS2, FADS3	FADS2	rs968567-C	5_prime_UTR_variant	0.83	2e-08	GCST002318	FALSE
chr11	61828092	rs968567	chr11	61827713	61828214	Blood metabolite levels	24816252	FADS1	FADS2	rs968567-T	5_prime_UTR_variant	0.18	2e-21	GCST002443	FALSE
chr11	61828092	rs968567	chr11	61827713	61828214	Glycerophospholipid levels	26068415	FADS2, FADS1, FADS3	FADS2	rs968567-T	5_prime_UTR_variant	0.1587	1e-18	GCST002965	FALSE
chr11	61828092	rs968567	chr11	61827713	61828214	Vitiligo	27723757	FADS2	FADS2	rs968567-?	5_prime_UTR_variant	NR	1e-07	GCST004785	FALSE
chr11	61815236	rs174561	chr11	61814890	61815639	Serum metabolite ratios in chronic kidney disease	29545352	MIR1908	MIR1908, FADS1	rs174561-C	5_prime_UTR_variant	NR	3e-17	GCST005650	FALSE
chr10	59709780	rs1171614	chr10	59709673	59710546	Serum metabolite ratios in chronic kidney disease	29545352	SLC16A9	SLC16A9	rs1171614-C	5_prime_UTR_variant	NR	3e-12	GCST005650	FALSE
chr10	59709780	rs1171614	chr10	59709673	59710546	Blood metabolite levels	24816252	SLC16A9	SLC16A9	rs1171614-T	5_prime_UTR_variant	0.22	3e-23	GCST002443	FALSE
chr10	59709780	rs1171614	chr10	59709673	59710546	Urate levels	23263486	SLC16A9	SLC16A9	rs1171614-T	5_prime_UTR_variant	0.22	2e-28	GCST001791	FALSE
chr10	59709780	rs1171614	chr10	59709673	59710546	Acylcarnitine levels	26068415	SLC16A9	SLC16A9	rs1171614-T	5_prime_UTR_variant	0.2037	2e-81	GCST002961	FALSE
chr14	102777609	rs1051750	chr14	102776994	102777733	Immunoglobulin measurement (zinc sulfate turbidity test)	29403010	TRAF3	TRAF3	rs1051750-?	5_prime_UTR_variant	NR	1e-09	GCST006000	FALSE
chr9	2844261	rs16910644	chr9	2843837	2844608	Clostridium difficile infection in multiple myeloma	29594489	NR	KIAA0020 - GPS2P1	rs16910644-?	regulatory_region_variant	NA	3e-06	GCST005686	FALSE
chr4	53930053	rs11725926	chr4	53929929	53930452	Pulse pressure	29403010	LOC100506444, RPL21P44	LOC100129728 - RPL21P44	rs11725926-?	intron_variant	NR	2e-15	GCST006009	FALSE
chr10	73997944	rs3812625	chr10	73997643	73998304	Left ventricular internal dimension in diastole	29403010	VCL	C10orf55 - VCL	rs3812625-?	intron_variant	NR	1e-08	GCST006008	FALSE
chr1	155061442	rs41264285	chr1	155061404	155061917	Systemic lupus erythematosus	28714469	ADAM15, EFNA1	LOC100505666, ADAM15	rs41264285-T	missense_variant	0.211	8e-07	GCST005752	FALSE
chr7	22726602	rs1800797	chr7	22726311	22726822	Systemic lupus erythematosus	28714469	LOC541472	LOC541472, IL6	rs1800797-?	non_coding_transcript_exon_variant	NR	8e-06	GCST005752	FALSE
chr7	8136157	rs6945305	chr7	8135687	8136188	Systemic lupus erythematosus	28714469	ICA1	ICA1	rs6945305-A	intron_variant	NR	1e-06	GCST005752	FALSE
chr1	154429203	rs8192282	chr1	154429094	154429595	Systemic lupus erythematosus	28714469	IL6R	IL6R	rs8192282-?	synonymous_variant	NR	4e-06	GCST005752	FALSE
chr1	154429203	rs8192282	chr1	154429094	154429595	Response to anti-retroviral therapy (ddI/d4T) in HIV-1 infection (Grade 2 peripheral neuropathy)	24554482	IL6R	IL6R	rs8192282-?	synonymous_variant	NA	5e-06	GCST002365	FALSE
chr1	161566341	rs332398	chr1	161566111	161566632	Systemic lupus erythematosus	28714469	FCGR3A, FCGR2C	FCGR3A - FCGR2C	rs332398-T	intron_variant	0.462	1e-06	GCST005752	FALSE
chr8	10425916	rs3750310	chr8	10425767	10426902	Systemic lupus erythematosus	28714469	MSRA	MSRA	rs3750310-G	intron_variant	0.692	8e-06	GCST005752	FALSE
chr3	58332737	rs180977001	chr3	58332558	58333115	Systemic lupus erythematosus	28714469	PXK	RPP14 - PXK	rs180977001-C	regulatory_region_variant	0.067	2e-08	GCST005752	FALSE
chr8	10928562	rs12548184	chr8	10928320	10928821	Systemic lupus erythematosus	28714469	BLK, XKR6	XKR6	rs12548184 -?	intron_variant	0.315	1e-07	GCST005752	FALSE
chr12	79345104	rs17005500	chr12	79344793	79345296	Systemic lupus erythematosus	28714469	SYT1	SYT1	rs17005500 -?	intron_variant	0.071	2e-07	GCST005752	FALSE
chr16	10944503	rs8054198	chr16	10944159	10944674	Systemic lupus erythematosus	28714469	CLEC16A	CLEC16A	rs8054198 -?	5_prime_UTR_variant	0.031	2e-08	GCST005752	FALSE
chr11	128632601	rs4936059	chr11	128632283	128632784	Rheumatoid arthritis (ACPA-positive)	24532676	ETS1, FLI1	LOC105369568 - LOC101929538	rs4936059-G	intron_variant	0.66	7e-10	GCST006048	FALSE
chr20	46118343	rs1883832	chr20	46118001	46118502	Rheumatoid arthritis (ACPA-positive)	24532676	CD40	CD40	rs1883832-G	5_prime_UTR_variant	0.75	2e-13	GCST006048	FALSE
chr20	46118343	rs1883832	chr20	46118001	46118502	Chronic hepatitis B infection	25802187	CD40	CD40	rs1883832-T	5_prime_UTR_variant	0.37	3e-15	GCST002879	FALSE
chr20	46118343	rs1883832	chr20	46118001	46118502	Chronic inflammatory diseases (ankylosing spondylitis, Crohn's disease, psoriasis, primary sclerosing cholangitis, ulcerative colitis) (pleiotropy)	26974007	CD40	CD40	rs1883832-?	5_prime_UTR_variant	NR	4e-12	GCST005537	FALSE
chr7	100897340	rs76181418	chr7	100896445	100897537	Heart rate increase in response to exercise	29497042	SRRT, ACHE, TRIP6, C7orf43, UFSP1	ACHE - RN7SL549P	rs76181418-G	regulatory_region_variant	0.822734	3e-16	GCST005845	FALSE
chr7	100897329	rs17883557	chr7	100896445	100897537	Heart rate response to recovery post exercise (10 sec)	29497042	SRRT, ACHE, TRIP6, C7orf43	ACHE - RN7SL549P	rs17883557-G	regulatory_region_variant	0.822785	6e-21	GCST005846	FALSE
chr1	219467338	rs2820436	chr1	219467251	219467752	Osteoarthritis (hospital diagnosed)	29559693	NR	LOC102723886	rs2820436-A	regulatory_region_variant	0.342569	2e-09	GCST005814	FALSE
chr1	219467338	rs2820436	chr1	219467251	219467752	Osteoarthritis of the hip (hospital diagnosed)	29559693	NR	LOC102723886	rs2820436-A	regulatory_region_variant	0.342814	6e-06	GCST005810	FALSE
chr1	219467338	rs2820436	chr1	219467251	219467752	Waist-to-hip ratio adjusted for body mass index	28448500	LYPLAL1	LOC102723886	rs2820436-C	regulatory_region_variant	0.6804	3e-27	GCST004576	FALSE
chr1	219467338	rs2820436	chr1	219467251	219467752	Waist-to-hip ratio adjusted for BMI in active individuals	28448500	LYPLAL1	LOC102723886	rs2820436-C	regulatory_region_variant	0.6803	2e-21	GCST004578	FALSE
chr1	219467338	rs2820436	chr1	219467251	219467752	Waist-to-hip ratio adjusted for BMI in inactive individuals	28448500	LYPLAL1	LOC102723886	rs2820436-C	regulatory_region_variant	0.6817	5e-07	GCST004577	FALSE
chr1	219467338	rs2820436	chr1	219467251	219467752	Waist-to-hip ratio adjusted for BMI (joint analysis for main effect and physical activity interaction)	28448500	LYPLAL1	LOC102723886	rs2820436-?	regulatory_region_variant	0.6804	6e-26	GCST004567	FALSE
chr1	219467338	rs2820436	chr1	219467251	219467752	Osteoarthritis of the hip or knee (hospital diagnosed)	29559693	NR	LOC102723886	rs2820436-A	regulatory_region_variant	0.342645	2e-08	GCST005812	FALSE
chr5	75614147	rs11748027	chr5	75613972	75614476	Total cholesterol levels	29403010	ANKDD1B	ANKDD1B	rs11748027-?	intron_variant	NR	3e-36	GCST006034	FALSE
chr9	104808433	rs2740476	chr9	104807982	104808483	Total cholesterol levels	29403010	NR	ABCA1	rs2740476-?	intron_variant	NR	6e-09	GCST006034	FALSE
chr1	161727208	rs1875763	chr1	161726774	161727515	White blood cell count	29403010	FCRLB	FCRLB	rs1875763-?	intron_variant	NR	2e-08	GCST005973	FALSE
chr1	161727208	rs1875763	chr1	161726774	161727515	Non-albumin protein levels	29403010	NR	FCRLB	rs1875763-?	intron_variant	NR	3e-09	GCST005990	FALSE
chr8	60791496	rs13280978	chr8	60791048	60791549	White blood cell count	29403010	CHD7	CHD7	rs13280978-?	intron_variant	NR	3e-13	GCST005973	FALSE
chr6	33080823	rs116722486	chr6	33080058	33081015	White blood cell count	29403010	NR	HLA-DPB1	rs116722486-?	stop_gained	NR	3e-10	GCST005973	FALSE
chr9	120868947	rs7847628	chr9	120868837	120869550	High density lipoprotein cholesterol levels	29403010	PHF19	PHF19	rs7847628-?	intron_variant	NR	2e-08	GCST006005	FALSE
chr9	120868947	rs7847628	chr9	120868837	120869550	Birth weight	27680694	PHF19	PHF19	rs7847628-G	intron_variant	0.67	5e-09	GCST005146	FALSE
chr15	58407738	rs13329672	chr15	58407256	58407867	High density lipoprotein cholesterol levels	29403010	NR	LOC101928635	rs13329672-?	intron_variant	NR	7e-37	GCST006005	FALSE
chr1	234717013	rs553427	chr1	234716879	234717380	Low density lipoprotein cholesterol	29403010	LOC101927787, LINC01132	LOC105373208 - LINC01132	rs553427-?	intron_variant	NR	1e-09	GCST006004	FALSE
chr20	32687779	rs28530618	chr20	32687468	32687969	White blood cell count (basophil)	29403010	C20orf203, COMMD7	C20orf203 - BAK1P1	rs28530618-?	intron_variant	NR	4e-08	GCST005976	FALSE
chr20	32687779	rs28530618	chr20	32687468	32687969	Birth weight	27680694	C20orf203	C20orf203 - BAK1P1	rs28530618-A	intron_variant	0.51	8e-11	GCST005146	FALSE
chr12	12725831	rs66561220	chr12	12724861	12726249	Lymphocyte counts	29403010	APOLD1	LOC105369663 - APOLD1	rs66561220-?	regulatory_region_variant	NR	2e-08	GCST005997	FALSE
chr5	111748162	rs3797733	chr5	111748138	111748639	Red blood cell count	29403010	NREP	NREP	rs3797733-?	intron_variant	NR	1e-09	GCST005996	FALSE
chr5	111748162	rs3797733	chr5	111748138	111748639	Mean corpuscular hemoglobin	29403010	NREP	NREP	rs3797733-?	intron_variant	NR	8e-13	GCST005993	FALSE
chr12	56757545	rs2958137	chr12	56757432	56757950	Red blood cell count	29403010	PRIM1, HSD17B6	HSD17B6	rs2958137-?	intron_variant	NR	1e-09	GCST005996	FALSE
chr12	56757545	rs2958137	chr12	56757432	56757950	Platelet count	27863252	HSD17B6	HSD17B6	rs2958137-G	intron_variant	0.5186	4e-22	GCST004603	FALSE
chr6	31898356	rs118097312	chr6	31898316	31898817	Red blood cell count	29403010	NR	C2	rs118097312-?	intron_variant	NR	1e-10	GCST005996	FALSE
chr8	102239027	rs2290707	chr8	102238702	102239776	Mean corpuscular volume	29403010	RRM2B	RRM2B	rs2290707-?	5_prime_UTR_variant	NR	3e-15	GCST006011	FALSE
chr8	102239027	rs2290707	chr8	102238702	102239776	Mean corpuscular hemoglobin	29403010	RRM2B	RRM2B	rs2290707-?	5_prime_UTR_variant	NR	3e-10	GCST005993	FALSE
chr11	9748771	rs472109	chr11	9748382	9748883	Mean corpuscular volume	29403010	SWAP70	SWAP70	rs472109-?	intron_variant	NR	5e-09	GCST006011	FALSE
chr11	9748771	rs472109	chr11	9748382	9748883	Coronary artery disease	29212778	LOC440028, SBF2-AS1, SWAP70	SWAP70	rs472109-C	intron_variant	0.5698	6e-12	GCST005195	FALSE
chr13	75480960	rs9573563	chr13	75480597	75481113	Mean corpuscular volume	29403010	TBC1D4	TBC1D4	rs9573563-?	intron_variant	NR	4e-10	GCST006011	FALSE
chr13	75480960	rs9573563	chr13	75480597	75481113	Mean corpuscular hemoglobin	29403010	TBC1D4	TBC1D4	rs9573563-?	intron_variant	NR	4e-08	GCST005993	FALSE
chr14	102317171	rs4906190	chr14	102316725	102317344	Mean corpuscular volume	29403010	ZNF839	TRI-AAT5-1 - ZNF839	rs4906190-?	regulatory_region_variant	NR	2e-08	GCST006011	FALSE
chr17	49789170	rs1123339	chr17	49788810	49789486	Mean corpuscular volume	29403010	KAT7	KAT7	rs1123339-?	non_coding_transcript_exon_variant	NR	7e-11	GCST006011	FALSE
chr17	49789170	rs1123339	chr17	49788810	49789486	Mean corpuscular hemoglobin	29403010	KAT7	KAT7	rs1123339-?	non_coding_transcript_exon_variant	NR	3e-10	GCST005993	FALSE
chr2	144425390	rs10210063	chr2	144424778	144425601	Mean corpuscular hemoglobin	29403010	ZEB2	ZEB2	rs10210063-?	intron_variant	NR	4e-29	GCST005993	FALSE
chr14	65374056	rs11621604	chr14	65373597	65374098	IgG glycosylation patterns	29535710	NR	MIR4708 - LOC105370537	rs11621604-G	intergenic_variant	0.593	9e-16	GCST005656	FALSE
chr9	33125002	rs10971420	chr9	33124951	33125452	IgG glycosylation patterns	29535710	NR	B4GALT1	rs10971420-C	intron_variant	0.3271	2e-12	GCST005656	FALSE
chr14	65411677	rs2411822	chr14	65411547	65412075	IgG glycosylation patterns	29535710	NR	FUT8-AS1, FUT8	rs2411822-G	5_prime_UTR_variant	0.4875	2e-13	GCST005656	FALSE
chr6	82068785	rs9361886	chr6	82068761	82069262	Central corneal thickness	29760442	IBTK	LOC102724168, LOC107986617	rs9361886-T	regulatory_region_variant	0.56	8e-08	GCST005667	FALSE
chr15	101015194	rs2034809	chr15	101015156	101015663	Central corneal thickness	29760442	LRRK1	LRRK1	rs2034809-G	intron_variant	0.51	4e-06	GCST005667	FALSE
chr8	11802194	rs12056541	chr8	11802181	11802976	Non-melanoma skin cancer	29739929	NR	FDFT1	rs12056541-T	non_coding_transcript_exon_variant	NR	3e-06	GCST005896	FALSE
chr20	36139051	rs75653149	chr20	36138557	36139058	Non-melanoma skin cancer	29739929	NR	EPB41L1	rs75653149-C	intron_variant	NR	2e-06	GCST005896	FALSE
chr11	40186373	rs4075903	chr11	40186208	40187236	Cerebrospinal fluid beta-site APP cleaving enzyme levels	29751835	LRRC4C	LRRC4C	rs4075903-?	intron_variant	NR	9e-06	GCST005714	FALSE
chr7	8437157	rs6463808	chr7	8436839	8437348	Response to long-chain n-3 polyunsaturated fatty acid supplementation (change in triglyceride levels)	24847101	NXPH1	NXPH1	rs6463808-A	intron_variant	0.09	3e-06	GCST006055	FALSE
chr6	30828768	rs1264350	chr6	30828438	30828939	Rosacea symptom severity	29771307	IER3, DDR1	LINC00243	rs1264350-T	intron_variant	NR	1e-07	GCST005790	FALSE
chr6	31114163	rs3130976	chr6	31113733	31114234	Rosacea symptom severity	29771307	C6orf15, PSORS1C1	C6orf15 - PSORS1C1	rs3130976-T	regulatory_region_variant	NR	5e-08	GCST005790	FALSE
chr14	48904195	rs185236232	chr14	48903878	48904379	Rosacea symptom severity	29771307	RPS29	LOC105378178	rs185236232-G	intergenic_variant	NR	5e-07	GCST005790	FALSE
chr16	90077159	rs118174802	chr16	90077130	90077734	Rosacea symptom severity	29771307	PRDM7, TUBB4Q	PRDM7	rs118174802-T	intron_variant	NR	1e-06	GCST005790	FALSE
chr16	89973042	rs11649211	chr16	89972317	89973146	Low tan response	29739929	AFG3L1P	AFG3L1P	rs11649211-G	intron_variant	NR	1e-30	GCST005897	FALSE
chr20	36050981	rs1204552	chr20	36050688	36051214	Low tan response	29739929	NR	LINC00657 - EPB41L1	rs1204552-A	regulatory_region_variant	NR	4e-146	GCST005897	FALSE
chr6	30103160	rs1110446	chr6	30103006	30103507	Hepatocellular carcinoma in hepatitis B infection	29784950	HLA	TRIM31	rs1110446-?	3_prime_UTR_variant	NR	9e-13	GCST005746	FALSE
chr2	113974664	rs12472051	chr2	113974542	113975198	Diabetic kidney disease in type 2 diabetes (ESRD vs. no ESRD)	29703844	NR	ACTR3 - LOC100499194	rs12472051-?	intergenic_variant	NA	4e-06	GCST005893	FALSE
chr1	5975370	rs75886247	chr1	5975110	5975611	Chronic kidney disease in type 2 diabetes	29703844	NR	NPHP4	rs75886247-?	intron_variant	NA	5e-06	GCST005882	FALSE
chr7	105705501	rs17151401	chr7	105705396	105705897	Chronic kidney disease in type 2 diabetes	29703844	NR	ATXN7L1	rs17151401-?	intron_variant	NA	3e-06	GCST005882	FALSE
chr1	203186870	rs10399805	chr1	203186869	203187388	Blood protein levels	29875488	NR	CHI3L1 - CHIT1	rs10399805-A	regulatory_region_variant	0.128	7e-168	GCST005806	FALSE
chr6	33694518	rs3227	chr6	33694210	33694732	Educational attainment	23722424	ITPR3	ITPR3	rs3227-C	non_coding_transcript_exon_variant	0.498	3e-07	GCST002045	FALSE
chr8	19682127	rs7816924	chr8	19682011	19682647	Response to antidepressant treatment (citalopram)	23726668	CSGALNACT1	CSGALNACT1	rs7816924-A	intron_variant	NR	2e-07	GCST002046	FALSE
chr8	58411603	rs2859998	chr8	58411105	58411629	Narcolepsy with cataplexy	23496005	UBXN2B	UBXN2B	rs2859998-?	intron_variant	NR	1e-07	GCST001909	FALSE
chr7	16668236	rs58370486	chr7	16668039	16668540	Alzheimer's disease (cognitive decline)	23535033	BZW2, TSPAN13	BZW2	rs58370486-?	intron_variant	0.03	6e-11	GCST001915	FALSE
chr9	121713734	rs35061590	chr9	121713641	121714142	Heart rate	23534349	DAB2IP	DAB2IP	rs35061590-T	intron_variant	NA	9e-06	GCST001921	FALSE
chr3	187738921	rs3733017	chr3	187738479	187739299	PR interval	23534349	BCL6	BCL6	rs3733017-G	intron_variant	NA	6e-06	GCST001925	FALSE
chr19	11089332	rs17249141	chr19	11089164	11089665	LDL cholesterol	23726366	LDLR	SMARCA4 - LDLR	rs17249141-T	regulatory_region_variant	0.0126	2e-17	GCST002042	FALSE
chr1	58570953	rs638065	chr1	58570721	58571222	Word reading	23738518	intergenic	RN7SL713P - TACSTD2	rs638065-?	regulatory_region_variant	NR	8e-06	GCST002060	FALSE
chr8	22230919	rs12541335	chr8	22230354	22230993	Hypertriglyceridemia	23505323	SFTPC, REEP4, POLR3D, PIWIL2, PHYHIP, LGI3, BMP1	PHYHIP	rs12541335-G	intron_variant	0.66	7e-06	GCST001905	FALSE
chr17	76737321	rs3744061	chr17	76737084	76738254	Retinal arteriolar caliber	23776548	SFRS2, MFSD11, JMJD6, MXRA7	SRSF2, MFSD11	rs3744061-G	5_prime_UTR_variant	0.44	2e-10	GCST002071	FALSE
chr2	110858527	rs13401811	chr2	110858378	110858879	Chronic lymphocytic leukemia	23770605	ACOXL, BCL2L11	ACOXL	rs13401811-G	intron_variant	0.81	2e-18	GCST002073	FALSE
chr12	47377646	rs2074193	chr12	47377380	47377968	Migraine with aura	23793025	intergenic	LOC107984528 - LOC100288129	rs2074193-C	regulatory_region_variant	0.21	5e-07	GCST002080	FALSE
chr19	38683692	rs973009	chr19	38683476	38683977	Migraine with aura	23793025	intergenic	ACTN4	rs973009-?	intron_variant	0.87	4e-06	GCST002080	FALSE
chr1	45513003	rs4660306	chr1	45512522	45513058	Homocysteine levels	23824729	MMACHC	PRDX1	rs4660306-T	3_prime_UTR_variant	0.33	2e-09	GCST002087	FALSE
chr16	89793345	rs12921383	chr16	89793050	89793555	Homocysteine levels	23824729	FANCA, DPEP1	FANCA	rs12921383-T	intron_variant	0.87	8e-11	GCST002087	FALSE
chr15	86520858	rs12591257	chr15	86520536	86521037	Psychosis (methamphetamine induced)	23594818	KLHL25, AGBL1, LINC00052	AGBL1	rs12591257-A	intron_variant	0.817	4e-06	GCST001975	FALSE
chr17	59210093	rs6503905	chr17	59209742	59210268	Circulating myeloperoxidase levels (plasma)	23620142	C17orf71	SMG8	rs6503905-A	synonymous_variant	0.37	3e-12	GCST001980	FALSE
chr7	78285026	rs798336	chr7	78284850	78285457	Mammographic density (dense area)	25342443	MAGI2	MAGI2	rs798336-T	intron_variant	0.88	2e-06	GCST002667	FALSE
chr1	243354849	rs2802728	chr1	243354756	243355280	Toenail selenium levels	25343990	SDCCAG8	SDCCAG8	rs2802728-T	intron_variant	0.9	6e-06	GCST002671	FALSE
chr10	12389368	rs4451621	chr10	12389260	12390011	Educational attainment	25201988	intergenic	CAMK1D	rs4451621-T	intron_variant	0.536	1e-06	GCST002598	FALSE
chr16	72897186	rs16971384	chr16	72896855	72897356	LDL cholesterol	21347282	ZFHX3	ZFHX3	rs16971384-A	intron_variant	0.55	5e-06	GCST000975	FALSE
chr3	171116770	rs11920719	chr3	171116309	171116850	LDL cholesterol	21347282	TNIK	LOC105374216, TNIK	rs11920719-A	intron_variant	0.77	4e-06	GCST000975	FALSE
chr19	10981463	rs11669133	chr19	10981223	10981724	LDL cholesterol	21347282	SMARCA4	SMARCA4	rs11669133-A	intron_variant	0.06	1e-08	GCST000975	FALSE
chr2	206781950	rs7594645	chr2	206781503	206782008	Episodic memory	25385369	FASTKD2, MIR3130-1, MIR3130-2	FASTKD2	rs7594645-G	intron_variant	0.072	4e-09	GCST002695	FALSE
chr11	19578424	rs10741780	chr11	19578025	19578567	HIV-1 susceptibility	22174851	AC023950.6	NAV2	rs10741780-?	intron_variant	NR	6e-06	GCST001353	FALSE
chr17	58631673	rs411988	chr17	58631509	58632345	Iron status biomarkers (ferritin levels)	25352340	TEX14	TEX14	rs411988-A	non_coding_transcript_exon_variant	0.564	2e-10	GCST002677	FALSE
chr1	150094287	rs12058524	chr1	150093698	150094291	Uric acid levels	21294900	VPS45	VPS45	rs12058524-T	intron_variant	0.15	2e-06	GCST000963	FALSE
chr6	158537074	rs930451	chr6	158536330	158537536	Breastfeeding duration	25475840	OXER1, HAAO, MTA3	TMEM181	rs930451-?	intron_variant	NR	1e-06	GCST002715	FALSE
chr13	49521546	rs17381960	chr13	49521105	49521606	Breastfeeding duration	25475840	PHF11, RCBTB1	PHF11, SETDB2-PHF11	rs17381960-?	intron_variant	NR	2e-06	GCST002715	FALSE
chr13	49521546	rs17381960	chr13	49521105	49521606	Mumps	28928442	NR	PHF11, SETDB2-PHF11	rs17381960-?	intron_variant	NR	3e-06	GCST005003	FALSE
chr10	11806793	rs12358475	chr10	11806321	11807133	Breast cancer (survival)	25526632	C10orf47, ECHDC3	LOC105376415 - PROSER2	rs12358475-?	intergenic_variant	NR	2e-06	GCST002727	FALSE
chr1	158121627	rs12068986	chr1	158121607	158122108	Electroencephalogram traits	25387704	intergenic	KIRREL - LOC646268	rs12068986-?	regulatory_region_variant	NR	4e-07	GCST002709	FALSE
chr1	223732743	rs140084787	chr1	223732391	223732930	Febrile seizures (MMR vaccine-related)	25344690	CAPN2	CAPN2	rs140084787-C	intron_variant	0.982	6e-06	GCST002674	FALSE
chr4	18022498	rs1380294	chr4	18021517	18022594	Infant length	25281659	LCORL	LCORL	rs1380294-T	regulatory_region_variant	0.15	3e-14	GCST002646	FALSE
chr10	75062359	rs10762651	chr10	75062268	75063262	Anxiety disorder	25390645	DUPD1	DUPD1	rs10762651-?	intergenic_variant	NA	6e-06	GCST002696	FALSE
chr11	15843741	rs11023737	chr11	15843128	15844064	Longevity (90 years and older)	25199915	SOX6	LOC105376567 - LOC107984370	rs11023737-?	regulatory_region_variant	0.68	4e-06	GCST002599	FALSE
chr6	79612564	rs6917843	chr6	79612351	79612978	Very long-chain saturated fatty acid levels (fatty acid 20:0)	25378659	SH3BGRL2	SH3BGRL2	rs6917843-A	intergenic_variant	NR	4e-06	GCST002690	FALSE
chr1	11838976	rs1023252	chr1	11838598	11839121	Natriuretic peptide levels	21273288	CLCN6	CLCN6	rs1023252-T	missense_variant	0.26	4e-16	GCST000957	FALSE
chr5	35803475	rs931555	chr5	35803009	35803535	Multiple sclerosis	21244703	IL7R	LOC105374724, SPEF2	rs931555-?	intron_variant	NR	4e-07	GCST000949	FALSE
chr2	27629051	rs3749147	chr2	27628284	27629216	Waist Circumference - Triglycerides (WC-TG)	21386085	CCDC121	GPN1	rs3749147-C	missense_variant	NR	1e-09	GCST001006	FALSE
chr1	167442147	rs864537	chr1	167442084	167442586	Celiac disease or Rheumatoid arthritis	21383967	CD247	CD247	rs864537-?	intron_variant	NR	2e-11	GCST000987	FALSE
chr1	167442147	rs864537	chr1	167442084	167442586	Celiac disease	20190752	CD247	CD247	rs864537-?	intron_variant	0.61	4e-07	GCST000612	FALSE
chr5	142638295	rs152528	chr5	142637848	142638352	Cardiac hypertrophy	21348951	FGF1	FGF1	rs152528-?	intron_variant	NR	8e-07	GCST000960	FALSE
chr6	33118671	rs1883414	chr6	33118440	33118968	Nephropathy	21399633	HLA-DPA1, HLA-DPB1, HLA-DPB2	HLA-DPB2	rs1883414-?	non_coding_transcript_exon_variant	0.67 (EA)	5e-09	GCST001009	FALSE
chr6	33118671	rs1883414	chr6	33118440	33118968	IgA nephropathy	25305756	HLA-DPB1, HLA-DPA1, HLA-DPB2	HLA-DPB2	rs1883414-G	non_coding_transcript_exon_variant	0.68	5e-07	GCST002655	FALSE
chr7	73556901	rs13233571	chr7	73556884	73557907	C-reactive protein levels	21300955	BCL7B	BCL7B	rs13233571-C	intron_variant	NR	4e-09	GCST000965	FALSE
chr7	73556901	rs13233571	chr7	73556884	73557907	HDL cholesterol levels	28334899	MLXIPL	BCL7B	rs13233571-T	intron_variant	0.119	5e-13	GCST004232	FALSE
chr6	32255481	rs3130320	chr6	32255453	32255954	Systemic lupus erythematosus	21408207	NOTCH4, C6orf10	LOC101929163	rs3130320-T	intron_variant	0.39	3e-06	GCST000996	FALSE
chr6	32255481	rs3130320	chr6	32255453	32255954	Waist-to-hip ratio adjusted for body mass index	28448500	BTNL2	LOC101929163	rs3130320-C	intron_variant	0.6281	6e-06	GCST004576	FALSE
chr6	32255481	rs3130320	chr6	32255453	32255954	Waist-to-hip ratio adjusted for BMI in active individuals	28448500	BTNL2	LOC101929163	rs3130320-C	intron_variant	0.6267	9e-06	GCST004578	FALSE
chr6	32255481	rs3130320	chr6	32255453	32255954	Waist-to-hip ratio adjusted for BMI (joint analysis for main effect and physical activity interaction)	28448500	NOTCH4, C6orf10	LOC101929163	rs3130320-?	intron_variant	0.6281	5e-08	GCST004567	FALSE
chr1	169508336	rs6687813	chr1	169508290	169508956	D-dimer levels	21502573	F5	SLC19A2 - F5	rs6687813-A	regulatory_region_variant	0.06	2e-14	GCST001049	FALSE
chr1	165717968	rs4656461	chr1	165717829	165718330	Glaucoma	21532571	TMCO1	LOC440700 - TMCO1	rs4656461-G	regulatory_region_variant	0.12	6e-14	GCST001062	FALSE
chr1	165717968	rs4656461	chr1	165717829	165718330	Glaucoma (primary open-angle)	25173105	TMCO1	LOC440700 - TMCO1	rs4656461-G	regulatory_region_variant	NR	5e-13	GCST002582	FALSE
chr1	165717968	rs4656461	chr1	165717829	165718330	Intraocular pressure	29617998	LOC440700, TMCO1	LOC440700 - TMCO1	rs4656461-G	regulatory_region_variant	0.1244	1e-43	GCST005580	FALSE
chr3	179943530	rs7630877	chr3	179943392	179943893	Type 2 diabetes	21490949	PEX5L	PEX5L	rs7630877-A	intron_variant	0.17	7e-06	GCST001033	FALSE
chr18	2948031	rs10460009	chr18	2948005	2948563	Type 2 diabetes	21490949	LPIN2	LPIN2	rs10460009-C	intron_variant	0.6	9e-06	GCST001033	FALSE
chr4	163611649	rs3792615	chr4	163611515	163612461	Type 2 diabetes	21490949	2018-03-01	2018-03-01	rs3792615-T	intron_variant	0.95	9e-06	GCST001033	FALSE
chr1	220803991	rs6693017	chr1	220803576	220804077	Monocyte early outgrowth colony forming units	21493818	MOSC1	2018-03-01	rs6693017-G	intron_variant	0.15	3e-07	GCST001048	FALSE
chr8	32554841	rs2439312	chr8	32554594	32555097	Dialysis-related mortality	21546767	NRG1	NRG1	rs2439312-?	intron_variant	0.24	7e-06	GCST001066	FALSE
chr20	3204477	rs11697186	chr20	3204092	3204942	Response to hepatitis C treatment	21659334	DDRGK1	DDRGK1	rs11697186-T	intron_variant	0.15	5e-17	GCST001094	FALSE
chr2	179701951	rs16866933	chr2	179701730	179702231	Sudden cardiac arrest	21658281	ZNF385B	LOC107985967, ZNF385B	rs16866933-?	intron_variant	0.09	6e-14	GCST001099	FALSE
chr17	45942346	rs242557	chr17	45942083	45942771	Progressive supranuclear palsy	21685912	MAPT	MAPT	rs242557-?	intron_variant	0.35	9e-18	GCST001116	FALSE
chr17	45942346	rs242557	chr17	45942083	45942771	Plasma t-tau levels	28100725	MAPT	MAPT	rs242557-A	intron_variant	0.3715	1e-12	GCST004092	FALSE
chr11	64778919	rs606458	chr11	64778283	64779375	Urate levels	21768215	PYGM, RASGRP2, CDC42BPG, NRXN2, MAP4K2, MEN1, SF1	SF1	rs606458-T	regulatory_region_variant	0.35	6e-11	GCST001163	FALSE
chr11	20662494	rs2139424	chr11	20662102	20662603	Response to cytadine analogues (cytosine arabinoside)	24483146	intergenic	SLC6A5 - NELL1	rs2139424-?	intergenic_variant	NA	7e-06	GCST002345	FALSE
chr5	134904545	rs319598	chr5	134904443	134904949	Type 2 diabetes	24509480	PCBD2	TXNDC15 - PCBD2	rs319598-C	regulatory_region_variant	NA	2e-06	GCST002352	FALSE
chr3	74585946	rs1374879	chr3	74585872	74586408	Smoking quantity	24665060	NR	CNTN3	rs1374879-?	intergenic_variant	NA	8e-06	GCST002393	FALSE
chr8	12977091	rs2460905	chr8	12976929	12977430	Post-traumatic stress disorder	24677629	KIAA1456	KIAA1456	rs2460905-?	intron_variant	NA	5e-06	GCST002401	FALSE
chr4	95537282	rs10032931	chr4	95537045	95537581	Optic nerve measurement (cup-to-disc ratio)	20395239	UNC5C	UNC5C	rs10032931-C	intron_variant	NR	4e-06	GCST000655	FALSE
chr6	16699829	rs73725220	chr6	16699332	16699833	Ejection fraction in Tripanosoma cruzi seropositivity	24324551	NR	ATXN1	rs73725220-?	intron_variant	NR	3e-06	GCST002281	FALSE
chr3	66429063	rs13078828	chr3	66428613	66429315	Antibody status in Tripanosoma cruzi seropositivity	24324551	LRIG1	LRIG1	rs13078828-?	intron_variant	NR	4e-07	GCST002280	FALSE
chr2	16051423	rs55678912	chr2	16050760	16051567	PR interval in Tripanosoma cruzi seropositivity	24324551	NR	GACAT3	rs55678912-?	intron_variant	NR	7e-06	GCST002279	FALSE
chr2	71460988	rs56988800	chr2	71460817	71461896	PR interval in Tripanosoma cruzi seropositivity	24324551	DYSF	DYSF	rs56988800-?	intron_variant	NR	1e-07	GCST002279	FALSE
chr4	15352761	rs114133078	chr4	15352473	15353054	PR interval in Tripanosoma cruzi seropositivity	24324551	C1QTNF7	LOC101929095, C1QTNF7	rs114133078-?	intron_variant	NR	2e-07	GCST002279	FALSE
chr5	36436477	rs114846327	chr5	36436311	36436812	PR interval in Tripanosoma cruzi seropositivity	24324551	NR	RANBP3L - RNA5SP181	rs114846327-?	intergenic_variant	NR	2e-06	GCST002279	FALSE
chr6	87322672	rs7341237	chr6	87322339	87322872	PR interval in Tripanosoma cruzi seropositivity	24324551	NR	SMIM8, GJB7	rs7341237-?	splice_region_variant	NR	2e-06	GCST002279	FALSE
chr7	115274554	rs10274759	chr7	115274316	115274988	PR interval in Tripanosoma cruzi seropositivity	24324551	NR	LINC01392 - LOC100506489	rs10274759-?	intergenic_variant	NR	3e-06	GCST002279	FALSE
chr18	2967847	rs8087073	chr18	2967801	2968302	PR interval in Tripanosoma cruzi seropositivity	24324551	NR	LPIN2, LOC105371963	rs8087073-?	intron_variant	NR	1e-09	GCST002279	FALSE
chr19	1205890	rs147615524	chr19	1205277	1205941	PR interval in Tripanosoma cruzi seropositivity	24324551	NR	STK11	rs147615524-?	5_prime_UTR_variant	NR	2e-06	GCST002279	FALSE
chr19	3435547	rs72974768	chr19	3434976	3435611	QRS duration in Tripanosoma cruzi seropositivity	24324551	NR	NFIC	rs72974768-?	intron_variant	NR	3e-06	GCST002284	FALSE
chr10	58908811	rs61458523	chr10	58908572	58909113	QT interval in Tripanosoma cruzi seropositivity	24324551	NR	RN7SKP196 - LINC00844	rs61458523-?	intergenic_variant	NR	2e-06	GCST002278	FALSE
chr5	144031781	rs391760	chr5	144031449	144031964	Bipolar disorder (body mass index interaction)	24322204	NR	HMHB1 - RN7SL87P	rs391760-?	intergenic_variant	NR	2e-06	GCST002306	FALSE
chr19	17323284	rs77331626	chr19	17322822	17323323	Rheumatoid arthritis	24390342	ANKRD55	ANO8, DDA1	rs77331626-G	3_prime_UTR_variant	0.71	7e-24	GCST002318	FALSE
chr10	63341447	rs10740118	chr10	63341384	63341885	Plasma omega-6 polyunsaturated fatty acid levels (linoleic acid)	24823311	JMJD1C, NRBF2, REEP3	JMJD1C	rs10740118-C	intron_variant	0.44	8e-09	GCST002446	FALSE
chr10	63341447	rs10740118	chr10	63341384	63341885	Platelet distribution width	27863252	JMJD1C	JMJD1C	rs10740118-C	intron_variant	0.419	3e-51	GCST004616	FALSE
chr8	133449608	rs10106540	chr8	133449391	133449917	Personality dimensions	23903073	ST3GAL1	ST13P6 - ST3GAL1	rs10106540-G	regulatory_region_variant	NA	7e-07	GCST002111	FALSE
chr20	6780865	rs6054512	chr20	6780397	6780898	Axial length	24144296	BMP2	BMP2 - LINC01428	rs6054512-T	intergenic_variant	0.6391	4e-07	GCST002115	FALSE
chr6	98048076	rs2505059	chr6	98047824	98048325	Adverse response to chemotherapy (neutropenia/leucopenia) (all anthracycline-based drugs)	23648065	MIR2113	MIR2113 - EIF4EBP2P3	rs2505059-G	intron_variant	0.398	5e-06	GCST002008	FALSE
chr2	199850665	rs2949006	chr2	199850512	199851501	Schizophrenia	23974872	C2orf47, SPATS2L, FONG, C2orf69, TYW5	FTCDNL1	rs2949006-T	intron_variant	0.192	1e-08	GCST002149	FALSE
chr4	178480279	rs2702449	chr4	178480052	178480561	Response to mTOR inhibitor (everolimus)	24009623	AGA	RNA5SP173 - LOC105377563	rs2702449-?	intergenic_variant	NR	7e-06	GCST002157	FALSE
chr10	57964643	rs7088591	chr10	57964316	57964817	Blood pressure	24001895	MRPS35P3	LOC105378314 - MRPS35P3	rs7088591-A	intergenic_variant	0.97	9e-07	GCST002167	FALSE
chr9	4792339	rs423955	chr9	4792107	4793152	Platelet count	24026423	RCL1	RPS5P6 - RCL1	rs423955-A	regulatory_region_variant	0.66	1e-09	GCST002186	FALSE
chr17	7583790	rs2075230	chr17	7583323	7584382	Hormone measurements	24049095	SHBG	LOC100996842, MPDU1	rs2075230-G	5_prime_UTR_variant	0.29	1e-08	GCST002195	FALSE
chr2	229657682	rs1861612	chr2	229657446	229658042	Type 2 diabetes	24101674	DNER	DNER	rs1861612-T	intron_variant	0.64	7e-08	GCST002224	FALSE
chr10	57964628	rs7070038	chr10	57964316	57964817	Coronary artery calcification	23870195	IPMK	LOC105378314 - MRPS35P3	rs7070038-A	intergenic_variant	0.11	7e-06	GCST002097	FALSE
chr12	14257551	rs17221259	chr12	14257451	14258277	Breast cancer	24143190	ATF7IP	GNAI2P1 - RPL30P11	rs17221259-G	regulatory_region_variant	0.204	7e-06	GCST002234	FALSE
chr5	62778891	rs16891077	chr5	62778862	62779363	Homeostasis model assessment of insulin resistance (dietary factor interaction)	24204828	HTR1A, ISCA1L	ISCA1P1 - LOC107986417	rs16891077-A	regulatory_region_variant	0.209	1e-09	GCST002253	FALSE
chr5	62778891	rs16891077	chr5	62778862	62779363	Fasting insulin (dietary factor interaction)	24204828	HTR1A, ISCA1L	ISCA1P1 - LOC107986417	rs16891077-A	regulatory_region_variant	0.209	9e-10	GCST002248	FALSE
chr13	44128733	rs9525916	chr13	44128422	44129257	Homeostasis model assessment of insulin resistance (dietary factor interaction)	24204828	SERP2, LOC121838	LOC105370183, SMIM2-AS1	rs9525916-T	intron_variant	0.43	5e-06	GCST002253	FALSE
chr13	44128733	rs9525916	chr13	44128422	44129257	Fasting insulin (dietary factor interaction)	24204828	SERP2, LOC121838	LOC105370183, SMIM2-AS1	rs9525916-T	intron_variant	0.43	7e-06	GCST002248	FALSE
chr20	18905094	rs742731	chr20	18904573	18905099	Homeostasis model assessment of insulin resistance (dietary factor interaction)	24204828	C20orf79, LOC100130062	C20orf78 - LOC102724734	rs742731-A	intergenic_variant	0.407	5e-06	GCST002253	FALSE
chr20	18905094	rs742731	chr20	18904573	18905099	Fasting insulin (dietary factor interaction)	24204828	C20orf79, LOC100130062	C20orf78 - LOC102724734	rs742731-A	intergenic_variant	0.407	2e-06	GCST002248	FALSE
chr7	8118257	rs6463768	chr7	8117992	8118506	Metabolite levels (Pyroglutamine)	23934736	ICA1	ICA1	rs6463768-C	intron_variant	NA	1e-06	GCST002118	FALSE
chr10	15558672	rs28643277	chr10	15558554	15559055	Periodontitis (CDC/AAP)	24024966	ITGA8	ITGA8	rs28643277-A	intron_variant	0.35	9e-06	GCST002126	FALSE
chr19	55599709	rs140900046	chr19	55598893	55599937	Periodontitis (Mean PAL)	24024966	FIZ1	FIZ1 - ZNF524	rs140900046-A	5_prime_UTR_variant	0.01	4e-06	GCST002127	FALSE
chr7	95971056	rs13231718	chr7	95970768	95971398	Immune reponse to smallpox (secreted IL-10)	22610502	DYNC1I1	DYNC1I1	rs13231718-C	intron_variant	NA	5e-09	GCST001534	FALSE
chr17	45135596	rs2291447	chr17	45135289	45135925	Economic and political preferences	22566634	ACBD4	ACBD4	rs2291447-T	splice_region_variant	NR	2e-06	GCST001519	FALSE
chr3	144053405	rs13068298	chr3	144053128	144053629	Economic and political preferences (feminism/equality)	22566634	intergenic	C3orf58 - RNA5SP144	rs13068298-T	regulatory_region_variant	NR	8e-06	GCST001514	FALSE
chr1	84824726	rs9728717	chr1	84824673	84825174	Economic and political preferences (time)	22566634	EDG7	LPAR3	rs9728717-T	intron_variant	NR	9e-06	GCST001511	FALSE
chr15	61578744	rs12592967	chr15	61578266	61578767	Schizophrenia	22688191	intergenic	LOC107984782	rs12592967-?	intron_variant	NR	3e-07	GCST001565	FALSE
chr15	61578744	rs12592967	chr15	61578266	61578767	Autism spectrum disorder or schizophrenia	28540026	intergenic	LOC107984782	rs12592967-T	intron_variant	NA	4e-09	GCST004521	FALSE
chr13	46999481	rs12583882	chr13	46999125	46999626	Subcutaneous adipose tissue	22589738	HTR2A	ESD - LOC107984594	rs12583882-G	intergenic_variant	0.34	6e-06	GCST001521	FALSE
chr19	45692498	rs7245708	chr19	45691651	45692774	Subcutaneous adipose tissue	22589738	FBXO46, EML2, SNRPD2, GIPR, QPCTL	QPCTL	rs7245708-C	5_prime_UTR_variant	0.04	1e-06	GCST001521	FALSE
chr15	40904186	rs8036080	chr15	40903869	40904461	Visceral adipose tissue/subcutaneous adipose tissue ratio	22589738	CHAC1, RHOV, DLL4, SPINT1, VPS18	VPS18 - LOC105370943	rs8036080-A	TF_binding_site_variant	0.01	3e-06	GCST001524	FALSE
chr1	38136401	rs7547921	chr1	38135917	38136875	Visceral adipose tissue/subcutaneous adipose tissue ratio	22589738	POU3F1	LOC105378655	rs7547921-A	non_coding_transcript_exon_variant	0.09	8e-06	GCST001524	FALSE
chr18	26312708	rs1791780	chr18	26312205	26312861	Visceral adipose tissue adjusted for BMI	22589738	TAF4B	TAF4B	rs1791780-G	intron_variant	0.54	4e-07	GCST001523	FALSE
chr9	78325660	rs1411916	chr9	78325164	78325665	Visceral fat	22589738	PSAT1	PSAT1	rs1411916-A	intron_variant	0.11	4e-06	GCST001525	FALSE
chr5	7816532	rs326155	chr5	7816161	7816662	Visceral fat	22589738	ADCY2	ADCY2	rs326155-G	intron_variant	0.01	4e-06	GCST001525	FALSE
chr11	132959967	rs1567127	chr11	132959578	132960079	Visceral adipose tissue/subcutaneous adipose tissue ratio	22589738	OPCML	LOC105369580, OPCML	rs1567127-G	intron_variant	0.2	1e-06	GCST001524	FALSE
chr6	129710348	rs17057678	chr6	129709954	129710476	Antineutrophil cytoplasmic antibody-associated vasculitis	22808956	ARHGAP18	ARHGAP18 - RPL5P21	rs17057678-?	regulatory_region_variant	NR	6e-07	GCST001613	FALSE
chr1	153876520	rs7414227	chr1	153876308	153876828	Lentiform nucleus volume	22903471	GATAD2B	GATAD2B	rs7414227-G	intron_variant	0.49	3e-06	GCST001640	FALSE
chr13	24221351	rs715921	chr13	24220928	24221429	Airflow obstruction	22837378	SPATA13	SPATA13	rs715921-A	intron_variant	0.31	8e-07	GCST001621	FALSE
chr3	185424069	rs7629245	chr3	185423557	185424113	Airflow obstruction	22837378	MAP3K13	MAP3K13	rs7629245-T	intron_variant	0.15	9e-06	GCST001621	FALSE
chr5	26389153	rs969088	chr5	26388763	26389264	Response to platinum-based chemotherapy in non-small-cell lung cancer	22872573	CDH9	RNU4-43P - CCNB3P1	rs969088-C	intron_variant	NR	2e-06	GCST001629	FALSE
chr14	93034681	rs8006385	chr14	93034333	93034834	Platelet count	22139419	ITPK1	ITPK1	rs8006385-G	intron_variant	NR	1e-10	GCST001337	FALSE
chr6	156688247	rs9384488	chr6	156686712	156688444	Alzheimer's disease biomarkers	23419831	ARID1B	NMTRV-TAC1-1 - ARID1B	rs9384488-A	regulatory_region_variant	0.35	3e-06	GCST001868	FALSE
chr17	58631697	rs412000	chr17	58631509	58632345	Primary tooth development (time to first tooth eruption)	23704328	RAD51C, TEX14	TEX14	rs412000-C	non_coding_transcript_exon_variant	NR	2e-09	GCST002030	FALSE
chr6	31834688	rs4711279	chr6	31834338	31835162	IgG glycosylation	23382691	NR	HSPA1B - C6orf48	rs4711279-C	5_prime_UTR_variant	0.824401	4e-06	GCST001848	FALSE
chr10	33116159	rs7902627	chr10	33116147	33116648	IgG glycosylation	23382691	NR	LOC101929447	rs7902627-C	intron_variant	0.135379	8e-06	GCST001848	FALSE
chr22	26645319	rs16982515	chr22	26645191	26645717	IgG glycosylation	23382691	NR	ISCA2P1	rs16982515-C	non_coding_transcript_exon_variant	0.919025	3e-06	GCST001848	FALSE
chr10	95535832	rs12772243	chr10	95535818	95536319	IgG glycosylation	23382691	NR	SORBS1	rs12772243-G	intron_variant	0.0871224	5e-06	GCST001848	FALSE
chr2	84217762	rs6547537	chr2	84217489	84217990	IgG glycosylation	23382691	NR	LOC107985905	rs6547537-G	intergenic_variant	0.784825	4e-06	GCST001848	FALSE
chr6	114748553	rs6928844	chr6	114747847	114748595	IgG glycosylation	23382691	NR	LOC105377959 - RNU6-475P	rs6928844-C	intergenic_variant	0.828188	4e-06	GCST001848	FALSE
chr9	112925455	rs10817408	chr9	112924990	112925491	IgG glycosylation	23382691	NR	SLC46A2 - MUPP	rs10817408-C	intergenic_variant	0.149461	7e-06	GCST001848	FALSE
chr6	32948074	rs16871226	chr6	32947768	32948269	IgG glycosylation	23382691	NR	HLA-DMB - HLA-DMA	rs16871226-G	intron_variant	0.0244821	2e-06	GCST001848	FALSE
chr8	28324238	rs11779594	chr8	28324189	28324717	IgG glycosylation	23382691	NR	PNOC	rs11779594-C	intron_variant	0.930938	9e-06	GCST001848	FALSE
chr10	85934535	rs76765968	chr10	85934255	85934756	Anorexia nervosa	23568457	GRID1	GRID1	rs76765968-T	intron_variant	0.856	2e-06	GCST001961	FALSE
chr18	49632720	rs7240405	chr18	49632509	49633010	HDL cholesterol	20031538	LIPG	LOC105372112	rs7240405-A	intergenic_variant	0.15	5e-10	GCST000240	FALSE
chr6	33118472	rs3117035	chr6	33118440	33118968	RR interval (heart rate)	20031603	intergenic	HLA-DPB2	rs3117035-A	non_coding_transcript_exon_variant	0.48	1e-06	GCST000451	FALSE
chr1	205783537	rs947211	chr1	205783070	205783571	Parkinson's disease	19915576	SLC45A3, PARK16, PM20D1, NUCKS1, RAB7L1, SLC41A1	LOC105371702	rs947211-?	intergenic_variant	NR	2e-12	GCST000530	FALSE
chr12	102119753	rs2292303	chr12	102119590	102120608	Height	19893584	NUP37, C12orf48, PMCH	NUP37	rs2292303-C	intron_variant	0.3	8e-06	GCST000522	FALSE
chr6	31834764	rs9368699	chr6	31834338	31835162	HIV-1 control	20041166	SNORD52	HSPA1B - C6orf48	rs9368699-?	5_prime_UTR_variant	NR	5e-08	GCST000549	FALSE
chr6	128171037	rs10499138	chr6	128170957	128171458	Hearing impairment	20068591	NR	PTPRK	rs10499138-A	intron_variant	0.25	2e-06	GCST000566	FALSE
chr20	3846662	rs4815617	chr20	3846493	3847591	Asthma	20159242	KIAA1271	AP5S1 - MAVS	rs4815617-?	regulatory_region_variant	NR	8e-06	GCST000576	FALSE
chr1	184033740	rs756199	chr1	184033587	184034088	Height	20189936	GLT25D2	COLGALT2	rs756199-G	intron_variant	0.42	7e-06	GCST000611	FALSE
chr2	203937855	rs4675374	chr2	203937763	203938286	Celiac disease	20190752	ICOS, CTLA4, CD28	LOC101927840, ICOS	rs4675374-A	intron_variant	0.22	6e-09	GCST000612	FALSE
chr2	7007842	rs6741819	chr2	7007739	7008651	Response to antipsychotic treatment	20195266	RNF144A	RNF144A	rs6741819-?	intron_variant	0.305	2e-07	GCST000618	FALSE
chr2	47002700	rs17540621	chr2	47002290	47003324	Response to statin therapy	20339536	TTC7A, MCFD2, FLJ40172	TTC7A	rs17540621-C	intron_variant	0.06	2e-06	GCST000635	FALSE
chr6	129540247	rs2275215	chr6	129540020	129540521	Body mass index	20397748	LAMA2	LOC102723409	rs2275215-T	intron_variant	0.73	4e-07	GCST000642	FALSE
chr1	167439433	rs840016	chr1	167439409	167440198	Rheumatoid arthritis	20453842	CD247	CD247	rs840016-C	non_coding_transcript_exon_variant	0.58	2e-06	GCST000679	FALSE
chr11	65481674	rs17146964	chr11	65481481	65481982	Vertical cup-disc ratio	20548946	SCYL1	LOC101927789 - LOC105369346	rs17146964-G	regulatory_region_variant	0.2	4e-09	GCST000700	FALSE
chr16	53811575	rs11642841	chr16	53811116	53811619	Type 2 diabetes	20581827	FTO	FTO	rs11642841-A	intron_variant	NA	3e-08	GCST000712	FALSE
chr1	153801800	rs4434872	chr1	153801374	153802473	Conduct disorder (symptom count)	20585324	LOC343052	LOC105371448	rs4434872-T	splice_region_variant	0.263	8e-06	GCST000713	FALSE
chr4	15396282	rs1861046	chr4	15396153	15396654	Conduct disorder	20585324	C1QTNF7	LOC101929095, C1QTNF7	rs1861046-A	intron_variant	0.095	6e-08	GCST000714	FALSE
chr4	141221575	rs17007017	chr4	141221233	141221754	Conduct disorder	20585324	ZNF330	ZNF330	rs17007017-G	intron_variant	0.685	7e-06	GCST000714	FALSE
chr19	12035555	rs3745672	chr19	12035479	12036006	Multiple sclerosis	20598377	ZNF433	LOC101928464, ZNF433	rs3745672-?	splice_region_variant	NR	1e-06	GCST000716	FALSE
chr5	132385512	rs274557	chr5	132385304	132385805	Plasma omega-6 polyunsaturated fatty acid levels (arachidonic acid)	24823311	SLC22A5	SLC22A5	rs274557-T	intron_variant	0.599	4e-06	GCST002449	FALSE
chr19	4768905	rs879564	chr19	4768831	4769336	Thyroid peroxidase antibody positivity	24586183	NR	LOC105372250 - MIR7-3HG	rs879564-A	intergenic_variant	NA	1e-07	GCST002378	FALSE
chr5	56838449	rs16886397	chr5	56838342	56838969	Breast cancer (early onset)	24493630	MAP3K1	MAP3K1	rs16886397-?	intron_variant	0.07	4e-12	GCST002346	FALSE
chr5	56699208	rs16886113	chr5	56698925	56699550	Breast cancer (early onset)	24493630	MAP3K1	LOC101928448 - LOC105378979	rs16886113-?	intergenic_variant	0.08	4e-11	GCST002346	FALSE
chr20	47205635	rs7262634	chr20	47205544	47206096	Response to protease inhibitor treatment in hepatitis c (bilirubin toxicity)	24503447	ZMYND8	EYA2 - ZMYND8	rs7262634-?	regulatory_region_variant	NR	1e-06	GCST002347	FALSE
chr5	4197559	rs6555254	chr5	4197173	4197674	Political ideology	24569950	NR	LOC105374627 - LOC107986400	rs6555254-?	intergenic_variant	NA	5e-06	GCST002372	FALSE
chr13	93226778	rs7985891	chr13	93226563	93227556	Response to anti-retroviral therapy (ddI/d4T) in HIV-1 infection (Grade 2 peripheral neuropathy)	24554482	GPC6	LINC00363 - GPC6	rs7985891-?	non_coding_transcript_exon_variant	NA	2e-07	GCST002365	FALSE
chr7	8103297	rs7791362	chr7	8103084	8104024	Cognitive function	24684796	GLCCI1, ICA1	LOC105375142 - ICA1	rs7791362-C	intergenic_variant	0.201	4e-06	GCST002386	FALSE
chr11	124669377	rs12282107	chr11	124669081	124669582	Serum metabolite levels	24625756	SIAE	SIAE	rs12282107-C	missense_variant	0.24	5e-14	GCST002388	FALSE
chr2	165857571	rs2304003	chr2	165857331	165857832	Social communication problems	24564958	KIAA1992	LOC100506124	rs2304003-T	3_prime_UTR_variant	0.26	9e-06	GCST002367	FALSE
chr1	45618711	rs1053941	chr1	45618328	45618899	Blood metabolite levels	24816252	NASP	NASP	rs1053941-T	3_prime_UTR_variant	0.23	5e-11	GCST002443	FALSE
chr1	62734265	rs6679002	chr1	62733785	62734288	Blood metabolite levels	24816252	ANGPTL3	DOCK7 - ATG4C	rs6679002-T	regulatory_region_variant	0.59	2e-15	GCST002443	FALSE
chr11	61792609	rs174538	chr11	61792331	61793149	Blood metabolite levels	24816252	FADS1	TMEM258	rs174538-A	5_prime_UTR_variant	0.3	9e-14	GCST002443	FALSE
chr11	61792609	rs174538	chr11	61792331	61793149	Trans fatty acid levels	25646338	NR	TMEM258	rs174538-A	5_prime_UTR_variant	0.2955	1e-12	GCST002721	FALSE
chr11	61792609	rs174538	chr11	61792331	61793149	Plasma omega-3 polyunsaturated fatty acid level (eicosapentaenoic acid)	21829377	C11orf10	TMEM258	rs174538-A	5_prime_UTR_variant	NR	5e-58	GCST001178	FALSE
chr17	63492371	rs4351	chr17	63491969	63492470	Blood metabolite levels	24816252	ACE	ACE	rs4351-A	intron_variant	0.48	4e-22	GCST002443	FALSE
chr17	63492371	rs4351	chr17	63491969	63492470	Metabolite levels	23281178	ACE	ACE	rs4351-A	intron_variant	NR	9e-13	GCST001882	FALSE
chr18	49645913	rs2187375	chr18	49645637	49646411	Blood metabolite levels	24816252	LIPG	LOC105372112	rs2187375-A	regulatory_region_variant	0.17	3e-17	GCST002443	FALSE
chr6	31902549	rs558702	chr6	31901361	31902550	Systemic lupus erythematosus	24871463	C2	C2	rs558702-A	intron_variant	0.1	8e-21	GCST002463	FALSE
chr1	205750404	rs823114	chr1	205750070	205750576	Parkinson's disease	24842889	PARK16	NUCKS1 - RAB29	rs823114-?	regulatory_region_variant	0.59	3e-06	GCST002455	FALSE
chr1	205750404	rs823114	chr1	205750070	205750576	Body mass index	28892062	NUCKS1	NUCKS1 - RAB29	rs823114-A	regulatory_region_variant	0.53	4e-08	GCST004904	FALSE
chr2	103419975	rs13390641	chr2	103419465	103420031	Blood pressure (anthropometric measures interaction)	24903457	TMEM182	LOC105373519 - LOC728815	rs13390641-A	intergenic_variant	0.11	5e-08	GCST002471	FALSE
chr2	103419975	rs13390641	chr2	103419465	103420031	Blood pressure	24903457	TMEM182	LOC105373519 - LOC728815	rs13390641-A	intergenic_variant	0.11	4e-08	GCST004705	FALSE
chr1	47388842	rs17103186	chr1	47388610	47389191	Corneal curvature	24963161	CMPK1	LINC01389	rs17103186-C	intron_variant	0.82	3e-12	GCST002502	FALSE
chr9	127348132	rs7029536	chr9	127348038	127348560	Metabolite levels (HVA)	23319000	GARNL3, SLC2A8	GARNL3	rs7029536-T	intron_variant	NR	5e-06	GCST001824	FALSE
chr8	29137505	rs13251954	chr8	29137143	29137644	Metabolite levels (HVA-5-HIAA Factor score)	23319000	KIF13B, AF086219	KIF13B	rs13251954-A	intron_variant	NA	2e-06	GCST001817	FALSE
chr7	4434501	rs314590	chr7	4433922	4434745	Obesity-related traits	23251661	SDK1	SDK1 - CYP3A54P	rs314590-G	intergenic_variant	0.271	4e-06	GCST001762	FALSE
chr17	36949012	rs2306658	chr17	36948476	36949224	Obesity-related traits	23251661	AATF	AATF	rs2306658-G	5_prime_UTR_variant	0.249	2e-06	GCST001762	FALSE
chr1	111565047	rs10776733	chr1	111564938	111565439	Obesity-related traits	23251661	ADORA3	RAP1A	rs10776733-A	intron_variant	0.36	7e-06	GCST001762	FALSE
chr16	27203663	rs16976587	chr16	27203223	27204233	Obesity-related traits	23251661	JMJD5	KDM8	rs16976587-A	intron_variant	0.006	9e-06	GCST001762	FALSE
chr9	128322349	rs11539570	chr9	128322211	128323089	Obesity-related traits	23251661	TRUB2, COQ4	TRUB2	rs11539570-A	synonymous_variant	0.007	7e-06	GCST001762	FALSE
chr1	178502087	rs12760731	chr1	178501673	178502174	Obesity-related traits	23251661	RASAL2	LOC101928866	rs12760731-A	regulatory_region_variant	0.062	5e-06	GCST001762	FALSE
chr17	78872532	rs9900972	chr17	78872148	78872649	Obesity-related traits	23251661	TIMP2	TIMP2	rs9900972-A	intron_variant	0.139	8e-06	GCST001762	FALSE
chr5	177592261	rs57960711	chr5	177591941	177592456	Obesity-related traits	23251661	TMED9	TMED9	rs57960711-G	missense_variant	0.033	8e-06	GCST001762	FALSE
chr13	110137885	rs641862	chr13	110137624	110138125	Obesity-related traits	23251661	COL4A1	LOC101927712	rs641862-G	regulatory_region_variant	0.062	7e-07	GCST001762	FALSE
chr18	322522	rs621636	chr18	322514	323015	Obesity-related traits	23251661	COLEC12	COLEC12	rs621636-A	intron_variant	0.131	3e-06	GCST001762	FALSE
chr10	5876469	rs17145612	chr10	5876317	5876949	Obesity-related traits	23251661	ANKRD16	ANKRD16	rs17145612-A	intron_variant	0.008	6e-06	GCST001762	FALSE
chr8	95503660	rs1909881	chr8	95503350	95503892	Obesity-related traits	23251661	C8orf37	C8orf37-AS1	rs1909881-G	intron_variant	0.089	7e-06	GCST001762	FALSE
chr1	59296796	rs835367	chr1	59296329	59297359	Obesity-related traits	23251661	FGGY	FGGY	rs835367-G	5_prime_UTR_variant	0.371	2e-06	GCST001762	FALSE
chr3	139354169	rs1044826	chr3	139353892	139354400	Obesity-related traits	23251661	MRPS22	MRPS22	rs1044826-G	intron_variant	0.412	9e-06	GCST001762	FALSE
chr3	123284451	rs13317079	chr3	123284427	123284928	Obesity-related traits	23251661	ADCY5	ADCY5	rs13317079-A	3_prime_UTR_variant	0.042	2e-06	GCST001762	FALSE
chr1	205211282	rs76872152	chr1	205211154	205212002	Obesity-related traits	23251661	DSTYK	DSTYK	rs76872152-A	missense_variant	0.062	5e-06	GCST001762	FALSE
chr1	155126429	rs11264330	chr1	155126096	155126597	Obesity-related traits	23251661	EFNA1	EFNA3 - EFNA1	rs11264330-A	intergenic_variant	0.06	5e-06	GCST001762	FALSE
chr4	164957183	rs3733418	chr4	164956632	164957484	Obesity-related traits	23251661	C4orf39	FAM218A, TRIM61	rs3733418-G	missense_variant	0.197	9e-06	GCST001762	FALSE
chr6	32195971	rs13215567	chr6	32195369	32196265	Obesity-related traits	23251661	GPSM3, NOTCH4	NOTCH4	rs13215567-A	synonymous_variant	0.049	1e-06	GCST001762	FALSE
chr10	119206827	rs1397615	chr10	119206646	119207147	Obesity-related traits	23251661	GRK5	PRDX3 - GRK5	rs1397615-A	regulatory_region_variant	0.044	2e-06	GCST001762	FALSE
chr11	111540883	rs11213935	chr11	111540401	111540995	Obesity-related traits	23251661	LAYN	LAYN	rs11213935-A	missense_variant	0.078	4e-06	GCST001762	FALSE
chr3	48466176	rs3135940	chr3	48465378	48466509	Obesity-related traits	23251661	TREX1	TREX1	rs3135940-A	splice_region_variant	0.045	6e-06	GCST001762	FALSE
chr7	49594206	rs4492324	chr7	49594139	49594654	Obesity-related traits	23251661	intergenic	DDX43P2 - VWC2	rs4492324-G	intergenic_variant	0.235	8e-06	GCST001762	FALSE
chr10	99732646	rs2281636	chr10	99732493	99732994	Obesity-related traits	23251661	COX15, CUTC	CUTC, COX15	rs2281636-A	5_prime_UTR_variant	0.336	6e-06	GCST001762	FALSE
chr15	78618839	rs8040868	chr15	78618353	78618859	Obesity-related traits	23251661	CHRNA3	CHRNA3	rs8040868-G	synonymous_variant	0.239	6e-08	GCST001762	FALSE
chr15	78618839	rs8040868	chr15	78618353	78618859	Pulmonary function (smoking interaction)	23284291	CHRNA3	CHRNA3	rs8040868-T	synonymous_variant	NR	9e-08	GCST001784	FALSE
chr15	78618839	rs8040868	chr15	78618353	78618859	Squamous cell lung carcinoma	28604730	CHRNA3	CHRNA3	rs8040868-C	synonymous_variant	0.413519	3e-41	GCST004750	FALSE
chr15	78618839	rs8040868	chr15	78618353	78618859	Pre bronchodilator FEV1	26634245	CHRNA3	CHRNA3	rs8040868NR	synonymous_variant	NR	4e-11	GCST003266	FALSE
chr15	78618839	rs8040868	chr15	78618353	78618859	Pre bronchodilator FEV1/FVC ratio	26634245	CHRNA3	CHRNA3	rs8040868-?	synonymous_variant	NR	2e-11	GCST003267	FALSE
chr15	78618839	rs8040868	chr15	78618353	78618859	Post bronchodilator FEV1/FVC ratio	26634245	CHRNA3	CHRNA3	rs8040868-T	synonymous_variant	0.433	9e-12	GCST003264	FALSE
chr15	78618839	rs8040868	chr15	78618353	78618859	Post bronchodilator FEV1	26634245	CHRNA3	CHRNA3	rs8040868-T	synonymous_variant	0.434	1e-13	GCST003262	FALSE
chr15	78618839	rs8040868	chr15	78618353	78618859	Post bronchodilator FEV1/FVC ratio in COPD	26634245	CHRNA3	CHRNA3	rs8040868-T	synonymous_variant	0.498	3e-06	GCST003265	FALSE
chr10	4674350	rs2165953	chr10	4674271	4674772	Obesity-related traits	23251661	LOC338588	LINC00704, LOC105376373	rs2165953-G	intron_variant	0.153	9e-06	GCST001762	FALSE
chr20	57495449	rs6025590	chr20	57495153	57495656	Obesity-related traits	23251661	CTCFL, HMG1L1	HMGB1P1 - CTCFL	rs6025590-A	regulatory_region_variant	0.308	4e-08	GCST001762	FALSE
chr2	169767711	rs2114646	chr2	169767210	169767725	Obesity-related traits	23251661	KLHL23	PTCHD3P2	rs2114646-G	splice_donor_variant	0.494	6e-06	GCST001762	FALSE
chr2	170604622	rs6749331	chr2	170604315	170604816	Obesity-related traits	23251661	MYO3B	MYO3B	rs6749331-G	intron_variant	0.121	3e-06	GCST001762	FALSE
chr10	102869254	rs12416687	chr10	102869252	102869756	Blood pressure	24954895	AS3MT	C10orf32-ASMT	rs12416687-T	intron_variant	NA	4e-09	GCST002497	FALSE
chr20	12241517	rs6134479	chr20	12241238	12241918	Hearing function	25060954	BTBD3, PA2G4P2	LOC105372531 - LOC107985406	rs6134479-G	intergenic_variant	NR	5e-07	GCST002543	FALSE
chr5	54296531	rs35951	chr5	54296206	54296848	Alcohol dependence (age at onset)	24962325	ARL15	ARL15	rs35951-G	intron_variant	0.14	1e-08	GCST002477	FALSE
chr8	108083801	rs374810	chr8	108083414	108083921	Ossification of the posterior longitudinal ligament of the spine	25064007	RSPO2, EMC2, EIF3E	RSPO2 - AURKBPS1	rs374810-G	regulatory_region_variant	0.611	2e-13	GCST002545	FALSE
chr6	44570402	rs927485	chr6	44569725	44570590	Ossification of the posterior longitudinal ligament of the spine	25064007	CDC5L, SUPT3H, MIR4642	LOC105375075 - LOC101929770	rs927485-C	intergenic_variant	0.137	9e-09	GCST002545	FALSE
chr4	54228300	rs1800813	chr4	54228006	54228507	Corneal curvature	24963161	PDGFRA	RPL22P13 - PDGFRA	rs1800813-G	intron_variant	0.77	8e-09	GCST002502	FALSE
chr2	189784590	rs5742933	chr2	189783747	189785001	Ferritin levels	25162662	OSGEPL1, ORMDL1, ANKAR, PMS1	PMS1	rs5742933-?	5_prime_UTR_variant	NR	2e-10	GCST002578	FALSE
chr1	55014701	rs2149039	chr1	55014509	55015526	Allergic rhinitis	25085501	BSND	BSND - PCSK9	rs2149039-?	intergenic_variant	NR	7e-07	GCST002550	FALSE
chr4	35167258	rs67437545	chr4	35167185	35167819	Heschl's gyrus morphology	25130324	ARAP2	LOC107986272 - SEC63P2	rs67437545-A	intergenic_variant	0.82	4e-06	GCST002579	FALSE
chr7	10727861	rs6947964	chr7	10727500	10728275	Heschl's gyrus morphology	25130324	NDUFA4, FDFT1	LOC100131472 - NDUFA4	rs6947964-T	intron_variant	0.44	6e-06	GCST002579	FALSE
chr7	27745330	rs10214930	chr7	27745011	27745545	Hypospadias	25108383	TAX1BP1	TAX1BP1	rs10214930-G	intron_variant	0.764	8e-12	GCST002563	FALSE
chr6	143568902	rs10979	chr6	143568889	143569600	Hypospadias	25108383	RP11-436I24.1	LOC285740	rs10979-A	intron_variant	0.669	1e-06	GCST002563	FALSE
chr9	98998959	rs1413299	chr9	98998813	98999314	Epithelial ovarian cancer	25134534	TGFBR1, COL15A1	COL15A1	rs1413299-C	intron_variant	0.38	2e-08	GCST002576	FALSE
chr8	140394230	rs7823724	chr8	140393680	140394252	Blood pressure (smoking interaction)	25189868	TRAPPC9	TRAPPC9	rs7823724-?	intron_variant	NR	3e-07	GCST002587	FALSE
chr6	41654359	rs45483501	chr6	41654324	41654859	Diffuse large B cell lymphoma	25261932	NR	MDFI - NPM1P51	rs45483501-C	intergenic_variant	0.875	8e-06	GCST002636	FALSE
chr16	50747891	rs8060598	chr16	50747474	50747975	Leprosy	25642632	NOD2, CYLD	CYLD	rs8060598-C	intron_variant	0.167	5e-06	GCST002772	FALSE
chr16	24610027	rs17831015	chr16	24609979	24610487	Electrodermal activity	25387706	intergenic	LOC107984829 - TNRC6A	rs17831015-?	intergenic_variant	NR	3e-06	GCST002706	FALSE
chr7	116560038	rs9920	chr7	116559861	116560741	QT interval	24952745	CAV1	CAV1	rs9920-C	3_prime_UTR_variant	0.093	3e-08	GCST002500	FALSE
chr7	116560038	rs9920	chr7	116559861	116560741	Reticulocyte fraction of red cells	27863252	CAV1	CAV1	rs9920-C	3_prime_UTR_variant	0.1051	1e-24	GCST004619	FALSE
chr7	116560038	rs9920	chr7	116559861	116560741	Immature fraction of reticulocytes	27863252	CAV1	CAV1	rs9920-C	3_prime_UTR_variant	0.1051	7e-09	GCST004628	FALSE
chr7	116560038	rs9920	chr7	116559861	116560741	Reticulocyte count	27863252	CAV1	CAV1	rs9920-C	3_prime_UTR_variant	0.1051	1e-20	GCST004622	FALSE
chr7	116560038	rs9920	chr7	116559861	116560741	High light scatter reticulocyte count	27863252	CAV1	CAV1	rs9920-C	3_prime_UTR_variant	0.1051	1e-19	GCST004611	FALSE
chr7	116560038	rs9920	chr7	116559861	116560741	High light scatter reticulocyte percentage of red cells	27863252	CAV1	CAV1	rs9920-C	3_prime_UTR_variant	0.1051	6e-22	GCST004612	FALSE
chr13	50545001	rs1239954	chr13	50544577	50545248	Obesity-related traits	23251661	intergenic	DLEU1 - LOC107984568	rs1239954-A	intron_variant	0.006	9e-06	GCST001762	FALSE
chr9	94681756	rs10125337	chr9	94681384	94681902	Obesity-related traits	23251661	FBP1, C9orf3	FBP1 - LOC107987101	rs10125337-G	regulatory_region_variant	0.004	4e-06	GCST001762	FALSE
chr3	143286187	rs17636071	chr3	143285820	143286325	Response to cholinesterase inhibitors in Alzheimer's disease	23374588	SLC9A9	SLC9A9	rs17636071-G	intron_variant	0.09	2e-06	GCST001835	FALSE
chr3	53813381	rs14165	chr3	53813244	53813745	Refractive error	23396134	CACNA1D	CHDH	rs14165-A	3_prime_UTR_variant	0.32	2e-08	GCST001858	FALSE
chr12	55720985	rs3138144	chr12	55720947	55721448	Refractive error	23396134	RDH5	RDH5, BLOC1S1-RDH5	rs3138144-C	intron_variant	0.48	4e-12	GCST001858	FALSE
chr1	173315060	rs4916321	chr1	173314567	173315068	Multiple sclerosis	23412934	AK127238	TNFSF4, LOC100506023	rs4916321-?	intergenic_variant	NA	7e-06	GCST001860	FALSE
chr10	18312999	rs2799573	chr10	18312221	18313178	Autism spectrum disorder, attention deficit-hyperactivity disorder, bipolar disorder, major depressive disorder, and schizophrenia (combined)	23453885	CACNB2	CACNB2	rs2799573 -?	intron_variant	0.715	4e-08	GCST001877	FALSE
chr5	131078288	rs6867265	chr5	131077890	131078391	Autism spectrum disorder, attention deficit-hyperactivity disorder, bipolar disorder, major depressive disorder, and schizophrenia (combined)	23453885	NR	LOC105379172 - HINT1	rs6867265-A	intergenic_variant	NA	2e-06	GCST001877	FALSE
chr11	125443703	rs7930295	chr11	125443548	125444200	Schizophrenia	23894747	FEZ1	PKNOX2 - FEZ1	rs7930295-G	intergenic_variant	0.86	3e-06	GCST001851	FALSE
chr15	51281336	rs3751599	chr15	51281302	51281803	Height	23456168	CYP19A1	CYP19A1	rs3751599-G	intron_variant	0.93	5e-10	GCST001885	FALSE
chr10	107614626	rs11193561	chr10	107614375	107614877	Endometriosis	23472165	SORCS1, LOC100128304	RNA5SP326 - LOC101927573	rs11193561-A	intergenic_variant	0.239	6e-06	GCST001894	FALSE
chr14	93178034	rs1268843	chr14	93177965	93178469	Endometriosis	23472165	ITPK1, MOAP1	CYB5AP3 - MOAP1	rs1268843-A	regulatory_region_variant	0.263	3e-06	GCST001894	FALSE
chr15	30923732	rs7178375	chr15	30923425	30923926	Hypertriglyceridemia	23505323	MTMR15, MTMR10, TRPM1	MTMR10, FAN1	rs7178375-?	intron_variant	0.73	6e-06	GCST001905	FALSE
chr6	28162011	rs1150668	chr6	28161494	28162046	Pubertal anthropometrics	23449627	ZNF	ZNF192P1	rs1150668-G	intron_variant	0.43	2e-07	GCST001875	FALSE
chr5	76928346	rs2460504	chr5	76927855	76928356	Thiazide-induced adverse metabolic effects in hypertensive patients	23400010	IQGAP2	S100Z	rs2460504-C	intergenic_variant	0.18	5e-06	GCST001859	FALSE
chr5	103428347	rs2099077	chr5	103428322	103428823	Thiazide-induced adverse metabolic effects in hypertensive patients	23400010	NUDT12	C5orf30 - LOC105379197	rs2099077-A	intergenic_variant	0.29	8e-06	GCST001859	FALSE
chr6	148200156	rs9497965	chr6	148200141	148200642	Thyroid hormone levels	23408906	SASH1	SASH1	rs9497965-T	intergenic_variant	0.415	2e-08	GCST001856	FALSE
chr8	1295964	rs17669535	chr8	1295606	1296125	Menarche (age at onset)	23599027	DLGAP2	ERICH1-AS1 - LOC286083	rs17669535-C	intron_variant	0.97	6e-07	GCST001973	FALSE
chr19	48745473	rs838145	chr19	48745163	48745664	Dietary macronutrient intake	23636237	FGF21	IZUMO1	rs838145-G	non_coding_transcript_exon_variant	0.46	3e-07	GCST001988	FALSE
chr4	38783103	rs10004195	chr4	38782791	38783298	Helicobacter pylori serologic status	23652523	FAM114A1, TLR10, TLR1, TLR6, KLF3	TLR10 - TLR1	rs10004195-A	regulatory_region_variant	0.75	1e-18	GCST002014	FALSE
chr11	126737685	rs7114000	chr11	126737329	126737830	Menarche (age at onset)	23667675	KIRREL3	KIRREL3	rs7114000-A	intron_variant	0.06837	2e-06	GCST002013	FALSE
chr12	56316135	rs3809128	chr12	56315808	56316656	Height	25429064	PAN2	CNPY2	rs3809128-T	5_prime_UTR_variant	0.21	7e-35	GCST002702	FALSE
chr12	56316135	rs3809128	chr12	56315808	56316656	Waist circumference adjusted for body mass index	26785701	CNPY2	CNPY2	rs3809128-C	5_prime_UTR_variant	0.802	4e-09	GCST003336	FALSE
chr4	145061411	rs6823268	chr4	145061263	145061774	Height	25429064	ANAPC10	ANAPC10	rs6823268-A	intron_variant	0.82	2e-12	GCST002702	FALSE
chr2	218607602	rs611203	chr2	218607306	218608312	Height	25429064	PLCD4	PLCD4	rs611203-A	regulatory_region_variant	0.77	2e-10	GCST002702	FALSE
chr6	31620607	rs2857693	chr6	31619805	31620982	Height	25282103	BAT2	AIF1 - PRRC2A	rs2857693-T	regulatory_region_variant	0.38	3e-29	GCST002647	FALSE
chr9	998869	rs279875	chr9	998422	998972	Response to Homoharringtonine (cytotoxicity)	25628645	DMRT3	DMRT3 - RNU6-1073P	rs279875-?	regulatory_region_variant	NA	7e-07	GCST002749	FALSE
chr3	42229189	rs7626019	chr3	42228695	42229196	Neurofibrillary tangles	25188341	intergenic	TRAK1 - LOC105377048	rs7626019-T	regulatory_region_variant	0.2287	8e-06	GCST002594	FALSE
chr16	53503511	rs3743772	chr16	53503113	53504057	Depressive symptoms (SSRI exposure interaction)	25649181	AKTIP	AKTIP	rs3743772-A	intron_variant	0.07	2e-06	GCST002755	FALSE
chr6	44003090	rs2295334	chr6	44002478	44003198	Exudative age-related macular degeneration	25629512	C6orf223	LOC101929705, C6orf223	rs2295334-?	synonymous_variant	NR	6e-18	GCST002766	FALSE
chr13	53069235	rs2806933	chr13	53069135	53069636	Trans fatty acid levels	25646338	NR	OLFM4 - LINC01065	rs2806933-A	intergenic_variant	0.3791	3e-06	GCST002721	FALSE
chr12	87960746	rs11104688	chr12	87960535	87961122	Trans fatty acid levels	25646338	NR	RPS4XP15 - C12orf50	rs11104688-T	intergenic_variant	0.8898	1e-06	GCST002721	FALSE
chr1	92960610	rs945631	chr1	92960272	92960790	Trans fatty acid levels	25646338	NR	FAM69A	rs945631-A	intron_variant	0.0302	3e-06	GCST002721	FALSE
chr1	18875425	rs6695033	chr1	18875120	18875621	Alzheimer's disease (survival time)	25649651	ALDH4A1	ALDH4A1	rs6695033-?	missense_variant	NA	3e-06	GCST002775	FALSE
chr8	22406821	rs7828089	chr8	22406778	22407279	Verbal declarative memory	25648963	SLC39A14, PPP3CC	SLC39A14	rs7828089-G	intron_variant	0.48	2e-06	GCST002701	FALSE
chr7	14242285	rs17765925	chr7	14242036	14242782	Verbal declarative memory	25648963	DGKB, ETV1	DGKB	rs17765925-G	intron_variant	0.3	3e-06	GCST002701	FALSE
chr3	20067054	rs1124376	chr3	20066736	20067237	Bipolar disorder and schizophrenia	20889312	NR	KAT2B	rs1124376-?	intron_variant	NR	5e-06	GCST000821	FALSE
chr21	36112764	rs4817775	chr21	36112678	36113468	Bone mineral density	22504420	CBR3	LOC100133286	rs4817775-A	intron_variant	0.59	9e-07	GCST001482	FALSE
chr14	103417296	rs11623869	chr14	103416849	103417350	Bone mineral density	22504420	MARK3	MARK3	rs11623869-T	non_coding_transcript_exon_variant	0.35	5e-16	GCST001482	FALSE
chr2	169348336	rs2544390	chr2	169348253	169348754	Urate levels	20139978	LRP2	LRP2	rs2544390-C	intron_variant	0.49	4e-08	GCST000581	FALSE
chr8	60281611	rs10957125	chr8	60281120	60281621	Response to amphetamines	22952603	CA8	CA8 - LOC105375864	rs10957125-?	regulatory_region_variant	NR	4e-06	GCST001651	FALSE
chr20	46132846	rs12480534	chr20	46132245	46133078	Response to amphetamines	22952603	intergenic	CD40 - CDH22	rs12480534-?	regulatory_region_variant	NR	9e-06	GCST001651	FALSE
chr6	30908375	rs1052693	chr6	30907818	30908412	Complement C3 and C4 levels	23028341	HLA-A	GTF2H4	rs1052693-G	5_prime_UTR_variant	0.36	3e-48	GCST001679	FALSE
chr2	11080436	rs6739054	chr2	11080121	11080622	Cognitive performance	20125193	AC062028.1	KCNF1 - FLJ33534	rs6739054-?	intergenic_variant	NR	2e-06	GCST000579	FALSE
chr5	126002782	rs13169113	chr5	126002301	126002802	Cognitive performance	20125193	GRAMD3	LOC105379160	rs13169113-?	regulatory_region_variant	NR	9e-06	GCST000579	FALSE
chr12	3804261	rs2058350	chr12	3803791	3804339	Cognitive performance	20125193	PARP11	LOC107984495 - PARP11	rs2058350-?	intron_variant	NR	8e-06	GCST000579	FALSE
chr1	222750009	rs6683071	chr1	222749875	222750396	Cognitive performance	19734545	FAM177B	FAM177B	rs6683071-?	missense_variant	0.2016	4e-06	GCST000477	FALSE
chr17	77215126	rs3744064	chr17	77214631	77215161	Cognitive performance	19734545	SEC14L1	SEC14L1	rs3744064-?	3_prime_UTR_variant	0.03053	7e-07	GCST000477	FALSE
chr4	182216245	rs2726807	chr4	182216106	182216607	Schizophrenia	22885689	intergenic	TENM3, LOC105377572	rs2726807-?	intron_variant	NR	6e-06	GCST001657	FALSE
chr6	32894830	rs3749982	chr6	32894136	32894952	Disc degeneration (lumbar)	22993228	intergenic	LOC100294145	rs3749982-A	regulatory_region_variant	0.1	1e-07	GCST001687	FALSE
chr9	1456797	rs1412259	chr9	1456595	1457096	Response to taxane treatment (docetaxel)	23006423	intergenic	LOC102723803	rs1412259-?	regulatory_region_variant	NR	4e-06	GCST001692	FALSE
chr11	12050956	rs923175	chr11	12050466	12051004	Response to taxane treatment (docetaxel)	23006423	DKK3	LOC105376554	rs923175-?	intron_variant	NR	7e-06	GCST001692	FALSE
chr5	95899087	rs3777200	chr5	95898948	95899500	Serum total protein level	23022100	ELL2	ELL2	rs3777200-T	intron_variant	0.27	1e-08	GCST001698	FALSE
chr1	210362681	rs7527939	chr1	210362480	210362990	Schizophrenia	23142968	HHAT	HHAT	rs7527939-C	intron_variant	NR	6e-09	GCST001733	FALSE
chr1	248874237	rs12032643	chr1	248873635	248874538	Myopia (pathological)	23049088	intergenic	PGBD2	rs12032643-?	regulatory_region_variant	0.896	1e-09	GCST001712	FALSE
chr6	7743430	rs9505270	chr6	7743151	7743695	Myopia (pathological)	23049088	BMP6	BMP6	rs9505270-?	intron_variant	0.261	4e-07	GCST001712	FALSE
chr10	6273831	rs7077335	chr10	6273376	6274016	Myopia (pathological)	23049088	intergenic	PFKFB3 - SDCBPP1	rs7077335-?	regulatory_region_variant	0.011	2e-12	GCST001712	FALSE
chr6	33080884	rs1042151	chr6	33080058	33081015	Aspirin exacerbated respiratory disease in asthmatics	23180272	HLA-DPB1	HLA-DPB1	rs1042151-G	missense_variant	0.083	5e-07	GCST001747	FALSE
chr19	17309480	rs2303745	chr19	17309076	17309742	Systemic lupus erythematosus	23273568	DDA1	MRPL34 - DDA1	rs2303745-A	intron_variant	0.39	1e-06	GCST001795	FALSE
chr9	4985879	rs2274471	chr9	4985810	4986311	Crohn's disease	23266558	JAK2	JAK2	rs2274471-A	intron_variant	NR	5e-06	GCST001785	FALSE
chr19	12913436	rs741702	chr19	12913072	12913573	Red blood cell traits	23222517	SYCE2, CALR, FARSA	GCDH, SYCE2	rs741702-A	intron_variant	0.35	8e-20	GCST001765	FALSE
chr3	113276227	rs775227	chr3	113276116	113276696	Dental caries	23259602	BOC	BOC	rs775227-?	intron_variant	NR	2e-06	GCST001786	FALSE
chr5	51632976	rs4865673	chr5	51632693	51633256	Dental caries	23259602	ISL1	LOC105379196 - RNA5SP182	rs4865673-?	intergenic_variant	NR	9e-06	GCST001786	FALSE
chr10	50886333	rs10821905	chr10	50885918	50886419	Urate levels	23263486	A1CF, ASAH2	A1CF - CCDC58P2	rs10821905-A	intergenic_variant	0.18	7e-17	GCST001791	FALSE
chr1	150977586	rs4970988	chr1	150977224	150977725	Urate levels	23263486	ARNT	CERS2 - LOC105371438	rs4970988-A	intergenic_variant	0.36	1e-07	GCST001791	FALSE
chr12	47779569	rs4760636	chr12	47779210	47779723	Urate levels	23263486	HDAC7	SLC48A1	rs4760636-T	intron_variant	0.23	6e-06	GCST001791	FALSE
chr6	32700559	rs2647046	chr6	32700438	32700939	Lymphoma	23349640	HLA-DQA2, HLA-DQB1	HLA-DQB1 - MTCO3P1	rs2647046-?	regulatory_region_variant	NR	2e-06	GCST001826	FALSE
chr11	9090011	rs963167	chr11	9089941	9090442	&beta;2-Glycoprotein I (&beta;2-GPI) plasma levels	23279374	SCUBE2	SCUBE2	rs963167-C	intron_variant	0.15	1e-07	GCST001800	FALSE
chr6	6317893	rs3024321	chr6	6317660	6318339	End-stage coagulation	23381943	F13A1	F13A1	rs3024321-A	intron_variant	0.679	8e-142	GCST001798	FALSE
chr13	43196338	rs9533425	chr13	43196068	43196935	End-stage coagulation	23381943	ENOX1	MOCS3P2 - ENOX1	rs9533425-G	intergenic_variant	0.801	2e-09	GCST001798	FALSE
chr4	145847922	rs1027841	chr4	145847629	145848130	Behavioural disinhibition (generation interaction)	23942779	NR	ZNF827	rs1027841-A	intron_variant	0.162	2e-06	GCST002131	FALSE
chr2	178873542	rs11693319	chr2	178873420	178874001	Blood pressure measurement (cold pressor test)	24165912	CCDC141	CCDC141	rs11693319-T	3_prime_UTR_variant	0.02	2e-07	GCST002247	FALSE
chr4	113762688	rs6858698	chr4	113762418	113762930	Chronic lymphocytic leukemia	24292274	CAMK2D	CAMK2D - LOC105377375	rs6858698-C	regulatory_region_variant	NA	3e-09	GCST002299	FALSE
chr20	11228874	rs6040449	chr20	11228519	11229103	Relative hand skill	24068947	LOC339593	LOC105372528 - LOC339593	rs6040449-?	intergenic_variant	0.63	4e-06	GCST002185	FALSE
chr19	48993898	rs3764618	chr19	48993044	48994090	Follicule stimulating hormone	24049095	NR	RUVBL2	rs3764618-?	5_prime_UTR_variant	0.08	4e-08	GCST002199	FALSE
chr8	105601093	rs17217757	chr8	105600799	105601566	Tuberculosis	24057671	ZFPM2	ZFPM2	rs17217757-G	intron_variant	0.82	3e-06	GCST002198	FALSE
chr11	103109865	rs12283022	chr11	103109134	103109897	Tuberculosis	24057671	intergenic	DYNC2H1	rs12283022-G	intron_variant	0.75	2e-06	GCST002198	FALSE
chrX	32195845	rs921896	chrX	32195542	32196043	Anxiety in major depressive disorder	24047446	DMD	DMD	rs921896-C	intron_variant	0.47	4e-06	GCST002202	FALSE
chr7	137844832	rs6978230	chr7	137844643	137845198	Cognitive decline (age-related)	24468470	DGKI	DGKI	rs6978230-?	intron_variant	NR	6e-06	GCST002320	FALSE
chr12	20446178	rs10841530	chr12	20445566	20446201	Systolic blood pressure (alcohol consumption interaction)	24376456	PDE3A	PDE3A	rs10841530-G	intron_variant	0.56	6e-07	GCST002307	FALSE
chr22	49448640	rs9627735	chr22	49448451	49448952	Symmetrical dimethylarginine levels	24159190	NR	C22orf34	rs9627735-T	intron_variant	0.203	6e-06	GCST002239	FALSE
chr10	12830881	rs2431623	chr10	12830758	12831267	Asymmetrical dimethylarginine levels	24159190	intergenic	CAMK1D	rs2431623-G	3_prime_UTR_variant	0.369	9e-06	GCST002241	FALSE
chr6	91135689	rs4424056	chr6	91135302	91135845	Amyotrophic lateral sclerosis (sporadic)	24529757	MAP3K7	LOC107986623 - LOC107986624	rs4424056-?	intergenic_variant	NA	5e-07	GCST002337	FALSE
chr12	113921460	rs3782455	chr12	113921400	113921901	Amyotrophic lateral sclerosis (sporadic)	24529757	RBM19	RBM19	rs3782455-?	intron_variant	NA	6e-06	GCST002337	FALSE
chr20	22691782	rs6137726	chr20	22691587	22692094	Amyotrophic lateral sclerosis (sporadic)	24529757	SSTR4	LOC105372566 - KRT18P3	rs6137726-?	intron_variant	NA	9e-07	GCST002337	FALSE
chr2	226721890	rs11683087	chr2	226721509	226722010	Glucose homeostasis traits	25524916	LOC646736, IRS1	MIR5702 - IRS1	rs11683087-?	regulatory_region_variant	NA	7e-07	GCST002726	FALSE
chr10	12707063	rs45479699	chr10	12706890	12707391	Response to efavirenz-containing treatment in HIV 1 infection (virologic failure)	25461247	NR	CAMK1D	rs45479699-A	intron_variant	NR	8e-06	GCST002771	FALSE
chr3	58020539	rs6764184	chr3	58020191	58020867	Optic cup area	25631615	FLNB	FLNB	rs6764184-T	intron_variant	0.24	1e-08	GCST002764	FALSE
chr3	58020539	rs6764184	chr3	58020191	58020867	Vertical cup-disc ratio	28073927	FLNB	FLNB	rs6764184-T	intron_variant	NR	5e-06	GCST004075	FALSE
chr6	89598266	rs9359856	chr6	89597891	89598972	Bipolar disorder	25827505	ANKRD6	ANKRD6	rs9359856-?	intron_variant	NA	5e-06	GCST002809	FALSE
chr17	39244798	rs11078895	chr17	39244586	39245165	Calcium levels	25972035	LOC101929578	LOC101929578	rs11078895-A	non_coding_transcript_exon_variant	0.259	5e-06	GCST002911	FALSE
chr10	60167108	rs10509125	chr10	60166974	60167475	Behavioral disturbance or psychiatric symptoms and prion disease	25897833	ANK3	ANK3	rs10509125-?	intron_variant	0.402	1e-06	GCST002866	FALSE
chr5	32278127	rs73069924	chr5	32277958	32278459	Response to serotonin reuptake inhibitors in major depressive disorder	25897834	MTMR12	MTMR12	rs73069924-?	intron_variant	NR	8e-07	GCST002868	FALSE
chr6	111605706	rs7769061	chr6	111605064	111605783	Psoriasis	25903422	TRAF3IP2	TRAF3IP2	rs7769061-G	intron_variant	NR	3e-10	GCST002874	FALSE
chr6	31396930	rs2251396	chr6	31396858	31397370	Type 1 diabetes and autoimmune thyroid diseases	25936594	PSORS1C1, MICA, HCP5	LOC101929072	rs2251396-T	regulatory_region_variant	NR	1e-22	GCST002876	FALSE
chr10	50808856	rs4256922	chr10	50808372	50808873	Urate levels in lean individuals	25811787	ASAH2B, A1CF	A1CF	rs4256922-C	intron_variant	0.85	1e-06	GCST002830	FALSE
chr20	49667096	rs17723576	chr20	49666887	49667388	Urate levels in obese individuals	25811787	B4GALT5	B4GALT5	rs17723576-G	intron_variant	0.11	6e-06	GCST002828	FALSE
chr11	27432182	rs12804815	chr11	27432000	27432501	Urate levels in obese individuals	25811787	LGR4	LGR4	rs12804815-G	intron_variant	0.98	5e-06	GCST002828	FALSE
chr11	44066439	rs2074038	chr11	44065931	44066720	IgA nephropathy	26028593	ACCS	ACCS	rs2074038-T	5_prime_UTR_variant	0.288	4e-09	GCST002943	FALSE
chr1	241610984	rs16841877	chr1	241610939	241611531	Number of children	25742292	NR	OPN3	rs16841877-?	intron_variant	NA	6e-06	GCST002801	FALSE
chr1	241610984	rs16841877	chr1	241610939	241611531	Number of pregnancies	25742292	NR	OPN3	rs16841877-?	intron_variant	NA	6e-06	GCST002799	FALSE
chr1	152917994	rs11586313	chr1	152917720	152918221	Vitamin D levels	26704534	IVL	IVL - LINC01527	rs11586313-G	TF_binding_site_variant	0.55	1e-06	GCST003191	FALSE
chr1	159184522	rs16841832	chr1	159184297	159184798	Bipolar disorder and eating disorder	26433762	CADM3	CADM3	rs16841832-G	intron_variant	0.76	9e-06	GCST003135	FALSE
chr1	7053052	rs11120822	chr1	7052674	7053227	Stearic acid (18:0) levels	23362303	CAMTA1	CAMTA1	rs11120822-C	intron_variant	NR	1e-06	GCST001840	FALSE
chr6	167351763	rs3010562	chr6	167350688	167351796	Gut microbiome composition (summer and winter)	26528553	NR	LOC100421518 - TCP10	rs3010562-?	intron_variant	NA	3e-07	GCST003222	FALSE
chr15	60618351	rs3784609	chr15	60618085	60618659	Total ventricular volume (Alzheimer's disease interaction)	21116278	RORA	RORA, RORA-AS1	rs3784609-?	intron_variant	NR	3e-06	GCST000892	FALSE
chr18	23560468	rs1805081	chr18	23560084	23560675	Obesity	19151714	NPC1	NPC1	rs1805081-A	missense_variant	0.56	3e-07	GCST000317	FALSE
chr7	2723468	rs798544	chr7	2723197	2723701	Height	18391951	GNA12	AMZ1	rs798544-G	intron_variant	0.72	7e-15	GCST000175	FALSE
chr15	99073491	rs1670273	chr15	99073292	99073793	Low high density lipoprotein cholesterol levels	26879886	DMN, SYNM	LOC105371016	rs1670273-C	intron_variant	NR	8e-06	GCST003391	FALSE
chr17	17567212	rs11658311	chr17	17567030	17567531	Obsessive-compulsive symptoms	26859814	PEMT	PEMT, EEF1A1P43	rs11658311-C	intron_variant	NR	7e-06	GCST003434	FALSE
chr1	115113069	rs12122341	chr1	115112724	115113225	Ischemic stroke (large artery atherosclerosis)	26708676	TSPAN2	LOC105378916 - LOC105378917	rs12122341-G	regulatory_region_variant	0.257	1e-09	GCST003259	FALSE
chr5	79133771	rs617219	chr5	79133550	79134068	Betaine levels in individuals undergoing cardiac evaluation	26822151	BHMT, DMGDH, BHMT2	BHMT - RNY3P1	rs617219-C	intron_variant	0.37	7e-13	GCST003358	FALSE
chr20	59153293	rs259991	chr20	59153197	59153698	Attention function in attention deficit hyperactive disorder	26174813	ZNF831	ZNF831	rs259991-G	intron_variant	0.05	3e-06	GCST003025	FALSE
chr20	50993140	rs10470013	chr20	50992937	50993438	Longitudinal change in brain amyloid plaque burden	26268530	KCNG1	MOCS3 - KCNG1	rs10470013-?	regulatory_region_variant	0.11	7e-07	GCST003082	FALSE
chr5	132321007	rs270602	chr5	132320657	132321569	Acylcarnitine levels	26068415	SLC22A4, SLC22A5	LOC553103, SLC22A4	rs270602-T	intron_variant	0.3826	2e-15	GCST002961	FALSE
chr5	132321304	rs270601	chr5	132320657	132321569	Acylcarnitine levels	26068415	SLC22A4, SLC22A5	LOC553103, SLC22A4	rs270601-T	intron_variant	0.2979	8e-16	GCST002961	FALSE
chr11	12050666	rs11022131	chr11	12050466	12051004	Warfarin maintenance dose	26265036	NR	LOC105376554	rs11022131-C	intron_variant	0.761	3e-06	GCST003085	FALSE
chr21	36087973	rs62229266	chr21	36087223	36088166	Mitral valve prolapse	26301497	SETD4, CBR1	LOC100133286	rs62229266-T	intron_variant	0.36	1e-08	GCST003094	FALSE
chr22	26448024	rs5752326	chr22	26447437	26448042	Ischemic stroke	26089329	HPS4	HPS4	rs5752326-T	intron_variant	0.79	9e-07	GCST002988	FALSE
chr12	75889574	rs11180732	chr12	75889011	75889704	Glomerular filtration rate (creatinine)	26831199	PHLDA1	LOC105369846 - RN7SL734P	rs11180732-T	intron_variant	0.31	6e-07	GCST003372	FALSE
chr12	71014296	rs10506621	chr12	71014120	71014622	Gut microbiome composition (winter)	26528553	NR	PTPRR - TSPAN8	rs10506621-?	intron_variant	NA	1e-06	GCST003223	FALSE
chr2	200306468	rs10931898	chr2	200306278	200307900	Information processing speed	27046643	SPATS2L	SPATS2L	rs10931898-?	5_prime_UTR_variant	NR	3e-08	GCST003499	FALSE
chr8	58480714	rs4738684	chr8	58480296	58480799	Cholesterol, total	25961943	CYP7A1	UBXN2B - CYP7A1	rs4738684-A	intergenic_variant	0.34	3e-11	GCST002896	FALSE
chr11	122655893	rs7128198	chr11	122655387	122655909	Cholesterol, total	25961943	UBASH3B	UBASH3B	rs7128198-T	5_prime_UTR_variant	0.38	4e-09	GCST002896	FALSE
chr16	66549802	rs3743714	chr16	66549462	66550394	3-hydroxypropylmercapturic acid levels in smokers	26053186	NR	TK2	rs3743714-?	5_prime_UTR_variant	NR	7e-06	GCST002956	FALSE
chr18	37566243	rs150664883	chr18	37564998	37566512	3-hydroxypropylmercapturic acid levels in smokers	26053186	NR	CELF4 - LOC107985118	rs150664883-?	regulatory_region_variant	NR	5e-09	GCST002956	FALSE
chr3	193777366	rs6444746	chr3	193777330	193777927	Plasma omega-6 polyunsaturated fatty acid levels (gamma-linolenic acid)	26584805	NR	LOC105374282 - LOC105374283	rs6444746-G	intergenic_variant	0.7224	1e-06	GCST003238	FALSE
chr3	127974574	rs16839633	chr3	127974190	127974723	Plasma omega-6 polyunsaturated fatty acid levels (linoleic acid)	26584805	NR	KBTBD12	rs16839633-T	intron_variant	0.3218	2e-06	GCST003239	FALSE
chr2	60756834	rs2099613	chr2	60756577	60757078	Plasma omega-3 polyunsaturated fatty acid level (eicosapentaenoic acid)	26584805	NR	PAPOLG	rs2099613-T	intron_variant	0.0764	8e-06	GCST003241	FALSE
chr12	96098670	rs2540513	chr12	96098360	96099162	Small intestine neuroendocrine tumor	27492634	ELK3, LTA4H	LOC105369923	rs2540513-?	intergenic_variant	NR	3e-09	GCST003786	FALSE
chr21	33902661	rs118136136	chr21	33902302	33902803	Cerebral amyloid deposition in APOEe4 non-carriers (PET imaging)	26252872	ATP5O	ITSN1 - ATP5O	rs118136136-T	intron_variant	0.09	9e-07	GCST003074	FALSE
chr14	49634964	rs2985684	chr14	49633735	49635575	Carotid intima media thickness	26343869	DNAAF2	DNAAF2	rs2985684-?	missense_variant	NR	2e-06	GCST003114	FALSE
chr6	30571428	rs4148247	chr6	30571058	30571578	Mild influenza (H1N1) infection	26379185	GCN20, ABCF1	ABCF1	rs4148247-?	5_prime_UTR_variant	0.0167	1e-08	GCST003124	FALSE
chr1	221736946	rs11118844	chr1	221736714	221737215	White matter lesion progression (adjusted for white matter lesion burden at baseline)	26451028	DUSP10	DUSP10	rs11118844-A	intron_variant	0.86	7e-06	GCST003152	FALSE
chr1	221736946	rs11118844	chr1	221736714	221737215	White matter lesion progression	26451028	DUSP10	DUSP10	rs11118844-A	intron_variant	0.855	2e-06	GCST003151	FALSE
chr6	46367432	rs9357506	chr6	46367170	46367671	Body mass index	25673413	RCAN2	RCAN2	rs9357506-G	intron_variant	0.553	7e-06	GCST002783	FALSE
chr4	43849075	rs13146780	chr4	43848744	43849299	Alzheimer's disease in APOE e4- carriers	25778476	PGBD3P4, KCTD8	RN7SL691P - RN7SL193P	rs13146780-C	intergenic_variant	0.05	3e-06	GCST002817	FALSE
chr5	131773852	rs758324	chr5	131773833	131774334	Alzheimer's disease in APOE e4- carriers	25778476	FNIP1	FNIP1	rs758324-T	intron_variant	0.81	4e-07	GCST002817	FALSE
chr5	131965922	rs476428	chr5	131965669	131966170	Alzheimer's disease in APOE e4- carriers	25778476	ACSL6	ACSL6	rs476428-G	intron_variant	0.81	2e-07	GCST002817	FALSE
chr15	32718211	rs2293582	chr15	32717546	32718242	Colorectal cancer	25990418	GREM1, SCG5	LOC100131315, GREM1	rs2293582-A	non_coding_transcript_exon_variant	0.21	3e-11	GCST002919	FALSE
chr12	51955287	rs11610143	chr12	51954820	51955321	Lung cancer	26732429	ACVR1B	ACVR1B	rs11610143-?	intron_variant	0.685	5e-09	GCST003325	FALSE
chr12	51955287	rs11610143	chr12	51954820	51955321	Adenocarcinoma	26732429	ACVR1B	ACVR1B	rs11610143-?	intron_variant	0.685	2e-09	GCST003326	FALSE
chr17	78169467	rs3794742	chr17	78169305	78169806	Lung cancer	26732429	SYNGR2	SYNGR2	rs3794742-?	intron_variant	0.483	4e-07	GCST003325	FALSE
chr17	78169467	rs3794742	chr17	78169305	78169806	Adenocarcinoma	26732429	SYNGR2	SYNGR2	rs3794742-?	intron_variant	0.483	1e-06	GCST003326	FALSE
chr8	17650455	rs4921799	chr8	17650060	17650561	Lung cancer	26732429	Intergenic	MTUS1	rs4921799-?	intron_variant	0.171	3e-06	GCST003325	FALSE
chr8	17650455	rs4921799	chr8	17650060	17650561	Adenocarcinoma	26732429	Intergenic	MTUS1	rs4921799-?	intron_variant	0.171	3e-06	GCST003326	FALSE
chr3	132417596	rs112409831	chr3	132416940	132417781	Iron status biomarkers (total iron binding capacity)	28334935	DNAJC13	DNAJC13	rs112409831-C	5_prime_UTR_variant	NR	8e-07	GCST004571	FALSE
chr3	132660153	rs16839481	chr3	132659636	132661005	Iron status biomarkers (total iron binding capacity)	28334935	NPHP3-ACAD11	NPHP3-ACAD11, UBA5	rs16839481-G	5_prime_UTR_variant	NR	6e-07	GCST004571	FALSE
chr14	88218732	rs17124276	chr14	88218399	88218900	Survival in pancreatic cancer	28470677	KCNK10	KCNK10	rs17124276-T	intron_variant	NR	9e-06	GCST004485	FALSE
chr3	141402972	rs2871960	chr3	141401899	141403017	Waist circumference adjusted for BMI (joint analysis main effects and physical activity interaction)	28448500	ZBTB38	ZBTB38	rs2871960-?	5_prime_UTR_variant	0.4412	3e-10	GCST004563	FALSE
chr6	29942680	rs115254791	chr6	29942178	29942694	Autism spectrum disorder	28540026	NR	HLA-A	rs115254791-G	non_coding_transcript_exon_variant	NA	4e-06	GCST004520	FALSE
chr6	32668587	rs9274657	chr6	32668287	32668901	Autism spectrum disorder or schizophrenia	28540026	HLA-DQA1, HLA-DQB1, HLA-DRB1, HLA-DRB6	HLA-DQB1 - MTCO3P1	rs9274657-A	intergenic_variant	NA	1e-08	GCST004521	FALSE
chr6	32185629	rs140865314	chr6	32185556	32186166	Autism spectrum disorder or schizophrenia	28540026	BTNL2, C6orf10, GPSM3, HCG23, HLA-DRA, HLA-DRB1, HLA-DRB5, HLA-DRB6, NOTCH4, PBX2	PBX2	rs140865314-?	3_prime_UTR_variant	NA	2e-12	GCST004521	FALSE
chr6	32413695	rs116047537	chr6	32413369	32413870	Autism spectrum disorder or schizophrenia	28540026	BTNL2, HCG23, HLA-DQA1, HLA-DRA, HLA-DRB1, HLA-DRB5, HLA-DRB6	BTNL2 - HLA-DRA	rs116047537-T	regulatory_region_variant	NA	2e-09	GCST004521	FALSE
chr6	32668836	rs147875011	chr6	32668287	32668901	Autism spectrum disorder or schizophrenia	28540026	HLA-DQA1, HLA-DQB1	HLA-DQB1 - MTCO3P1	rs147875011-T	intergenic_variant	NA	3e-10	GCST004521	FALSE
chr6	32185632	rs146827975	chr6	32185556	32186166	Autism spectrum disorder or schizophrenia	28540026	ABHD16A, AGER, AGPAT1, APOM, ATF6B, BAG6, C2, C2-AS1, C4A, C4B, C4B_2, C6orf10, C6orf25, C6orf47, C6orf48, CFB, CLIC1, CSNK2B, CYP21A1P, CYP21A2, DDAH2, DXO, EGFL8, EHMT2, FKBPL, GPANK1, GPSM3, HSPA1A, HSPA1B, HSPA1L, LOC100507547, LSM2, LY6G5B, LY6G5C, LY6G6C, LY6G6D, LY6G6E, LY6G6F, MIR1236, MIR4646, MIR6721, MIR6833, MSH5, MSH5-SAPCD1, NELFE, NEU1, NOTCH4, PBX2, PPT2, PPT2-EGFL8, PRRC2A, PRRT1…	PBX2	rs146827975-?	3_prime_UTR_variant	NA	3e-08	GCST004521	FALSE
chr19	11738921	rs72986630	chr19	11738740	11739336	Autism spectrum disorder or schizophrenia	28540026	ZNF440, ZNF441, ZNF491, ZNF823	ZNF823	rs72986630-T	5_prime_UTR_variant	NA	5e-08	GCST004521	FALSE
chr19	11738921	rs72986630	chr19	11738740	11739336	Schizophrenia	26198764	NR	ZNF823	rs72986630-T	5_prime_UTR_variant	NR	2e-08	GCST003048	FALSE
chr6	31137370	rs149979052	chr6	31137361	31137869	Autism spectrum disorder or schizophrenia	28540026	ABCF1, ABHD16A, AIF1, APOM, ATAT1, ATP6V1G2, ATP6V1G2-DDX39B, BAG6, C6orf136, C6orf15, C6orf25, C6orf47, C6orf48, CCHCR1, CDSN, CLIC1, CSNK2B, DDAH2, DDR1, DDX39B, DHX16, DPCR1, FLOT1, GNL1, GPANK1, GTF2H4, HCG17, HCG18, HCG22, HCG26, HCG27, HCP5, HLA-B, HLA-C, HLA-E, HSPA1A, HSPA1B, HSPA1L, IER3, LINC00243, LSM2, LST1, LTA, LTB, LY6G5B, LY6G5C, LY6G6C, LY6G6D, LY6G6E, LY6G6F, MCCD1, MDC1, MDC1-A…	PSORS1C1	rs149979052-?	intron_variant	NA	7e-14	GCST004521	FALSE
chr2	218323178	rs1870125	chr2	218322606	218323700	Monocyte count	27863252	PNKD	PNKD	rs1870125-T	5_prime_UTR_variant	0.591	1e-16	GCST004625	FALSE
chr4	7043344	rs568868093	chr4	7042704	7043630	Monocyte count	27863252	TADA2B, RP11-367J11.2	LOC100129931	rs568868093-TGCGGCG	intron_variant	0.6064	8e-29	GCST004625	FALSE
chr4	7043344	rs568868093	chr4	7042704	7043630	Lymphocyte percentage of white cells	27863252	TADA2B, RP11-367J11.2	LOC100129931	rs568868093-TGCGGCG	intron_variant	0.6065	7e-14	GCST004632	FALSE
chr4	7043344	rs568868093	chr4	7042704	7043630	Plateletcrit	27863252	TADA2B, RP11-367J11.2	LOC100129931	rs568868093-TGCGGCG	intron_variant	0.6064	4e-14	GCST004607	FALSE
chr6	33080829	rs1042133	chr6	33080058	33081015	Monocyte count	27863252	HLA-DPB1	HLA-DPB1	rs1042133-C	stop_lost	0.1567	3e-12	GCST004625	FALSE
chr6	81753761	rs3085271	chr6	81753107	81754310	Monocyte count	27863252	FAM46A	FAM46A - LOC105377873	rs3085271-C	regulatory_region_variant	0.3149	2e-13	GCST004625	FALSE
chr8	47739071	rs45577137	chr8	47738768	47739287	Monocyte count	27863252	CEBPD	CEBPD - PRKDC	rs45577137-G	5_prime_UTR_variant	0.0461	2e-13	GCST004625	FALSE
chr8	47739071	rs45577137	chr8	47738768	47739287	Eosinophil percentage of white cells	27863252	CEBPD	CEBPD - PRKDC	rs45577137-G	5_prime_UTR_variant	0.0462	9e-14	GCST004600	FALSE
chr8	47739071	rs45577137	chr8	47738768	47739287	Eosinophil counts	27863252	CEBPD	CEBPD - PRKDC	rs45577137-G	5_prime_UTR_variant	0.0461	6e-13	GCST004606	FALSE
chr8	47739071	rs45577137	chr8	47738768	47739287	Sum eosinophil basophil counts	27863252	CEBPD	CEBPD - PRKDC	rs45577137-G	5_prime_UTR_variant	0.0461	3e-13	GCST004624	FALSE
chr8	47739071	rs45577137	chr8	47738768	47739287	Eosinophil percentage of granulocytes	27863252	CEBPD	CEBPD - PRKDC	rs45577137-G	5_prime_UTR_variant	0.046	2e-16	GCST004617	FALSE
chr8	47739071	rs45577137	chr8	47738768	47739287	Granulocyte percentage of myeloid white cells	27863252	CEBPD	CEBPD - PRKDC	rs45577137-G	5_prime_UTR_variant	0.046	2e-19	GCST004608	FALSE
chr8	47739071	rs45577137	chr8	47738768	47739287	Monocyte percentage of white cells	27863252	CEBPD	CEBPD - PRKDC	rs45577137-G	5_prime_UTR_variant	0.0461	1e-17	GCST004609	FALSE
chr8	47739071	rs45577137	chr8	47738768	47739287	Neutrophil percentage of white cells	27863252	CEBPD	CEBPD - PRKDC	rs45577137-G	5_prime_UTR_variant	0.0461	4e-13	GCST004633	FALSE
chr8	47739071	rs45577137	chr8	47738768	47739287	Neutrophil percentage of granulocytes	27863252	CEBPD	CEBPD - PRKDC	rs45577137-G	5_prime_UTR_variant	0.046	1e-17	GCST004623	FALSE
chr12	89504601	rs35761782	chr12	89504483	89504984	Monocyte count	27863252	POC1B	POC1B	rs35761782-AT	intron_variant	0.7108	7e-11	GCST004625	FALSE
chr12	89504601	rs35761782	chr12	89504483	89504984	Granulocyte percentage of myeloid white cells	27863252	POC1B	POC1B	rs35761782-AT	intron_variant	0.7108	5e-10	GCST004608	FALSE
chr13	109159738	rs75900305	chr13	109159488	109160012	Monocyte count	27863252	MYO16	MYO16, LOC105370356	rs75900305-GC	intron_variant	0.3059	9e-11	GCST004625	FALSE
chr16	85949450	rs6540234	chr16	85948980	85949481	Monocyte count	27863252	intergenic	LOC105371388	rs6540234-C	intergenic_variant	0.7157	5e-57	GCST004625	FALSE
chr16	85949450	rs6540234	chr16	85948980	85949481	Granulocyte percentage of myeloid white cells	27863252	intergenic	LOC105371388	rs6540234-C	intergenic_variant	0.7156	1e-42	GCST004608	FALSE
[truncated: 859 more rows]

## Sheet: Basket.da
snp_chr	snp_pos	snp	peak_chr	peak_start	peak_end	disease.trait	pubmedid	reported.gene.s.	mapped_gene	strongest.snp.risk.allele	context	risk.allele.frequency	p.value	study.accession	Multiple
[truncated: 504 more rows]
