# Supplementary material for: Species and cell-type properties of classically defined human and rodent neurons and glia
Source: eLife. 2018 Oct 15;7:e37551. doi: 10.7554/eLife.37551 (PMC6188473; doi:10.7554/eLife.37551)
Supplement: Supplementary file 8. [file elife-37551-supp8.xlsx]

## Sheet: autolysis.all
	baseMean	log2FoldChange	lfcSE	stat	pvalue	padj
NPAS4	509.499	0.900609	0.10229	8.8045	1.31442e-18	2.72071e-14
MIR6723	5535.41	-0.733115	0.0879988	-8.33096	8.01881e-17	8.29907e-13
FOSB	128.225	0.748418	0.0922903	8.10939	5.08735e-16	3.5101e-12
EGR1	470.894	0.468904	0.0695669	6.74033	1.58022e-11	8.17726e-08
NR4A1	374.351	0.403479	0.0624988	6.45579	1.07656e-10	4.45675e-07
FAR2P1	14.5495	-0.412027	0.0722571	-5.70224	1.18242e-08	4.0236e-05
PPP1R15A	79.0205	0.272148	0.0479281	5.67826	1.3607e-08	4.0236e-05
HSPA1A	967.333	0.336397	0.0629424	5.34452	9.06558e-08	0.000234561
MED15P9	15.7757	-0.530633	0.102992	-5.15217	2.57484e-07	0.000592184
FOS	369.433	0.372757	0.0745737	4.99851	5.77756e-07	0.00110003
NR4A3	552.102	0.242022	0.0484408	4.99624	5.84586e-07	0.00110003
DNAJB1	383.949	0.215514	0.0437838	4.92224	8.55588e-07	0.00147582
LINC01539	10.3965	-0.268737	0.0553444	-4.85573	1.19946e-06	0.00190982
CYP2F1	5.84537	-0.183561	0.038174	-4.80852	1.52049e-06	0.00224804
LINC00114	6.81321	-0.202063	0.0423542	-4.77078	1.8351e-06	0.00253232
BCAS2	321.395	0.182972	0.0391207	4.67712	2.90932e-06	0.00360737
LINC01515	262.569	-0.283352	0.0606309	-4.67339	2.96272e-06	0.00360737
EIF4A3	154.036	0.16679	0.0379382	4.39636	1.1008e-05	0.0126586
LOC392232	5.1907	-0.191831	0.0439533	-4.36443	1.27457e-05	0.0136649
SLC9A4	5.46214	-0.221632	0.0508715	-4.35671	1.32034e-05	0.0136649
LOC105379477	66.6941	-0.0755833	0.0175667	-4.30266	1.68763e-05	0.0166344
HSPA1B	544.938	0.247685	0.0577809	4.28662	1.81415e-05	0.0169472
PIN4	334.445	-0.0584051	0.0136514	-4.27832	1.88311e-05	0.0169472
SERPINH1	77.8518	0.314547	0.0738633	4.2585	2.058e-05	0.0177494
LINC00499	340.705	-0.203076	0.0482192	-4.21151	2.53668e-05	0.0210027
ATF3	116.871	0.218917	0.052664	4.15685	3.2266e-05	0.0247361
ZFAND2A	110.276	0.140658	0.0337695	4.16524	3.11031e-05	0.0247361
SRGAP2-AS1	658.7	-0.127763	0.0313162	-4.07979	4.50765e-05	0.0333228
PMVK	72.6961	0.0736791	0.0182662	4.03362	5.49241e-05	0.0392025
APOL4	2.52644	-0.221472	0.0556473	-3.97992	6.89374e-05	0.0432405
BATF3	34.5546	-0.0920124	0.0230529	-3.99137	6.5694e-05	0.0432405
LINC01512	6.23821	-0.111572	0.0279343	-3.99407	6.49481e-05	0.0432405
LOC101928851	4.54934	-0.164061	0.0411576	-3.98617	6.71494e-05	0.0432405
LOC101929095	1414.76	-0.111522	0.0281389	-3.96326	7.3934e-05	0.043673
RGS2	98.0315	0.184222	0.0465518	3.95735	7.57871e-05	0.043673
TGM3	5.64645	-0.102682	0.0259508	-3.95681	7.59568e-05	0.043673
HSPB1	116.181	0.308042	0.0781073	3.94383	8.01899e-05	0.0436803
UQCRQ	41.1225	0.0476853	0.012076	3.94876	7.85583e-05	0.0436803
MALSU1	253.297	-0.0308943	0.00787175	-3.9247	8.68361e-05	0.0449355
SERPINB7	4.94824	-0.0964741	0.0245587	-3.9283	8.5549e-05	0.0449355
ELOVL5	3827.85	0.0966097	0.0246544	3.91856	8.90788e-05	0.0449717
COL6A3	96.1448	-0.053877	0.0137873	-3.90773	9.31691e-05	0.0459168
PRSS55	115.561	-0.127344	0.0327624	-3.88689	0.000101538	0.0488774
HSPH1	2090.8	0.195436	0.0506715	3.85693	0.000114821	0.0521924
LINC01189	33.4885	-0.0782435	0.0202995	-3.85445	0.000115989	0.0521924
NDUFS2	515.808	-0.0539272	0.0139761	-3.85854	0.000114064	0.0521924
DUSP1	201.332	0.168762	0.0438552	3.84816	0.00011901	0.0524124
CYP2A7	97.0781	-0.0806328	0.0211784	-3.80731	0.000140486	0.0559214
HMCN1	64.2754	-0.0811751	0.0212513	-3.81978	0.000133571	0.0559214
IRF2BPL	128.966	-0.0711789	0.0186785	-3.81074	0.000138554	0.0559214
JUNB	24.5237	0.214272	0.0561366	3.81697	0.0001351	0.0559214
RPSA	91.8373	-0.0429948	0.0112855	-3.80973	0.000139118	0.0559214
PIGS	311.197	-0.0347064	0.00923281	-3.75902	0.000170578	0.0666187
UNQ6494	7.97147	-0.148055	0.0394385	-3.75407	0.000173983	0.0666904
CKS2	26.8198	0.202342	0.0540628	3.74271	0.000182044	0.0677765
CYP27C1	8.84096	-0.184207	0.049337	-3.73365	0.000188727	0.0677765
LOC101927592	70.0132	-0.0720128	0.0192699	-3.73706	0.000186183	0.0677765
LOC440910	1.29931	-0.240054	0.0643221	-3.73207	0.000189914	0.0677765
ZNF331	3415.05	0.173555	0.0466487	3.72047	0.000198851	0.069763
LYRM9	311.471	0.0362664	0.00976735	3.71302	0.000204799	0.0706521
C1orf168	119.254	-0.174584	0.0472614	-3.69401	0.000220747	0.0749057
HSPE1-MOB4	225.041	0.150468	0.0408198	3.68616	0.000227661	0.0760058
LAMB2P1	13.4942	-0.096286	0.0261691	-3.67938	0.000233802	0.0768169
CHRM3	24.0155	-0.0795408	0.0217935	-3.64975	0.000262495	0.0813596
LOC101927066	1138.57	-0.0459065	0.0125579	-3.65558	0.000256597	0.0813596
LOC727924	18.6854	-0.159362	0.0436738	-3.64891	0.000263351	0.0813596
SLC35B1	144.95	0.0369958	0.0101087	3.6598	0.000252415	0.0813596
HIST1H2BD	292.613	0.166236	0.0461564	3.60158	0.000316284	0.0962759
ANKRD30B	67.8867	-0.0465711	0.0129521	-3.59565	0.000323583	0.0970351
IGF2R	2003.71	-0.0233268	0.00649411	-3.592	0.000328154	0.0970351
COL6A6	690.714	-0.0525755	0.0147186	-3.57204	0.000354206	0.0990772
LOC400867	4.0874	-0.120706	0.0337344	-3.57812	0.000346069	0.0990772
SRSF4	1017.76	0.0175752	0.00490745	3.58134	0.000341839	0.0990772
UAP1	443.763	0.116788	0.0326768	3.57403	0.000351535	0.0990772
AGAP6	285.425	0.0221101	0.00620494	3.5633	0.000366221	0.101072
LOC102723427	9.82489	-0.103811	0.0293337	-3.53896	0.000401699	0.109405
KIFC1	16.7378	0.151633	0.0429353	3.53168	0.000412934	0.111004
LINC00348	5.64823	-0.109703	0.0312113	-3.51486	0.000439989	0.115283
SVILP1	10.6164	-0.0887182	0.0252286	-3.51658	0.00043715	0.115283
NNMT	11.7044	-0.136261	0.0388209	-3.50998	0.00044814	0.115951
NBR1	787.461	-0.0154558	0.00443392	-3.4858	0.000490667	0.125387
FAM20C	1667.33	-0.0809341	0.0232796	-3.47661	0.000507795	0.126554
PEX11B	330.828	-0.0480329	0.0138281	-3.47357	0.000513577	0.126554
TMEM161B-AS1	11209.7	-0.0390846	0.0112407	-3.47705	0.000506957	0.126554
LINC01193	6.10041	-0.104287	0.0301162	-3.4628	0.000534585	0.128667
UCN3	4.03164	-0.3245	0.093633	-3.46566	0.00052894	0.128667
C1QTNF7	199.827	-0.0899553	0.0260366	-3.45496	0.000550375	0.130945
IL36B	2.37122	-0.111539	0.032385	-3.44414	0.000572886	0.131757
LINC00158	214.421	-0.0472596	0.0137217	-3.44416	0.000572829	0.131757
NPR1	2.94976	-0.129283	0.0374811	-3.44928	0.000562079	0.131757
DBET	4.08755	-0.141609	0.0412467	-3.43323	0.000596437	0.135666
SELK	113.826	0.122054	0.0355899	3.42945	0.000604798	0.136073
LINC00382	10.2771	-0.0843757	0.0246681	-3.42043	0.000625218	0.139155
MEP1A	3.95097	-0.109478	0.0320381	-3.41711	0.000632893	0.139364
MGC39584	2.26062	-0.112437	0.0330194	-3.40517	0.000661227	0.144071
GABRR3	1.92762	-0.210548	0.0620287	-3.39437	0.000687867	0.145451
IGLL3P	6.51528	-0.479579	0.141415	-3.39128	0.000695671	0.145451
LINC00824	20.8487	-0.055485	0.0163253	-3.39872	0.000677013	0.145451
MT4	6.5148	-0.133419	0.0393328	-3.39206	0.000693693	0.145451
CHRNA9	3.85706	-0.2192	0.064849	-3.38015	0.000724452	0.147896
COLEC11	72.6401	-0.103989	0.0307797	-3.37851	0.000728796	0.147896
LOC256880	125.361	-0.0574165	0.0169728	-3.38285	0.000717386	0.147896
AADACL4	6.81652	-0.0805007	0.023867	-3.37288	0.000743862	0.14805
UGT2A3	3.35675	-0.0993004	0.0294295	-3.37418	0.000740365	0.14805
LINC01256	16.9386	-0.057443	0.0170524	-3.36862	0.000755445	0.148923
TMPRSS7	22.7196	-0.12458	0.037087	-3.35913	0.000781883	0.152681
SI	4.21989	-0.0971072	0.0289801	-3.35082	0.000805719	0.155865
FCGBP	18.8685	-0.112454	0.0336116	-3.34568	0.000820798	0.157145
WDSUB1	1526.1	-0.0220157	0.00658479	-3.34342	0.000827516	0.157145
LOC339874	801.29	-0.0408342	0.0122246	-3.34034	0.000836745	0.157453
ZNF805	519.771	-0.0283584	0.00850961	-3.33251	0.00086066	0.160494
AAMP	89.1133	-0.0509005	0.0153032	-3.32613	0.000880618	0.160935
CC2D2A	4144.36	-0.0466171	0.0140231	-3.32432	0.000886354	0.160935
LEPR	1191	-0.0635523	0.0191034	-3.32676	0.000878611	0.160935
HSPA6	7.0866	0.337873	0.101749	3.32064	0.000898102	0.161651
CASP14	2.06285	-0.168595	0.0509793	-3.30712	0.000942606	0.168198
LOC105370306	9.76719	-0.0613467	0.0186097	-3.29649	0.000979024	0.173204
ANKRD20A3	0.84414	-0.181874	0.0557701	-3.26114	0.00110965	0.173226
BPIFC	16.2163	-0.10729	0.0329065	-3.26044	0.0011124	0.173226
C18orf61	13.1175	-0.0588892	0.0180444	-3.26356	0.0011002	0.173226
C8B	2.84751	-0.188044	0.0576003	-3.26464	0.00109604	0.173226
CLIC5	59.7505	-0.065727	0.0200239	-3.28243	0.00102916	0.173226
CPT2	205.554	-0.0299013	0.00913816	-3.27213	0.00106739	0.173226
DDX26B-AS1	0.793573	0.198054	0.0606657	3.26469	0.00109585	0.173226
EGR4	14.8913	0.261661	0.0796735	3.28416	0.00102285	0.173226
EHMT2	378.981	0.0322223	0.00981101	3.2843	0.00102237	0.173226
LOC101926933	100.879	0.0653835	0.020037	3.26315	0.00110183	0.173226
LOC102723780	8.75585	-0.0596651	0.0182806	-3.26384	0.00109912	0.173226
PAGR1	947.771	-0.0840246	0.0255629	-3.28697	0.00101271	0.173226
PRSS46	21.0498	-0.0919531	0.02797	-3.28756	0.00101059	0.173226
TPH1	38.0548	-0.117233	0.0358091	-3.27383	0.001061	0.173226
TTTY10	547.65	0.168031	0.051539	3.26027	0.00111305	0.173226
XPNPEP2	7.70204	-0.115484	0.035226	-3.27836	0.00104411	0.173226
FGFR4	8.21017	-0.0983543	0.0302218	-3.25442	0.00113626	0.175517
ASB3	27.5584	-0.0810248	0.0249562	-3.24668	0.00116758	0.175846
CASP9	292.778	0.0504326	0.0155549	3.24222	0.00118602	0.175846
NUDT16	310.161	-0.034873	0.0107576	-3.24172	0.00118811	0.175846
PDX1-AS1	7.28679	-0.0856799	0.0263721	-3.24889	0.00115857	0.175846
TFAP2D	4.2746	-0.106374	0.0327372	-3.24932	0.00115681	0.175846
TTTY14	6136.13	0.240873	0.0743109	3.24142	0.00118935	0.175846
LINC00458	2.13261	-0.118836	0.0367367	-3.23482	0.00121721	0.178688
ZNF665	185.061	-0.0528347	0.016363	-3.22891	0.00124264	0.181137
FLJ31356	4.08618	0.167929	0.0520883	3.22393	0.00126445	0.181255
IL1R2	4.74034	-0.167927	0.052107	-3.22274	0.00126972	0.181255
LOC101927412	5.8676	-0.0973423	0.0301872	-3.22463	0.00126137	0.181255
SYCP2L	442.348	-0.0458735	0.0142495	-3.21932	0.00128495	0.182173
IL3RA	11469.1	-0.0735437	0.0229131	-3.20968	0.00132882	0.185846
TBX21	1.67611	-0.159226	0.0495973	-3.21038	0.00132559	0.185846
APIP	1030.07	0.0559884	0.017468	3.20519	0.00134974	0.18629
ZNF568	1125.86	-0.0269919	0.00842144	-3.20513	0.00134999	0.18629
DNAJA4	845.93	0.0738752	0.0230884	3.19967	0.00137583	0.186528
LINC01611	2.64115	-0.100206	0.0313235	-3.19906	0.00137875	0.186528
PLSCR2	34.9507	-0.0715192	0.0223388	-3.20157	0.00136679	0.186528
NFKBIA	85.0737	-0.0701078	0.0219288	-3.19706	0.00138834	0.186605
AGPAT5	1195.18	-0.0247936	0.0077735	-3.18951	0.00142515	0.18884
LGSN	1.09246	-0.154048	0.0483203	-3.18806	0.00143233	0.18884
ZBTB6	94.3097	-0.0513384	0.0161019	-3.18833	0.00143095	0.18884
ACSF3	609.65	0.0241018	0.00758011	3.17962	0.0014747	0.191199
LOC442028	11.6567	-0.0693024	0.0217973	-3.1794	0.0014758	0.191199
LOC728290	18.9684	-0.0658284	0.0207074	-3.17898	0.00147794	0.191199
FOSL2	193.863	0.168818	0.0532824	3.16837	0.00153297	0.194669
PLAC1	29.6919	-0.0651125	0.0205474	-3.1689	0.00153018	0.194669
SYNDIG1L	29.9747	-0.157207	0.0496049	-3.16917	0.00152874	0.194669
LINC01075	1.94124	-0.137692	0.0436077	-3.15752	0.00159116	0.200826
GOLGA8S	0.808389	-0.188299	0.0596836	-3.15495	0.00160525	0.201376
CRHR2	26.1055	-0.0770925	0.0245177	-3.14436	0.00166453	0.206312
NLGN4Y	4612.32	0.217731	0.0692408	3.14454	0.00166347	0.206312
CHCHD1	23.4764	-0.0739092	0.0235745	-3.13513	0.00171777	0.210391
CRLF2	15.2818	-0.0722339	0.023028	-3.13679	0.00170809	0.210391
HYAL4	9.13274	-0.0807064	0.0258006	-3.12809	0.00175949	0.214233
LOC101927914	16.097	-0.142436	0.0456559	-3.11978	0.00180989	0.219081
MAGEF1	79.175	-0.0655332	0.0210468	-3.11369	0.00184766	0.222353
SRD5A2	8.58289	-0.0840199	0.0270569	-3.1053	0.00190087	0.227434
CLDN14	18.0665	-0.0555057	0.0179027	-3.1004	0.00193257	0.227738
LINC00922	31.9965	-0.058122	0.0187301	-3.10313	0.00191483	0.227738
POM121L1P	6.6713	-0.101377	0.0327042	-3.09981	0.00193642	0.227738
LOC339622	20.8323	-0.0660305	0.021379	-3.08857	0.00201125	0.22898
ROS1	7.36605	-0.0820669	0.0265556	-3.09038	0.00199903	0.22898
SLC16A3	7.7304	0.0986907	0.0319502	3.08889	0.00200903	0.22898
SPDYA	292.046	-0.0333786	0.0107908	-3.09323	0.0019799	0.22898
ST3GAL4-AS1	247.63	-0.051222	0.0165861	-3.08826	0.00201335	0.22898
SYCP1	18.5954	-0.0585435	0.0189499	-3.08939	0.00200571	0.22898
LINC00965	1.15085	-0.224082	0.0727175	-3.08155	0.00205928	0.231658
MED27	2882.01	0.0244536	0.00793466	3.08187	0.00205701	0.231658
ANKRD22	1.43378	-0.161662	0.0525856	-3.07427	0.00211021	0.233579
EPN3	9.82993	0.0962424	0.0313034	3.07451	0.00210851	0.233579
TXLNGY	383.598	0.216255	0.0703143	3.07555	0.00210113	0.233579
BPI	4.91699	-0.097466	0.0318509	-3.06007	0.00221284	0.23674
C16orf59	3.98066	0.122561	0.0400681	3.05882	0.00222211	0.23674
CCDC42	7.50424	-0.227119	0.0743517	-3.05466	0.00225314	0.23674
CWH43	9.72873	-0.0657193	0.0215031	-3.05628	0.00224102	0.23674
DCUN1D3	330.486	0.0518293	0.0168995	3.06692	0.00216279	0.23674
LINC01288	3.98359	-0.0813825	0.0265914	-3.06049	0.00220979	0.23674
LOC101929006	18.3547	-0.0542166	0.017745	-3.05532	0.00224822	0.23674
REG4	2.06817	-0.119667	0.039158	-3.056	0.00224309	0.23674
TLDC2	36.5811	-0.10965	0.0358498	-3.0586	0.00222375	0.23674
TMPRSS6	13.291	-0.0827054	0.0270571	-3.0567	0.00223786	0.23674
USP50	309.113	-0.0333534	0.0109396	-3.04888	0.00229697	0.240126
PRKY	87.0313	0.186475	0.0612129	3.04634	0.00231644	0.240945
AQP7P3	116.257	-0.0788267	0.0259179	-3.0414	0.00235478	0.243708
PNMT	6.99146	-0.20191	0.0664616	-3.038	0.00238157	0.245254
DHFRL1	50.2214	-0.053671	0.0176953	-3.03305	0.00242091	0.248072
JRKL	53.5737	-0.0504802	0.0166526	-3.03138	0.0024344	0.248225
CSAG3	1.09742	-0.176779	0.0584188	-3.02606	0.00247766	0.250171
KAT6B	3171.84	0.0172466	0.00569779	3.0269	0.00247074	0.250171
FAM71E1	18.1381	0.109841	0.0363237	3.02396	0.0024949	0.250689
USP9Y	1725.45	0.223681	0.0740306	3.02146	0.00251559	0.251547
LINC00687	5.02596	-0.0860934	0.0285136	-3.01938	0.00253291	0.252061
ANKRD37	59.5683	0.116512	0.0386169	3.01713	0.00255179	0.252725
STIP1	245.513	0.0585435	0.0194308	3.01292	0.00258746	0.255037
CNTROB	140.577	0.0537609	0.0178593	3.01025	0.00261035	0.256074
HMGB2	140.264	-0.0638798	0.0212626	-3.00433	0.0026617	0.25988
ADAM32	685.679	-0.0448129	0.0149422	-2.99907	0.00270801	0.26316
GCH1	53.0494	0.0813744	0.0271969	2.99205	0.00277114	0.267726
LOC388813	15.2531	-0.0541115	0.0181002	-2.98956	0.0027938	0.267726
SLC17A6	3.37504	-0.110709	0.0370273	-2.98994	0.00279032	0.267726
CBX7	551.303	-0.0289437	0.00970669	-2.98183	0.00286532	0.26855
COL6A5	17.5164	-0.115632	0.0387293	-2.98565	0.00282976	0.26855
FAM227B	1254.29	-0.0337403	0.0113213	-2.98024	0.00288024	0.26855
MINPP1	645.83	-0.0280606	0.00941092	-2.9817	0.00286649	0.26855
RND1	22.7922	0.12035	0.040307	2.98582	0.00282817	0.26855
WNT8B	30.5654	-0.0711036	0.0238581	-2.98027	0.00287995	0.26855
LOC100996325	1.95545	0.169407	0.0569648	2.97388	0.00294059	0.27239
LOC101928622	4.01087	-0.101269	0.0340613	-2.97314	0.00294774	0.27239
AIPL1	2.09841	-0.146087	0.0493377	-2.96095	0.00306688	0.280208
EBF2	8.79875	-0.0788438	0.0266478	-2.95874	0.00308901	0.280208
LOC101927580	34.6956	-0.0599839	0.0202682	-2.95952	0.00308123	0.280208
LOC101929660	1.4983	-0.169389	0.0572128	-2.96069	0.00306951	0.280208
LOC105379183	9.4357	0.0896287	0.0303041	2.95764	0.00310003	0.280208
CST13P	1.81131	-0.129417	0.0437778	-2.95624	0.00311416	0.280261
ABCC6P1	9.86399	-0.103796	0.035156	-2.95245	0.00315262	0.281276
CDC6	16.4696	0.0810211	0.0274404	2.95263	0.00315083	0.281276
JPX	5200.8	-0.0392777	0.0133245	-2.94778	0.00320061	0.283489
UTY	3612.95	0.217207	0.0736948	2.94738	0.00320481	0.283489
LINC00629	9.69686	-0.0835323	0.0283634	-2.94507	0.00322881	0.284397
SASH3	6.4173	-0.122526	0.0416601	-2.94109	0.00327061	0.285647
TMSB4Y	7.02014	0.262641	0.0892665	2.94221	0.00325882	0.285647
TUBA4B	6.71538	0.10375	0.0353243	2.93706	0.00331341	0.288169
P2RY8	53.2963	-0.0986925	0.0336329	-2.9344	0.0033419	0.289431
PAQR5	27.0391	-0.0683493	0.0233225	-2.93061	0.00338294	0.290553
ZNF271P	326.754	-0.0307129	0.0104759	-2.93175	0.00337054	0.290553
RXFP1	28.0492	-0.0691382	0.0236288	-2.92601	0.00343341	0.29367
DNAH3	65.8588	-0.0435481	0.0149134	-2.92007	0.00349957	0.298097
ATG7	3988.69	0.0144725	0.00495906	2.91839	0.0035184	0.298473
HSP90AA1	6188.36	0.0833266	0.0285919	2.91434	0.00356438	0.299766
LINC01307	3.2933	-0.0868114	0.0297892	-2.91419	0.00356608	0.299766
MRPL39	605.929	-0.0416074	0.0142822	-2.91323	0.00357709	0.299766
AIFM2	133.086	-0.0366407	0.012704	-2.88418	0.00392439	0.30457
ALG9	887.908	0.0177851	0.00617966	2.87801	0.00400194	0.30457
AMBRA1	3009.13	0.0139921	0.00485204	2.88375	0.00392974	0.30457
CP	114.926	-0.0862153	0.0299306	-2.88051	0.00397034	0.30457
CTSE	1.97302	-0.227834	0.0789234	-2.88677	0.00389214	0.30457
DHFR	699.43	-0.119065	0.041371	-2.87798	0.00400227	0.30457
FAM32A	47.8503	-0.0420815	0.0145148	-2.89921	0.00374099	0.30457
FKBP4	479.426	0.0513775	0.0177593	2.893	0.00381582	0.30457
HTR7P1	11.8406	0.116656	0.0404639	2.88296	0.00393963	0.30457
KRT18P55	6.12632	-0.065669	0.0227694	-2.88409	0.00392552	0.30457
LEP	27.2778	-0.103213	0.0358572	-2.87844	0.00399651	0.30457
LINC01524	3.89583	-0.133734	0.046235	-2.89248	0.00382208	0.30457
LINC01541	4.58517	-0.136176	0.0470678	-2.89318	0.00381364	0.30457
LOC100128714	46.534	-0.08264	0.0285125	-2.89838	0.00375094	0.30457
LOC440704	10.8076	-0.0682112	0.0235693	-2.89407	0.00380288	0.30457
MBOAT7	144.304	0.0410174	0.0141521	2.89833	0.00375154	0.30457
NDUFB2-AS1	8.89966	0.109427	0.0378512	2.89098	0.00384042	0.30457
NRAP	2.95386	-0.125991	0.0437382	-2.88056	0.00396967	0.30457
NXT1	15.9833	0.0809527	0.0280842	2.8825	0.00394533	0.30457
SYAP1	387.927	0.06153	0.021197	2.90277	0.00369875	0.30457
TFRC	755.081	0.0875017	0.030175	2.89981	0.00373391	0.30457
TSPY26P	2.17466	0.151842	0.0522757	2.90464	0.0036767	0.30457
UPK2	7.56836	-0.284767	0.0984161	-2.8935	0.00380978	0.30457
ZNF479	1.64509	-0.120455	0.0416881	-2.88944	0.0038593	0.30457
ZNF770	365.855	-0.0311657	0.0108134	-2.88213	0.00394994	0.30457
SPSB2	13.1472	0.0700651	0.024356	2.8767	0.00401853	0.304687
ADAMTS20	32.0728	-0.0610377	0.0212637	-2.87052	0.00409801	0.306061
C1orf87	19.0712	-0.132935	0.0463202	-2.8699	0.00410597	0.306061
IDO2	6.5394	-0.0861917	0.0300367	-2.86955	0.00411059	0.306061
LYZ	3.36175	-0.1031	0.0359016	-2.87173	0.00408226	0.306061
TCAF2	39.0646	-0.0938125	0.0326411	-2.87406	0.00405228	0.306061
BMS1P5	612.578	0.0352713	0.0123082	2.86568	0.00416109	0.30652
CARD10	1.5276	-0.151488	0.0528469	-2.86655	0.00414974	0.30652
TBC1D21	3.81869	-0.0852833	0.0297602	-2.86568	0.00416117	0.30652
FLJ42102	4.01056	-0.100259	0.0350392	-2.86135	0.00421844	0.308542
GDA	35.8062	-0.0652409	0.0227966	-2.86186	0.00421159	0.308542
MTHFD2P1	19.9137	-0.0493866	0.0172724	-2.85927	0.00424611	0.309473
LINC01339	22.7378	-0.0475755	0.016672	-2.85361	0.00432252	0.311477
MRPL19	633.813	-0.0371318	0.013016	-2.85278	0.0043338	0.311477
RIDA	147.161	-0.0558472	0.0195689	-2.85388	0.00431886	0.311477
VGF	9.54239	0.206181	0.0722492	2.85374	0.00432072	0.311477
FAU	28.7978	0.0605871	0.0212669	2.84889	0.00438724	0.312067
RAD21L1	31.6489	-0.0799153	0.0280429	-2.84975	0.0043754	0.312067
RNF6	308.613	-0.0300915	0.0105554	-2.85082	0.00436067	0.312067
ALKBH6	57.7335	0.0397407	0.0139701	2.84469	0.00444543	0.31332
HIC2	104.846	-0.0379718	0.0133499	-2.84435	0.00445027	0.31332
LOC101929243	7.15162	0.102048	0.0358565	2.84602	0.00442698	0.31332
ARAF	199.999	0.0324838	0.0114307	2.84181	0.00448589	0.314328
IL1RAPL2	184.814	-0.0434589	0.0152962	-2.84116	0.00449495	0.314328
IL9R	12.3124	-0.164036	0.0577726	-2.83934	0.00452074	0.315067
ACTR10	591.758	-0.0322335	0.0113619	-2.83698	0.00455431	0.315283
VSIG8	64.9849	0.0604773	0.0213103	2.83794	0.00454053	0.315283
LOC101927406	17.1726	-0.0680084	0.0239907	-2.83479	0.00458562	0.316393
PIM3	49.6258	-0.0579617	0.0204881	-2.82905	0.00466871	0.321055
TTTY15	213.458	0.221563	0.0783525	2.82777	0.00468741	0.321274
ANAPC2	144.503	0.0421717	0.0149415	2.82245	0.00476583	0.322525
HSPD1	493.259	0.0667548	0.0236356	2.82434	0.00473783	0.322525
LINC00265	461.15	0.0271697	0.00962676	2.8223	0.004768	0.322525
POTEE	1.56968	-0.147497	0.0522207	-2.82449	0.00473552	0.322525
LOC105377247	5.01861	-0.0938404	0.0333234	-2.81605	0.00486174	0.327795
LOC101929450	4.52779	-0.0813177	0.0288902	-2.81472	0.00488205	0.328096
AMY2B	1010.16	-0.0520123	0.0185007	-2.81136	0.00493318	0.330459
ADGRF1	1.97297	-0.145095	0.0517314	-2.80478	0.00503505	0.331091
ADGRG4	12.2739	-0.0690429	0.0246974	-2.79555	0.00518113	0.331091
ADIPOQ	1.39332	-0.136745	0.0488906	-2.79697	0.00515849	0.331091
GEM	18.605	0.205249	0.0734223	2.79546	0.00518254	0.331091
GOLGA8CP	0.764565	-0.16539	0.0590564	-2.80055	0.00510159	0.331091
GSTM3	193.511	-0.0667634	0.0238299	-2.80167	0.00508387	0.331091
KLHL36	202.119	-0.0326982	0.0116867	-2.7979	0.00514365	0.331091
LINC01019	48.055	-0.0533983	0.0190344	-2.80536	0.00502597	0.331091
LOC100506548	336.302	-0.031604	0.0112678	-2.80481	0.00503469	0.331091
LOC101927079	9.33554	-0.077862	0.0278287	-2.7979	0.00514361	0.331091
MTFR1L	91.0618	0.0383387	0.0137073	2.79695	0.00515868	0.331091
RNF17	117.061	-0.141893	0.0505615	-2.80636	0.00501053	0.331091
SBDSP1	110.822	-0.035544	0.0126807	-2.80299	0.00506312	0.331091
SYNJ2BP-COX16	35.9837	-0.0514918	0.0183305	-2.80907	0.00496843	0.331091
TCAP	9.42995	-0.0853753	0.0305226	-2.79712	0.00515605	0.331091
ARSH	3.40333	-0.088892	0.031862	-2.7899	0.00527236	0.33536
LOC100129917	30.5332	0.0500872	0.0179605	2.78874	0.00529139	0.33536
RGS21	4.0101	-0.10492	0.0376283	-2.78834	0.00529797	0.33536
TMEM136	288.184	-0.0505904	0.0181732	-2.78379	0.00537275	0.339056
HSPA1L	29.3297	0.108874	0.0391548	2.78061	0.0054257	0.340125
HTR3A	0.717276	-0.173064	0.0622139	-2.78175	0.00540663	0.340125
ZBTB16	3847.43	-0.08712	0.0313402	-2.77982	0.00543898	0.340125
TXNL4A	588.349	0.0280763	0.0101237	2.77331	0.00554888	0.345952
CLLU1	1.24448	-0.151502	0.0547822	-2.76554	0.00568292	0.349875
DCDC1	84.4003	-0.0667857	0.0241807	-2.76195	0.00574579	0.349875
DISC1FP1	243.973	-0.079667	0.0288197	-2.76432	0.00570408	0.349875
HSD52	2.18805	-0.137396	0.0497083	-2.76404	0.00570905	0.349875
LOC153910	11.3136	-0.0606707	0.0219672	-2.76188	0.00574702	0.349875
MAGEA11	2.60698	-0.0999203	0.036169	-2.76259	0.00573441	0.349875
USP6	81.0936	-0.0538816	0.0194964	-2.76367	0.0057155	0.349875
XIRP2	124.075	-0.0505023	0.0182811	-2.76254	0.00573529	0.349875
POLR1A	659.536	0.0186337	0.00675126	2.76004	0.00577951	0.350821
ZNF611	417.563	-0.0232758	0.00843822	-2.75837	0.00580897	0.351579
STAT5A	46.6697	-0.0787479	0.0285659	-2.75672	0.00583852	0.352337
EGR3	5.55384	0.219594	0.0797094	2.75493	0.00587047	0.352618
PKHD1L1	22.562	-0.0453564	0.016466	-2.75455	0.00587725	0.352618
LINC01068	12.5382	-0.137171	0.0498195	-2.75336	0.00589861	0.352877
CTD-2151A2.1	14.8378	-0.0628882	0.0228703	-2.74977	0.00596368	0.353703
LINC00379	1.95611	-0.117221	0.0426065	-2.75126	0.00593667	0.353703
LINC00879	3.84941	-0.0853681	0.0310437	-2.74993	0.00596083	0.353703
DNAJB6	991.014	0.0565023	0.0205574	2.74851	0.00598671	0.353923
PRAMENP	7.87457	-0.0836961	0.0304605	-2.74769	0.00600159	0.353923
LINC00989	13.1102	-0.0594725	0.0216568	-2.74613	0.00603023	0.354602
USP12-AS2	8.01398	-0.0902149	0.0328753	-2.74416	0.00606668	0.355734
LOC102724691	244.042	-0.0409779	0.0149409	-2.74266	0.00609443	0.356352
SFSWAP	1970.32	0.0233825	0.00853185	2.74061	0.00613256	0.357571
RPL34	100.402	-0.0282149	0.0103031	-2.7385	0.00617206	0.358864
NMU	27.7121	-0.0420694	0.0153734	-2.7365	0.00620966	0.360038
LINC01499	13.6084	-0.0601503	0.0220111	-2.73272	0.0062813	0.363175
C2orf27A	216.753	-0.0568748	0.0208341	-2.7299	0.00633544	0.36427
TDRD9	93.4623	-0.0676492	0.0247741	-2.73065	0.00632101	0.36427
UBC	253.145	0.0680607	0.0249557	2.72726	0.00638632	0.366178
SPINK1	3.48474	-0.164641	0.0604291	-2.72453	0.00643926	0.368194
LINC01078	7.47067	-0.0596361	0.0219187	-2.72078	0.00651274	0.369335
LOC101928306	40.1162	-0.0559082	0.0205385	-2.72212	0.0064864	0.369335
TOPAZ1	10.1962	-0.0973147	0.0357562	-2.72162	0.00649626	0.369335
LOC100506272	7.24857	-0.0522731	0.0192205	-2.71966	0.00653492	0.36958
LOC101928283	359.95	-0.0707496	0.0260286	-2.71815	0.00656478	0.370257
LOC105370177	19.1241	-0.052039	0.019153	-2.71702	0.00658728	0.370517
ZFX	1438.28	-0.0345038	0.0127074	-2.71527	0.00662226	0.371475
ATP10A	76.9761	-0.0529028	0.0194971	-2.71337	0.00666027	0.372384
EGR2	5.67587	0.142725	0.0526154	2.71261	0.00667561	0.372384
LINC00486	18215.1	-0.119453	0.0440499	-2.71177	0.00669244	0.372384
TMA16	178.251	-0.0289445	0.0106794	-2.7103	0.00672218	0.373036
BTNL8	15.9258	-0.0472885	0.0174534	-2.70941	0.00674038	0.373046
ADGRG7	18.9471	-0.047455	0.0175587	-2.70265	0.00687884	0.375956
IRF5	12.2113	0.0622152	0.0230273	2.7018	0.00689661	0.375956
LINC00280	1.30515	-0.142688	0.0528136	-2.70173	0.00689789	0.375956
LINC01350	12.1716	-0.0779616	0.02886	-2.70137	0.00690551	0.375956
LOC101927244	5.13092	-0.0797507	0.0294771	-2.70552	0.00681982	0.375956
LOC101929199	10.6422	-0.0704955	0.026103	-2.70066	0.0069201	0.375956
TSIX	60.5233	-0.136763	0.0505826	-2.70375	0.0068561	0.375956
C4orf46	37.3978	-0.0443692	0.016459	-2.69574	0.00702327	0.377597
FAM90A25P	4.70438	0.11589	0.0429858	2.69601	0.00701749	0.377597
LINC01510	2.44398	-0.0975965	0.0361739	-2.69798	0.00697616	0.377597
SSB	249.086	-0.0421942	0.0156498	-2.69616	0.00701449	0.377597
BMS1P6	284.642	0.0414103	0.0154216	2.68522	0.00724826	0.382978
CLIC6	9.8217	-0.166127	0.0617743	-2.68926	0.00716097	0.382978
ELSPBP1	4.85564	-0.075777	0.0282099	-2.68619	0.00722723	0.382978
LOC101929140	287.926	-0.0412782	0.015349	-2.68931	0.00715997	0.382978
MYRFL	1733.51	-0.0772944	0.0287874	-2.685	0.00725289	0.382978
SLC26A3	1530.22	-0.035153	0.0130887	-2.68575	0.00723675	0.382978
SPATA2L	12.3893	0.0745576	0.0277352	2.6882	0.00718391	0.382978
CNBP	737.828	-0.0352382	0.0131743	-2.67477	0.00747807	0.385714
CR1L	23.0505	-0.0566989	0.021172	-2.67801	0.00740608	0.385714
FAM20A	22.9806	-0.0498756	0.0186093	-2.68014	0.00735904	0.385714
FSHB	6.37588	0.178812	0.0668867	2.67335	0.00750968	0.385714
LENG8-AS1	133.211	0.0249881	0.00934242	2.67469	0.00747977	0.385714
LINC00578	85.9967	-0.0398611	0.014907	-2.67398	0.00749567	0.385714
RPTOR	3517.2	0.00987732	0.00368638	2.67941	0.00737517	0.385714
SMIM24	2.97247	-0.119871	0.0448195	-2.67452	0.00748368	0.385714
SNRNP25	18.5632	0.0380398	0.0141938	2.68003	0.00736149	0.385714
ZFY	329.532	0.22685	0.0847328	2.67724	0.00742308	0.385714
ZNF155	139.607	-0.0365508	0.0136518	-2.67736	0.0074204	0.385714
MTRNR2L1	416.223	0.127675	0.0478716	2.66702	0.00765268	0.392086
NIPBL-AS1	252.106	-0.0362151	0.0135928	-2.66429	0.00771503	0.394305
TEFM	232.171	-0.0301189	0.0113194	-2.66082	0.00779505	0.397413
FKBP5	795.697	-0.170572	0.0642541	-2.65465	0.00793902	0.402925
KGFLP1	54.3192	-0.0624426	0.023545	-2.65205	0.0080005	0.402925
NUP62CL	63.9658	-0.0904378	0.0340757	-2.65402	0.00795386	0.402925
RRAGB	946.362	-0.0306506	0.0115557	-2.65242	0.00799168	0.402925
TBCC	12.3091	-0.0533888	0.0201285	-2.6524	0.00799219	0.402925
A3GALT2	61.9853	0.0668962	0.025247	2.64967	0.00805704	0.403808
USP53	1706.24	-0.0401283	0.0151415	-2.65022	0.00804389	0.403808
LOH12CR2	7.95712	0.12514	0.0473112	2.64504	0.00816808	0.4074
MKRN1	370.061	-0.030596	0.0115671	-2.64508	0.00816718	0.4074
NDUFA1	86.8076	-0.0380669	0.0144027	-2.64304	0.00821651	0.408831
LBH	33.3676	0.115643	0.043768	2.64218	0.0082374	0.408887
ZNF607	335.614	-0.0189768	0.00718453	-2.64134	0.00825791	0.408924
ADAMTS3	52.735	-0.0548093	0.0208132	-2.63339	0.00845367	0.40959
BMF	19.821	-0.0650291	0.0246404	-2.63912	0.00831207	0.40959
EIF3F	280.503	-0.0209213	0.00793811	-2.63555	0.00840009	0.40959
GDF5	8.40803	-0.058109	0.0220602	-2.6341	0.00843595	0.40959
JDP2	583.695	0.0409223	0.0155319	2.63473	0.0084204	0.40959
LOC100129345	2.68881	-0.11334	0.0429773	-2.6372	0.00835927	0.40959
NSUN6	2515.18	-0.0402272	0.0152786	-2.63291	0.00846567	0.40959
TMPRSS11B	2.23094	-0.101965	0.0386619	-2.63734	0.00835588	0.40959
ZNF577	1009.19	-0.0213338	0.00810318	-2.63277	0.00846923	0.40959
ZNF787	77.3113	0.0427859	0.01625	2.63297	0.00846415	0.40959
MS4A13	13.2151	-0.0611686	0.0232459	-2.63137	0.00850415	0.41032
CLCN6	556.404	0.0230218	0.0087603	2.62797	0.00858969	0.412221
RBM41	1823.64	-0.0316507	0.0120467	-2.62733	0.00860591	0.412221
SLC16A1-AS1	168.052	-0.0225463	0.0085837	-2.62664	0.0086232	0.412221
SNHG6	109.262	-0.0559312	0.0212778	-2.62861	0.00857345	0.412221
C7orf76	22.3787	-0.094788	0.0361299	-2.62353	0.00870235	0.414092
CBARP	13.4822	0.115418	0.0439909	2.62367	0.0086988	0.414092
CYP4B1	2.75011	-0.0959565	0.0366117	-2.62092	0.00876919	0.416315
LOC102723838	0.52824	-0.172237	0.0658691	-2.61484	0.00892689	0.422832
TRHR	75.8863	-0.109478	0.0418816	-2.61399	0.00894912	0.422917
ANKRD49	84.4559	-0.0405036	0.015536	-2.60708	0.00913169	0.42359
ARHGEF38	7.99886	-0.0685312	0.0262405	-2.61166	0.00901033	0.42359
EIF2S2	417.608	-0.0283593	0.0108633	-2.61057	0.00903925	0.42359
FBXW8	1039.76	0.0213108	0.00815978	2.61168	0.00900983	0.42359
HILPDA	28.3467	-0.100132	0.0383924	-2.60812	0.00910409	0.42359
NUDT21	395.821	-0.023108	0.0088616	-2.60766	0.0091163	0.42359
PFAS	59.179	0.043837	0.0168184	2.60649	0.00914753	0.42359
SERTAD3	8.80295	0.0815353	0.0312534	2.60885	0.00908477	0.42359
SHCBP1L	10.8803	-0.0673998	0.0258337	-2.60898	0.00908116	0.42359
CD160	316.341	-0.0393158	0.0150903	-2.60537	0.00917761	0.424034
CDHR4	1.17197	0.148411	0.0569858	2.60435	0.00920494	0.42435
DYTN	10.8785	-0.0771624	0.0296462	-2.60277	0.00924739	0.4247
LOC105369473	4.26281	-0.0721415	0.0277197	-2.60254	0.00925356	0.4247
DAW1	3.39038	-0.0888377	0.0342279	-2.59548	0.009446	0.427571
IL10RB-AS1	13.7898	-0.0668432	0.0257591	-2.59494	0.00946072	0.427571
KDM5D	920.334	0.224391	0.0864194	2.59653	0.00941701	0.427571
NAT8	9.99778	0.0748132	0.0287919	2.59841	0.00936555	0.427571
TOMM7	129.044	-0.02735	0.0105259	-2.59835	0.00936716	0.427571
U2AF1L4	59.8717	0.0513133	0.0197577	2.59714	0.00940046	0.427571
ZMAT2	125.586	-0.0313681	0.0120882	-2.59494	0.00946065	0.427571
ASAH2	13.6849	-0.0779666	0.0301095	-2.58943	0.00961349	0.427935
CDCP1	6.01638	-0.0732187	0.0282651	-2.59043	0.00958556	0.427935
COPS6	88.087	-0.0304767	0.0117595	-2.59167	0.00955113	0.427935
G6PD	33.6409	0.0477093	0.0184004	2.59284	0.0095188	0.427935
ITGB6	35.8109	-0.0383806	0.0148175	-2.59023	0.00959125	0.427935
LOC729083	0.606106	0.153905	0.0594212	2.59007	0.00959571	0.427935
RGP1	57.2986	0.0350372	0.0135276	2.59005	0.00959633	0.427935
LINC01192	42.4289	-0.0355203	0.013725	-2.588	0.00965359	0.428798
LOC284930	11.66	-0.0605465	0.0234109	-2.58625	0.00970271	0.430057
FGFBP3	53.5069	-0.0580225	0.0224552	-2.58392	0.00976838	0.431121
IQUB	348.064	-0.0334921	0.0129602	-2.58423	0.00975972	0.431121
KDF1	8.40327	0.0733984	0.0284284	2.58187	0.0098266	0.432768
TUSC2	31.2908	-0.0480759	0.0186286	-2.58075	0.00985849	0.43325
B3GNT6	2.39004	-0.119353	0.0463092	-2.57731	0.00995724	0.435943
EBLN3	286.502	-0.0274251	0.0106447	-2.57642	0.00998294	0.435943
TAS2R5	29.1775	-0.0514105	0.0199492	-2.57707	0.00996415	0.435943
DSE	2222.38	-0.0313112	0.0121677	-2.57331	0.0100731	0.437516
THBD	1.89978	-0.210694	0.081887	-2.57299	0.0100824	0.437516
ZNF324B	12.2407	0.0719134	0.0279491	2.57301	0.0100818	0.437516
SEC23A	1035.17	-0.0295841	0.0115046	-2.57151	0.0101257	0.438476
CEP55	7.18378	-0.0604326	0.0235228	-2.5691	0.0101963	0.440611
DMBT1P1	1.17216	-0.131555	0.0512912	-2.56487	0.0103214	0.445088
MIR22HG	19.864	0.0943842	0.0368337	2.56244	0.0103939	0.446354
NDEL1	900.829	0.0519653	0.0202757	2.56294	0.010379	0.446354
C9orf92	65.5936	-0.0607328	0.0237441	-2.55781	0.0105334	0.447962
ENPP7P13	13.3863	-0.0716616	0.0280268	-2.55689	0.0105612	0.447962
ENTHD1	15.1909	-0.0585481	0.0228764	-2.55933	0.0104875	0.447962
HIST2H2BF	378.006	0.102238	0.0399744	2.55758	0.0105404	0.447962
LOC101927141	7.92802	-0.0555864	0.021737	-2.55723	0.0105509	0.447962
USP29	1.77535	-0.0875674	0.0342084	-2.55982	0.0104725	0.447962
ZNF415	543.972	-0.0242103	0.00947968	-2.55391	0.010652	0.450892
LINC01503	108.395	-0.0672602	0.0263529	-2.55229	0.0107019	0.452077
APOC3	1.58709	-0.117366	0.0460975	-2.54604	0.0108951	0.456394
CYP3A4	166.668	-0.0542989	0.0213319	-2.54543	0.0109143	0.456394
HEXIM2	60.202	0.0390746	0.0153393	2.54734	0.0108546	0.456394
LINC00376	8.51812	-0.0536857	0.0210887	-2.54571	0.0109056	0.456394
LINC00927	14.3579	-0.066922	0.0262799	-2.54651	0.0108807	0.456394
ALOX15B	1.58737	-0.1198	0.0471228	-2.5423	0.0110126	0.456418
BET1	289.756	-0.0220766	0.00868745	-2.5412	0.0110472	0.456418
LINC01392	10.9477	-0.0477063	0.0187679	-2.54191	0.0110249	0.456418
MIR1299	1.96269	-0.114893	0.0451845	-2.54276	0.010998	0.456418
TMEM184C	486.387	0.0503484	0.0197976	2.54316	0.0109855	0.456418
TNFSF13B	206.371	-0.0407681	0.0160413	-2.54145	0.0110395	0.456418
HSPB8	90.7615	0.162395	0.0639736	2.53847	0.0111337	0.456801
RFESD	20.3286	-0.071414	0.0281189	-2.53972	0.0110942	0.456801
SF3B5	8.73704	-0.0588811	0.0231986	-2.53813	0.0111447	0.456801
STAP1	7.58667	-0.0582208	0.0229366	-2.53834	0.011138	0.456801
LENG8	2445.79	0.0372362	0.0146797	2.53657	0.0111943	0.457928
IL1B	3.01193	-0.196608	0.0776439	-2.53218	0.0113357	0.462797
LOC401286	2.24547	0.1681	0.0665161	2.52721	0.0114974	0.468472
C9orf135	26.8698	-0.0964211	0.0381918	-2.52466	0.0115811	0.469462
FAM86FP	30.1519	0.0445694	0.0176555	2.5244	0.0115897	0.469462
TOB1	288.226	0.058967	0.0233472	2.52566	0.0115482	0.469462
BMS1P4	628.77	0.0168391	0.00668196	2.52008	0.0117328	0.469744
BTG2	313.734	0.109624	0.0434916	2.52058	0.0117162	0.469744
GFRAL	161.46	-0.0576153	0.0228452	-2.52199	0.0116694	0.469744
LOC102723526	3.50333	-0.0735721	0.0291698	-2.5222	0.0116624	0.469744
PTGES3	719.883	0.0644988	0.0255924	2.52024	0.0117276	0.469744
WASH1	50.7193	0.0582543	0.0231121	2.52051	0.0117185	0.469744
LINC00383	1.62681	-0.113923	0.0452549	-2.51736	0.0118239	0.472475
AKAP14	17.3467	-0.0386742	0.0153867	-2.51349	0.0119544	0.475094
DNAJC3-AS1	68.6049	-0.0423462	0.0168484	-2.51337	0.0119583	0.475094
METTL7A	369.055	-0.054931	0.0218456	-2.51451	0.0119197	0.475094
COL6A4P1	15.7515	-0.0420682	0.016752	-2.51124	0.0120307	0.477019
GC	9.92849	-0.055292	0.0220323	-2.50958	0.0120874	0.477019
HRH4	11.3283	-0.0809292	0.0322358	-2.51054	0.0120547	0.477019
MCMDC2	531.078	-0.064037	0.0255204	-2.50925	0.0120989	0.477019
LOC105369738	10.7328	-0.0595397	0.0237473	-2.50722	0.0121685	0.47885
LINC01176	459.247	-0.0337649	0.0134744	-2.50585	0.0122158	0.479799
ANO1	7.8272	-0.0585363	0.0233865	-2.50299	0.0123149	0.48179
NIFK-AS1	580.294	-0.0293725	0.0117344	-2.50312	0.0123103	0.48179
STEAP4	268.348	-0.0433138	0.0173091	-2.50238	0.0123363	0.48179
ZSCAN16-AS1	360.315	-0.026349	0.0105385	-2.50027	0.01241	0.483758
AP4B1	158.208	0.0347379	0.0139041	2.49839	0.0124758	0.484038
CD34	3.27964	0.104784	0.0419274	2.49918	0.012448	0.484038
MAPRE1	303.513	0.0287942	0.0115266	2.49806	0.0124874	0.484038
LINC00664	48.7104	-0.0927548	0.037213	-2.49254	0.0126834	0.490075
ZNF736	927.586	-0.0354688	0.0142311	-2.49234	0.0126905	0.490075
ZNF780A	388.533	-0.0259942	0.0104352	-2.49101	0.0127381	0.490999
UGT2B17	7.32649	-0.048477	0.0194672	-2.49019	0.0127675	0.491218
LINC01448	0.709645	-0.159446	0.0640673	-2.48873	0.0128199	0.491559
ZSCAN29	197.528	-0.0315613	0.0126822	-2.48862	0.0128239	0.491559
NARFL	45.2604	0.0453748	0.0182675	2.48391	0.0129947	0.497185
CENPK	40.659	-0.0550128	0.0221626	-2.48224	0.0130561	0.498611
NGB	6.48232	-0.0775366	0.031309	-2.47649	0.013268	0.504843
PCOLCE-AS1	3.08381	0.12213	0.0493106	2.47676	0.0132583	0.504843
DDX3Y	187.3	0.240859	0.0972895	2.47569	0.0132978	0.505049
LOC286359	0.799915	0.19448	0.0785878	2.47468	0.0133357	0.505558
PLK3	6.2951	0.0804204	0.0325094	2.47376	0.01337	0.505933
EGFLAM	12.3219	-0.0754584	0.0305284	-2.47174	0.0134457	0.506229
LINC00701	0.774523	-0.176045	0.0712271	-2.4716	0.0134512	0.506229
LOC221946	5.53643	0.0751801	0.0304034	2.47276	0.0134076	0.506229
DRD3	7.90011	-0.0826465	0.033471	-2.4692	0.0135416	0.508707
ACAN	14.7603	-0.137023	0.0555386	-2.46717	0.0136186	0.510263
OSMR	142.148	-0.126897	0.0514448	-2.46667	0.0136377	0.510263
PROKR2	10.4586	-0.0687616	0.027882	-2.46616	0.013657	0.510263
N4BP2L1	749.174	-0.0170666	0.00692369	-2.46497	0.0137027	0.511047
ANKK1	50.4577	-0.0553193	0.022467	-2.46224	0.0138071	0.511323
CD93	1.2428	-0.178677	0.0725682	-2.4622	0.0138089	0.511323
LINC01431	8.1092	0.0818502	0.0332412	2.46231	0.0138044	0.511323
RUSC2	1262.89	0.01845	0.00749041	2.46315	0.0137722	0.511323
VDAC2	520.561	-0.0290787	0.0118149	-2.46118	0.013848	0.511856
LINC01478	24.1724	-0.0429611	0.0174653	-2.45981	0.0139012	0.511995
NRN1L	9.86407	0.0616551	0.0250604	2.46026	0.0138836	0.511995
TRIM26	840.678	0.0332845	0.013545	2.45733	0.0139975	0.514625
BFSP2-AS1	3.40307	-0.0824367	0.0335753	-2.45528	0.0140774	0.516645
PRR14	113.906	0.0362953	0.0147871	2.45452	0.0141073	0.516826
DNMT3L	1.33938	-0.100328	0.0409888	-2.44768	0.0143778	0.519856
GGCT	110.154	-0.0471868	0.0192807	-2.44735	0.0143909	0.519856
LINC01029	0.867286	-0.145348	0.0593377	-2.4495	0.0143053	0.519856
LOC401585	1.72973	-0.118539	0.0484128	-2.44851	0.0143448	0.519856
MAPKAP1	2881.85	0.0100896	0.00411892	2.44957	0.0143028	0.519856
SRRM2	8416.57	0.0361555	0.0147498	2.45126	0.0142358	0.519856
TRIB3	72.9806	0.0686272	0.028021	2.44913	0.01432	0.519856
USP4	611.224	0.0169682	0.00692942	2.44872	0.0143363	0.519856
VHL	181.38	-0.0229169	0.00937001	-2.44577	0.0144544	0.52124
CHKB-CPT1B	2.75066	0.0843782	0.0346023	2.43852	0.0147477	0.526434
CPXCR1	2.08961	-0.0888801	0.0364869	-2.43595	0.0148528	0.526434
GUCY2EP	2.05274	-0.0930128	0.0381091	-2.4407	0.014659	0.526434
LINC01234	19.7575	-0.0738241	0.0303019	-2.43629	0.0148389	0.526434
LOC101929420	2.00981	-0.142824	0.0585757	-2.43828	0.0147574	0.526434
MIR320D1	6.08074	-0.0605848	0.0248439	-2.43862	0.0147436	0.526434
MROH2B	9.23265	-0.055972	0.0229742	-2.4363	0.0148385	0.526434
SRP19	307.204	-0.0198641	0.00813584	-2.44155	0.0146244	0.526434
ZNF841	848.147	-0.0302535	0.0124118	-2.43749	0.0147898	0.526434
ZZEF1	2199.76	0.00964848	0.00395693	2.43837	0.0147535	0.526434
DUSP2	1.14893	0.156109	0.0641813	2.43231	0.0150031	0.527201
LINC00371	8.22293	-0.069412	0.0285247	-2.4334	0.0149577	0.527201
LOC101928381	32.8596	-0.0587672	0.0241646	-2.43196	0.0150175	0.527201
MCHR1	5.63675	-0.187691	0.0771128	-2.43398	0.0149336	0.527201
MCRS1	64.8274	0.0293759	0.0120713	2.43354	0.014952	0.527201
SKIV2L	89.0289	0.0384348	0.0158056	2.43172	0.0150272	0.527201
IGLL1	1.59084	-0.148173	0.0609743	-2.43009	0.0150952	0.528428
ZNF585A	648.158	-0.0220502	0.00907545	-2.42965	0.0151133	0.528428
ARSF	29.752	-0.0769411	0.0317414	-2.424	0.0153506	0.531197
BRS3	1.98969	-0.160924	0.0663335	-2.42599	0.0152668	0.531197
COA3	21.8686	-0.0450758	0.0185995	-2.42349	0.0153721	0.531197
GDI2	871.863	-0.0158692	0.00654702	-2.42388	0.0153558	0.531197
LINC01496	15.5149	-0.0712763	0.0293717	-2.4267	0.015237	0.531197
RBM46	6.93491	-0.0579422	0.0239063	-2.42372	0.0153625	0.531197
TLR2	83.0885	-0.0551103	0.0227202	-2.42561	0.0152829	0.531197
CNPY2	162.519	0.0273787	0.0113084	2.42109	0.015474	0.53145
TRUB1	323.305	-0.0216676	0.0089502	-2.4209	0.0154821	0.53145
VTRNA1-3	0.898271	0.201769	0.0832976	2.42227	0.0154239	0.53145
ZFP37	517.545	-0.033721	0.0139228	-2.422	0.0154355	0.53145
ARRDC1-AS1	51.195	0.0447064	0.0184783	2.4194	0.0155463	0.531889
SERTAD1	7.96558	0.103378	0.0427186	2.41998	0.0155214	0.531889
AMDHD1	17.8486	-0.0420025	0.017381	-2.41658	0.0156672	0.532506
ID2	55.0983	0.141736	0.0586384	2.41711	0.0156441	0.532506
KCNJ1	1.6977	-0.145971	0.0603991	-2.41677	0.0156588	0.532506
LOC285692	499.185	-0.0738029	0.0305284	-2.41751	0.0156269	0.532506
AFM	1.84882	-0.117987	0.048881	-2.41375	0.0157892	0.53402
CYP2A6	161.925	-0.0501919	0.0207934	-2.41384	0.0157854	0.53402
PRKAA2	1355.72	-0.0386421	0.0160022	-2.4148	0.015744	0.53402
LOC100506159	18.1244	0.107274	0.0444795	2.41176	0.0158755	0.536064
LRRC57	85.3123	-0.0362561	0.0150421	-2.41031	0.0159389	0.537327
MRPL12	11.8753	0.0586141	0.0243269	2.40943	0.0159774	0.537752
TRDN	216.051	-0.135655	0.056346	-2.40754	0.0160605	0.53967
CSTA	2.96126	-0.0851194	0.0353723	-2.40638	0.0161114	0.539919
INSIG1	534.902	0.0997418	0.0414523	2.40618	0.0161201	0.539919
RAB18	1453.12	-0.0283031	0.0117661	-2.40549	0.016151	0.54008
CYCS	429.955	0.0841179	0.0349986	2.40346	0.0162405	0.541622
NKRF	355.175	0.0554653	0.0230792	2.40326	0.0162494	0.541622
FAM229B	214.937	-0.0405416	0.0168777	-2.40208	0.0163021	0.542503
LINC01603	1.63085	-0.120472	0.0501747	-2.40105	0.0163481	0.542611
LOC102467080	115.166	-0.0695834	0.028983	-2.40083	0.0163578	0.542611
TEKT3	36.7016	-0.0599257	0.0249704	-2.39987	0.016401	0.543175
COL6A4P2	37.127	-0.0804765	0.0335443	-2.39911	0.0164349	0.543428
PARP15	4.10884	-0.0795453	0.0331653	-2.39845	0.0164647	0.543545
CTTNBP2NL	764.746	0.0179761	0.00749895	2.39715	0.0165231	0.543739
DNAAF2	48.6107	-0.0274708	0.0114593	-2.39725	0.0165185	0.543739
CLPB	941.284	0.0231195	0.00967567	2.38945	0.0168737	0.548301
CYP3A43	94.4864	-0.0731637	0.0306168	-2.38966	0.0168641	0.548301
LOC100420587	49.0664	-0.0589581	0.0246526	-2.39156	0.0167771	0.548301
SULT2A1	4.69683	-0.0895086	0.0374282	-2.39148	0.0167808	0.548301
TINCR	428.872	-0.0640538	0.0267953	-2.39048	0.0168262	0.548301
WDR18	19.7891	0.0483461	0.0202238	2.39056	0.0168228	0.548301
ZNF528-AS1	337.589	-0.037532	0.0157059	-2.38968	0.016863	0.548301
ZNF705B	1.84946	-0.0937203	0.039204	-2.39058	0.0168218	0.548301
MEF2C-AS1	686.778	-0.0446335	0.0186871	-2.38846	0.0169191	0.548918
C11orf53	4.39279	-0.0651404	0.0272878	-2.38716	0.0169791	0.549418
LOC101927843	4.12814	-0.0932114	0.03905	-2.38697	0.0169877	0.549418
ARF5	39.6181	-0.0429823	0.0180203	-2.38522	0.0170689	0.551185
SLC28A3	17.1434	-0.0677695	0.0284278	-2.38392	0.0171295	0.552278
GYG2P1	65.6019	0.228776	0.096031	2.38231	0.0172043	0.553034
IGF2BP3	108.63	-0.028749	0.0120679	-2.38227	0.0172063	0.553034
ZNF471	1028.45	-0.036873	0.015484	-2.38135	0.0172491	0.553549
LINC01194	11.1385	-0.050221	0.0210987	-2.38029	0.017299	0.554292
SIM1	4.49397	-0.0637132	0.026802	-2.37718	0.0174454	0.556399
ZBTB32	103.008	0.0473112	0.0198953	2.37801	0.0174063	0.556399
ZDHHC11	644.232	-0.0542653	0.0228275	-2.37719	0.0174451	0.556399
ZNF93	152.099	-0.0328148	0.0138087	-2.37639	0.0174831	0.556744
DIO2-AS1	716.437	-0.0407803	0.017172	-2.37482	0.0175575	0.558252
TREX1	16.1101	-0.0588116	0.0247773	-2.37361	0.0176151	0.559224
PNRC2	90.0704	-0.0299483	0.012621	-2.37289	0.0176495	0.55946
ATG101	25.4288	0.0587281	0.0247614	2.37176	0.0177034	0.559897
TMPRSS11E	5.86895	-0.0524073	0.0220991	-2.37147	0.0177174	0.559897
EMP1	32.2568	-0.124095	0.0523424	-2.37083	0.0177482	0.560016
BORCS7-ASMT	137.859	-0.0362386	0.0153048	-2.36779	0.0178949	0.56058
CLDN7	6.0052	0.0974222	0.0412359	2.36256	0.0181494	0.56058
COL21A1	471.701	0.124287	0.0525774	2.3639	0.0180839	0.56058
CUL2	770.096	0.0172099	0.00728606	2.36204	0.0181749	0.56058
FLJ40288	21.293	-0.0396684	0.0168091	-2.35994	0.018278	0.56058
HIST2H2BE	137.895	0.078002	0.0330079	2.36313	0.0181214	0.56058
KCTD3	1824.98	-0.0323223	0.0136981	-2.35963	0.0182933	0.56058
LINC00602	1.47571	0.219514	0.092803	2.36538	0.0180116	0.56058
LINC00939	2.05802	-0.0909575	0.0385245	-2.36103	0.0182244	0.56058
LINC01609	97.3754	-0.0419869	0.0177948	-2.35951	0.0182992	0.56058
LOC102724913	2.33017	-0.0828564	0.0350746	-2.36229	0.0181624	0.56058
MYH9	817.955	0.0311288	0.0131591	2.36556	0.0180027	0.56058
NDUFAF4	120.938	-0.0389922	0.0164804	-2.36598	0.0179826	0.56058
SDCCAG3	81.1172	0.0286017	0.0121187	2.36012	0.018269	0.56058
STARD6	12.568	-0.0878703	0.0371252	-2.36686	0.0179397	0.56058
TCEAL7	103.902	0.0678305	0.0287472	2.35955	0.018297	0.56058
TOMM34	9.95697	0.0753054	0.0318677	2.36306	0.0181246	0.56058
TRIM39	20.1993	0.0522428	0.0221161	2.36221	0.0181663	0.56058
ZNF460	819.342	-0.0219544	0.00928227	-2.3652	0.0180205	0.56058
ZNF808	195.829	-0.026771	0.0113468	-2.35933	0.0183077	0.56058
ITIH1	4.0993	-0.105842	0.0449445	-2.35496	0.0185248	0.563888
LENG1	19.4537	0.0522443	0.0221799	2.35547	0.018499	0.563888
LINC00624	39.8944	-0.0446662	0.0189618	-2.35559	0.0184935	0.563888
TMEM178B	7497.87	0.0237506	0.0100808	2.35603	0.0184715	0.563888
TRPC1	3440.08	-0.0244957	0.0104045	-2.35433	0.0185563	0.564018
ENO1-AS1	2.0391	0.119484	0.0507884	2.35258	0.0186435	0.565073
LOC105369921	28.8635	-0.0568709	0.0241742	-2.35254	0.0186456	0.565073
PMS2P7	4.37213	0.0536345	0.022813	2.35105	0.0187208	0.566522
APELA	1.63708	-0.0924111	0.0393521	-2.34831	0.0188587	0.569033
LINC00278	342.197	0.187142	0.0796805	2.34865	0.0188414	0.569033
LINC01347	34.6023	0.0467749	0.019924	2.34766	0.0188916	0.569196
LINC01354	7.65415	0.136105	0.0580333	2.34529	0.0190124	0.57038
PPP1R2P3	1.75739	-0.113244	0.0482709	-2.34601	0.0189757	0.57038
SEC61G	71.5116	-0.0315479	0.0134549	-2.34472	0.0190411	0.57038
ZNF10	919.734	0.0625846	0.0266907	2.34481	0.0190365	0.57038
FAM118A	318.359	-0.0458724	0.0195973	-2.34076	0.0192448	0.571079
FMO9P	0.853704	-0.115283	0.0492318	-2.34164	0.0191993	0.571079
KLRG2	14.3986	-0.0923909	0.0394581	-2.34149	0.0192067	0.571079
LINC01280	8.43274	-0.0920775	0.0393047	-2.34266	0.019147	0.571079
LOC100505918	2.47701	-0.092598	0.0395535	-2.34108	0.019228	0.571079
LOC101929555	37.5851	-0.0871304	0.037195	-2.34253	0.0191534	0.571079
SLC52A1	7.88718	-0.0808429	0.0345408	-2.34051	0.0192576	0.571079
XKR3	2.99556	-0.0818822	0.0349931	-2.33995	0.0192861	0.571105
RLN3	0.624896	-0.164366	0.0702663	-2.33919	0.0193256	0.571458
USP2-AS1	150.598	-0.0375729	0.0160735	-2.33757	0.0194097	0.573125
ALG1L9P	68.429	0.0354193	0.0151697	2.33488	0.0195498	0.573906
C1S	45.8045	-0.0690104	0.0295414	-2.33606	0.019488	0.573906
NUDC	218.371	0.0345003	0.0147791	2.3344	0.0195748	0.573906
PARP11	997.55	-0.0308475	0.0132111	-2.33497	0.019545	0.573906
TMEM223	24.8165	0.0413739	0.0177204	2.33481	0.0195532	0.573906
CRISP3	1.50586	-0.163842	0.0702231	-2.33316	0.0196398	0.575
MST1R	7.73796	0.0626962	0.0268842	2.33208	0.0196964	0.57503
ZNF766	226.326	-0.0203858	0.00874095	-2.33222	0.019689	0.57503
LOC101928053	225.614	-0.0283291	0.0121524	-2.33114	0.0197459	0.575663
LOC100129636	8.64574	-0.0511728	0.0219933	-2.32674	0.0199789	0.581636
PGA5	5.60105	-0.112146	0.0482435	-2.32459	0.0200938	0.583339
POTEA	25.6667	-0.0430221	0.0185062	-2.32473	0.0200861	0.583339
HEBP1	110.021	-0.0282928	0.0121743	-2.32398	0.0201267	0.583477
ZNF880	191.462	-0.0286884	0.012348	-2.32333	0.0201615	0.583667
ACE2	7.05004	-0.0655442	0.0283238	-2.3141	0.0206621	0.583949
CLEC6A	4.0158	-0.0568968	0.0245278	-2.31969	0.0203579	0.583949
DES	1.10802	-0.15047	0.0650316	-2.31379	0.020679	0.583949
FLJ46284	10.5965	-0.0639329	0.0275868	-2.31752	0.0204755	0.583949
GABRR2	32.698	-0.0393429	0.0169736	-2.31788	0.0204558	0.583949
GCKR	41.6562	0.0437567	0.018897	2.31554	0.0205836	0.583949
HSPA8	2191.73	0.0575613	0.0248402	2.31726	0.0204894	0.583949
IDI1	386	0.0608785	0.0262709	2.31733	0.0204856	0.583949
IMPDH2	112.138	0.0319128	0.0137881	2.31453	0.0206388	0.583949
ITIH6	21.2855	-0.0390988	0.0168425	-2.32143	0.0202634	0.583949
LCK	5.67875	-0.0593903	0.0256085	-2.31916	0.0203862	0.583949
LINC00322	1.26033	0.204141	0.0880366	2.31882	0.0204048	0.583949
LINC01287	11.6284	-0.0972156	0.0419976	-2.31479	0.0206245	0.583949
LINC01492	25.5984	-0.0341353	0.0147076	-2.32093	0.0202905	0.583949
LOC101927501	2.52814	-0.0732307	0.0315825	-2.31871	0.0204107	0.583949
NOTO	1.89884	-0.124843	0.0539355	-2.31467	0.0206309	0.583949
PLGRKT	941.774	0.0210437	0.00908683	2.31585	0.0205664	0.583949
TMPRSS12	53.6136	-0.0461113	0.0198608	-2.32173	0.0202476	0.583949
ADAM20	476.564	-0.029468	0.0127402	-2.31299	0.0207232	0.584399
LOC101928435	1.03938	-0.17634	0.0762886	-2.31148	0.0208061	0.58594
RAB40AL	5.48647	0.0677326	0.0293302	2.30931	0.0209262	0.588522
SLC22A2	6.40262	-0.10354	0.0448497	-2.30861	0.0209653	0.588819
CD274	52.585	-0.0469334	0.0203478	-2.30656	0.0210794	0.588876
LOC101927286	32.1815	-0.0401047	0.017385	-2.30686	0.0210625	0.588876
NELFE	126.608	0.029662	0.012862	2.30618	0.0211005	0.588876
PAX7	4.50453	-0.0617044	0.0267495	-2.30675	0.0210687	0.588876
PDCL2	6.78694	-0.0626866	0.0271839	-2.30602	0.0211095	0.588876
FAM214A	3266.02	-0.0251349	0.0109085	-2.30416	0.0212136	0.590028
RIPK4	0.515441	-0.135946	0.0590105	-2.30376	0.0212363	0.590028
ZNF253	563.663	-0.0209667	0.00910062	-2.30388	0.0212296	0.590028
EXT1	5288.91	0.0241423	0.0104891	2.30166	0.0213543	0.590865
LINC00841	8.64734	-0.052089	0.0226252	-2.30226	0.0213206	0.590865
LINC00955	0.777226	-0.122918	0.0534499	-2.29968	0.0214663	0.590865
LINC01081	19.1527	-0.0425022	0.0184751	-2.30051	0.0214194	0.590865
LINC01257	7.78225	-0.0744713	0.0323661	-2.30091	0.0213968	0.590865
MORC2-AS1	31.348	-0.0524194	0.0227914	-2.29997	0.02145	0.590865
NUTM2D	29.42	0.0547562	0.0238067	2.30003	0.0214466	0.590865
IFRD1	973.938	0.0433507	0.0188607	2.29847	0.0215353	0.591977
EIF1AY	40.7634	0.193673	0.0843082	2.2972	0.0216072	0.592779
ZC3H6	1920.96	-0.0215597	0.00938625	-2.29695	0.0216217	0.592779
GLYAT	2.38205	-0.13086	0.0570529	-2.29366	0.0218098	0.59636
VPREB3	1.73056	0.12814	0.0558671	2.29366	0.02181	0.59636
EIF5B	1821.39	-0.0395226	0.0172614	-2.28965	0.0220414	0.601892
PLGLA	4.43769	-0.103016	0.0450163	-2.28842	0.022113	0.603053
AOAH	723.046	0.0386578	0.0169187	2.28492	0.0223178	0.606109
FAM90A2P	28.5824	0.0541536	0.023691	2.28583	0.0222645	0.606109
PIH1D3	3.89872	-0.0924893	0.0404855	-2.28451	0.0223418	0.606109
RPF1	118.789	-0.0278241	0.0121795	-2.2845	0.0223422	0.606109
HIPK1-AS1	32.9944	-0.0432939	0.0189568	-2.28381	0.0223824	0.606405
LILRA6	1.93039	-0.146486	0.0641618	-2.28307	0.0224264	0.606801
OR11H2	0.851351	-0.112093	0.0491517	-2.28055	0.0225751	0.610028
INMT-FAM188B	2.94426	-0.0858557	0.0377042	-2.27709	0.022781	0.612395
MXD1	1400.73	0.0602723	0.0264567	2.27815	0.0227177	0.612395
SNHG10	15.6849	-0.0559929	0.0245811	-2.27788	0.0227336	0.612395
UROC1	4.73847	-0.0825427	0.0362446	-2.27738	0.0227637	0.612395
FRMD8	171.206	-0.0302339	0.0132861	-2.27561	0.0228694	0.613973
LINC00559	2.79335	-0.103048	0.045306	-2.27448	0.0229372	0.614199
ZBTB43	1089.59	-0.0220374	0.00968782	-2.27475	0.0229208	0.614199
PRKXP1	90.6079	0.0746874	0.0328644	2.27259	0.0230509	0.615485
RAB33A	108.727	0.0409384	0.0180171	2.2722	0.0230744	0.615485
RRNAD1	176.187	0.0284811	0.012532	2.27268	0.0230457	0.615485
ASMTL-AS1	36.148	0.0560431	0.0246808	2.27072	0.0231639	0.617079
TAS2R9	1.93292	-0.0941402	0.0414674	-2.27022	0.0231941	0.617088
TUBA1A	1285.64	-0.057067	0.0251486	-2.26919	0.0232566	0.617956
ALLC	14.1675	-0.109024	0.0481347	-2.26499	0.0235136	0.618624
EVADR	3.10858	-0.109639	0.0483737	-2.2665	0.023421	0.618624
EXOSC1	201.743	-0.0191028	0.00843061	-2.26588	0.0234586	0.618624
MARCKS	633.47	-0.0540076	0.023813	-2.26798	0.0233302	0.618624
NPC1L1	7.99788	-0.0868574	0.0383642	-2.26402	0.0235726	0.618624
OSCAR	2.68059	-0.100108	0.0442106	-2.26434	0.0235529	0.618624
RPS4Y1	252.818	0.212074	0.0936764	2.26389	0.0235806	0.618624
SMG6	3386.41	0.0122682	0.00541834	2.2642	0.0235616	0.618624
TBC1D22B	851.84	0.0126431	0.00558077	2.26548	0.0234831	0.618624
TCTE3	63.8874	-0.0421092	0.0185786	-2.26654	0.0234181	0.618624
NOXA1	90.353	0.0333262	0.0147286	2.26268	0.0236552	0.619796
ALG6	699.289	-0.0288576	0.0127628	-2.26108	0.0237541	0.620015
FAM192A	569.382	-0.0163162	0.00721432	-2.26164	0.0237197	0.620015
LOC105376360	25.8018	-0.0568568	0.0251511	-2.26061	0.0237834	0.620015
UPF3A	1972.7	0.016923	0.00748455	2.26106	0.0237558	0.620015
GAS2L2	1.51545	-0.142547	0.0630974	-2.25916	0.0238734	0.620264
MS4A5	8.71428	-0.0449993	0.0199171	-2.25933	0.0238631	0.620264
RPGR	664.461	-0.0413311	0.0182982	-2.25875	0.0238991	0.620264
TMEM212	1.0489	-0.133703	0.059199	-2.25853	0.0239128	0.620264
HSPA4	772.635	0.0376971	0.0166948	2.25801	0.0239452	0.620327
A4GALT	3.43709	-0.0810115	0.0359071	-2.25614	0.0240616	0.621787
TTC26	225.492	-0.0311817	0.0138192	-2.25639	0.024046	0.621787
C15orf48	1.41561	-0.110748	0.0491117	-2.25503	0.0241313	0.621936
G2E3	1333.25	-0.0314225	0.0139444	-2.25341	0.0242333	0.621936
LINC00243	7.90499	-0.0779638	0.0346151	-2.25231	0.024303	0.621936
LINC01428	5.96255	-0.0740331	0.0328476	-2.25383	0.0242067	0.621936
LINC01592	17.4728	-0.0390558	0.0173172	-2.25531	0.0241138	0.621936
LY6G6C	1.84433	0.180821	0.0802852	2.25223	0.0243078	0.621936
TMEM106B	1424.71	-0.0235635	0.0104542	-2.25397	0.0241978	0.621936
TPI1P2	1.09697	-0.165441	0.0734354	-2.25288	0.0242668	0.621936
CCDC124	17.3131	0.0530419	0.0235581	2.25154	0.0243514	0.622283
SMIM10L1	64.5967	-0.0298658	0.0132711	-2.25044	0.0244212	0.623296
LINC01324	5.32958	-0.0573723	0.0255039	-2.24955	0.0244777	0.623972
PRSS45	1.73021	-0.139817	0.0621694	-2.24896	0.0245151	0.624154
ELOVL6	2095.7	0.0162375	0.00722792	2.24649	0.0246725	0.625086
FAM213B	10.5577	0.0744621	0.0331435	2.24666	0.0246619	0.625086
JUN	158.789	0.113268	0.0503944	2.24763	0.0246	0.625086
ZNF436	62.5319	-0.049719	0.0221282	-2.24687	0.0246487	0.625086
MVP	81.3091	-0.0492754	0.0219498	-2.24491	0.024774	0.626891
SLC25A31	10.7035	-0.0694211	0.0309368	-2.24397	0.0248346	0.627656
PNOC	16.7262	0.10485	0.0467651	2.24206	0.0249573	0.62999
CYSTM1	527.9	0.0470849	0.0210243	2.23955	0.0251204	0.631029
FAM230C	0.840003	-0.112618	0.0502627	-2.24059	0.0250524	0.631029
UTP23	204.315	-0.0235808	0.0105251	-2.24045	0.025062	0.631029
WHAMM	462.788	0.0135606	0.00605483	2.23964	0.0251145	0.631029
CST6	0.480928	-0.161647	0.072201	-2.23885	0.0251658	0.631402
IRS2	828.922	-0.0236062	0.0105492	-2.23772	0.0252395	0.632485
GRB14	15.6424	-0.0577949	0.0258387	-2.23676	0.0253021	0.63259
SCN10A	6.05582	-0.0616917	0.0275851	-2.23641	0.0253246	0.63259
TBX18-AS1	9.38039	-0.0467839	0.0209207	-2.23625	0.0253354	0.63259
TOMM22	49.1681	-0.0344102	0.0153932	-2.23541	0.0253904	0.633199
GCNT7	22.035	0.0604349	0.0270508	2.23412	0.025475	0.633783
TANGO6	1353.01	0.0116712	0.00522398	2.23416	0.0254725	0.633783
C5orf63	186.171	-0.0414928	0.0185812	-2.23304	0.025546	0.633899
CACNA2D3	7555.87	-0.0952724	0.0426794	-2.23228	0.0255965	0.633899
CARD18	0.761746	-0.234816	0.105165	-2.23284	0.0255597	0.633899
FAM221B	117.14	-0.029945	0.0134151	-2.23219	0.0256022	0.633899
EMC9	71.3667	0.0341606	0.0153138	2.2307	0.025701	0.634739
NKX3-2	0.747255	0.20455	0.0917129	2.23033	0.0257255	0.634739
ZNF726	83.3967	-0.0411276	0.0184405	-2.23029	0.0257281	0.634739
CNN1	3.77427	0.0585733	0.026277	2.22907	0.0258093	0.635228
LINC01142	12.542	-0.0451712	0.0202606	-2.22952	0.0257795	0.635228
CASP5	16.398	-0.0651375	0.0292325	-2.22825	0.0258637	0.635456
PTP4A1	404.937	0.0511364	0.0229516	2.22801	0.02588	0.635456
FAM74A7	1.94941	-0.0854674	0.0384006	-2.22568	0.0260357	0.637843
LINC01594	12.7629	-0.0483017	0.0217058	-2.22529	0.0260617	0.637843
TMEM104	404.624	0.0330649	0.0148595	2.22517	0.0260696	0.637843
KIAA1549L	2668.67	0.0328229	0.0147656	2.22293	0.0262202	0.64077
BLZF1	753.617	-0.0226855	0.0102126	-2.22133	0.0263287	0.641302
C10orf25	61.0724	-0.0392774	0.0176827	-2.22124	0.0263349	0.641302
PLEC	464.886	0.0333234	0.0150019	2.22129	0.0263316	0.641302
C11orf57	182.446	-0.0286109	0.0129	-2.2179	0.0265617	0.643795
FAM157C	23.7751	0.0913289	0.0411717	2.21824	0.0265382	0.643795
PRPF38B	4837.74	-0.0530361	0.02391	-2.21816	0.0265442	0.643795
SLC25A46	1050.22	-0.0291202	0.0131246	-2.21875	0.0265035	0.643795
AGAP5	133.95	0.0159313	0.00718997	2.21577	0.0267075	0.643957
E2F4	98.4269	0.0349565	0.015792	2.21356	0.0268594	0.643957
EEFSEC	1924.73	0.0265488	0.0119783	2.2164	0.0266639	0.643957
FAM193A	2370.54	0.0105716	0.00477902	2.21208	0.0269613	0.643957
FLG	16.6786	0.113021	0.0510871	2.21232	0.0269444	0.643957
HMBS	27.3392	0.0394354	0.0178286	2.21192	0.0269721	0.643957
KRTAP9-7	19.0415	-0.061905	0.0279953	-2.21126	0.0270176	0.643957
LINC01204	1.19923	-0.097907	0.0442707	-2.21155	0.0269975	0.643957
LINC01289	9.24654	-0.0527681	0.0238388	-2.21353	0.0268609	0.643957
LOC102723766	189.035	-0.0409969	0.0185529	-2.20973	0.0271238	0.643957
MIR602	0.680288	0.211087	0.095529	2.20967	0.0271284	0.643957
MROH5	11.0729	-0.087936	0.0397413	-2.21271	0.0269176	0.643957
RAB24	58.7833	-0.0316783	0.0143003	-2.21522	0.0267447	0.643957
SNX31	132.751	-0.0690651	0.0311799	-2.21505	0.0267564	0.643957
TFEC	26.1457	-0.0807488	0.0364998	-2.21231	0.0269455	0.643957
TNFRSF4	1.03688	-0.12989	0.0586146	-2.216	0.0266915	0.643957
ZBTB7A	738.749	-0.0334748	0.0151423	-2.21068	0.0270582	0.643957
ZNF616	177.697	-0.0224086	0.0101371	-2.21055	0.0270672	0.643957
BAG3	439.711	0.114024	0.0516471	2.20776	0.0272611	0.64458
SLC16A12	21.1356	-0.0432029	0.019569	-2.20773	0.0272633	0.64458
TMLHE	1564.18	-0.0284166	0.0128727	-2.2075	0.0272792	0.64458
ZNF404	138.965	-0.0391259	0.0177194	-2.20809	0.0272382	0.64458
ACSM2B	1.09886	-0.0978849	0.0444247	-2.20339	0.0275673	0.645233
ATG16L1	622.034	0.0199242	0.00902928	2.20662	0.0273407	0.645233
BRAP	597.08	0.0184293	0.00836031	2.20439	0.0274972	0.645233
GTPBP2	243.162	0.0293902	0.0133279	2.20517	0.0274421	0.645233
HRAT17	2.43957	-0.0857993	0.038919	-2.20456	0.027485	0.645233
LINC01591	18.5509	-0.048471	0.0219858	-2.20465	0.0274784	0.645233
LZTR1	480.513	-0.0430499	0.0195406	-2.2031	0.0275874	0.645233
NUP93	607.902	0.0142379	0.00646253	2.20314	0.027585	0.645233
SNHG21	33.7795	0.0313244	0.014214	2.20377	0.0275407	0.645233
FAM217B	191.116	-0.0207855	0.0094445	-2.2008	0.02775	0.648304
LOC101928516	126.887	-0.0305668	0.0138929	-2.20018	0.0277945	0.648611
CCDC73	182.957	-0.03181	0.0144721	-2.19803	0.0279472	0.649977
LOC102546298	28.0122	0.0622625	0.0283228	2.19832	0.0279263	0.649977
TECRL	10.6023	-0.0447479	0.0203557	-2.1983	0.0279277	0.649977
LINC00028	0.825333	-0.140441	0.063935	-2.19662	0.0280477	0.651582
ADAT1	125.058	0.0237092	0.010809	2.19348	0.0282731	0.651731
ADH1C	1.93855	-0.0950082	0.0432983	-2.19427	0.028216	0.651731
BPIFA4P	2.48935	-0.115155	0.0524971	-2.19356	0.0282671	0.651731
BTF3L4	963.939	-0.0196224	0.00893797	-2.1954	0.0281351	0.651731
C12orf40	96.4787	-0.0431063	0.0196292	-2.19603	0.0280897	0.651731
MGAM2	16.9097	-0.0721118	0.0328759	-2.19346	0.0282745	0.651731
SIRPB1	9.65093	-0.0503238	0.0229245	-2.1952	0.0281493	0.651731
IL21-AS1	9.52808	-0.0455031	0.0207611	-2.19175	0.0283975	0.653112
PRKD3	1238.31	-0.0339203	0.0154751	-2.19193	0.0283843	0.653112
LOC101929260	1.40043	-0.100483	0.045896	-2.18936	0.0285707	0.656364
DLG1-AS1	2.89826	-0.0661797	0.0302877	-2.18503	0.0288863	0.660682
GPRC6A	21.1258	-0.0546609	0.0250024	-2.18623	0.028799	0.660682
NAPB	2546.67	-0.0255268	0.0116795	-2.18562	0.0288436	0.660682
ZNF131	718.183	0.0175664	0.00803872	2.18522	0.0288726	0.660682
GSTP1	28.7632	-0.0536073	0.0245505	-2.18355	0.0289953	0.661713
PSMC2	320.003	-0.0222508	0.0101895	-2.1837	0.0289845	0.661713
LOC100132174	0.584584	-0.153328	0.0702639	-2.18218	0.0290964	0.663289
CDK1	1.35329	-0.15122	0.0693297	-2.18117	0.0291711	0.663753
XRCC6P5	78.8148	-0.0411872	0.0188843	-2.18103	0.0291809	0.663753
ARL17A	93.0967	0.0375227	0.0172209	2.17891	0.0293385	0.665145
RAB4A	1385.14	-0.0189616	0.00870013	-2.17947	0.029297	0.665145
ROM1	21.4495	-0.0582475	0.0267312	-2.17901	0.0293312	0.665145
C1orf105	215.165	-0.0470058	0.0215792	-2.17829	0.0293844	0.665456
HMGN3	894.404	-0.0206037	0.00946304	-2.17728	0.0294596	0.66643
LOC101928978	40.4173	-0.0368574	0.0169373	-2.17611	0.029547	0.666951
NACAP1	0.726207	-0.135363	0.0622014	-2.1762	0.02954	0.666951
FLJ42627	25.4123	0.0382185	0.0175771	2.17434	0.0296798	0.667039
RUVBL2	69.2602	0.0423637	0.0194804	2.17468	0.0296541	0.667039
SERPINB11	1.0828	-0.101047	0.0464654	-2.17467	0.0296547	0.667039
SLC25A25	252.425	0.0265231	0.0121972	2.17452	0.029666	0.667039
TMEM207	1.81691	-0.0855388	0.0393761	-2.17236	0.0298289	0.669662
ZC3H12A	11.6425	0.0914471	0.0421494	2.16959	0.0300377	0.67362
RAD23B	1638.44	-0.0247151	0.0114061	-2.16682	0.0302485	0.675502
SNAI3-AS1	97.3247	0.0343669	0.0158559	2.16745	0.0302006	0.675502
THSD1	59.944	-0.0278398	0.0128464	-2.16714	0.0302245	0.675502
TSN	189.916	-0.0238046	0.0109862	-2.16677	0.0302522	0.675502
ADAM20P1	566.508	-0.0365493	0.0169039	-2.16218	0.0306044	0.680625
AIMP1	362.842	-0.0209021	0.00968157	-2.15896	0.0308535	0.680625
ALAS2	39.4504	-0.0544677	0.0252289	-2.15894	0.0308551	0.680625
BUB3	123.904	-0.0359684	0.0166495	-2.16033	0.0307468	0.680625
C4orf45	220.499	-0.0425628	0.0197103	-2.15942	0.0308176	0.680625
FOXD4L6	1.12056	-0.103669	0.0480253	-2.15863	0.0308789	0.680625
GBA	78.4358	0.0493315	0.0228369	2.16016	0.0307599	0.680625
GREM2	142.505	-0.0944879	0.0437247	-2.16097	0.0306975	0.680625
GRIN3A	58.5338	0.0386526	0.0178966	2.15978	0.0307899	0.680625
LOC101927211	19.972	-0.0493683	0.0228542	-2.16014	0.0307619	0.680625
LOC101928600	15.7127	-0.0339243	0.0157023	-2.16047	0.0307362	0.680625
NSUN2	555.408	0.0142206	0.006589	2.15824	0.0309091	0.680625
OOSP2	0.660435	-0.190706	0.0882388	-2.16125	0.0306764	0.680625
DNAJA1	423.249	0.051139	0.0237041	2.15739	0.0309754	0.681361
MIR3975	13.8129	-0.0444387	0.0206029	-2.15691	0.0310124	0.681449
KIF19	39.0921	-0.129481	0.060046	-2.15636	0.0310558	0.681679
LOC101927827	3.88313	-0.0630395	0.0292471	-2.15541	0.0311294	0.68185
SLC1A7	12.5174	-0.136877	0.0635024	-2.15547	0.0311251	0.68185
POP7	11.0729	-0.0560217	0.0259977	-2.15487	0.0311719	0.682058
CYP51A1-AS1	217.78	-0.046775	0.0217222	-2.15332	0.0312933	0.683474
LINC01215	1.06523	-0.152065	0.0706364	-2.15278	0.0313356	0.683474
LINC01378	45.4363	-0.0354816	0.0164807	-2.15292	0.0313251	0.683474
CLK3	210.48	0.0296878	0.0138088	2.14993	0.0315609	0.684062
CNGB3	57.1514	-0.0543163	0.0252521	-2.15096	0.0314791	0.684062
IGBP1	395.543	-0.0179279	0.008336	-2.15067	0.0315026	0.684062
RHOBTB3	1922.56	-0.0448876	0.0208636	-2.15148	0.0314385	0.684062
SOX30	22.2215	-0.0742852	0.0345472	-2.15025	0.0315355	0.684062
TTC6	48.1221	-0.0598651	0.0278428	-2.15011	0.0315463	0.684062
HMGCS1	604.092	0.0750304	0.0349085	2.14934	0.0316071	0.684078
LINC00648	24.4021	-0.118483	0.0551321	-2.14908	0.0316277	0.684078
TWIST2	4.77751	-0.0893307	0.0415942	-2.14767	0.0317397	0.685782
SCML1	210.02	0.0364289	0.0169682	2.14689	0.0318018	0.686408
ABHD10	297.227	-0.0231168	0.0107723	-2.14594	0.0318774	0.687099
ITGA8	547.688	-0.0652314	0.0304016	-2.14566	0.0319002	0.687099
SMIM21	6.97866	-0.0625363	0.0291715	-2.14375	0.0320531	0.688959
ZBTB34	319.976	-0.0184075	0.00858621	-2.14385	0.0320452	0.688959
SLC18A1	2.60138	-0.0789747	0.0368836	-2.14118	0.0322592	0.690521
TKFC	51.3087	0.0367057	0.0171407	2.14143	0.032239	0.690521
TRIM63	3.05973	-0.104633	0.0488504	-2.1419	0.0322013	0.690521
ZBTB22	15.5128	0.0472544	0.0220601	2.14207	0.0321875	0.690521
NRIR	31.011	-0.126214	0.0589817	-2.13988	0.0323649	0.691477
TIMMDC1	610.907	-0.028035	0.0131017	-2.1398	0.0323707	0.691477
MAP3K19	53.2147	-0.0426087	0.0199225	-2.13873	0.0324579	0.692626
CD5	77.1675	0.0332556	0.0155605	2.13718	0.0325832	0.693154
CDH9	10.1521	-0.0571343	0.026731	-2.13738	0.032567	0.693154
SIRT5	876.545	-0.0271955	0.0127248	-2.1372	0.0325815	0.693154
LOC728989	6.64606	-0.0646397	0.0302543	-2.13655	0.0326348	0.69354
ATP6AP1L	813.645	-0.0296006	0.0138719	-2.13386	0.0328544	0.694006
HSDL1	330.047	0.0185335	0.00868563	2.13382	0.0328579	0.694006
MRPL41	50.9334	-0.0719144	0.0336933	-2.13438	0.0328114	0.694006
NPIPB3	82.8724	0.0365894	0.0171421	2.13447	0.0328043	0.694006
SERHL	17.0163	-0.0563434	0.0263904	-2.13499	0.0327617	0.694006
WDR24	24.0234	0.0557423	0.026114	2.13458	0.0327955	0.694006
GLIPR1	237.375	-0.03437	0.0161228	-2.13176	0.0330265	0.695348
LOC100128317	3.91346	-0.111463	0.0522953	-2.1314	0.0330558	0.695348
NUCB1	94.0387	0.0425756	0.0199665	2.13235	0.032978	0.695348
ST8SIA2	122.634	0.145527	0.0682663	2.13176	0.0330269	0.695348
FOLR1	1.08948	0.118426	0.0556037	2.12982	0.0331865	0.696205
RPL13AP3	2.23966	0.113282	0.0532022	2.12928	0.0332311	0.696205
SURF1	41.1724	-0.0319278	0.0149941	-2.12936	0.0332242	0.696205
TAC1	0.464077	-0.169067	0.0793998	-2.12931	0.0332284	0.696205
CLEC5A	34.9523	-0.112469	0.0528979	-2.12616	0.0334902	0.699509
ENTHD2	48.7184	0.0379658	0.0178553	2.1263	0.0334782	0.699509
LINC00857	2.5815	-0.07878	0.0370449	-2.12661	0.0334527	0.699509
KCNG3	20.0859	-0.111243	0.0523405	-2.12537	0.0335559	0.700176
HSD3B1	2.32353	-0.0945626	0.0445303	-2.12356	0.0337074	0.700511
MAFF	54.0868	0.0573008	0.0269806	2.12378	0.0336885	0.700511
PLD3	1376.52	0.0220845	0.0103961	2.1243	0.0336447	0.700511
TTC13	1514.92	0.0143626	0.00675987	2.12468	0.0336132	0.700511
ABHD13	214.362	-0.0273503	0.0129562	-2.11098	0.0347742	0.701715
ACO2	824.145	0.0250841	0.0118849	2.11058	0.0348088	0.701715
ALB	3.86608	-0.095842	0.0452331	-2.11885	0.0341034	0.701715
ASB7	373.139	-0.0126622	0.00597071	-2.12072	0.033945	0.701715
CACNA1G-AS1	3.43151	0.0811766	0.0383307	2.1178	0.0341924	0.701715
CCDC115	75.2544	-0.0317789	0.0150006	-2.11851	0.034132	0.701715
CSRNP1	94.8733	0.0993017	0.0469939	2.11307	0.0345944	0.701715
DCDC2	70.4891	-0.0459527	0.021674	-2.12018	0.0339912	0.701715
DNAJB5	393.288	0.0399255	0.0189052	2.11188	0.0346969	0.701715
ECM1	37.7943	0.0483323	0.0228626	2.11404	0.0345123	0.701715
GCM2	82.0047	-0.0300553	0.0141652	-2.12177	0.033857	0.701715
GPR55	1.65704	-0.0909641	0.0430585	-2.11257	0.0346374	0.701715
HPS1	198.352	0.0222935	0.0105269	2.11777	0.0341947	0.701715
IFNAR1	407.249	-0.0144605	0.00685154	-2.11054	0.0348115	0.701715
LINC00343	4.39044	-0.0599583	0.0283421	-2.11552	0.0343858	0.701715
LINC00638	6.0093	0.0676222	0.0320045	2.11289	0.0346099	0.701715
MIR3679	25.613	0.037761	0.0178009	2.12129	0.0338972	0.701715
MTCH2	556.684	-0.0197534	0.00933701	-2.1156	0.0343789	0.701715
NONO	508.846	-0.0161876	0.00765649	-2.11423	0.0344956	0.701715
NPM1	942.825	-0.0235207	0.0111355	-2.11222	0.0346673	0.701715
NUAK1	1691.45	0.0288195	0.0135984	2.11933	0.0340629	0.701715
POLR3GL	53.6212	-0.0300437	0.0141741	-2.11962	0.0340378	0.701715
PRR27	0.677491	-0.12078	0.0572068	-2.11129	0.0347476	0.701715
RAC2	1.07028	-0.148728	0.0702507	-2.1171	0.0342511	0.701715
SRSF1	953.055	-0.0239647	0.0113	-2.12076	0.0339417	0.701715
TTLL2	13.6152	-0.0622798	0.0293999	-2.11836	0.0341443	0.701715
TULP2	7.12586	0.0510947	0.0241357	2.11698	0.0342616	0.701715
UBE2U	7.74596	-0.0624583	0.0295715	-2.11211	0.0346771	0.701715
UBR5-AS1	101.203	-0.0336113	0.0159068	-2.11302	0.0345994	0.701715
UTAT33	9.21297	-0.0606587	0.0287415	-2.11049	0.0348162	0.701715
ZNF24	837.648	-0.0212589	0.0100681	-2.11151	0.0347285	0.701715
PKNOX2-AS1	12.7283	0.0574352	0.027225	2.10965	0.0348886	0.702489
IQCJ-SCHIP1	41.0842	-0.0575333	0.0272767	-2.10925	0.0349233	0.702505
SLC6A2	8.34404	0.154865	0.0734796	2.1076	0.035066	0.704691
ABI3BP	545.317	-0.05995	0.0284708	-2.10566	0.0352336	0.705386
DYNC1I2	1556.27	0.0223132	0.0105946	2.10609	0.0351969	0.705386
SETD5	5829.45	0.011014	0.00523076	2.10563	0.0352369	0.705386
ZNF347	601.875	-0.024323	0.0115474	-2.10636	0.0351735	0.705386
MICAL1	309.168	0.0292589	0.0139	2.10495	0.0352955	0.705876
ACCS	162.318	0.0420237	0.0199761	2.1037	0.0354045	0.70601
LYRM4	207.949	0.0252921	0.0120185	2.10443	0.0353408	0.70601
NACA2	0.824813	-0.112423	0.0534384	-2.10379	0.0353971	0.70601
EAF1	246.18	-0.0315464	0.0149999	-2.10311	0.0354565	0.706366
TRIM31-AS1	1.94221	-0.332113	0.157953	-2.1026	0.0355007	0.706566
ZNF836	186.159	-0.0265739	0.0126418	-2.10206	0.0355479	0.706826
NDUFA9	813.997	-0.0176045	0.00838643	-2.09916	0.0358024	0.710521
TRIM23	676.457	-0.0210335	0.0100199	-2.09917	0.0358015	0.710521
ILF3-AS1	55.106	-0.0317489	0.0151389	-2.09717	0.0359787	0.713336
KIAA0100	541.102	0.0214027	0.0102102	2.09621	0.0360638	0.713656
PNLIPRP3	2.23683	0.100213	0.0478067	2.09621	0.0360632	0.713656
LINC00871	70.1712	-0.0338716	0.0161626	-2.09567	0.0361113	0.713913
OPRK1	21.0789	-0.160629	0.0766652	-2.0952	0.0361533	0.714062
CHKB-AS1	457.328	-0.032113	0.0153402	-2.09339	0.0363146	0.716377
GCM1	6.4048	-0.0528996	0.0252809	-2.09248	0.0363959	0.716377
NEMF	2295.57	-0.0181178	0.00865843	-2.09251	0.036393	0.716377
NSFP1	186.711	-0.0829527	0.0396534	-2.09194	0.0364436	0.716377
ZNF207	1303.26	0.0176157	0.00841944	2.09226	0.0364152	0.716377
BSDC1	808.107	-0.0136927	0.00656606	-2.08537	0.0370357	0.720519
C9orf153	191.462	-0.0422146	0.0202439	-2.0853	0.0370422	0.720519
CYP2C19	39.673	-0.0308507	0.0147965	-2.085	0.0370691	0.720519
EIF4EBP2	1364.83	-0.0306846	0.0147021	-2.0871	0.0368795	0.720519
LAX1	5.94898	-0.0613384	0.0293856	-2.08736	0.0368554	0.720519
MBTD1	1686.25	-0.0136475	0.00654159	-2.08626	0.0369547	0.720519
MCHR2-AS1	19.7123	-0.042266	0.0202572	-2.08647	0.0369357	0.720519
NAPSB	41.5643	0.0325939	0.015607	2.08842	0.0367597	0.720519
RBCK1	723.855	0.0206572	0.00988913	2.08888	0.0367185	0.720519
SLC17A1	3.50778	-0.105427	0.0505032	-2.08753	0.0368403	0.720519
SNAPC2	6.26989	-0.0818772	0.0392702	-2.08497	0.037072	0.720519
TRIM54	4.59984	0.0917077	0.0439209	2.08802	0.0367962	0.720519
ANKRD26P1	19.5451	-0.0376442	0.0180642	-2.08391	0.0371685	0.721042
LOC154761	13.2649	-0.0717891	0.0344435	-2.08426	0.0371369	0.721042
LOC101929470	0.476527	-0.139321	0.0668729	-2.08337	0.0372177	0.721318
C1RL	43.8766	-0.0707405	0.0339721	-2.08231	0.037314	0.722509
ITIH2	219.862	-0.0452917	0.0217572	-2.08169	0.0373709	0.722935
CASD1	1200.9	-0.0276232	0.0132765	-2.08061	0.0374693	0.724162
LRRC24	35.4101	0.0427868	0.0205701	2.08005	0.0375211	0.724486
RDH10-AS1	1.65777	-0.0821378	0.0394964	-2.07963	0.0375596	0.724554
LINC01237	257.874	0.0654296	0.0314772	2.07864	0.0376506	0.725523
LOC100270804	7.70544	-0.0789894	0.0380123	-2.078	0.0377098	0.725523
PRADC1	26.5925	0.0394616	0.0189908	2.07794	0.037715	0.725523
RHO	4.82834	-0.0842579	0.0405645	-2.07713	0.0377892	0.725602
ZNF562	1284.54	-0.0219393	0.0105619	-2.07722	0.0377812	0.725602
LOC105378683	140.306	-0.0300026	0.0144525	-2.07594	0.0378991	0.727037
ELMOD2	579.502	-0.0255374	0.0123071	-2.07502	0.0379847	0.72706
KANTR	1993.83	-0.0263675	0.012706	-2.07521	0.0379673	0.72706
LOC100147773	51.1971	-0.0403194	0.0194434	-2.07367	0.0381096	0.72706
NDUFA6	246.753	0.024545	0.011835	2.07393	0.0380855	0.72706
SEC61A2	1287.72	0.0177611	0.00856509	2.07366	0.038111	0.72706
UBR4	3455.32	0.018019	0.00868844	2.07391	0.0380879	0.72706
MAX	764.837	-0.0228353	0.0110155	-2.07302	0.0381705	0.727524
ZNF227	618.027	-0.0190695	0.00920185	-2.07236	0.0382323	0.728032
NDST2	269.627	0.0252008	0.0121633	2.07186	0.0382784	0.72824
SERPING1	129.241	-0.0541399	0.026141	-2.07107	0.0383522	0.728974
CLEC4E	0.848292	-0.137939	0.0666167	-2.07064	0.0383929	0.729077
ATP5J	159.875	-0.0251416	0.0121591	-2.06772	0.0386668	0.730925
C10orf126	1.84185	-0.0846226	0.0409132	-2.06834	0.0386078	0.730925
FBXO3-AS1	0.693305	0.151162	0.0730705	2.06871	0.0385732	0.730925
KLF9	1076.03	-0.0371299	0.0179558	-2.06785	0.0386538	0.730925
LOC728084	2.26808	-0.14521	0.0702068	-2.06831	0.0386105	0.730925
CEP164	1113.76	0.015444	0.00747354	2.06649	0.0387823	0.73203
CRIPT	656.813	-0.0318629	0.0154279	-2.06527	0.0388973	0.73203
FOXK2	1217.06	0.0230108	0.011142	2.06522	0.038902	0.73203
NAPA	218.324	0.0448762	0.0217198	2.06615	0.0388147	0.73203
TRAPPC3L	7.23684	-0.0547533	0.0265031	-2.06592	0.0388361	0.73203
CNR2	7.24401	-0.0453157	0.021949	-2.06459	0.0389618	0.732489
FJX1	24.493	-0.109	0.0528248	-2.06343	0.0390719	0.733892
DNAJB8-AS1	8.69901	-0.132865	0.064425	-2.06232	0.0391777	0.735213
MGC27382	35.1491	-0.0584815	0.0283682	-2.06152	0.0392539	0.735975
UBL5	22.7846	-0.0323955	0.0157178	-2.06107	0.0392961	0.7361
POTEM	0.502001	-0.122442	0.0594319	-2.06021	0.0393789	0.736984
ZNF605	1413.39	-0.0147485	0.00716302	-2.05897	0.039497	0.738526
SECISBP2	1336.57	0.0130523	0.00634056	2.05855	0.0395376	0.738619
LOC105369739	5.35815	-0.0759866	0.0369249	-2.05787	0.039603	0.738643
RARG	133.416	0.0284961	0.0138504	2.05742	0.039646	0.738643
TMEM8C	2.75213	-0.156164	0.0758942	-2.05765	0.0396236	0.738643
FPR3	174.958	-0.0503544	0.0244891	-2.05619	0.0397639	0.740174
SCRG1	374.045	-0.038081	0.0185285	-2.05527	0.0398533	0.74117
HDGFRP2	218.682	-0.0306389	0.0149169	-2.05397	0.0399784	0.742164
TMPRSS11D	503.201	-0.0647871	0.0315369	-2.05432	0.0399443	0.742164
PTCHD3	5.83551	-0.0963661	0.0469258	-2.05358	0.040016	0.742197
SLC35E2B	312.236	0.0210587	0.0102642	2.05167	0.0402021	0.744981
CEP70	2255.7	-0.029087	0.0141888	-2.05	0.0403648	0.747327
ADORA2A-AS1	32.1955	-0.0635217	0.031175	-2.03759	0.0415913	0.749687
ANO8	152.875	0.0437598	0.0214374	2.04129	0.0412224	0.749687
CCL19	0.822662	0.143359	0.0703908	2.03662	0.041688	0.749687
CCNH	740.08	0.0525877	0.0257582	2.04159	0.041192	0.749687
CDH17	38.6934	-0.0460172	0.0225467	-2.04097	0.0412536	0.749687
CFAP20	202.444	0.0374771	0.018325	2.04514	0.0408409	0.749687
COMMD6	321.073	-0.036544	0.0179252	-2.0387	0.0414804	0.749687
FAM212A	1.70434	-0.144995	0.070934	-2.04408	0.0409459	0.749687
GALK1	25.7723	-0.0514219	0.0251863	-2.04166	0.0411855	0.749687
GATA2	3.55357	0.0902741	0.0442069	2.04208	0.0411434	0.749687
GRIN3B	11.6361	0.0622989	0.0305786	2.03734	0.0416163	0.749687
GRK5	940.31	0.0495694	0.024299	2.03998	0.0413526	0.749687
GTF2H3	413.865	-0.0184974	0.00903242	-2.04789	0.0405704	0.749687
HTR3E	1.39259	-0.135743	0.0665437	-2.0399	0.0413603	0.749687
HTR6	5.2442	0.0744788	0.0364805	2.04161	0.0411906	0.749687
KIAA1033	1631.49	-0.0288872	0.0141461	-2.04206	0.0411455	0.749687
LINC00652	5.40994	-0.0848992	0.0416802	-2.03692	0.041658	0.749687
LINC00680-GUSBP4	36.403	0.0303195	0.0148612	2.04017	0.041333	0.749687
LOC101926940	0.64387	-0.178063	0.0873828	-2.03773	0.0415768	0.749687
LOC728175	11.0951	-0.0570018	0.0279766	-2.03748	0.0416021	0.749687
MIR548F3	469.241	-0.0790174	0.0388051	-2.03627	0.0417237	0.749687
NSUN5	87.3161	0.0244195	0.0119318	2.04659	0.0406984	0.749687
PSPN	1.21665	0.130434	0.0640057	2.03784	0.0415656	0.749687
RANBP1	45.9757	-0.0332346	0.0162777	-2.04172	0.0411789	0.749687
RELT	65.983	0.0496447	0.0243747	2.03673	0.0416768	0.749687
SHISA5	154.166	-0.0315376	0.0154825	-2.03698	0.0416521	0.749687
SHPRH	3400.33	-0.0240496	0.0117674	-2.04375	0.0409779	0.749687
SLC11A1	10.2131	-0.0948144	0.0464203	-2.04252	0.0410997	0.749687
SLC2A3	342.277	0.0913574	0.0446093	2.04794	0.0405655	0.749687
SNX4	930.639	-0.0142177	0.00695232	-2.04503	0.040852	0.749687
SPATA4	52.1466	-0.0530725	0.0260233	-2.03942	0.041408	0.749687
TSC2	361.169	0.0294805	0.0144648	2.03808	0.0415415	0.749687
WDR78	537.411	-0.0507785	0.0248622	-2.0424	0.041112	0.749687
ZNF510	521.02	-0.0221031	0.0108301	-2.0409	0.041261	0.749687
UBB	94.6862	0.0576036	0.0282963	2.03573	0.0417778	0.750008
LINC01533	0.470199	-0.117496	0.0577336	-2.03514	0.0418371	0.750422
ADGRA1-AS1	4.50659	0.0843904	0.041475	2.03473	0.0418778	0.7505
TMPRSS11F	29.6088	-0.0566012	0.0278225	-2.03437	0.0419144	0.750508
EHBP1L1	106.107	0.0382726	0.0188431	2.03112	0.0422427	0.753777
LINC00331	1.579	-0.0975424	0.0480204	-2.03127	0.0422276	0.753777
TAZ	272.035	0.0283929	0.0139752	2.03166	0.0421879	0.753777
TRAF3IP2	31.6328	-0.0524179	0.0257969	-2.03195	0.0421592	0.753777
SNORD116-28	6.9874	0.0506732	0.0249629	2.02994	0.0423628	0.755269
C6	41.7637	-0.0422693	0.0208316	-2.02909	0.042449	0.75578
MTERF1	199.047	-0.0274479	0.0135282	-2.02894	0.0424645	0.75578
SOBP	4831.63	0.0170334	0.00839974	2.02785	0.0425759	0.757112
COL14A1	72.4547	-0.0409725	0.0202166	-2.02668	0.0426951	0.757481
NRGN	1.28186	0.130331	0.0643017	2.02686	0.0426768	0.757481
TRAPPC1	41.4222	0.0458641	0.0226314	2.02657	0.0427064	0.757481
ATP13A1	182.11	0.0410759	0.0202735	2.02609	0.0427559	0.757709
C11orf74	381.871	-0.0219239	0.0108383	-2.02281	0.0430928	0.758597
COX4I1	272.433	-0.0222088	0.01099	-2.02082	0.0432983	0.758597
CR2	6.31858	-0.092361	0.0456679	-2.02245	0.0431298	0.758597
CYP2D7	0.428969	0.133578	0.0659576	2.0252	0.0428465	0.758597
LINC01136	11.0379	0.0919038	0.0455067	2.01957	0.0434283	0.758597
LINC01205	13.2467	-0.0383297	0.0189731	-2.02021	0.0433613	0.758597
LOC101929473	1.0791	-0.100581	0.0497434	-2.02199	0.0431774	0.758597
LOC729218	376.117	0.0268123	0.0132769	2.01947	0.0434387	0.758597
LOC730183	15.7592	0.0425257	0.0210351	2.02165	0.0432122	0.758597
NRDE2	498.801	0.0167189	0.00827826	2.01962	0.0434233	0.758597
OR1L6	0.939583	-0.168274	0.0833155	-2.01972	0.043412	0.758597
PITPNM1	121.636	0.0672125	0.0332627	2.02066	0.0433154	0.758597
PTGER3	8.58687	-0.0485838	0.0240509	-2.02004	0.0433791	0.758597
RHEBL1	7.40679	0.0709123	0.035125	2.01885	0.0435023	0.758597
RNF114	499.993	-0.0217141	0.0107503	-2.01986	0.0433979	0.758597
RPL10	107.564	0.0506897	0.025045	2.02395	0.0429754	0.758597
SAYSD1	154.613	-0.0256125	0.0126783	-2.02019	0.0433637	0.758597
THOP1	191.948	0.0245046	0.0121365	2.01909	0.0434782	0.758597
USP32P2	251.872	-0.063032	0.0312047	-2.01995	0.0433881	0.758597
CIZ1	375.982	0.0240889	0.0119416	2.01723	0.0436718	0.759424
LINC01410	690.362	-0.0381702	0.0189218	-2.01726	0.0436684	0.759424
LOC102724297	4.31574	-0.0557024	0.0276181	-2.01688	0.0437077	0.759424
MIR4426	1.42523	-0.0945121	0.0468911	-2.01556	0.0438456	0.759424
POM121L8P	3.29013	-0.0654184	0.0324732	-2.01454	0.0439534	0.759424
SERPINB13	0.92726	-0.119034	0.0590752	-2.01496	0.0439093	0.759424
SGSM2	324.994	0.0366778	0.0181935	2.01598	0.0438023	0.759424
SLC34A3	2.67972	0.109532	0.0543281	2.01612	0.0437873	0.759424
STT3A-AS1	25.6019	0.0334161	0.0165864	2.01467	0.0439389	0.759424
TROVE2	1386.57	-0.0187543	0.0093003	-2.01653	0.0437448	0.759424
UBE2S	38.2566	0.0488065	0.0242266	2.01458	0.0439482	0.759424
LINC00836	962.691	-0.12739	0.0632748	-2.01328	0.0440851	0.760431
LOC101929634	2.30114	-0.118116	0.0586601	-2.01356	0.0440555	0.760431
HIST1H2APS1	0.865887	-0.209175	0.103952	-2.01223	0.0441961	0.761712
DAPP1	4.16672	-0.0750485	0.0373593	-2.00883	0.0445549	0.764125
DERL2	277.502	-0.0232634	0.0115757	-2.00968	0.0444654	0.764125
DNAJB9	74.7543	-0.0398844	0.0198559	-2.00869	0.0445698	0.764125
ISY1-RAB43	19.567	0.0438869	0.0218491	2.00864	0.0445757	0.764125
LINC01311	3.18656	-0.0649827	0.0323263	-2.01021	0.0444088	0.764125
SLC25A53	996.215	-0.016805	0.008366	-2.00873	0.0445655	0.764125
TIMD4	5.94436	-0.0590458	0.0294026	-2.00818	0.0446241	0.764125
TINAG	9.30251	-0.0705687	0.0351418	-2.00811	0.0446315	0.764125
KIF9	69.3571	0.0329254	0.0164121	2.00617	0.044838	0.765098
LINC01372	134.581	0.0261689	0.0130463	2.00585	0.0448723	0.765098
LRRIQ3	62.4929	-0.0547984	0.0273032	-2.00703	0.0447465	0.765098
SGOL1	119.351	-0.0508999	0.0253656	-2.00665	0.044787	0.765098
STK4-AS1	0.842428	0.112835	0.056253	2.00584	0.0448731	0.765098
LINC01317	107.256	-0.0408521	0.0203715	-2.00536	0.0449251	0.765353
PRH1-PRR4	955.519	-0.0286822	0.0143076	-2.00469	0.0449964	0.765937
CA5A	10.2328	0.0820131	0.0409377	2.00337	0.0451381	0.766458
LOC340512	102.91	-0.0306656	0.0153051	-2.00362	0.0451105	0.766458
STXBP4	1419.55	-0.0280088	0.0139806	-2.00341	0.0451333	0.766458
HRG	1.43096	-0.127768	0.0638077	-2.00239	0.0452432	0.767614
CREBRF	1291.03	-0.0185157	0.00925011	-2.00168	0.0453193	0.768275
DAZAP2	384.449	-0.0200325	0.0100152	-2.00022	0.0454768	0.770315
LINC00864	1.23899	-0.0923554	0.0462063	-1.99876	0.0456342	0.772349
CCAR1	1828.66	-0.0170913	0.00856965	-1.99439	0.046109	0.773145
ELMO3	14.815	0.0520465	0.0260716	1.99629	0.045902	0.773145
GIMAP7	1.90173	-0.110836	0.0556142	-1.99295	0.0462672	0.773145
HCG25	2.68313	0.0900375	0.045082	1.99719	0.0458042	0.773145
LINC01471	16.7768	-0.0655619	0.0329156	-1.99182	0.0463909	0.773145
LOC100422556	23.9841	0.0426999	0.0214199	1.99346	0.0462108	0.773145
LOC105369192	124.937	-0.0540731	0.0270849	-1.99643	0.0458869	0.773145
MYCBPAP	61.4027	0.0352927	0.0177138	1.99239	0.0463284	0.773145
NPFFR2	17.048	-0.0411031	0.0205792	-1.99731	0.0457914	0.773145
ODF4	1.1381	-0.125728	0.0630021	-1.99562	0.0459758	0.773145
PNKP	37.9868	0.0542948	0.0272542	1.99216	0.0463535	0.773145
PROC	41.706	-0.0584043	0.0292683	-1.99548	0.0459908	0.773145
RPS5	41.5427	-0.0324241	0.0162504	-1.99528	0.0460126	0.773145
SIGLEC5	11.4905	-0.0625282	0.0313818	-1.9925	0.046316	0.773145
SMDT1	145.592	0.0240141	0.012056	1.99187	0.0463849	0.773145
SRPRA	243.164	0.023988	0.0120104	1.99727	0.0457963	0.773145
STUB1	2.11898	0.0733174	0.0367479	1.99515	0.0460267	0.773145
TMED4	282	-0.0181946	0.00913348	-1.99208	0.0463625	0.773145
VGLL1	1.6545	-0.0801918	0.0402588	-1.99191	0.0463814	0.773145
ASIC5	0.963639	-0.100072	0.0502637	-1.99095	0.0464862	0.77411
C9orf3	6975.28	0.0190473	0.00957985	1.98827	0.0467818	0.774589
CYP2C18	19.3993	-0.0358689	0.018041	-1.98819	0.0467908	0.774589
DEFB108B	6.4407	-0.0543574	0.0273425	-1.98801	0.0468101	0.774589
DYX1C1-CCPG1	2.93956	-0.0549706	0.0276488	-1.98817	0.0467925	0.774589
EPX	73.3002	-0.0492356	0.0247667	-1.98798	0.0468144	0.774589
ETV3	99.1737	0.0336215	0.0169049	1.98886	0.0467168	0.774589
MANEA-AS1	127.498	-0.0366999	0.0184497	-1.98918	0.0466809	0.774589
PAN2	497.074	0.0226092	0.0113628	1.98976	0.0466177	0.774589
GPT	6.60421	0.0746189	0.0375423	1.98759	0.0468568	0.774672
LOC105369893	3.98186	-0.107136	0.0539289	-1.98662	0.0469642	0.775683
MC2R	2.03912	-0.086566	0.0435801	-1.98636	0.0469929	0.775683
ST6GALNAC4	48.253	0.0545211	0.0274628	1.98527	0.0471147	0.777074
C4BPA	325.548	-0.0293654	0.0147945	-1.98488	0.0471574	0.777158
PSMA2	190.223	-0.0192406	0.00969738	-1.9841	0.0472448	0.777409
SLC6A14	0.757826	-0.112391	0.0566464	-1.98407	0.0472477	0.777409
ADCK5	35.2216	0.0462103	0.0233014	1.98316	0.04735	0.777567
DIO1	73.5476	-0.03026	0.0152608	-1.98285	0.0473839	0.777567
DNAJB4	1096.42	0.0409718	0.0206653	1.98264	0.0474076	0.777567
LINC01278	3461.3	-0.0177039	0.00892819	-1.98292	0.0473759	0.777567
TXNRD3NB	327.151	-0.0355006	0.0179295	-1.98001	0.047702	0.781776
CBFA2T2	2809.48	0.0138573	0.00700128	1.97926	0.0477869	0.782548
CCNG1	80.3196	-0.0289342	0.0146379	-1.97666	0.0480802	0.78567
LINC00508	2.61864	-0.0637816	0.0322799	-1.97589	0.0481673	0.78567
LOC100505530	7.77244	-0.0598172	0.030271	-1.97606	0.0481481	0.78567
LOC100505853	0.674768	-0.135039	0.0683312	-1.97624	0.0481278	0.78567
LOC403323	187.003	-0.0685344	0.0346689	-1.97683	0.0480611	0.78567
ABCC2	49.3868	-0.0332822	0.0169538	-1.96311	0.0496329	0.787033
ADAM29	1.85084	-0.0780457	0.0398183	-1.96005	0.0499904	0.787033
ANKRD30BP2	8.40272	-0.0538358	0.0274933	-1.95814	0.0502135	0.787033
ARL4D	7.15268	0.0919806	0.0467208	1.96873	0.0489841	0.787033
ASAH2B	31.6444	-0.0517559	0.0264373	-1.95769	0.0502666	0.787033
ATP8B5P	50.5661	-0.0392747	0.019994	-1.96432	0.0494926	0.787033
AVPR1A	0.606224	-0.110958	0.0568161	-1.95293	0.0508284	0.787033
B4GALT3	112.213	0.0232235	0.0118834	1.95428	0.0506684	0.787033
BRAT1	78.431	-0.025752	0.0131334	-1.96081	0.0499017	0.787033
C5orf15	392.139	-0.0259839	0.0132633	-1.95908	0.0501029	0.787033
C5orf66	75.2441	-0.042737	0.0216837	-1.97093	0.0487323	0.787033
CCDC33	7.53715	0.0657825	0.0336611	1.95426	0.0506706	0.787033
CHRND	0.900217	-0.141636	0.0720974	-1.96452	0.0494703	0.787033
CLEC4F	4.82374	-0.0743335	0.0380283	-1.95469	0.0506198	0.787033
COQ2	47.0664	0.0321641	0.0163811	1.96349	0.0495892	0.787033
DNAJC15	720.079	-0.018775	0.0095554	-1.96486	0.0494306	0.787033
FAM86DP	80.1661	0.0438482	0.0222939	1.96682	0.0492036	0.787033
FCRL6	3.75505	-0.129033	0.0657243	-1.96324	0.0496177	0.787033
FRG2C	6.92968	-0.0890024	0.0454525	-1.95814	0.0502135	0.787033
GLYATL3	2.02279	-0.0814563	0.0416736	-1.95463	0.050627	0.787033
GPR3	71.2261	0.0887033	0.0453762	1.95484	0.0506018	0.787033
HCG4	12.6386	0.0914556	0.0465601	1.96425	0.0495014	0.787033
HIST1H2AK	1.67236	0.118825	0.0603594	1.96862	0.0489962	0.787033
IL1RN	1.09788	-0.136176	0.0693	-1.96502	0.0494114	0.787033
KCNK13	36.4637	-0.0593001	0.0300414	-1.97395	0.0483878	0.787033
KLK7	6.82957	0.115322	0.0587262	1.96371	0.0495633	0.787033
KRBA1	92.1906	0.0362278	0.0185333	1.95474	0.050614	0.787033
LINC00969	4285.11	-0.0456011	0.0233631	-1.95185	0.0509565	0.787033
LINC01490	0.751153	-0.132043	0.0674603	-1.95734	0.0503077	0.787033
LINC01626	10.4245	-0.100787	0.0513614	-1.96231	0.0497264	0.787033
LOC100505920	2.79419	-0.0623498	0.0317699	-1.96254	0.0496993	0.787033
LOC100506136	1023.26	-0.0277834	0.0141909	-1.95784	0.0502491	0.787033
LOC101928674	1.8805	-0.0863398	0.0442409	-1.95158	0.0509877	0.787033
LOC102724190	2.17518	-0.0981057	0.0501536	-1.9561	0.0504528	0.787033
LOC105372440	30.3555	-0.0660326	0.0337382	-1.9572	0.0503237	0.787033
LOC105755953	0.4404	-0.130673	0.0669149	-1.95282	0.0508406	0.787033
LOC338797	3.32973	-0.0671505	0.0342186	-1.9624	0.0497163	0.787033
MCM3AP	582.922	0.0165318	0.00839217	1.96991	0.0488485	0.787033
MED7	42.6077	0.0281209	0.0142788	1.96942	0.0489043	0.787033
MIR3976HG	1.56136	-0.0751515	0.0383266	-1.96082	0.0499005	0.787033
MIR548N	8.77912	-0.0465045	0.0237819	-1.95546	0.050529	0.787033
NSL1	2509.43	-0.0206924	0.0105459	-1.96214	0.0497467	0.787033
OR7D2	7.56413	0.127595	0.0646547	1.97348	0.0484408	0.787033
PAGE2	0.795799	-0.160031	0.0812272	-1.97016	0.04882	0.787033
PARD6G-AS1	115.608	0.0524518	0.0266322	1.96948	0.0488975	0.787033
PI4KAP1	28.2142	0.0735625	0.0374607	1.96372	0.049562	0.787033
PMS2P5	173.28	0.03235	0.0165304	1.95699	0.0503482	0.787033
PRSS54	18.9928	-0.0720888	0.0369263	-1.95223	0.0509103	0.787033
RBM6	4170.86	0.0140164	0.00716241	1.95695	0.0503538	0.787033
RNF24	1282.15	-0.0209965	0.0106335	-1.97456	0.0483185	0.787033
SERPINE1	8.19576	-0.0622727	0.0318996	-1.95215	0.0509205	0.787033
SLC14A1	149.791	-0.0939288	0.0479668	-1.9582	0.0502063	0.787033
SLC2A7	1.91496	-0.0756971	0.0386584	-1.9581	0.0502182	0.787033
SLC35A5	338.071	-0.0202311	0.0102977	-1.96462	0.049458	0.787033
SRSF8	104.602	-0.038136	0.0194991	-1.95578	0.0504912	0.787033
SV2C	80.4459	-0.0702314	0.0359532	-1.95341	0.0507706	0.787033
TBC1D15	1957.42	-0.0243942	0.0124907	-1.95299	0.0508209	0.787033
TEKT1	16.778	-0.0702179	0.0357208	-1.96574	0.0493283	0.787033
TEX43	3.95922	-0.0876422	0.0444561	-1.97143	0.0486746	0.787033
TLDC1	190.035	0.0307554	0.0156222	1.96869	0.0489884	0.787033
TLN2	1271.31	0.0155696	0.00797726	1.95175	0.050968	0.787033
TM4SF18	0.584037	-0.138636	0.0710003	-1.95261	0.0508653	0.787033
TMEM30B	1.71042	-0.112671	0.0572454	-1.96821	0.0490443	0.787033
TNFSF9	29.6069	0.127173	0.0647831	1.96306	0.049639	0.787033
TOB2	792.119	-0.0264084	0.0135205	-1.95321	0.0507946	0.787033
TPK1	1374.15	-0.0195084	0.00988214	-1.97411	0.0483695	0.787033
TRMT2A	38.2527	0.0409954	0.0208546	1.96577	0.0493252	0.787033
UGT1A8	4.762	-0.0530428	0.0271839	-1.95126	0.0510265	0.787033
WDR88	110.341	-0.0250364	0.0128305	-1.95132	0.0510195	0.787033
YTHDF1	472.693	-0.013923	0.00709437	-1.96255	0.0496987	0.787033
ZNF192P1	188.89	-0.0391068	0.0199909	-1.95623	0.0504385	0.787033
ZNF226	575.624	-0.0234434	0.0119763	-1.95748	0.050291	0.787033
ZNF610	186.926	-0.0272886	0.013939	-1.95772	0.0502627	0.787033
PLXNA1	179.986	0.0395999	0.0203019	1.95054	0.0511112	0.787166
ZNF366	9.75244	-0.0703079	0.0360432	-1.95065	0.0510982	0.787166
CNPY3	3.85119	0.0885071	0.0453871	1.95005	0.0511702	0.787489
FLJ37453	70.103	0.0328797	0.0168663	1.94942	0.0512447	0.787708
PGM1	691.472	0.0306431	0.0157252	1.94865	0.0513367	0.787708
UROD	78.7167	-0.0172941	0.00887454	-1.94873	0.0513281	0.787708
WFDC2	66.9329	-0.056833	0.0291627	-1.94883	0.051316	0.787708
ARL9	36.2373	-0.0451646	0.0231904	-1.94756	0.0514678	0.78855
GYS1	398.7	0.0320004	0.0164292	1.94778	0.0514414	0.78855
ZNF496	628.691	0.014498	0.00744713	1.94679	0.0515597	0.789374
APOA5	0.609923	0.171773	0.0883014	1.9453	0.051739	0.789536
ARHGEF35	1.09668	-0.118121	0.0607476	-1.94446	0.0518403	0.789536
GAS2L1P2	5.13001	-0.0750401	0.0385998	-1.94406	0.0518887	0.789536
LINC01622	16.3938	-0.0619738	0.0318651	-1.94488	0.0517891	0.789536
LOC105372038	1.98166	-0.141291	0.0726507	-1.9448	0.0517989	0.789536
PPCS	240.741	-0.0268239	0.0137953	-1.94443	0.0518439	0.789536
PPDPF	29.5456	0.0499795	0.0257035	1.94447	0.0518393	0.789536
REM2	7.9146	0.0890689	0.0458209	1.94385	0.0519136	0.789536
VCX3A	0.535211	-0.137702	0.0708258	-1.94424	0.0518671	0.789536
DSCR4	2.85238	-0.0566018	0.0291271	-1.94327	0.0519836	0.790022
AGAP12P	75.0445	0.0519021	0.0267557	1.93985	0.0523976	0.791295
DNAH1	553.762	0.0322618	0.0166156	1.94166	0.0521782	0.791295
GABPB2	500.28	0.0211019	0.0108787	1.93974	0.0524109	0.791295
LOC101928449	105.026	-0.0678782	0.0349736	-1.94084	0.0522778	0.791295
MEN1	96.7331	0.0394523	0.0203237	1.9412	0.052234	0.791295
POLR3G	429.613	-0.0199235	0.0102699	-1.93999	0.0523805	0.791295
SLC39A10	1119.59	-0.0168815	0.00869277	-1.94202	0.052135	0.791295
TRMT5	180.641	-0.0272136	0.0140295	-1.93974	0.0524115	0.791295
ZC4H2	1562.7	-0.0212659	0.0109596	-1.94039	0.0523319	0.791295
LINC01612	14.455	-0.0368489	0.0190095	-1.93845	0.0525688	0.793091
CFD	17.4082	-0.0711603	0.0367799	-1.93476	0.05302	0.799316
LOC389906	288.348	-0.0272256	0.0140769	-1.93406	0.0531057	0.799443
SPATA16	7.02768	-0.0529253	0.0273626	-1.93422	0.0530862	0.799443
STX18	2081.04	0.0131818	0.00681843	1.93326	0.0532047	0.800352
TRABD	76.1284	0.0334505	0.0173111	1.93232	0.0533203	0.801508
GABARAPL2	344.672	-0.0125577	0.0065019	-1.93138	0.0534357	0.80266
RAB32	15.1969	-0.0441307	0.0228532	-1.93105	0.0534771	0.8027
XPO6	2008.71	0.0171842	0.00890145	1.9305	0.0535453	0.80314
TERF2IP	735.291	-0.0218669	0.0113298	-1.93003	0.0536029	0.803423
NMBR	9.89869	-0.0901891	0.046742	-1.92951	0.0536678	0.803814
CAPS2	1284.38	-0.0182196	0.00944893	-1.92822	0.0538275	0.803962
DCDC2B	75.589	0.0347182	0.0180158	1.92709	0.0539679	0.803962
IFIT5	140.134	-0.0315418	0.0163507	-1.92908	0.053721	0.803962
LOC101926966	1.38677	-0.122923	0.0637344	-1.92868	0.0537702	0.803962
LSM5	129.503	-0.0319192	0.0165632	-1.92711	0.0539656	0.803962
PPP1R10	1045.74	0.0175989	0.00912957	1.92769	0.0538943	0.803962
PPP1R14B	4.46654	0.0758945	0.0393616	1.92814	0.0538382	0.803962
SCHLAP1	121.565	0.075445	0.039153	1.92693	0.0539885	0.803962
BEX3	166.064	-0.0366475	0.0190366	-1.92511	0.0542154	0.805603
LINC00681	0.445451	-0.134343	0.0697642	-1.92567	0.0541457	0.805603
SRP68	346.406	0.014184	0.00736755	1.9252	0.0542044	0.805603
HIST1H2AM	0.986742	0.170419	0.088562	1.92429	0.0543183	0.805975
MS4A8	1.56	-0.079346	0.0412293	-1.92451	0.0542913	0.805975
BRICD5	13.0317	0.0456101	0.0237164	1.92315	0.0544615	0.806365
DIP2A	1691.67	0.00996763	0.00518282	1.92321	0.0544542	0.806365
DUSP4	98.9568	0.0527448	0.0274175	1.92376	0.0543844	0.806365
GBF1	2235.63	0.0109056	0.00567188	1.92275	0.0545114	0.806528
SPATA9	179.388	-0.0402132	0.0209404	-1.92037	0.0548115	0.810387
MAP10	22.6865	-0.0426569	0.0222237	-1.91944	0.0549293	0.81155
GET4	299.651	0.0325055	0.0169467	1.91811	0.0550975	0.812028
LOC101928241	7.11302	-0.038464	0.0200548	-1.91794	0.0551186	0.812028
TMEM260	1285.19	-0.0137578	0.00717137	-1.91843	0.0550562	0.812028
TUBB2A	145.928	-0.035796	0.0186625	-1.91807	0.0551022	0.812028
LSM12	220.992	0.0165719	0.00864284	1.91741	0.0551861	0.812445
MFAP5	5.08756	-0.0674157	0.035168	-1.91696	0.0552431	0.812706
CCDC179	23.8872	-0.0493529	0.0257626	-1.91568	0.0554055	0.812985
CXorf65	0.500589	0.123436	0.0644512	1.91519	0.0554685	0.812985
FAM46B	6.59762	0.0893847	0.0466783	1.91491	0.0555041	0.812985
FAM78A	13.9619	0.0657757	0.0343496	1.91489	0.0555065	0.812985
RBM24	9.22729	0.0880847	0.0460056	1.91465	0.0555371	0.812985
SCARNA2	24.5873	0.140872	0.073523	1.91602	0.055362	0.812985
STMND1	8.2263	0.104216	0.0544204	1.91502	0.0554898	0.812985
IL1RL1	5.59052	-0.0523559	0.0273706	-1.91285	0.0557669	0.815774
LINC00239	1.16218	0.0962224	0.0503221	1.91213	0.0558597	0.815997
SDR42E1	0.896153	-0.198201	0.103672	-1.91181	0.0559005	0.815997
TRAPPC4	65.1974	-0.0265967	0.0139117	-1.91182	0.0558989	0.815997
DNAH6	313.05	-0.0474071	0.0248072	-1.91102	0.0560016	0.816629
IQGAP3	3.70841	-0.0536442	0.0280752	-1.91073	0.0560387	0.816629
LINC00924	2.54139	-0.0792381	0.0414823	-1.91017	0.0561119	0.816629
ZBTB11	499.839	0.0218773	0.0114544	1.90994	0.056141	0.816629
ZNF883	119.123	-0.0302108	0.0158177	-1.90994	0.0561407	0.816629
COX6B2	2.24804	0.0927455	0.0485749	1.90933	0.0562195	0.817162
EED	949.032	-0.0243602	0.0127605	-1.90904	0.0562567	0.817162
LOC101927770	3.59778	-0.0796899	0.0417576	-1.90839	0.0563405	0.817526
LOC643339	236.519	-0.0599184	0.0314013	-1.90815	0.0563717	0.817526
SNAI1	6.13141	-0.067404	0.0353283	-1.90793	0.0564002	0.817526
ATG2A	95.6325	0.0331132	0.0173637	1.90703	0.0565168	0.818643
GPN1	246.97	0.018938	0.00993519	1.90616	0.0566296	0.819131
SIRT3	202.138	0.0203517	0.0106762	1.90627	0.0566152	0.819131
SMARCB1	435.821	0.0248427	0.0130378	1.90544	0.056723	0.819908
OSCP1	189.295	0.0333079	0.0174881	1.90461	0.0568312	0.820899
ARHGAP15	190.854	-0.0897246	0.0472757	-1.8979	0.0577093	0.821311
ATP1B4	1.4633	-0.10881	0.0572792	-1.89964	0.0574803	0.821311
CEP44	1116.24	-0.0258778	0.0136183	-1.90022	0.0574041	0.821311
CYSLTR1	31.3306	-0.038213	0.0200973	-1.9014	0.0572502	0.821311
EP300-AS1	15.8471	-0.0390886	0.0205667	-1.90058	0.0573577	0.821311
FBP1	14.9955	0.0782484	0.0411726	1.90049	0.0573683	0.821311
GPBP1L1	1290.77	-0.0180913	0.00950525	-1.90329	0.0570024	0.821311
LINC00229	3.05237	-0.0753184	0.0395985	-1.90205	0.0571645	0.821311
LOC102724152	0.528383	-0.163485	0.0861398	-1.8979	0.0577091	0.821311
LOC286297	13.794	-0.0531664	0.0279364	-1.90312	0.0570246	0.821311
LSG1	195.16	0.0206732	0.0108954	1.89742	0.0577723	0.821311
MBLAC1	12.6404	0.0500871	0.0263604	1.90009	0.0574214	0.821311
MYO18B	26.9983	-0.0340647	0.0179167	-1.90128	0.0572655	0.821311
NDC80	6.83628	-0.0557358	0.0292744	-1.90391	0.0569218	0.821311
NXPH2	32.0933	0.0885157	0.0466373	1.89796	0.0577017	0.821311
RDH16	11.7993	-0.0495654	0.0260562	-1.90225	0.0571384	0.821311
RP1	0.550789	-0.131572	0.069187	-1.90169	0.0572114	0.821311
SLC22A8	1.97692	-0.0846893	0.0445989	-1.89891	0.0575764	0.821311
SPIN2A	50.8581	0.0258073	0.0135753	1.90105	0.0572954	0.821311
TMEM200B	4.36521	-0.0714118	0.037601	-1.8992	0.0575386	0.821311
TRIM62	1040.62	0.0222877	0.0117453	1.89759	0.0577499	0.821311
UNK	653.053	0.0230069	0.0121078	1.90017	0.0574105	0.821311
WHSC1	1580.85	0.0147219	0.00775083	1.8994	0.057512	0.821311
OPA3	267.629	0.0385492	0.02032	1.89711	0.0578137	0.821336
LINC01358	60.6267	-0.0636543	0.0335608	-1.89669	0.057869	0.821558
AK2	1050.19	0.0198714	0.0104863	1.89499	0.0580936	0.824181
PBDC1	37.0854	-0.0319515	0.0168697	-1.89402	0.0582225	0.825444
GPR19	445.96	0.0226127	0.0119409	1.89371	0.0582633	0.825457
GTF2A2	333.573	-0.0204084	0.0107799	-1.89319	0.058333	0.825878
CCDC82	2142.06	-0.0325861	0.0172564	-1.88835	0.0589792	0.8262
CENPT	231.695	0.0300806	0.0159297	1.88834	0.0589809	0.8262
CTDP1	308.88	0.0199892	0.0105749	1.89024	0.0587253	0.8262
DPY19L2P2	1391.38	-0.0368549	0.0194959	-1.89039	0.0587061	0.8262
FLNA	60.9962	0.057448	0.0304135	1.8889	0.0589054	0.8262
HIST1H2BE	0.637496	0.143757	0.0760455	1.89041	0.0587036	0.8262
KRT20	4.48905	0.0722459	0.0382219	1.89017	0.0587351	0.8262
LARP7	373.902	-0.0231006	0.0122281	-1.88915	0.0588717	0.8262
LINC00374	1.43856	-0.110356	0.058375	-1.89047	0.0586952	0.8262
LINC00501	24.8253	-0.034752	0.0184128	-1.88738	0.0591087	0.8262
MEIG1	18.9275	-0.0416743	0.022025	-1.89214	0.0584726	0.8262
PDE7A	2643.37	0.0201629	0.0106849	1.88705	0.059154	0.8262
POTED	0.970677	-0.0977508	0.0517019	-1.89066	0.0586694	0.8262
PRNT	0.684723	-0.0997524	0.0528478	-1.88754	0.0590875	0.8262
PTGDR2	4.56113	0.0714085	0.0377455	1.89184	0.0585118	0.8262
PTPN3	206.826	0.0619938	0.0327809	1.89115	0.0586039	0.8262
SLC22A7	53.8454	-0.0360626	0.019109	-1.8872	0.0591335	0.8262
SPAM1	4.31656	-0.076931	0.0407052	-1.88995	0.058764	0.8262
WDR19	1284.75	-0.0223499	0.0118389	-1.88784	0.059048	0.8262
ZNF100	767.21	-0.0446162	0.0236385	-1.88744	0.0591016	0.8262
MSTO2P	35.2944	0.0327298	0.0173481	1.88665	0.0592074	0.826388
HAMP	0.842804	-0.153492	0.0813905	-1.88587	0.0593119	0.827289
STAG3L1	30.49	-0.0436504	0.0231529	-1.88531	0.0593882	0.827796
LINC01456	37.8548	0.0777525	0.041252	1.88482	0.0594544	0.828161
LINC00269	2.00656	-0.0859812	0.0456481	-1.88357	0.0596238	0.828546
NPNT	10.9764	-0.0660921	0.0350859	-1.88372	0.0596026	0.828546
PDXDC2P	1402.19	0.0147742	0.00784364	1.88358	0.0596211	0.828546
SMG1P3	232.694	0.0311731	0.0165513	1.88343	0.0596422	0.828546
GALE	17.7967	0.0425776	0.0226185	1.88242	0.0597784	0.829881
AVEN	697.639	0.0160818	0.00855029	1.88085	0.0599924	0.831577
KIF26B	5108.07	0.0344701	0.0183287	1.88067	0.0600174	0.831577
METAP2	800.944	-0.0193171	0.0102716	-1.88064	0.060021	0.831577
DSC3	1.85221	-0.0632821	0.0336654	-1.87974	0.0601437	0.832398
GIMAP8	12.1296	-0.0651271	0.0346496	-1.87959	0.0601635	0.832398
VTI1B	249.327	0.0136318	0.00725456	1.87906	0.0602362	0.832398
ZNF268	363.103	-0.020002	0.0106449	-1.87902	0.0602412	0.832398
COQ10B	135.024	0.0342351	0.0182343	1.87751	0.0604477	0.832473
IL18BP	129.379	0.0279985	0.0149063	1.8783	0.0603407	0.832473
MIR670HG	19.5541	0.193147	0.102834	1.87824	0.0603479	0.832473
SLAMF1	1.75625	-0.0893252	0.0475703	-1.87775	0.0604153	0.832473
TNF	0.856117	-0.211809	0.112795	-1.87782	0.0604056	0.832473
DUSP5	192.479	0.106305	0.0566387	1.87689	0.0605332	0.832549
TRIM52	273.695	0.0146356	0.00779783	1.87689	0.0605337	0.832549
SNORD116-2	3.64849	0.0816625	0.043517	1.87657	0.0605773	0.832596
ZSCAN21	70.2082	0.0278366	0.0148368	1.87619	0.0606298	0.832765
ADAM21	133.907	-0.0408604	0.0217895	-1.87523	0.0607607	0.834009
BPIFB2	0.760439	0.135887	0.0725252	1.87366	0.0609777	0.83427
LOC102724699	20.8538	-0.0594236	0.0317207	-1.87334	0.0610215	0.83427
LOC339666	43.6832	-0.0458102	0.0244487	-1.87373	0.0609674	0.83427
MUC7	12.3107	-0.0349668	0.018653	-1.8746	0.0608481	0.83427
NDUFB2	161.965	0.015397	0.00821693	1.87382	0.0609558	0.83427
VPS4B	574.26	-0.0105236	0.00561737	-1.8734	0.0610128	0.83427
LINC00375	15.743	-0.0362409	0.0193514	-1.87278	0.061099	0.834778
CHMP5	230.593	-0.0145257	0.00776242	-1.87129	0.0613048	0.835308
CNIH4	225.156	-0.0158583	0.00847593	-1.87098	0.0613481	0.835308
GACAT1	4.44169	-0.0471252	0.0251984	-1.87017	0.0614607	0.835308
LINC00449	2.34917	0.0873405	0.0467003	1.87023	0.0614516	0.835308
LRRC58	641.208	-0.0156315	0.00835629	-1.87062	0.0613977	0.835308
OSTC	154.633	-0.0266367	0.0142315	-1.87168	0.0612514	0.835308
SERPINA12	0.904993	-0.096066	0.0513174	-1.872	0.0612071	0.835308
ZNF461	344.735	-0.0159101	0.00850676	-1.87029	0.0614435	0.835308
PIAS3	228.142	0.0315893	0.0168945	1.86979	0.0615127	0.835467
ASIP	40.1425	-0.0369919	0.0198049	-1.86782	0.0617876	0.836564
CARD17	2.02352	-0.153025	0.0819885	-1.86643	0.0619819	0.836564
EGF	23.4155	-0.0727557	0.0389369	-1.86855	0.0616848	0.836564
KCNN1	12.8117	0.0503483	0.0269561	1.86779	0.0617919	0.836564
LOC101927653	1.73447	-0.0808069	0.0432692	-1.86754	0.0618264	0.836564
MANBAL	214.886	0.0190652	0.0102118	1.86697	0.0619059	0.836564
MARCH3	1767.34	-0.0372053	0.0199295	-1.86684	0.0619233	0.836564
MRFAP1L1	171.482	-0.036243	0.019407	-1.86751	0.0618297	0.836564
MUC16	17.365	-0.0383254	0.0205353	-1.86631	0.0619976	0.836564
ZNF829	387.503	-0.0312648	0.0167446	-1.86716	0.0618799	0.836564
CREB3L4	26.3973	0.0346041	0.0185531	1.86514	0.0621621	0.837111
LOC101929378	132.061	-0.0633488	0.0339724	-1.86471	0.0622216	0.837111
LOC286177	0.983951	-0.178227	0.095565	-1.86498	0.0621835	0.837111
STARD3NL	621.814	0.0158686	0.00850633	1.86551	0.06211	0.837111
VPS13D	4065.19	0.00802298	0.00430284	1.86458	0.0622404	0.837111
MKLN1	9210.46	-0.0335091	0.0179755	-1.86416	0.0622993	0.837359
CTAGE6	0.489277	-0.151885	0.0815003	-1.86361	0.0623767	0.837855
ARNT	1674.67	-0.0211806	0.0113811	-1.86104	0.0627391	0.838371
LRIF1	212.495	-0.0286126	0.01537	-1.86159	0.0626611	0.838371
MED31	312.98	-0.0269973	0.014498	-1.86214	0.0625831	0.838371
RMDN1	704.741	-0.0180333	0.00968122	-1.86271	0.0625027	0.838371
SLC39A9	929.854	-0.0124712	0.00669752	-1.86206	0.0625941	0.838371
STRIP1	258.714	0.0155795	0.00837126	1.86107	0.0627337	0.838371
ZDHHC15	754.188	-0.0213472	0.0114613	-1.86254	0.0625266	0.838371
ZNF280A	2.11992	-0.0718948	0.0386288	-1.86117	0.0627198	0.838371
PIR	5.66111	-0.0682831	0.0367159	-1.85977	0.0629181	0.84022
RP1L1	14.7759	-0.0652299	0.0350819	-1.85936	0.0629758	0.840449
LOC286238	3.18297	0.161091	0.0866577	1.85893	0.063037	0.840648
RMND5B	377.64	0.0155051	0.00834196	1.85868	0.063072	0.840648
ABCB7	1322.63	-0.0252481	0.0135932	-1.85741	0.0632528	0.841851
LINC01361	1.42571	-0.118551	0.0638337	-1.85719	0.0632842	0.841851
MYBL1	154.264	-0.0289751	0.0155983	-1.85758	0.0632283	0.841851
C14orf119	25.2263	-0.0337361	0.0181822	-1.85545	0.0635325	0.843646
FNDC4	29.8467	0.0465627	0.0250903	1.85581	0.0634812	0.843646
GRIPAP1	1766.53	-0.0327457	0.017649	-1.85538	0.0635415	0.843646
CPSF2	498.387	-0.0134494	0.00725358	-1.85418	0.0637137	0.845391
PDE6G	0.773071	0.0888785	0.0479523	1.85348	0.063814	0.845596
RAB44	3.15251	-0.0889627	0.0480016	-1.85333	0.0638353	0.845596
ZNF626	948.082	-0.0172613	0.00931424	-1.85321	0.0638517	0.845596
HAR1A	4.39187	-0.0949036	0.0512192	-1.85289	0.0638978	0.845613
MYL1	8.6463	-0.0821704	0.0443533	-1.85264	0.0639347	0.845613
TRIP13	9.95031	0.0504688	0.0272551	1.85172	0.0640664	0.846813
DNMT3A	1378.63	0.0223832	0.0120983	1.8501	0.0642988	0.84772
LOC100128573	0.734228	0.121368	0.0655835	1.85059	0.0642289	0.84772
SNRPD1	100.074	-0.0321387	0.0173673	-1.85053	0.0642368	0.84772
SOCS2-AS1	37.9423	-0.161162	0.0871043	-1.85022	0.0642825	0.84772
TNRC6B	11556.3	-0.012715	0.00687396	-1.84974	0.0643515	0.847875
ANXA1	5.51481	-0.128732	0.0697085	-1.84672	0.0647879	0.847903
DNAJC4	51.9693	0.0409715	0.0221736	1.84776	0.0646374	0.847903
HOTAIRM1	1.66442	-0.21626	0.117045	-1.84766	0.0646518	0.847903
MS4A18	2.18878	-0.0772772	0.0418071	-1.84842	0.0645415	0.847903
NOP2	58.041	0.0282814	0.0153117	1.84704	0.0647412	0.847903
OTC	4.71761	-0.0553414	0.0299462	-1.84803	0.0645984	0.847903
PRICKLE2-AS1	4.2123	-0.101698	0.0550728	-1.84661	0.0648042	0.847903
RGS9BP	1.17163	-0.12818	0.069325	-1.84897	0.0644621	0.847903
RPLP0	42.4761	-0.0320991	0.0173632	-1.84869	0.0645033	0.847903
TCF24	15.3486	-0.041902	0.022682	-1.84737	0.0646941	0.847903
ZNF35	350.278	-0.0154518	0.0083663	-1.84691	0.06476	0.847903
COL25A1	346.964	-0.0241989	0.0131102	-1.84581	0.0649196	0.848602
COPS5	357.934	-0.0196066	0.010623	-1.84567	0.0649396	0.848602
POLR2A	781.516	0.024375	0.0132102	1.84517	0.0650134	0.84903
AADACL2	0.914354	-0.0932119	0.0505678	-1.8433	0.0652846	0.849741
ADGRE3	13.4127	-0.038067	0.0206399	-1.84434	0.0651338	0.849741
EME1	8.06265	0.0697812	0.0378473	1.84376	0.0652188	0.849741
FAM209B	2.75967	0.102752	0.0557392	1.84344	0.0652644	0.849741
PITX1	2.52797	-0.0631991	0.0342709	-1.8441	0.0651682	0.849741
RBMX	646.985	-0.0179983	0.00976524	-1.8431	0.0653142	0.849741
PRMT1	79.2297	0.034377	0.0186546	1.84281	0.0653565	0.849757
FALEC	19.1511	0.0392602	0.0213086	1.84246	0.0654082	0.849896
EXOSC4	21.33	0.0404419	0.021954	1.84212	0.0654578	0.850007
AACSP1	12.6347	-0.0628688	0.0342184	-1.83728	0.0661684	0.850207
BNC1	10.8717	0.0796236	0.0432625	1.84048	0.0656983	0.850207
C3orf30	8.02601	0.0783282	0.0426231	1.8377	0.0661072	0.850207
CBWD5	588.373	-0.0292414	0.0158917	-1.84004	0.0657623	0.850207
CYP4F8	0.752425	-0.100568	0.0546804	-1.8392	0.0658858	0.850207
DACH2	162.819	-0.0357078	0.0194365	-1.83715	0.0661871	0.850207
FAM184B	1066.87	-0.0356479	0.0193746	-1.83993	0.0657791	0.850207
FAM46C	33.6811	-0.0915503	0.0498117	-1.83793	0.0660731	0.850207
ICAM5	0.574446	0.121897	0.0663188	1.83805	0.0660554	0.850207
LINC00935	13.0178	0.0360879	0.0196452	1.83698	0.0662126	0.850207
MIR548I2	3.65966	0.111116	0.060376	1.8404	0.0657089	0.850207
P4HA2-AS1	56.1569	-0.0532456	0.0289562	-1.83883	0.0659403	0.850207
PAPD4	3172.26	-0.0224303	0.0122032	-1.83807	0.0660521	0.850207
PGBD4	54.8063	0.029288	0.0159352	1.83794	0.0660715	0.850207
RAB28	3972.99	-0.0207397	0.0112761	-1.83925	0.065878	0.850207
RAD51L3-RFFL	95.3736	0.0218271	0.0118799	1.83732	0.0661623	0.850207
STRA8	3.20398	-0.0872123	0.04736	-1.84148	0.0655517	0.850207
ZP1	7.75919	0.0798656	0.043424	1.83921	0.065885	0.850207
AKR1C8P	10.479	-0.0413572	0.0225379	-1.83501	0.0665043	0.853424
TAF6	97.1354	0.0267097	0.0145623	1.83417	0.0666282	0.854484
RHOT2	96.1835	0.0240627	0.0131215	1.83384	0.0666772	0.854583
CPEB2	9.67606	0.0827261	0.0451231	1.83334	0.0667518	0.854692
LANCL2	867.404	0.0122083	0.00665965	1.83317	0.0667767	0.854692
RCAN1	1517.74	0.0129867	0.00708513	1.83295	0.0668096	0.854692
GON4L	937.674	0.0117911	0.00643837	1.83138	0.067044	0.855765
GRM7-AS3	22.4587	-0.042543	0.0232318	-1.83124	0.0670646	0.855765
LOC100288778	228.77	-0.0386292	0.0210894	-1.83169	0.0669973	0.855765
SWI5	75.8133	0.023405	0.0127762	1.83192	0.0669631	0.855765
TMEM116	690.749	-0.0184145	0.0100571	-1.831	0.0671002	0.855765
ATP5G3	156.24	-0.0317935	0.0173695	-1.83042	0.0671871	0.855897
ERO1B	1290.08	-0.0156542	0.00855373	-1.8301	0.0672346	0.855897
SRMS	2.3819	-0.0949007	0.0518529	-1.83019	0.0672213	0.855897
ALDH3A1	0.845737	-0.092771	0.0507356	-1.82852	0.0674717	0.856559
GRHL1	100.377	0.0400722	0.0219182	1.82826	0.0675099	0.856559
GSTA2	0.541663	-0.105132	0.0575035	-1.82827	0.0675093	0.856559
LOC101928885	44.0503	-0.0991269	0.0542107	-1.82855	0.0674673	0.856559
LOC151121	1.0245	-0.10085	0.0551572	-1.82842	0.0674868	0.856559
MED15	934.219	0.015581	0.00852316	1.82808	0.0675381	0.856559
ROPN1L-AS1	0.560904	0.195505	0.106961	1.82782	0.0675762	0.856559
ARL14EPL	5.8218	-0.0399637	0.0218788	-1.8266	0.0677606	0.858215
FAM45BP	3.5476	-0.050779	0.0278069	-1.82613	0.0678304	0.858215
LONP1	117.09	0.0237695	0.0130163	1.82613	0.0678313	0.858215
PRKDC	2263.13	0.00892526	0.00488865	1.82571	0.0678937	0.85848
MED24	487.919	-0.0223226	0.0122316	-1.82501	0.0680002	0.859302
CALML4	205.93	-0.0274293	0.0150343	-1.82445	0.0680842	0.859838
RAB27A	556.339	-0.0312043	0.0171063	-1.82413	0.0681317	0.859913
ZNFX1	236.345	0.0157661	0.00864521	1.82368	0.0681998	0.860248
SEPT4-AS1	21.8322	-0.0468595	0.025704	-1.82304	0.068297	0.860425
TLR8-AS1	4.3001	-0.0418047	0.0229287	-1.82324	0.0682664	0.860425
ROPN1B	128.751	-0.0376386	0.020659	-1.82189	0.068471	0.862093
PNP	67.8708	0.095699	0.0525356	1.8216	0.0685155	0.862129
C7orf65	1.18852	-0.122473	0.067317	-1.81935	0.0688578	0.863271
DENR	462.881	-0.0155745	0.00856302	-1.81881	0.0689399	0.863271
ICAM2	5.05191	-0.0643637	0.0353626	-1.82011	0.0687429	0.863271
LOC400794	3.76787	-0.0616425	0.0338624	-1.82038	0.0687008	0.863271
MRPL21	101.101	0.0235249	0.0129309	1.81928	0.0688694	0.863271
REM1	1.16148	-0.0831784	0.0456967	-1.82023	0.068724	0.863271
STX17	1502.39	-0.019838	0.0109047	-1.81921	0.0688788	0.863271
TMEM218	276.721	-0.0206377	0.0113468	-1.81882	0.0689388	0.863271
AIM1L	7.95399	-0.0470362	0.0259215	-1.81456	0.0695908	0.863586
ALG1L2	26.6096	0.0341783	0.0188066	1.81736	0.0691624	0.863586
CD163	19.9382	-0.0748123	0.0411977	-1.81593	0.0693807	0.863586
CTC-436P18.1	235.117	-0.0203745	0.01122	-1.81591	0.0693842	0.863586
EPHA2	42.3709	0.075428	0.0415421	1.8157	0.0694166	0.863586
LECT1	190.152	-0.0317996	0.0175244	-1.81459	0.0695869	0.863586
LINC01360	3.50882	-0.0546148	0.0300747	-1.81597	0.0693751	0.863586
LINC01413	0.631465	-0.19614	0.10799	-1.81627	0.0693284	0.863586
LRRC25	1.50701	-0.0894689	0.0492642	-1.8161	0.0693544	0.863586
MTCH1	528.116	0.0330891	0.0182267	1.81542	0.0694591	0.863586
NBPF6	0.74755	-0.222573	0.1225	-1.81692	0.0692291	0.863586
PRND	1.95588	0.127282	0.0700464	1.8171	0.0692014	0.863586
PROX2	210.328	-0.0425694	0.0234596	-1.81459	0.0695875	0.863586
SAGE1	1.28661	-0.0696526	0.0383802	-1.81481	0.0695537	0.863586
SNORD3A	4.63815	0.0893905	0.0492232	1.81602	0.0693668	0.863586
MTSS1	6119.32	0.022478	0.0123935	1.81368	0.0697264	0.864749
MYLK	705.131	-0.0392276	0.0216405	-1.8127	0.0698788	0.865785
PRMT9	626.415	0.0450972	0.0248798	1.8126	0.0698936	0.865785
CSDE1	1556.49	-0.0148607	0.0082034	-1.81152	0.0700597	0.867323
CFAP36	679.197	-0.0193454	0.0106825	-1.81095	0.0701491	0.867394
LOC105378385	468.4	-0.0430116	0.0237505	-1.81098	0.0701441	0.867394
TMEM221	60.8053	-0.0379907	0.0209831	-1.81053	0.0702132	0.867667
LOC101927419	8.18591	-0.117849	0.0651191	-1.80975	0.070335	0.868655
CDKN2C	9.71296	-0.0446448	0.024674	-1.80938	0.0703913	0.86883
SIRPA	2456.17	0.0216092	0.0119458	1.80894	0.0704603	0.869165
CDC42SE1	471.623	0.0249745	0.0138152	1.80775	0.0706447	0.869442
HTRA3	1.9364	-0.0841129	0.0465299	-1.80772	0.0706508	0.869442
LOC101927178	32.3067	-0.0282024	0.0155975	-1.80813	0.070586	0.869442
MRPL48	851.254	0.0129751	0.00717727	1.80781	0.0706363	0.869442
GRP	1.71646	-0.154233	0.0853463	-1.80714	0.0707404	0.869511
LDHB	772.606	-0.0216419	0.0119745	-1.80733	0.0707114	0.869511
RAD18	851.238	-0.0189963	0.0105151	-1.80658	0.070828	0.870071
ALX4	36.5215	-0.0517233	0.0286522	-1.80521	0.0710413	0.870689
ATG4A	551.233	0.0157807	0.00875238	1.80301	0.071386	0.870689
CCDC126	326.637	-0.0193409	0.0107293	-1.80262	0.0714484	0.870689
GLT6D1	2.05436	-0.0817829	0.0453431	-1.80365	0.0712867	0.870689
IQGAP2	61.4016	0.0634424	0.0351758	1.80358	0.0712972	0.870689
LOC101928386	113.759	-0.0215704	0.0119649	-1.8028	0.0714189	0.870689
LOC101929148	1.1644	-0.0868705	0.0481945	-1.8025	0.0714672	0.870689
MGAT5B	640.139	0.0513905	0.0285078	1.80268	0.0714384	0.870689
NBEAL2	58.2181	0.0373632	0.0207279	1.80256	0.0714577	0.870689
NDRG4	5402.42	-0.0258773	0.014339	-1.80467	0.0711258	0.870689
PHF10	481.977	-0.0155346	0.00861758	-1.80267	0.0714407	0.870689
SMIM4	114.561	-0.0275622	0.0152821	-1.80357	0.0712993	0.870689
SP100	126.803	-0.058154	0.0322375	-1.80393	0.0712429	0.870689
TRAPPC9	8101.14	0.0195104	0.0108169	1.80369	0.0712794	0.870689
SCG2	117.339	0.0636355	0.0353113	1.80213	0.0715251	0.870881
ANKRD26	1833.84	-0.025955	0.0144085	-1.80137	0.071645	0.871334
YIPF2	45.8283	0.0424984	0.0235924	1.80136	0.0716465	0.871334
ALOX15	1.29415	-0.113211	0.0628584	-1.80105	0.0716945	0.871396
RPL36AL	47.2333	-0.0367108	0.0203859	-1.80079	0.0717357	0.871396
WDR72	26.0086	-0.0386134	0.0214474	-1.80037	0.071802	0.871689
SLC10A1	116.22	-0.0383395	0.021302	-1.79981	0.071891	0.872258
AGO2	1189.22	0.0185522	0.0103157	1.79844	0.0721072	0.872576
HIRIP3	95.2076	-0.0277457	0.0154425	-1.79671	0.0723809	0.872576
HNCAT21	0.890369	-0.095914	0.053336	-1.7983	0.0721302	0.872576
HPSE	7.08338	-0.0733091	0.0407504	-1.79898	0.0720224	0.872576
LOC100129603	1.34288	-0.0738007	0.0410591	-1.79742	0.0722684	0.872576
LOC101927418	2.24735	-0.0872783	0.048563	-1.79722	0.0723009	0.872576
OLR1	22.5391	0.142091	0.0790821	1.79676	0.0723743	0.872576
PASD1	15.6621	-0.0317393	0.0176474	-1.79852	0.0720944	0.872576
PMF1-BGLAP	2.35036	-0.0915722	0.0509613	-1.7969	0.0723521	0.872576
RET	100.269	0.0891669	0.04961	1.79736	0.0722788	0.872576
TBX18	3.77747	0.0985923	0.0548204	1.79846	0.0721043	0.872576
TRAPPC6B	548.303	-0.0147907	0.00823372	-1.79635	0.0724381	0.872757
LOC101929745	0.773178	-0.134762	0.0750356	-1.79597	0.0724995	0.872848
LOC103191607	1.24449	-0.144305	0.0803697	-1.79551	0.0725722	0.872848
MAP3K12	998.896	0.0281013	0.0156505	1.79555	0.0725654	0.872848
FLJ42351	10.2063	-0.0637318	0.0355181	-1.79435	0.0727576	0.873149
LOC100133985	14.4555	0.0412354	0.0229739	1.79488	0.0726726	0.873149
RELL2	25.8788	0.082179	0.0458001	1.7943	0.0727659	0.873149
TCEAL1	88.8888	-0.0239249	0.0133314	-1.79463	0.072712	0.873149
NUCKS1	2408.13	-0.0165104	0.00920434	-1.79376	0.0728519	0.873387
RTCA	429.997	0.0133717	0.00745503	1.79364	0.0728702	0.873387
ECSCR	2.45464	-0.0649683	0.0362375	-1.79285	0.0729975	0.8738
NAA20	310.625	-0.0194592	0.0108539	-1.79283	0.0730006	0.8738
NEK9	957.156	-0.0142057	0.00792446	-1.79264	0.0730313	0.8738
SDHB	359.341	0.0163732	0.00913782	1.79181	0.0731638	0.874375
ZMIZ2	435.379	0.0313435	0.0174911	1.79197	0.0731381	0.874375
FPGT-TNNI3K	301.275	-0.0414054	0.0231198	-1.79091	0.0733082	0.875596
LOC113230	22.7994	-0.0371936	0.020779	-1.78997	0.0734593	0.876893
DUS3L	22.949	0.0425172	0.0237619	1.7893	0.0735664	0.877666
CNTNAP4	9343.96	0.0395968	0.0221422	1.78829	0.0737286	0.879095
MPLKIP	48.9612	-0.0299008	0.0167267	-1.78762	0.0738381	0.879894
LOC101927769	0.790388	-0.130426	0.0729721	-1.78734	0.0738831	0.879923
RPS27A	92.2767	-0.0302441	0.016928	-1.78664	0.0739963	0.880258
VNN1	1.78961	-0.0692888	0.0387766	-1.78687	0.0739583	0.880258
DNAJC11	553.861	0.0181886	0.0101904	1.78488	0.0742802	0.882115
DUSP3	237.155	0.0280559	0.0157143	1.78538	0.0742002	0.882115
GRHL3	32.7087	-0.0675133	0.0378209	-1.78508	0.0742484	0.882115
ERLIN1	538.28	-0.0188388	0.0105593	-1.7841	0.0744069	0.882143
GRXCR2	0.763584	-0.255372	0.14316	-1.78382	0.0744531	0.882143
LINC01342	0.999036	-0.102081	0.0572183	-1.78407	0.0744129	0.882143
LINC01551	0.746028	-0.0982978	0.0550957	-1.78413	0.0744029	0.882143
C16orf74	43.3966	0.0536924	0.0301259	1.78226	0.0747061	0.882917
C2orf16	32.075	0.0437308	0.0245511	1.78122	0.0748768	0.882917
CENPL	45.2034	-0.0258243	0.0144977	-1.78127	0.0748682	0.882917
CSPP1	2713.03	-0.0144816	0.00813244	-1.78072	0.0749586	0.882917
CYB5RL	72.419	0.0244814	0.0137569	1.77958	0.0751453	0.882917
FABP6	35.9085	-0.0583549	0.0327363	-1.78258	0.074655	0.882917
HES6	15.2647	-0.0964207	0.0541276	-1.78136	0.074854	0.882917
LARS	1447.09	-0.0122687	0.00689445	-1.7795	0.0751574	0.882917
LOC101929710	1242.52	-0.0463614	0.0260348	-1.78075	0.0749535	0.882917
MIOS	812.694	-0.0268259	0.015075	-1.7795	0.0751582	0.882917
PHKA2	613.313	0.0149629	0.0084084	1.77952	0.0751552	0.882917
STAU1	1148.28	0.010343	0.00580542	1.78161	0.0748133	0.882917
WDR11-AS1	2310.66	-0.0348966	0.0196098	-1.77954	0.0751506	0.882917
WFDC6	1.16474	-0.101678	0.0571	-1.7807	0.074961	0.882917
ZNF264	1026.74	-0.0154284	0.00866371	-1.78081	0.074944	0.882917
EPB41L1	3337.45	0.0275356	0.0154979	1.77673	0.0756128	0.884615
FAM50B	9.54741	-0.0547485	0.0308199	-1.7764	0.0756671	0.884615
IMPA1	399.215	-0.020374	0.0114701	-1.77628	0.0756874	0.884615
LOC101928012	71.5095	-0.0881869	0.0496184	-1.7773	0.0755185	0.884615
MRE11A	1013.36	-0.0240722	0.013544	-1.77734	0.0755126	0.884615
MSC-AS1	17.4772	-0.0370673	0.0208572	-1.77719	0.0755363	0.884615
N4BP2	665.501	-0.0229443	0.0129118	-1.777	0.0755681	0.884615
RPL32P3	576.612	0.0209433	0.0117799	1.77788	0.0754236	0.884615
USP39	212.63	0.0114377	0.00643446	1.77757	0.075475	0.884615
C11orf1	34.0288	0.0313348	0.0176463	1.77572	0.0757788	0.884901
CASQ2	30.4593	-0.0528477	0.0297898	-1.77402	0.07606	0.884901
INTS1	191.506	0.0376815	0.0212344	1.77455	0.0759719	0.884901
LINC01249	12.0679	-0.0435124	0.0245225	-1.77439	0.0759993	0.884901
LINC01399	11.4764	-0.030478	0.0171893	-1.77308	0.0762154	0.884901
MPO	8.245	-0.0658934	0.0371506	-1.77368	0.0761156	0.884901
ST7-AS1	7.87519	-0.0596283	0.0336309	-1.77302	0.0762248	0.884901
TET2-AS1	271.412	-0.0456383	0.0257389	-1.77313	0.0762077	0.884901
TGM1	31.6982	0.0362382	0.0204188	1.77475	0.0759398	0.884901
TPRKB	174.189	-0.0266194	0.0150035	-1.77421	0.0760284	0.884901
ZKSCAN8	1116.89	-0.0251336	0.0141683	-1.77393	0.0760748	0.884901
ZNF284	91.3586	0.0213219	0.0120257	1.77303	0.0762233	0.884901
CCDC151	29.4805	0.0540304	0.030486	1.7723	0.0763441	0.885526
FNBP4	1982.77	0.0136556	0.00770666	1.77192	0.0764076	0.885526
HSPA7	0.839249	0.17766	0.100278	1.77167	0.0764498	0.885526
ZNF212	120.755	-0.0214626	0.0121144	-1.77167	0.0764494	0.885526
C10orf53	3.28091	-0.0961024	0.0542715	-1.77077	0.0765985	0.886042
OR4N2	5.67983	-0.061092	0.034503	-1.77063	0.0766228	0.886042
UNC45B	4.98668	-0.0420424	0.023744	-1.77066	0.076618	0.886042
ZNF282	402.133	0.0194424	0.0109823	1.77034	0.0766707	0.886101
AURKA	49.213	0.0325734	0.0184053	1.76978	0.0767635	0.886297
LOC101928882	25.172	-0.0642713	0.0363172	-1.76972	0.0767733	0.886297
ANKRD13B	317.311	0.0215691	0.0122076	1.76687	0.0772507	0.888323
CCDC85B	3.75028	-0.0936341	0.0529847	-1.76719	0.0771961	0.888323
HNRNPC	3922.88	-0.016176	0.00914832	-1.76819	0.0770288	0.888323
MTG2	351.397	0.0237287	0.0134285	1.76704	0.077221	0.888323
OR1L4	2.00171	0.0939081	0.0531711	1.76615	0.0773709	0.888323
PBX2	258.658	0.0245839	0.0139189	1.76623	0.0773581	0.888323
SAMHD1	269.872	-0.0593183	0.0335919	-1.76585	0.0774209	0.888323
SCGB2A1	0.694037	-0.11006	0.0623268	-1.76585	0.0774209	0.888323
STK40	285.744	0.0264202	0.0149461	1.7677	0.0771106	0.888323
TMC3-AS1	482.833	-0.0618837	0.0350426	-1.76595	0.0774037	0.888323
ZNF214	150.195	-0.0284722	0.0161057	-1.76784	0.0770884	0.888323
GPR4	6.81485	0.0482785	0.0273587	1.76465	0.077623	0.888671
RFX6	2.04638	-0.0847212	0.0480046	-1.76486	0.0775877	0.888671
RRAD	5.16904	0.0802005	0.0454297	1.76538	0.0775004	0.888671
UCKL1	308.153	0.0259819	0.0147199	1.76509	0.0775492	0.888671
PLPP4	1523.17	-0.107605	0.0609917	-1.76426	0.0776886	0.888931
ARL13B	942.173	-0.0172687	0.00979223	-1.76351	0.0778142	0.889876
BNIP3L	521.706	0.0199331	0.0113077	1.76279	0.0779368	0.890786
MYH16	75.6414	-0.0480412	0.0272853	-1.7607	0.0782897	0.892356
PKD2L1	6.54496	-0.0596458	0.0338673	-1.76116	0.0782108	0.892356
THOC6	5.74686	0.0556441	0.0315894	1.76148	0.0781571	0.892356
TSEN34	19.2233	0.0527355	0.0299492	1.76083	0.0782668	0.892356
VCPIP1	442.59	-0.0141999	0.00806409	-1.76087	0.0782597	0.892356
MAGEB10	1.85809	-0.0836077	0.0475084	-1.75985	0.0784332	0.8935
CTSL3P	1.38379	-0.0983127	0.0559277	-1.75785	0.0787723	0.893918
LOC101927619	9.5855	-0.0712255	0.0405162	-1.75795	0.078756	0.893918
NRBF2	139.139	0.0292289	0.0166271	1.7579	0.0787641	0.893918
OPN3	94.2107	-0.0274097	0.0155917	-1.75797	0.0787528	0.893918
PSMD12	556.234	-0.0165826	0.00942721	-1.75901	0.0785753	0.893918
YPEL2	2216.26	0.0216973	0.0123413	1.7581	0.0787307	0.893918
ZG16	0.887885	-0.188712	0.107312	-1.75854	0.0786563	0.893918
C3orf52	5.43235	-0.0899328	0.0511841	-1.75705	0.0789096	0.894987
LINC00547	0.473668	-0.118949	0.0677414	-1.75592	0.0791015	0.89569
VWA9	363.102	-0.0145141	0.00826357	-1.75639	0.0790211	0.89569
ZNF652	1750.1	-0.0118453	0.00674576	-1.75597	0.0790943	0.89569
SON	2720.4	0.0125732	0.0071654	1.75471	0.0793091	0.896403
TCEAL5	136.312	0.0515434	0.0293737	1.75474	0.0793032	0.896403
ZNF655	1835.71	-0.0124187	0.00707803	-1.75454	0.0793377	0.896403
ZRANB2-AS1	135.364	-0.0348204	0.0198383	-1.75521	0.0792239	0.896403
OSBPL7	88.7662	0.0338305	0.0192845	1.75429	0.0793811	0.896405
ATXN7L2	104.723	0.0349677	0.0199472	1.75301	0.0796001	0.896814
CMTM4	949.932	0.0229717	0.0131032	1.75315	0.079577	0.896814
EIF2AK2	804.241	-0.0134244	0.00765777	-1.75304	0.0795949	0.896814
LINC00566	0.681809	-0.125827	0.0717949	-1.75259	0.0796726	0.896814
NBN	826.409	-0.0179659	0.0102546	-1.75199	0.0797757	0.896814
P4HB	89.558	0.0251577	0.014361	1.75181	0.0798073	0.896814
QRFPR	2.48188	-0.0764438	0.043625	-1.75229	0.0797237	0.896814
RPL28	96.5743	0.0224109	0.0127905	1.75215	0.0797475	0.896814
TMPRSS11A	284.292	-0.0573312	0.0327198	-1.75219	0.0797414	0.896814
ALG1	32.5469	0.0347308	0.0198326	1.7512	0.0799121	0.897017
IFNG-AS1	2.29286	-0.0752548	0.042971	-1.75129	0.0798953	0.897017
INO80	1676.56	0.0135416	0.00773636	1.75038	0.080053	0.898112
NUP214	2414.78	0.0139418	0.00796846	1.74963	0.0801823	0.899076
NOXO1	1.13559	0.118926	0.0680147	1.74853	0.0803715	0.900709
TXNDC15	779.886	-0.0185267	0.0105983	-1.74808	0.0804498	0.901098
C7orf50	465.414	0.0233749	0.0133751	1.74764	0.0805262	0.901467
SPATA20	137.554	0.0262011	0.0149963	1.74717	0.0806077	0.901891
MAPK3	157.633	0.0234393	0.0134191	1.74671	0.080688	0.902302
TRIM69	191.432	-0.0421089	0.0241125	-1.74635	0.0807507	0.902516
CORIN	353.127	-0.0396813	0.0227332	-1.74552	0.0808939	0.902649
FAM49B	3849.75	0.013418	0.00768816	1.74527	0.0809371	0.902649
MNX1-AS1	0.873951	-0.11421	0.0654327	-1.74546	0.0809046	0.902649
PRSS23	652.272	-0.0367543	0.0210576	-1.74542	0.0809118	0.902649
POF1B	48.3597	-0.0300145	0.0172022	-1.74481	0.0810183	0.903068
NFKBID	81.9476	0.0430543	0.0246799	1.74451	0.0810709	0.903168
ADGRF3	101.883	-0.0239011	0.013704	-1.74409	0.0811432	0.903377
C1D	304.545	-0.0170535	0.00977894	-1.7439	0.081177	0.903377
COX18	218.494	-0.016112	0.0092433	-1.7431	0.0813162	0.9034
FAM183BP	0.997695	-0.140741	0.0807309	-1.74333	0.0812758	0.9034
MAPKAPK5-AS1	48.5864	-0.0269696	0.0154705	-1.74329	0.0812831	0.9034
VPS11	142.649	0.0189789	0.0108894	1.74289	0.0813535	0.9034
PRPS1	195.294	-0.0344744	0.0197908	-1.74194	0.0815188	0.904452
VLDLR	321.519	0.02754	0.0158108	1.74184	0.0815357	0.904452
HLX-AS1	143.313	-0.0341469	0.0196068	-1.74159	0.0815803	0.904462
GGT8P	1.57508	-0.0853262	0.049012	-1.74092	0.0816969	0.904608
SNORD116-25	2.58663	0.0746727	0.0428955	1.7408	0.0817178	0.904608
UFSP2	438.073	0.0344423	0.0197857	1.74077	0.0817246	0.904608
ZNF283	609.12	-0.016182	0.00929987	-1.74002	0.0818552	0.905569
FAM138B	0.777657	-0.143864	0.0826918	-1.73977	0.0819	0.905582
GOPC	646.524	-0.0284847	0.0163757	-1.73944	0.0819568	0.905725
APOL1	2.49879	0.0623021	0.0358245	1.73909	0.0820185	0.905924
CKMT2-AS1	1134.46	-0.0246338	0.0141677	-1.73873	0.0820815	0.906055
HNRNPL	344.605	0.0199196	0.0114594	1.73828	0.0821617	0.906055
TMEM82	2.88829	0.095692	0.0550423	1.73852	0.0821194	0.906055
DCUN1D1	1159.95	-0.0154814	0.00891521	-1.73652	0.0824727	0.908517
PANX3	1.10674	-0.0913599	0.0526044	-1.73673	0.082434	0.908517
BAIAP2	389.873	0.0299856	0.017284	1.73488	0.0827624	0.909646
C7orf25	103.405	0.0249424	0.0143746	1.73517	0.0827114	0.909646
CXorf40B	17.6082	0.0468347	0.0269988	1.73469	0.082795	0.909646
LOC101926897	17.8942	-0.0501631	0.028912	-1.73503	0.082736	0.909646
LOC102724344	2.6703	0.116072	0.0669024	1.73495	0.0827504	0.909646
LOC101928336	12.4823	-0.0464429	0.0267811	-1.73417	0.0828883	0.909813
ZNF37BP	2328.17	-0.0324688	0.0187236	-1.73411	0.0828981	0.909813
CYP2B7P	38.2857	-0.0418918	0.0241641	-1.73364	0.0829826	0.910258
ZNF135	400.711	0.0255191	0.0147225	1.73334	0.0830347	0.910347
LANCL1-AS1	108.772	-0.0303908	0.0175387	-1.73279	0.0831336	0.910728
SH2D2A	4.15367	0.0595548	0.0343721	1.73265	0.0831574	0.910728
CRYAB	576.484	0.0808392	0.0466756	1.73194	0.0832848	0.910803
DNM1P41	2.27181	0.106288	0.0613895	1.73138	0.0833843	0.910803
LOC100287015	13.9668	-0.0397488	0.0229546	-1.73163	0.0833403	0.910803
MLF2	214.839	0.0300936	0.0173739	1.73212	0.083253	0.910803
YRDC	84.8462	-0.0394243	0.0227691	-1.73148	0.0833662	0.910803
CTRL	61.6716	0.038628	0.0223239	1.73034	0.0835694	0.911863
SAXO2	326.05	-0.0329035	0.0190129	-1.73058	0.083526	0.911863
LOC100996671	1.0557	-0.093551	0.0540729	-1.73009	0.0836139	0.911867
ZNF181	185.919	-0.0174766	0.0101032	-1.7298	0.0836664	0.91196
UPRT	357.069	-0.0201711	0.0116662	-1.72902	0.0838057	0.912997
OMA1	872.204	-0.028856	0.0166968	-1.72823	0.0839465	0.913584
PRSS27	13.1991	0.034867	0.020175	1.72823	0.0839478	0.913584
KIF22	97.9078	0.0233532	0.0135157	1.72785	0.0840154	0.913839
TMPRSS9	89.3694	-0.0437865	0.0253478	-1.72743	0.0840907	0.914177
RNVU1-14	2.20152	0.118071	0.0683673	1.72701	0.0841654	0.91451
ABO	6.35683	0.0754323	0.0437215	1.72529	0.0844746	0.914762
RANBP9	2055.71	-0.0194938	0.0112997	-1.72516	0.084498	0.914762
RHAG	1.06492	-0.0807509	0.0468028	-1.72535	0.0844653	0.914762
SKAP1	48.7046	-0.0342762	0.0198552	-1.72631	0.0842917	0.914762
STYK1	2.90202	-0.0549058	0.0318073	-1.7262	0.0843109	0.914762
USP33	2111.99	-0.0144811	0.00839172	-1.72565	0.0844108	0.914762
WRN	1584.92	-0.0169499	0.00982437	-1.72529	0.0844754	0.914762
RGSL1	25.7799	-0.0628245	0.0364236	-1.72483	0.084558	0.914933
LOC100996583	17.4478	0.0407264	0.0236171	1.72444	0.0846277	0.915137
PPT2-EGFL8	4.12362	0.0615239	0.0356819	1.72424	0.0846653	0.915137
SIVA1	38.4169	0.0342848	0.0198897	1.72375	0.0847537	0.915615
PLCH2	247.396	0.0533401	0.030958	1.72298	0.0848921	0.916631
CCDC168	14.612	-0.0556117	0.0322824	-1.72266	0.0849497	0.916774
BROX	303.983	-0.0169312	0.00983234	-1.72199	0.0850707	0.91701
LINC00929	2.49544	-0.0579698	0.0336616	-1.72213	0.0850451	0.91701
TNIP3	7.3398	0.0839601	0.0487628	1.72181	0.0851044	0.91701
PPIG	3159.43	-0.0294473	0.0171135	-1.7207	0.0853047	0.918689
CRY2	909.435	0.0218224	0.0126889	1.7198	0.085469	0.919503
TSPAN8	7.55707	0.0675956	0.0392992	1.72002	0.0854282	0.919503
CREBZF	950.515	-0.0278382	0.0161932	-1.71913	0.0855909	0.919902
LOC101409256	19.228	-0.0447698	0.0260425	-1.71911	0.085595	0.919902
LINC00640	21.8579	-0.056267	0.032744	-1.71839	0.0857256	0.920827
RNU5D-1	0.865328	0.119292	0.0694395	1.71792	0.0858111	0.921267
ACACA	4101.75	0.0113162	0.00659419	1.71608	0.0861474	0.922071
CROCCP2	283.318	-0.0365959	0.0213209	-1.71643	0.086083	0.922071
DDX27	333.206	0.0227578	0.0132603	1.71624	0.086119	0.922071
HCLS1	29.085	-0.0730116	0.0425463	-1.71605	0.0861532	0.922071
RGS11	84.1715	0.0337036	0.019632	1.71676	0.0860223	0.922071
TCP1	336.75	0.0245308	0.0142858	1.71714	0.0859536	0.922071
GPR35	289.076	-0.0372606	0.0217164	-1.71578	0.0862018	0.922114
ARHGEF19	19.3486	0.0916428	0.053423	1.71542	0.0862686	0.922352
AKIP1	79.048	-0.0229794	0.0134002	-1.71485	0.0863723	0.922396
EXOSC6	40.1664	-0.0420899	0.024547	-1.71467	0.0864064	0.922396
PDHX	1966.99	-0.0253748	0.0147982	-1.71472	0.0863964	0.922396
IBA57-AS1	21.6938	0.0372876	0.0217594	1.71364	0.0865954	0.923462
SMG9	564.954	0.0166251	0.00970112	1.71373	0.0865787	0.923462
BIVM-ERCC5	37.0631	-0.0394356	0.0230308	-1.7123	0.0868417	0.924242
RPS12	71.0724	-0.0233172	0.0136177	-1.71227	0.0868473	0.924242
TEX9	1145.16	-0.0562028	0.0328165	-1.71264	0.0867795	0.924242
TUBGCP6	170.014	0.0252397	0.0147366	1.71272	0.0867645	0.924242
ARF6	147.864	-0.0369278	0.021573	-1.71176	0.0869413	0.924273
C17orf98	2.61674	0.061528	0.0359433	1.71181	0.0869325	0.924273
THRAP3	1310.13	0.00721353	0.00421468	1.71153	0.0869841	0.924273
GAS5-AS1	26.7264	0.0319753	0.018687	1.7111	0.0870632	0.924297
SLC6A19	0.914524	-0.0800817	0.0468032	-1.71103	0.0870756	0.924297
KDM6A	6307.27	-0.0289947	0.0169511	-1.71049	0.0871758	0.924885
TSNAXIP1	52.725	0.031396	0.0183681	1.70927	0.0874018	0.926809
LOC101928436	449.367	-0.0341446	0.0199825	-1.70873	0.0875009	0.926909
ZNF296	6.01984	0.050546	0.0295806	1.70875	0.0874964	0.926909
SLC7A5	136.094	0.0559934	0.0327819	1.70806	0.0876259	0.927759
ADCY10	305.936	-0.0397869	0.0234019	-1.70016	0.0891009	0.928522
ARID3B	383.966	0.0197857	0.0116318	1.701	0.0889433	0.928522
AUH	3975.57	-0.0103129	0.00607743	-1.69691	0.0897129	0.928522
BAG2	179.926	-0.0320966	0.0188805	-1.69999	0.0891334	0.928522
BOLL	90.3539	-0.055288	0.0324838	-1.70202	0.0887519	0.928522
BRCA2	53.9884	-0.0390466	0.0229131	-1.70412	0.0883596	0.928522
C1orf27	1555.27	-0.0278322	0.0163431	-1.703	0.0885687	0.928522
C3orf22	9.76528	-0.054604	0.0321374	-1.69908	0.0893037	0.928522
CNBD1	74.0295	-0.0319959	0.018796	-1.70227	0.0887039	0.928522
CNTD1	49.3178	-0.0285852	0.016808	-1.70069	0.089001	0.928522
DVL3	486.506	0.0186863	0.0109631	1.70447	0.0882927	0.928522
ERV3-1	413.341	0.0242778	0.0142943	1.69842	0.0894281	0.928522
ERVH48-1	250.522	-0.0217701	0.0127895	-1.70219	0.0887197	0.928522
GADD45B	46.4975	0.111832	0.0656231	1.70415	0.0883531	0.928522
GPR160	77.2899	-0.0363847	0.0214156	-1.69898	0.0893228	0.928522
GTPBP1	366.113	0.0206005	0.0120729	1.70634	0.0879447	0.928522
HCG18	2.57639	0.0641428	0.0377406	1.69957	0.0892119	0.928522
IGFL4	20.5607	0.0416927	0.024447	1.70543	0.0881146	0.928522
KCNK15	6.60481	0.077674	0.0455775	1.70422	0.0883403	0.928522
LINC00630	2084.81	-0.0141844	0.00834384	-1.69998	0.089134	0.928522
LINC01018	12.2836	-0.0544405	0.0320816	-1.69694	0.0897087	0.928522
LINC01111	18.8591	-0.0426918	0.0250183	-1.70642	0.0879293	0.928522
LINC01574	1.55612	-0.104564	0.0614624	-1.70127	0.0888916	0.928522
LOC101927478	6.87784	0.0490727	0.0288331	1.70196	0.0887636	0.928522
LOC101928650	51.9055	-0.0322992	0.0190257	-1.69766	0.0895719	0.928522
LPA	17.1973	-0.0521189	0.0305692	-1.70495	0.0882039	0.928522
LRAT	6.43035	-0.105274	0.0620377	-1.69693	0.0897105	0.928522
MLST8	71.7141	0.0320732	0.0188946	1.69749	0.0896049	0.928522
N4BP2L2	4746.92	-0.0142744	0.00838898	-1.70157	0.0888361	0.928522
NHLRC3	434.264	-0.0218065	0.0128458	-1.69756	0.0895906	0.928522
PPP5C	1008.64	-0.0193494	0.0113647	-1.70259	0.0886454	0.928522
PXN-AS1	47.1903	0.0311982	0.0183331	1.70174	0.0888037	0.928522
SAP130	1232.5	0.0110937	0.00650454	1.70553	0.0880958	0.928522
SCML4	8.60048	-0.0380173	0.0223357	-1.70209	0.0887389	0.928522
SEPT2	2566.07	-0.0195981	0.0115452	-1.69752	0.089599	0.928522
SLC25A39	81.8184	0.0288858	0.0169509	1.70408	0.0883655	0.928522
TCEAL9	67.7233	0.0503867	0.0296312	1.70046	0.0890446	0.928522
TPBG	1.62142	0.178978	0.105333	1.69916	0.0892888	0.928522
TUSC1	11.0052	-0.0468273	0.0274416	-1.70643	0.0879276	0.928522
UMOD	3.74389	-0.0805541	0.0473928	-1.69971	0.0891852	0.928522
USP46-AS1	22.3764	0.0488244	0.0286816	1.70229	0.0887007	0.928522
VSIG4	9.69203	-0.133564	0.0784695	-1.70211	0.088735	0.928522
ZNF160	1208.4	-0.0229484	0.0134972	-1.70024	0.0890858	0.928522
ZNF569	748.484	-0.0246777	0.0145429	-1.69689	0.0897166	0.928522
[truncated: 24,927 more rows]

## Sheet: autolysis.g
	baseMean	log2FoldChange	lfcSE	stat	pvalue	padj
NPAS4	1337.01	0.924923	0.14613	6.32947	2.46001e-10	3.92519e-06
FOS	689.775	0.811903	0.133112	6.09942	1.06456e-09	8.49308e-06
FOSB	305.432	0.827208	0.144067	5.74181	9.36672e-09	4.98185e-05
EGR1	1085.42	0.50468	0.106841	4.72368	2.31619e-06	0.00923927
MIR6723	3322.85	-0.684406	0.146931	-4.65802	3.19266e-06	0.0101884
NR4A1	697.801	0.459348	0.102531	4.48008	7.46146e-06	0.0198425
FAR2P1	32.2565	-0.566565	0.127645	-4.43859	9.055e-06	0.0199186
GSTM3	133.254	-0.0993064	0.0224804	-4.41746	9.98678e-06	0.0199186
HSPH1	2891.36	0.472098	0.108482	4.35187	1.3498e-05	0.0239305
SRGAP2-AS1	1002.58	-0.117554	0.0277322	-4.2389	2.24619e-05	0.0358403
TLCD2	8.94219	0.211869	0.05141	4.12117	3.76955e-05	0.0546791
IQGAP2	98.6128	0.222155	0.0543322	4.08883	4.3355e-05	0.0576478
GRHL1	118.393	0.0831939	0.0206692	4.02501	5.69727e-05	0.0699274
HSPB1	54.1102	0.891514	0.226297	3.93957	8.16279e-05	0.0930324
HSPA1A	1867.48	0.469758	0.120259	3.90621	9.37552e-05	0.0997305
STON2	36.0025	0.185356	0.0477342	3.88308	0.000103141	0.102858
GTF2IP12	8.22542	0.196225	0.0512285	3.8304	0.000127936	0.111863
LINC01515	170.511	-0.382401	0.100284	-3.81317	0.000137193	0.111863
SNORD114-31	17.3812	0.100755	0.0264603	3.80779	0.000140214	0.111863
ZNF137P	34.527	-0.0673396	0.0176631	-3.81246	0.000137592	0.111863
FAM32A	42.8115	-0.0754357	0.0200287	-3.76638	0.000165629	0.120126
ST6GALNAC3	224.016	0.255241	0.0677275	3.76865	0.00016413	0.120126
AFAP1	709.1	0.0507333	0.0136594	3.71417	0.000203871	0.141433
IRF8	35.6462	0.146925	0.0396859	3.7022	0.000213742	0.142103
PNPLA7	526.889	-0.0823738	0.0223571	-3.68447	0.000229182	0.146273
PAQR5	32.1696	-0.082035	0.0224211	-3.65884	0.000253363	0.155487
ASTN1	7939.87	0.0252367	0.00698608	3.61243	0.000303345	0.162091
CACNG3	21.3683	-0.0951786	0.0262995	-3.61903	0.000295712	0.162091
DOK5	89.58	0.200119	0.055416	3.61122	0.000304758	0.162091
TREX1	13.9483	-0.107447	0.0295665	-3.63408	0.00027897	0.162091
AQP4	6.66394	-0.178083	0.0498172	-3.57473	0.000350587	0.180451
CCDC86	22.2113	0.0840039	0.0239099	3.51336	0.000442481	0.213946
LOC101927079	10.187	-0.140177	0.0398946	-3.51369	0.000441931	0.213946
LOC727924	36.8454	-0.242074	0.0694538	-3.4854	0.000491398	0.23061
ST6GALNAC5	115.379	0.221047	0.0638741	3.46067	0.000538824	0.245642
NR4A3	1009.15	0.311812	0.0908278	3.43301	0.000596923	0.26457
CRHR2	37.1875	-0.0787947	0.0230775	-3.41435	0.000639333	0.275708
EAF1	321.389	-0.0355282	0.0104554	-3.39807	0.000678623	0.284903
EPHA10	54.3486	0.193569	0.0570832	3.39101	0.000696367	0.284903
PDE10A	9338.31	0.0669737	0.019814	3.38012	0.000724552	0.289024
CAP2	1724.43	0.0525077	0.0155785	3.37051	0.000750281	0.291988
JUNB	36.3791	0.437083	0.129948	3.36352	0.000769552	0.292356
MYLK3	24.4677	0.153834	0.0458555	3.35476	0.000794333	0.294753
SCGN	72.3342	-0.240967	0.0720589	-3.34402	0.000825727	0.299439
EGR4	38.7238	0.278635	0.0835417	3.33528	0.000852131	0.302147
GYG1	291.984	0.0398229	0.0119967	3.31949	0.000901834	0.312819
CCDC64	1058.19	0.0387254	0.0117102	3.30698	0.000943068	0.320161
NFKBIA	53.0549	-0.0742515	0.0225011	-3.29991	0.000967159	0.3215
LOC101929697	13.0444	0.108879	0.0333078	3.26888	0.00107975	0.351603
DUSP1	363.24	0.263898	0.0816862	3.23063	0.00123516	0.354277
IRF2BPL	132.74	-0.078964	0.0244951	-3.22367	0.00126559	0.354277
LINC00664	15.5473	-0.0990055	0.0306278	-3.23254	0.00122695	0.354277
LINC01193	5.73423	-0.157787	0.0487352	-3.23763	0.00120526	0.354277
MAX	968.113	-0.0315823	0.0097006	-3.2557	0.00113112	0.354277
MED15P9	38.1712	-0.579849	0.17942	-3.23179	0.00123017	0.354277
METTL7A	233.676	-0.0576266	0.0178498	-3.22841	0.00124479	0.354277
SIRT4	20.4082	-0.0766917	0.0237859	-3.22425	0.00126304	0.354277
CARD14	13.2927	-0.0974545	0.030283	-3.21812	0.00129033	0.354974
ATP10A	58.6575	-0.0712912	0.0221949	-3.21206	0.00131789	0.356411
AP4B1	201.173	0.0303585	0.00947619	3.20366	0.00135694	0.360856
TCAF2	21.6675	-0.098876	0.0310029	-3.18925	0.00142642	0.373113
CACNA1D	4701.56	0.0237674	0.00754657	3.14943	0.00163588	0.407845
DNAJB1	575.178	0.276132	0.0876125	3.15174	0.00162302	0.407845
ZNF93	129.087	-0.0357401	0.0113408	-3.15146	0.00162458	0.407845
MAF	194.237	0.050305	0.016053	3.13368	0.00172627	0.412846
SOWAHA	68.0966	-0.0453714	0.0144794	-3.13351	0.0017273	0.412846
SPRED1	1400.95	0.0990495	0.0316205	3.13245	0.00173356	0.412846
ADARB2	76.3229	-0.0792791	0.0254745	-3.11209	0.00185767	0.422772
AKIRIN1	415.506	0.0369433	0.0121677	3.03616	0.00239609	0.422772
ATF3	104.384	0.311061	0.102508	3.03451	0.0024093	0.422772
C1orf168	272.741	-0.205125	0.0670315	-3.06013	0.00221243	0.422772
CAMK2N1	182.508	0.235319	0.0782905	3.00571	0.00264961	0.422772
EIF4A3	278.631	0.233088	0.0753815	3.09212	0.00198736	0.422772
GFRAL	132.16	-0.0640872	0.0212369	-3.01773	0.00254677	0.422772
HPS4	879.805	-0.0275836	0.00909819	-3.03177	0.00243125	0.422772
HSPA1B	1043.89	0.344098	0.112451	3.05998	0.00221355	0.422772
IQCJ-SCHIP1	21.304	-0.0992207	0.0320953	-3.09144	0.00199191	0.422772
KCNG3	16.5016	-0.333175	0.108759	-3.06343	0.00218818	0.422772
LEPR	1485.53	-0.0591861	0.0194587	-3.04163	0.00235299	0.422772
LOC101927914	8.99442	-0.231511	0.0745116	-3.10705	0.00188966	0.422772
LOC101928739	43.1358	-0.069171	0.0227084	-3.04605	0.00231866	0.422772
LOC101928885	11.8858	-0.199459	0.0661982	-3.01306	0.00258628	0.422772
MB21D2	1480.19	0.0334126	0.0110967	3.01103	0.0026036	0.422772
MKNK2	186.222	-0.062265	0.0201364	-3.09216	0.00198704	0.422772
NR4A2	986.74	0.217569	0.0720694	3.01888	0.00253709	0.422772
P4HA3	214.47	0.0923351	0.0306959	3.00805	0.00262926	0.422772
PIGS	292.587	-0.0425289	0.0140599	-3.02483	0.00248775	0.422772
PLPPR1	729.02	0.165638	0.0542897	3.051	0.0022808	0.422772
POLR3GL	46.8301	-0.0607374	0.0199318	-3.04726	0.00230938	0.422772
PPP1R15A	96.3206	0.240769	0.0788377	3.05399	0.00225821	0.422772
PTPRG	8862	0.0574928	0.0186097	3.0894	0.00200558	0.422772
SMARCD2	134.778	-0.0571292	0.0183443	-3.11428	0.00184394	0.422772
SMIM10L2A	27.3887	-0.0654209	0.0212687	-3.07593	0.00209849	0.422772
SPAG1	777.235	0.0330182	0.0109344	3.01967	0.00253049	0.422772
SPTSSB	424.866	0.0807558	0.0268669	3.00577	0.0026491	0.422772
SYK	7.98694	-0.1214	0.0397363	-3.05514	0.00224952	0.422772
THEMIS	28.376	-0.09139	0.0302909	-3.01708	0.00255222	0.422772
TRG-AS1	44.2338	-0.0735984	0.0241638	-3.04582	0.00232049	0.422772
TTC13	1661.77	0.0318328	0.0105577	3.01513	0.0025687	0.422772
WNK3	404.57	0.0503291	0.0161375	3.11876	0.00181616	0.422772
H2AFY2	982.051	0.0289738	0.00967816	2.99373	0.00275589	0.431515
LINC01539	6.84527	-0.291728	0.0974558	-2.99344	0.00275849	0.431515
POTEF	16.5025	-0.428897	0.143704	-2.98458	0.00283966	0.435669
SNHG19	11.9853	-0.097589	0.0326786	-2.98633	0.00282352	0.435669
APIP	871.911	0.0481804	0.0162093	2.97239	0.00295493	0.447152
GLUL	167.276	-0.0496956	0.0167282	-2.97077	0.00297055	0.447152
A3GALT2	60.0084	0.0722321	0.0249623	2.89365	0.00380793	0.455358
ABCC2	44.87	-0.0549686	0.0190032	-2.89259	0.00382078	0.455358
ADAMTSL3	761.266	-0.0458984	0.0158563	-2.89465	0.00379579	0.455358
AOAH	492.027	0.0744019	0.0252144	2.95077	0.00316978	0.455358
APBB2	2203.31	0.0318131	0.0108732	2.92582	0.00343554	0.455358
BLNK	38.4455	-0.0600615	0.0204727	-2.93373	0.00334918	0.455358
BTN2A2	168.923	-0.0471033	0.0161274	-2.9207	0.00349248	0.455358
BZW2	408.19	0.0477012	0.0163333	2.92049	0.00349487	0.455358
C8orf58	23.2953	-0.0842021	0.0288643	-2.91717	0.00353219	0.455358
CCDC115	62.2961	-0.0603849	0.0210809	-2.86444	0.00417753	0.455358
CFAP221	22.9377	0.0852537	0.0296846	2.87199	0.00407901	0.455358
CHKA	956.067	0.0350188	0.012231	2.86313	0.0041948	0.455358
DDAH1	2315.43	0.0418759	0.0145197	2.88407	0.00392567	0.455358
DHFRL1	39.9043	-0.067015	0.0233506	-2.86994	0.00410545	0.455358
ELMO1	7802.46	0.0595875	0.0204201	2.91808	0.00352199	0.455358
EMB	11.5268	0.198775	0.068938	2.88339	0.00393424	0.455358
FBLN2	32.9711	-0.124467	0.0431901	-2.88184	0.00395359	0.455358
FGFR4	12.0672	-0.106333	0.0360214	-2.95193	0.00315795	0.455358
FOSL2	401.878	0.228711	0.0786891	2.90652	0.00365476	0.455358
GLRX	552.465	-0.0407163	0.0142104	-2.86525	0.00416683	0.455358
GMDS	6145.58	0.044318	0.0154281	2.87254	0.00407184	0.455358
ICA1	4834.76	0.0360466	0.0125714	2.86734	0.00413935	0.455358
KIF16B	1499.51	0.0283391	0.00984244	2.87927	0.00398597	0.455358
LBH	15.0902	0.312278	0.105511	2.95967	0.00307971	0.455358
LINC00640	18.6647	-0.0893649	0.0308147	-2.90008	0.00373072	0.455358
LOC101928565	24.3177	0.0934464	0.0320735	2.91351	0.00357391	0.455358
MIR22HG	7.4964	0.201422	0.0684807	2.94129	0.00326845	0.455358
MMP17	5.6394	0.211634	0.0737452	2.8698	0.00410734	0.455358
MSN	12.815	-0.0913497	0.0319058	-2.8631	0.00419514	0.455358
OSBPL10	717.551	0.106381	0.036835	2.88803	0.00387661	0.455358
PLGRKT	837.523	0.0451812	0.015583	2.8994	0.00373882	0.455358
PRTG	30.1374	0.154808	0.0531059	2.91509	0.00355591	0.455358
SCHLAP1	198.829	0.201325	0.0696286	2.89141	0.00383518	0.455358
SLC30A10	13.6427	-0.0958746	0.0324	-2.95909	0.00308547	0.455358
SLCO3A1	4788.72	0.029632	0.0103041	2.87575	0.00403065	0.455358
SLIT2	54.4313	0.121632	0.0416681	2.91908	0.0035107	0.455358
SRSF4	1057	0.0179341	0.00620779	2.88897	0.00386503	0.455358
STRA13	24.1543	-0.0770686	0.0262333	-2.93781	0.00330535	0.455358
TRPM1	10.4577	-0.106942	0.0367327	-2.91137	0.00359849	0.455358
ZNF331	7274.28	0.250253	0.0863797	2.89713	0.00376598	0.455358
ZNF804B	68.9028	-0.0764099	0.0265015	-2.88324	0.00393613	0.455358
CKS2	39.9899	0.280021	0.0981281	2.85363	0.00432233	0.462309
CLCN5	1224.46	0.0446705	0.0156448	2.8553	0.00429965	0.462309
EOMES	203.92	0.063362	0.0222176	2.85188	0.0043461	0.462309
HSPA1L	30.6067	0.217124	0.0764256	2.84098	0.00449746	0.474071
LINC00923	7.37696	-0.11672	0.0411035	-2.83966	0.0045161	0.474071
BMF	21.2086	-0.0935777	0.0332789	-2.81192	0.00492471	0.477903
COL6A3	80.1298	-0.0588435	0.0207986	-2.8292	0.00466645	0.477903
CPPED1	139.767	0.0683241	0.0242521	2.81725	0.00484372	0.477903
KIF26B	7517.8	0.043554	0.0154904	2.81168	0.00492833	0.477903
LOC105379183	8.67003	0.112523	0.0399926	2.81359	0.00489924	0.477903
MEGF10	15.0786	-0.106226	0.0377374	-2.81488	0.0048796	0.477903
MYBPC1	6.6871	-0.115594	0.0409802	-2.82072	0.00479161	0.477903
NRIR	6.93637	-0.235832	0.0838029	-2.81413	0.00489091	0.477903
NUP88	489.375	0.0189267	0.00668056	2.83311	0.00460982	0.477903
PLEKHG2	64.4872	0.0642259	0.022847	2.81113	0.00493672	0.477903
RGS2	156.965	0.234132	0.0826989	2.83113	0.00463836	0.477903
THRB	101.663	-0.11898	0.0422771	-2.8143	0.00488843	0.477903
UBL4A	19.8039	-0.0674355	0.0239916	-2.81079	0.00494196	0.477903
ITIH2	295.716	-0.0492369	0.0175718	-2.80204	0.00507798	0.478038
LYRM9	285.538	0.0444036	0.0158423	2.80285	0.00506528	0.478038
MPP6	55.6512	0.10612	0.0378589	2.80304	0.00506233	0.478038
NISCH	1320.73	-0.0498118	0.0177831	-2.80108	0.00509316	0.478038
TOB2	912.722	-0.0523337	0.0186586	-2.8048	0.00503479	0.478038
FZD7	220.841	-0.0486578	0.0173982	-2.79671	0.00516256	0.481719
TARBP1	3994.82	0.0308672	0.0110657	2.78945	0.0052797	0.489784
BCAS2	476.899	0.208857	0.0750905	2.78141	0.00541236	0.491729
PGM1	507.912	0.0486302	0.0174548	2.78606	0.00533524	0.491729
RHBDL3	256.826	-0.111469	0.0400721	-2.7817	0.00540743	0.491729
SPTSSA	238.943	0.0297818	0.0107101	2.78071	0.00542394	0.491729
AMBRA1	2832.28	0.0200077	0.00720567	2.77665	0.00549216	0.492319
FAM163A	82.2214	0.217545	0.0783154	2.7778	0.00547283	0.492319
FAM107B	1189.98	0.0315545	0.0113749	2.77405	0.00553626	0.4935
CRTAM	1046.24	-0.0454736	0.0164157	-2.77013	0.00560333	0.49396
MIR4435-2HG	22.966	0.0871466	0.0314545	2.77056	0.00559599	0.49396
GCH1	76.3405	0.0951545	0.034391	2.76684	0.0056602	0.496231
JADE3	442.677	0.0462053	0.0167243	2.76277	0.00573127	0.499716
AVEN	765.133	0.0297138	0.0107848	2.75516	0.0058664	0.503249
DCUN1D3	408.667	0.0848503	0.0307778	2.75687	0.00583582	0.503249
RPSA	94.2253	-0.0462464	0.0167728	-2.75723	0.00582932	0.503249
NIPBL-AS1	294.723	-0.0429463	0.0155983	-2.75328	0.00590018	0.50344
CNBP	991.116	-0.0382844	0.0139146	-2.75139	0.00593423	0.503652
LOC105376360	17.9442	-0.0938839	0.0341769	-2.747	0.00601438	0.507754
ADCY5	156.09	0.100141	0.0365825	2.73741	0.00619256	0.51293
C9orf92	40.1895	-0.0789646	0.0288441	-2.73764	0.00618827	0.51293
CIB4	121.881	0.0511519	0.0187482	2.72836	0.00636502	0.51293
CTPS1	162.998	0.0438244	0.0160233	2.73505	0.00623714	0.51293
HIVEP1	1702.01	0.040607	0.0148791	2.72913	0.00635017	0.51293
KALRN	315.046	0.0642835	0.0235066	2.7347	0.00624365	0.51293
LOC100505478	13.8959	-0.0759673	0.0278308	-2.72961	0.00634093	0.51293
RN7SL1	6.60767	-0.153304	0.0561651	-2.72952	0.00634269	0.51293
SRXN1	41.0713	-0.0642385	0.0234291	-2.74183	0.00610981	0.51293
DUSP5	490.892	0.101376	0.0372655	2.72036	0.00652107	0.513237
FAM153A	371.661	0.0338475	0.0124267	2.72378	0.00645403	0.513237
FLJ41200	19.8124	0.124465	0.045751	2.72048	0.00651868	0.513237
PIN4	306.568	-0.0605879	0.0222756	-2.71993	0.00652965	0.513237
SLITRK2	42.3669	-0.0801736	0.0294161	-2.7255	0.00642035	0.513237
SPIRE1	4554.87	0.018856	0.0069369	2.71822	0.00656344	0.513364
AIFM2	121.471	-0.0492323	0.0181676	-2.7099	0.00673035	0.522732
JAZF1	9208.74	0.0316598	0.0116869	2.709	0.00674873	0.522732
A1CF	18.3456	-0.109217	0.0403469	-2.70696	0.00679028	0.523409
LINC00951	28.0454	-0.114092	0.0422532	-2.70019	0.00693008	0.531617
CYCS	509.54	0.186115	0.0689678	2.69858	0.00696363	0.531635
BDNF	698.573	0.0770872	0.0286481	2.69083	0.00712744	0.539965
C21orf62	102.228	-0.040472	0.01508	-2.68383	0.00727849	0.539965
CCDC61	276.36	0.0837006	0.0311997	2.68274	0.00730224	0.539965
EIF1AD	312.7	-0.0219527	0.0081965	-2.67831	0.00739954	0.539965
KLHL1	28.0047	-0.0866719	0.0323831	-2.67646	0.00744052	0.539965
LDLRAD4	19357	0.0379293	0.0141725	2.67626	0.00744499	0.539965
LOC643339	68.2271	-0.0482383	0.0179796	-2.68294	0.00729774	0.539965
MPV17L2	6.05572	0.11082	0.0412679	2.68539	0.00724462	0.539965
REM2	11.77	0.168011	0.0626418	2.6821	0.00731619	0.539965
THSD7A	42.6801	-0.0615681	0.0229724	-2.68009	0.00736023	0.539965
TPRKB	232.983	-0.04519	0.0168507	-2.68179	0.0073229	0.539965
CLPB	838.02	0.030188	0.0112975	2.6721	0.00753779	0.54177
KCNG1	53.1105	0.0905755	0.0338836	2.67313	0.00751462	0.54177
DIS3L2	3837.83	0.0201837	0.00756807	2.66696	0.00765412	0.544723
LRRFIP1	1636.64	0.0310129	0.0116311	2.66638	0.00766738	0.544723
NT5DC2	33.4719	-0.0989822	0.0371516	-2.66428	0.00771542	0.544723
TNR	3700.71	0.0827985	0.0310751	2.66447	0.00771104	0.544723
FLJ21408	35.1453	0.0689087	0.0258787	2.66276	0.00775034	0.544777
CDK5R1	420.792	-0.040726	0.0153556	-2.65219	0.00799713	0.551935
CES5A	31.6484	0.126194	0.0476803	2.64667	0.0081289	0.551935
FRMD8	158.162	-0.0452039	0.0170278	-2.65471	0.00793774	0.551935
LOC101927641	5.47408	-0.117758	0.044492	-2.64671	0.00812781	0.551935
MAN1A1	336.892	0.173214	0.0653113	2.65214	0.00799844	0.551935
MED27	2954.38	0.0300965	0.011366	2.64793	0.00809863	0.551935
PRKG1	173.135	-0.047276	0.0178413	-2.64981	0.00805378	0.551935
UBTD1	410.135	0.0509551	0.0192177	2.65146	0.00801449	0.551935
ABHD17C	373.517	0.0373492	0.0141729	2.63525	0.00840762	0.552664
CCKBR	509.226	0.0488538	0.0184947	2.64149	0.00825411	0.552664
FAM60A	411.233	0.0923323	0.0351163	2.62933	0.00855527	0.552664
GIMAP8	8.48324	-0.0877713	0.0333154	-2.63456	0.00842476	0.552664
LOC105377975	66.6209	0.16574	0.0629366	2.63344	0.00845247	0.552664
MIR670HG	50.9221	0.173713	0.0658578	2.63771	0.00834691	0.552664
NXT1	20.7882	0.0883583	0.0335789	2.63137	0.00850418	0.552664
PDE3A	10097.4	0.0688054	0.0261385	2.63234	0.00847983	0.552664
PIGH	157.066	0.0512955	0.0194434	2.63819	0.00833499	0.552664
PMVK	67.643	0.0792224	0.0301205	2.63019	0.00853384	0.552664
RPH3A	3731.44	-0.0417445	0.015822	-2.63838	0.00833033	0.552664
SLC26A11	38.6441	-0.121008	0.0458643	-2.6384	0.00832973	0.552664
CXADR	203.921	0.0461871	0.0175986	2.62448	0.00867816	0.556993
ZBTB6	119.227	-0.0346494	0.0132051	-2.62393	0.00869211	0.556993
CSRNP1	83.8317	0.175728	0.0671787	2.61582	0.00890125	0.56585
LOC100128714	47.2399	-0.0799283	0.0305491	-2.61639	0.0088865	0.56585
CBX7	566.219	-0.0425213	0.0163289	-2.60406	0.00921279	0.567921
EFHD1	11.2269	-0.0727254	0.02793	-2.60384	0.00921857	0.567921
LOC102725079	24.3802	-0.091158	0.0349508	-2.60818	0.00910248	0.567921
LOC105373044	11.9628	0.113625	0.0435746	2.6076	0.00911787	0.567921
RALGAPA2	4241.85	0.0138014	0.00528517	2.61135	0.00901855	0.567921
RNF157	376.231	-0.0403309	0.0154816	-2.60509	0.00918513	0.567921
SNX24	1088.82	0.0303966	0.0116418	2.61099	0.00902809	0.567921
ZNF185	60.0286	-0.0664451	0.0255053	-2.60515	0.00918351	0.567921
HTT-AS	39.418	0.0567995	0.0218257	2.60241	0.0092571	0.568101
ADAM20	528.057	-0.0388947	0.0150406	-2.58597	0.00971052	0.568611
COQ2	44.0081	0.0602797	0.0232235	2.59563	0.00944185	0.568611
FLJ45513	19.3383	-0.0801433	0.0309116	-2.59266	0.00952355	0.568611
HSPA6	8.53024	0.507621	0.196238	2.58676	0.00968838	0.568611
LINC01482	5.55445	-0.101905	0.0394238	-2.58485	0.0097422	0.568611
LOC101928283	161.917	-0.0695661	0.0269212	-2.58407	0.00976432	0.568611
LRP5	9.97138	-0.0816089	0.0315156	-2.58947	0.00961232	0.568611
SLC35F1	161.956	-0.101985	0.0392458	-2.59862	0.00935986	0.568611
STOM	13.0303	0.108832	0.0419592	2.59375	0.00949341	0.568611
TMEM249	8.76908	0.0961176	0.0370331	2.59545	0.00944666	0.568611
UAP1	679.176	0.158789	0.0613737	2.58725	0.00967467	0.568611
WNT8B	27.7453	-0.0926996	0.0356828	-2.59787	0.00938028	0.568611
ZNF397	375.478	-0.0267319	0.0103147	-2.59164	0.00955208	0.568611
ZNF415	535.457	-0.033485	0.0128775	-2.60027	0.00931514	0.568611
TSPAN13	279.413	0.0356842	0.0138268	2.5808	0.00985711	0.571927
COLEC11	66.7288	-0.0962966	0.0374242	-2.57311	0.010079	0.574337
DUSP7	70.8205	-0.0656077	0.0254782	-2.57505	0.0100225	0.574337
EPN3	8.81827	0.117916	0.0457865	2.57535	0.0100138	0.574337
LINC00687	5.43659	-0.111944	0.0435373	-2.57122	0.0101341	0.574337
RPL36A-HNRNPH2	11.9348	0.146728	0.057052	2.57183	0.0101162	0.574337
SLC17A6	5.7481	-0.107937	0.0419194	-2.57487	0.0100277	0.574337
SPRED2	2347.64	0.0679077	0.0264165	2.57066	0.0101506	0.574337
MYL12B	147.84	0.0277555	0.0108201	2.56519	0.0103119	0.581404
GABARAPL2	309.367	-0.0196461	0.00766886	-2.5618	0.010413	0.584363
R3HDM2	2838.06	0.026507	0.0103503	2.56098	0.0104377	0.584363
C17orf62	43.1501	-0.0594086	0.0232261	-2.55784	0.0105324	0.585739
NLN	132.365	0.0460625	0.0180091	2.55773	0.0105357	0.585739
COLGALT2	2427.09	0.0326404	0.0127685	2.55632	0.0105785	0.58608
SOX13	67.8674	-0.0855597	0.033534	-2.55143	0.0107282	0.592316
PIK3IP1	166.456	-0.0426593	0.0167418	-2.54808	0.0108318	0.595975
ABCA8	27.7835	0.136725	0.0537817	2.54222	0.0110152	0.600048
ERN1	434.856	0.0281753	0.0110892	2.54078	0.0110605	0.600048
KLK7	10.814	0.171689	0.0675253	2.54259	0.0110035	0.600048
LSAMP	38903.2	0.0402533	0.0158585	2.53828	0.0111399	0.600048
NIM1K	472.423	-0.0408517	0.0161001	-2.53736	0.0111691	0.600048
PLA2G4A	8.00352	-0.0952231	0.0375079	-2.53875	0.011125	0.600048
TDRKH	593.981	0.0301742	0.0118893	2.53793	0.011151	0.600048
DCLK1	1729.01	0.147864	0.0583231	2.53525	0.0112366	0.60165
CDH4	29.38	-0.0786311	0.0310794	-2.53001	0.0114061	0.60701
FOXN3	28942.8	0.0287543	0.0113694	2.5291	0.0114355	0.60701
MYH10	4166.64	0.0245921	0.00972547	2.52863	0.0114509	0.60701
LOC101926941	81.4384	0.109055	0.0431732	2.52599	0.0115374	0.609574
CCDC127	107.26	-0.0291812	0.0115665	-2.5229	0.0116393	0.612924
LINC01231	51.088	0.0723468	0.0287109	2.51983	0.011741	0.615048
RAI2	599.661	0.045526	0.0180704	2.51936	0.0117567	0.615048
SLC2A3	655.509	0.161627	0.064189	2.51799	0.0118028	0.615442
LINC00536	15.2461	-0.0715933	0.0284471	-2.51672	0.0118453	0.615647
INO80	1870.95	0.0197398	0.0078522	2.51392	0.0119399	0.616578
KIFC1	14.0675	0.165673	0.0659029	2.5139	0.0119405	0.616578
DDX50	857.089	0.022992	0.00916715	2.50808	0.0121388	0.617483
DYSF	356.876	0.0687794	0.0274125	2.50905	0.0121055	0.617483
FBXW8	934.374	0.0326158	0.0129982	2.50926	0.0120983	0.617483
MAST2	2525.11	0.0269503	0.0107523	2.50647	0.0121945	0.617483
NONO	577.67	-0.0243509	0.00972342	-2.50435	0.0122676	0.617483
PLAC1	38.9163	-0.0653253	0.0260293	-2.50968	0.012084	0.617483
SELK	146.632	0.167499	0.0668607	2.5052	0.0122383	0.617483
TRAPPC9	10395	0.0272182	0.0108622	2.50578	0.0122181	0.617483
ATRN	3773.49	0.0189293	0.00761691	2.48517	0.0129489	0.618956
CCDC149	1370.86	0.0215502	0.0086699	2.48564	0.0129319	0.618956
CLEC2D	12.8512	-0.0866703	0.0348779	-2.48497	0.0129563	0.618956
CYSTM1	416.8	0.0649796	0.0259918	2.5	0.0124193	0.618956
ELOVL5	2843.84	0.0755076	0.0303793	2.48549	0.0129373	0.618956
HIST1H2BD	575.717	0.205652	0.0825961	2.48985	0.0127798	0.618956
HSD17B3	10.8451	-0.0736808	0.0296417	-2.48572	0.012929	0.618956
KEL	31.1957	-0.0530477	0.0212898	-2.4917	0.0127133	0.618956
LINC01068	12.7402	-0.117849	0.047402	-2.48616	0.0129129	0.618956
LOC101926933	63.7907	0.0621592	0.0249087	2.49548	0.0125788	0.618956
MOB3C	68.0894	-0.0561747	0.0225009	-2.49655	0.0125407	0.618956
NEDD4	134.199	0.1008	0.0405242	2.48741	0.0128677	0.618956
PLXNA4	1698.04	0.068495	0.0274087	2.49902	0.0124536	0.618956
PRKCH	47.374	-0.0839643	0.0336404	-2.49594	0.0125625	0.618956
PXDNL	390.913	-0.0472627	0.0190173	-2.48525	0.0129462	0.618956
SGK1	3427.88	0.0302483	0.0121687	2.48574	0.0129282	0.618956
SMIM4	155.23	-0.0407004	0.0163684	-2.48652	0.0129	0.618956
NKRF	459.367	0.0943475	0.0379865	2.48371	0.0130022	0.619295
ANKRD37	93.4248	0.183876	0.0741162	2.48092	0.0131045	0.621451
SLC8A1-AS1	701.507	-0.0525207	0.0211747	-2.48035	0.0131254	0.621451
SPATA2	130.011	-0.0382827	0.0154492	-2.47798	0.0132128	0.623739
ATG4A	637.901	0.0275777	0.0111663	2.46972	0.013522	0.624197
CHCHD1	25.2441	-0.0579418	0.0234843	-2.46726	0.0136151	0.624197
COX10	1208.59	0.027974	0.0113424	2.46631	0.0136512	0.624197
DAP	137.044	0.0533874	0.021656	2.46525	0.013692	0.624197
ELN	464.965	-0.0441969	0.0179243	-2.46576	0.0136725	0.624197
HS3ST4	41.0352	-0.0679717	0.0274686	-2.47452	0.0133414	0.624197
LOC101929019	7.55526	-0.109276	0.0442465	-2.46972	0.0135219	0.624197
LOC285484	26.5728	0.0487093	0.0197446	2.46696	0.0136264	0.624197
MIR4458HG	42.9426	-0.0604992	0.0244842	-2.47094	0.0134757	0.624197
NDUFS2	410.726	-0.04796	0.0194188	-2.46977	0.01352	0.624197
SEMA3G	127.065	-0.12946	0.0523993	-2.47065	0.0134869	0.624197
UBAC2	3689.33	0.0170212	0.00688089	2.47369	0.0133727	0.624197
CDH20	366.45	0.0517427	0.0210033	2.46355	0.013757	0.625376
HAND2-AS1	20.3585	0.136702	0.0556294	2.45736	0.0139961	0.634437
ANKRD30B	57.909	-0.0459734	0.0187581	-2.45085	0.0142518	0.635376
ANO10	3663.55	0.0212143	0.00866439	2.44845	0.0143474	0.635376
C11orf1	25.9302	0.0689066	0.028158	2.44715	0.0143992	0.635376
CORIN	198.403	-0.0651308	0.0266935	-2.43995	0.0146893	0.635376
CPO	19.5374	-0.060891	0.0248579	-2.44957	0.0143028	0.635376
EEFSEC	1909.95	0.0231449	0.00948132	2.4411	0.0146424	0.635376
FGF5	896.924	-0.0553499	0.0225651	-2.45289	0.0141712	0.635376
GRK5	1235.4	0.0663116	0.0271755	2.44013	0.014682	0.635376
HSD17B12	3765.99	0.0517279	0.0211842	2.44181	0.0146138	0.635376
ITGB6	33.8484	-0.0520757	0.0213439	-2.43984	0.0146938	0.635376
KIAA1549L	2987.06	0.0551041	0.0224582	2.45363	0.0141423	0.635376
KY	373.664	-0.0313086	0.0128146	-2.4432	0.0145577	0.635376
LOC101927043	621.921	-0.0455948	0.0186152	-2.44933	0.0143122	0.635376
LOC101929095	1021.33	-0.134352	0.054774	-2.45285	0.0141731	0.635376
RRAD	6.6396	0.146817	0.0599203	2.45021	0.0142774	0.635376
ZBBX	14.7398	-0.0785435	0.032166	-2.44182	0.0146136	0.635376
ZRSR2	507.282	-0.0315672	0.0129367	-2.44013	0.014682	0.635376
AAMP	69.8192	-0.0576962	0.0236616	-2.43839	0.014753	0.636215
LECT1	130.818	-0.0551265	0.0226547	-2.43334	0.0149602	0.638434
LOC101927066	893.006	-0.046479	0.0191017	-2.43324	0.0149646	0.638434
LOC102467080	66.2106	-0.0722274	0.0296705	-2.43432	0.0149199	0.638434
MED12L	2306.49	0.0216996	0.0089077	2.43605	0.0148487	0.638434
FLJ12825	31.9301	-0.0564302	0.023231	-2.42909	0.0151369	0.644067
IFRD1	1111.67	0.0755676	0.0311246	2.42791	0.0151862	0.644444
RNA28S5	29.757	-0.098195	0.0404794	-2.4258	0.0152746	0.646478
FEZ2	754.429	0.0481479	0.0198582	2.42458	0.015326	0.646936
HMCN1	44.4202	-0.0719483	0.0297	-2.4225	0.015414	0.648932
BTBD11	26.8819	-0.0871804	0.0360059	-2.42128	0.0154658	0.649401
BRI3	33.4502	-0.0546654	0.0226221	-2.41646	0.0156723	0.65439
LINC00400	31.4196	-0.054192	0.0224227	-2.41684	0.0156561	0.65439
RETSAT	78.2812	-0.0497703	0.0206034	-2.41564	0.0157077	0.65439
SLC26A7	14.0483	-0.109869	0.0455331	-2.41296	0.0158236	0.657505
CFAP54	90.0006	-0.0503949	0.0209072	-2.41041	0.0159347	0.658748
VDAC3	296.923	-0.0270465	0.0112209	-2.41038	0.0159361	0.658748
LINC01060	18.4171	-0.0643936	0.0267473	-2.40748	0.0160629	0.660349
PPP2R5E	2960.73	0.0236904	0.00984018	2.40752	0.0160613	0.660349
PTPRG-AS1	104.956	0.0533504	0.0221731	2.40609	0.0161244	0.660349
YIPF7	244.173	-0.0626371	0.0260367	-2.40573	0.0161404	0.660349
ASIC2	3640.58	0.0372566	0.015502	2.40335	0.0162457	0.661265
SPINK1	7.45174	-0.187812	0.0781324	-2.40376	0.0162273	0.661265
ANKRD24	33.6377	-0.078598	0.0328867	-2.38996	0.01685	0.661269
ATG7	3907.68	0.0216803	0.00908909	2.38531	0.0170645	0.661269
ATP7B	1178.85	0.0214784	0.00903509	2.37722	0.0174438	0.661269
C3orf70	1395.72	0.0239521	0.0100648	2.3798	0.0173222	0.661269
COL27A1	4237.79	0.0743455	0.0312982	2.37539	0.0175305	0.661269
CPLX3	142.821	-0.0942468	0.0394401	-2.38962	0.0168659	0.661269
CYMP	12.4807	0.0872374	0.0366289	2.38165	0.0172351	0.661269
CYP4Z1	45.5511	0.0647982	0.0271217	2.38916	0.0168867	0.661269
DYX1C1	7.14833	-0.0834078	0.0348319	-2.39458	0.0166394	0.661269
EMC9	86.4178	0.0376517	0.0157448	2.39137	0.0167857	0.661269
FAM135B	7266.66	0.0307858	0.0128902	2.38832	0.0169258	0.661269
GRIA3	36.1181	-0.0637536	0.0267729	-2.38127	0.017253	0.661269
JAKMIP1	277.903	0.0443485	0.0185318	2.39309	0.0167069	0.661269
JRKL	49.015	-0.0494423	0.0206336	-2.3962	0.016566	0.661269
LINC00472	177.867	0.0469832	0.0197512	2.37875	0.0173715	0.661269
LINC01287	15.0971	-0.11529	0.0483661	-2.38368	0.0171404	0.661269
LOC646762	1190.7	0.0414726	0.0174009	2.38336	0.0171554	0.661269
MAPRE1	307.258	0.0481975	0.0202617	2.37875	0.0173716	0.661269
MARCH3	974.527	-0.0592692	0.02485	-2.38508	0.0170756	0.661269
MIR548AI	40.0286	-0.0775928	0.0324653	-2.39002	0.0168474	0.661269
NLK	1961.31	0.0285759	0.0119784	2.38561	0.0170508	0.661269
P2RY8	34.9963	-0.104096	0.043798	-2.37672	0.0174673	0.661269
PXDN	8.73129	-0.11328	0.0476545	-2.37711	0.017449	0.661269
RAB26	106.133	-0.0591107	0.0248144	-2.38212	0.0172135	0.661269
RHBDD2	93.1887	0.0432235	0.0181185	2.3856	0.0170513	0.661269
RPRD1B	1522.66	0.021192	0.00885209	2.39401	0.0166652	0.661269
SMC2-AS1	16.6031	-0.0843294	0.0353094	-2.3883	0.0169267	0.661269
SYAP1	405.388	0.0812884	0.0342103	2.37614	0.0174949	0.661269
SYCP2L	382.095	-0.0589785	0.0247228	-2.38559	0.0170517	0.661269
TMEM151B	1513.99	-0.0443309	0.0184549	-2.40212	0.0163003	0.661269
ZNF175	527.27	-0.0232991	0.00977704	-2.38304	0.0171703	0.661269
ARHGAP22	1720.77	0.0615337	0.0259396	2.37219	0.017683	0.662325
DCLK2	1101.51	0.0331127	0.0139535	2.37307	0.0176407	0.662325
SIK3	9746.16	0.0306653	0.0129264	2.37229	0.0176782	0.662325
DENND2C	104.273	0.0645175	0.0272381	2.36865	0.0178532	0.667134
ANP32E	1083.78	-0.0351572	0.0148516	-2.36723	0.0179217	0.66801
HAPLN2	13.6236	-0.0637024	0.0269191	-2.36643	0.0179604	0.66801
CCDC26	14.528	-0.0839411	0.0355388	-2.36195	0.018179	0.668276
CTTNBP2NL	657.458	0.028225	0.0119381	2.36427	0.0180656	0.668276
GALNT5	2739.41	0.046547	0.0197351	2.35859	0.0183443	0.668276
KPNA2	42.0509	0.0606362	0.0257192	2.35763	0.0183922	0.668276
LOC145474	53.4132	0.0549343	0.0232753	2.36019	0.0182654	0.668276
LYRM4	208.024	0.0335772	0.0142233	2.36072	0.0182396	0.668276
NCL	2708.2	-0.0286204	0.0121364	-2.35822	0.0183629	0.668276
PNMA2	93.2905	-0.0951564	0.0403736	-2.3569	0.0184283	0.668276
PRSS55	122.964	-0.137582	0.0583332	-2.35855	0.0183463	0.668276
ST3GAL4-AS1	223.855	-0.0509695	0.0215547	-2.36466	0.0180469	0.668276
TFRC	1085.95	0.144872	0.0614435	2.35781	0.0183832	0.668276
BTG2	594.298	0.160201	0.0680513	2.35412	0.0185668	0.669647
MYH14	482.537	0.0527965	0.0224286	2.35398	0.0185734	0.669647
TRIM66	740.736	0.0325663	0.0138367	2.35361	0.018592	0.669647
TCERG1L	143.872	0.162349	0.0690101	2.35255	0.0186454	0.670059
LRRC3B	6493.59	0.0404057	0.0172025	2.34883	0.0188327	0.675267
ZFAND2A	107.129	0.123211	0.0524769	2.34791	0.0188789	0.675407
AGAP6	294.534	0.0236231	0.0100963	2.33978	0.0192952	0.678075
ATP1B3	4314.17	0.0655607	0.0280883	2.33409	0.0195909	0.678075
CLIC5	50.0249	-0.0679342	0.0291013	-2.3344	0.0195747	0.678075
ENOX1	475.297	0.0769982	0.0328704	2.34248	0.0191561	0.678075
EPHB1	26850.8	0.030216	0.0128907	2.34402	0.0190773	0.678075
HSPE1-MOB4	173.395	0.142013	0.0607516	2.3376	0.0194082	0.678075
LMAN1L	119.133	-0.0801994	0.0342034	-2.34477	0.0190386	0.678075
LOC101927692	152.113	0.0294489	0.0125962	2.33791	0.0193917	0.678075
NEO1	4844.86	0.0265247	0.0113529	2.33638	0.0194715	0.678075
PLP1	370.527	-0.0523652	0.0224025	-2.33747	0.0194148	0.678075
RAB40A	146.655	0.0326829	0.0139678	2.33988	0.0192902	0.678075
RPL10A	80.0024	-0.0429736	0.018376	-2.33857	0.0193577	0.678075
TCP11L2	459.057	-0.0264503	0.0113306	-2.33442	0.0195738	0.678075
USP40	716.147	0.0443039	0.0189171	2.34201	0.0191804	0.678075
USP50	291.165	-0.0404955	0.0173417	-2.33515	0.0195356	0.678075
ALDH2	130.774	-0.0406839	0.017654	-2.30452	0.0211937	0.680909
ALOX12-AS1	82.2655	-0.0413493	0.0180384	-2.2923	0.0218885	0.680909
ARF6	165.688	-0.0465308	0.0201678	-2.30718	0.0210448	0.680909
ATP11A	1018.39	0.0275243	0.0119056	2.31188	0.0207843	0.680909
ATP6V0D2	5.72932	-0.144187	0.0625916	-2.30362	0.0212438	0.680909
BTBD9	5817.46	0.0305013	0.0132628	2.29976	0.021462	0.680909
C15orf52	22.8263	-0.0694616	0.0302814	-2.29387	0.0217981	0.680909
CA9	84.1574	-0.0623434	0.0271662	-2.29489	0.0217394	0.680909
CDH5	8.19187	-0.118784	0.0510584	-2.32643	0.0199958	0.680909
CFAP43	211.635	-0.0623684	0.0268741	-2.32077	0.0202994	0.680909
DLGAP4	1030.15	0.057914	0.0251032	2.30704	0.0210526	0.680909
DNAJA4	975.754	0.0900104	0.0390342	2.30594	0.021114	0.680909
ENOSF1	26.4782	-0.151873	0.0652369	-2.32802	0.0199111	0.680909
FANCC	4590.11	0.0208267	0.00894413	2.32853	0.0198838	0.680909
FAT1	845.279	0.123547	0.0532834	2.31868	0.0204123	0.680909
FBXO2	64.2558	-0.0458428	0.0199347	-2.29965	0.0214682	0.680909
FMNL2	11995.7	0.0255509	0.0111006	2.30177	0.0213482	0.680909
GAB1	945.797	-0.0479996	0.0207993	-2.30775	0.0210132	0.680909
GADD45B	24.692	0.131262	0.0568661	2.30826	0.0209845	0.680909
GBF1	2018.58	0.017649	0.00764248	2.30933	0.0209254	0.680909
GOLGA3	727.872	-0.0324529	0.0140193	-2.31488	0.0206197	0.680909
LIN37	42.8668	-0.0464413	0.0201935	-2.29981	0.0214587	0.680909
LINC00599	4796.65	-0.0279877	0.0121156	-2.31006	0.0208848	0.680909
LINC01609	71.531	-0.0584528	0.0251074	-2.32811	0.0199061	0.680909
LINGO2	18760.2	-0.248607	0.107585	-2.31079	0.0208443	0.680909
LOC100132215	9.10841	-0.0892559	0.0388639	-2.29663	0.02164	0.680909
LOXHD1	101.768	-0.0620921	0.0269802	-2.3014	0.0213693	0.680909
MIR181A1HG	2412.03	0.0597915	0.0260843	2.29224	0.0218919	0.680909
NDRG4	5150.26	-0.0319665	0.0139412	-2.29294	0.0218512	0.680909
PAGR1	1261.99	-0.06287	0.0269977	-2.32872	0.0198741	0.680909
PDLIM1	12.9278	0.109471	0.0473819	2.31039	0.0208666	0.680909
PRKG2	22.0006	-0.0595856	0.0257026	-2.31827	0.0204348	0.680909
PRSS37	18.1217	-0.0797768	0.0344876	-2.3132	0.0207117	0.680909
RBM24	17.2334	0.135381	0.0585343	2.31285	0.0207306	0.680909
RCBTB1	332.786	0.0298205	0.0129053	2.31072	0.0208485	0.680909
SERPINB8	22.9666	0.0468381	0.0202689	2.31083	0.0208422	0.680909
SERPINI1	995.301	0.0352334	0.0152329	2.31298	0.0207236	0.680909
SLC17A4	6.51803	-0.205473	0.0883433	-2.32585	0.0200267	0.680909
SLC20A1	459.415	0.0330194	0.0143688	2.29799	0.0215623	0.680909
SLCO1C1	32.305	0.0581624	0.0250574	2.32117	0.0202778	0.680909
SORBS1	7215.94	0.0344736	0.0149132	2.31161	0.0207993	0.680909
SPRY1	28.7001	-0.0566803	0.0247155	-2.29331	0.0218303	0.680909
STIM1	2462.47	0.0241409	0.0104972	2.29974	0.0214629	0.680909
TAF1B	1368.42	0.0189415	0.00822495	2.30293	0.0212826	0.680909
TDRD7	631.062	0.0251246	0.0109129	2.30228	0.0213195	0.680909
TIGAR	234.573	0.0609988	0.0264091	2.30977	0.0209011	0.680909
TIMM23B	963.71	0.0280935	0.0121219	2.31759	0.0204718	0.680909
TPH1	55.9802	-0.132239	0.0576384	-2.29429	0.0217737	0.680909
UBE2S	43.1589	0.0788977	0.033876	2.32901	0.0198583	0.680909
USP43	32.6204	0.110555	0.0476927	2.31806	0.0204461	0.680909
ZNF155	151.737	-0.0384218	0.0166489	-2.30778	0.0210116	0.680909
ZNF230	73.2831	-0.0472947	0.0205852	-2.29751	0.0215896	0.680909
FBXW10	44.308	-0.0492038	0.0215102	-2.28746	0.0221691	0.681562
HLA-B	44.4883	-0.0625885	0.027323	-2.29069	0.0219813	0.681562
LRP2	75.956	0.0757688	0.0331184	2.28781	0.0221485	0.681562
LRRN2	3367.11	0.0460013	0.0201042	2.28815	0.022129	0.681562
NR1D1	279.332	-0.0663887	0.029007	-2.28872	0.0220958	0.681562
TEAD1	2706.29	0.0384951	0.016824	2.28811	0.0221312	0.681562
ACSF3	661.062	0.0238568	0.0104949	2.27318	0.0230152	0.683637
ALDH18A1	325.457	0.0205853	0.00901993	2.2822	0.0224774	0.683637
ARRDC3-AS1	25.4434	0.0689624	0.0303406	2.27294	0.0230295	0.683637
CNTNAP5	103.694	-0.0546731	0.0240696	-2.27146	0.0231191	0.683637
EHD4	54.8666	0.077115	0.0339076	2.27427	0.0229498	0.683637
EXOC6	4639.19	0.0414541	0.0181942	2.27843	0.0227009	0.683637
FNBP4	2135.81	0.0223763	0.00981508	2.27979	0.0226204	0.683637
GRM8	75.6963	-0.0480063	0.0210863	-2.27666	0.0228065	0.683637
LINC01189	32.991	-0.0734063	0.0323071	-2.27214	0.023078	0.683637
LMOD1	120.906	-0.0582109	0.0256297	-2.27122	0.0231335	0.683637
MAGT1	145.958	0.0503836	0.0221164	2.27811	0.0227201	0.683637
MIR100HG	10.2941	-0.0709866	0.0312441	-2.272	0.0230867	0.683637
NOTCH2NL	18.613	-0.0576266	0.0253064	-2.27716	0.0227768	0.683637
PREP	1020.82	0.0216862	0.00952489	2.2768	0.0227984	0.683637
PRG4	39.4334	-0.0592641	0.0261146	-2.26938	0.0232451	0.683637
PTPRE	1697.11	0.0462884	0.0203581	2.27371	0.0229833	0.683637
RN7SL2	25.9378	-0.153256	0.0673852	-2.27433	0.0229462	0.683637
SERTAD3	7.92977	0.0894812	0.0394112	2.27045	0.0231801	0.683637
SHISA6	25.2613	-0.0733295	0.0322313	-2.2751	0.0228998	0.683637
STIM2	1780.54	0.0245237	0.01075	2.28128	0.022532	0.683637
TNIP3	12.8469	0.203448	0.0891058	2.28322	0.0224175	0.683637
UBXN10	5.70616	0.306961	0.135179	2.27076	0.0231613	0.683637
VARS	100.426	0.0295139	0.0129437	2.28017	0.0225974	0.683637
ZNF10	1231.94	0.12203	0.0537802	2.26906	0.0232649	0.683637
KPNA1	1492.72	0.0232822	0.0102657	2.26795	0.0233322	0.684353
ADCY8	2942.53	0.0477532	0.0212096	2.25149	0.0243546	0.684504
ATP6V0E2	304.364	-0.0450926	0.0199355	-2.26193	0.0237019	0.684504
DUS1L	37.4593	-0.0573885	0.0253364	-2.26506	0.0235088	0.684504
EDIL3	1825.47	0.0623351	0.0275601	2.26179	0.0237102	0.684504
FAM86JP	8.44809	-0.0807195	0.0357834	-2.25578	0.0240842	0.684504
FLJ37453	52.9055	0.0369727	0.0164819	2.24323	0.0248817	0.684504
GABRR2	25.2028	-0.0604139	0.0268451	-2.25047	0.0244194	0.684504
LINC00922	25.3629	-0.0539005	0.0239702	-2.24865	0.0245348	0.684504
LINC01031	47.8878	-0.0535799	0.0238164	-2.2497	0.0244678	0.684504
LMO1	9.19701	0.0953347	0.0422648	2.25565	0.0240925	0.684504
LOC105370177	19.0514	-0.0598821	0.0266915	-2.24348	0.0248656	0.684504
MANBAL	176.247	0.025912	0.0114489	2.26327	0.0236189	0.684504
MGAM	6.44949	-0.107815	0.0480337	-2.24456	0.0247964	0.684504
MLXIPL	517.898	-0.041	0.0181667	-2.25688	0.0240158	0.684504
MRPL41	18.1546	-0.104757	0.046259	-2.26458	0.0235384	0.684504
NOX1	16.3782	-0.0552093	0.0244059	-2.26213	0.0236894	0.684504
PCDH15	119.057	-0.180277	0.0799049	-2.25614	0.0240616	0.684504
PGM5	1720.15	0.0565647	0.0251435	2.24967	0.0244698	0.684504
PINX1	1140.29	0.0290314	0.0128795	2.25407	0.0241915	0.684504
PSMD1	2103.76	0.021299	0.00947566	2.24776	0.0245914	0.684504
RHOBTB3	971.326	-0.0584195	0.0260087	-2.24615	0.0246945	0.684504
RIDA	108.311	-0.0356201	0.0158555	-2.24654	0.0246692	0.684504
RPL18A	38.5845	-0.0739243	0.0326907	-2.26133	0.0237389	0.684504
SIL1	1454.72	0.0201634	0.00890471	2.26435	0.0235525	0.684504
SLCO4A1	49.2925	0.0903739	0.0401239	2.25237	0.024299	0.684504
SPAG6	13.22	-0.0618863	0.0274605	-2.25365	0.0242181	0.684504
STK33	1704.01	0.0473329	0.0210218	2.25162	0.0243466	0.684504
SYNGR3	51.2723	-0.0526034	0.0233904	-2.24893	0.0245169	0.684504
TAB1	414.21	-0.0256021	0.0113697	-2.25179	0.0243356	0.684504
TBC1D22B	832.71	0.0207615	0.00924697	2.24522	0.0247542	0.684504
THOC3	64.1242	-0.0484671	0.0213965	-2.26519	0.0235008	0.684504
TMEM167B	70.1632	-0.0408801	0.018197	-2.24653	0.0246699	0.684504
TMEM178B	7080.64	0.0359148	0.0158888	2.26039	0.0237972	0.684504
TMEM220-AS1	14.0792	-0.0864961	0.0385174	-2.24563	0.0247274	0.684504
ULK1	213.186	-0.0524459	0.0232777	-2.25305	0.0242558	0.684504
VLDLR	272.797	0.0411341	0.0183139	2.24606	0.0247002	0.684504
HPSE2	110.339	-0.0482155	0.0215108	-2.24145	0.0249969	0.68531
NUP93	588.879	0.0188665	0.00841702	2.24147	0.0249955	0.68531
OSMR-AS1	8.40204	-0.107719	0.0480721	-2.24078	0.0250403	0.685323
SRGAP2	16718.7	0.0257539	0.011498	2.23985	0.0251005	0.685793
BIVM-ERCC5	40.0473	-0.0558201	0.0249395	-2.23822	0.025207	0.686368
HSF5	84.3519	0.0345801	0.015459	2.23689	0.0252936	0.686368
MXRA8	34.7948	0.0647396	0.0289392	2.23709	0.0252804	0.686368
OCA2	24.0461	-0.0604564	0.0270128	-2.23806	0.0252169	0.686368
EFCAB14	472.685	0.023553	0.0105403	2.23456	0.025446	0.687528
FZD1	86.6997	-0.0512192	0.0229199	-2.2347	0.0254368	0.687528
TNFAIP8	99.7519	-0.0961476	0.0430458	-2.23361	0.0255087	0.687528
ZSWIM6	8443.68	0.0373554	0.0167199	2.23419	0.0254706	0.687528
ABO	6.50235	0.143128	0.0641248	2.23203	0.0256133	0.689182
PID1	603.904	0.0861382	0.0386059	2.23122	0.0256666	0.689455
ALDH7A1	241.491	-0.0263557	0.0119559	-2.20441	0.0274955	0.690089
ARNT2	2106.8	0.0251421	0.0114188	2.20181	0.0276786	0.690089
BACH2	7008.2	0.0403636	0.0181767	2.22063	0.0263761	0.690089
BAG3	541.609	0.138868	0.0631682	2.19838	0.0279218	0.690089
BGN	16.7616	0.081814	0.0370796	2.20644	0.0273532	0.690089
BICD1	11556.1	0.0248645	0.0111907	2.22188	0.0262911	0.690089
BUB3	127.517	-0.0356862	0.0162883	-2.19091	0.0284582	0.690089
C11orf63	304.266	0.0207159	0.0093496	2.2157	0.026712	0.690089
C5orf66	110.095	-0.0504246	0.0230123	-2.1912	0.0284373	0.690089
C7orf76	7.60479	-0.101691	0.0463857	-2.19228	0.028359	0.690089
CA5A	17.1903	0.175925	0.0797405	2.20622	0.0273685	0.690089
CASC6	33.1574	0.0655861	0.0296001	2.21574	0.0267092	0.690089
CCDC13	105.041	-0.0453985	0.0204856	-2.21612	0.0266834	0.690089
CLDN14	14.5842	-0.0559591	0.0253101	-2.21094	0.02704	0.690089
COL6A4P1	15.0091	-0.0615867	0.0276715	-2.22563	0.0260387	0.690089
DCDC2	45.8427	-0.0702819	0.0318789	-2.20465	0.0274785	0.690089
EFS	72.3473	-0.0529192	0.0240514	-2.20026	0.0277885	0.690089
EIF4G3	7404.63	0.0240094	0.0109192	2.19884	0.0278895	0.690089
EPB41L4A-AS1	39.6123	-0.0451465	0.0205678	-2.195	0.0281634	0.690089
EPHA3	46.7646	-0.0541148	0.0243624	-2.22124	0.0263347	0.690089
FPR3	81.2162	-0.0479797	0.0218011	-2.2008	0.0277503	0.690089
FRMPD4	50.0154	-0.0523412	0.0238596	-2.19372	0.0282557	0.690089
GAP43	6740.42	0.0319485	0.0145747	2.19205	0.0283761	0.690089
GFAP	6.62096	-0.109141	0.0497002	-2.19598	0.0280936	0.690089
GLRA4	24.5788	-0.0678387	0.0305509	-2.22051	0.0263839	0.690089
GRIK1	285.231	0.134388	0.0613281	2.19129	0.0284309	0.690089
ID2	31.9327	0.0726221	0.0327762	2.21569	0.0267125	0.690089
INHBA-AS1	9.37943	-0.128387	0.0579075	-2.21711	0.0266156	0.690089
LARP1B	1941.25	0.0315822	0.0142885	2.21032	0.027083	0.690089
LINGO4	18.9096	-0.0840214	0.0382461	-2.19686	0.0280303	0.690089
LMCD1-AS1	174.069	0.0667632	0.0302528	2.20684	0.0273251	0.690089
LMO7	1432.02	0.0353446	0.0159095	2.2216	0.0263103	0.690089
LOC101929622	8.46576	0.0794487	0.0360823	2.20187	0.0276742	0.690089
LRRC69	103.255	-0.0604875	0.0275043	-2.1992	0.0278635	0.690089
MRFAP1L1	246.391	-0.0327612	0.0148436	-2.20708	0.0273082	0.690089
MRPL11	14.8767	-0.067267	0.0306583	-2.19409	0.028229	0.690089
PAIP2B	662.143	-0.0294689	0.0134424	-2.19223	0.0283629	0.690089
PDE6B	42.8958	0.0823811	0.037085	2.22142	0.0263229	0.690089
PIGU	1016.68	0.0200416	0.00907154	2.20928	0.0271551	0.690089
PLAC9	37.5801	-0.0890212	0.0403206	-2.20784	0.0272557	0.690089
PSMD4	119.978	-0.0317816	0.0144185	-2.20423	0.0275081	0.690089
PTPN3	344.79	0.102336	0.0465779	2.19709	0.0280138	0.690089
RHOU	97.6295	0.0971988	0.0436033	2.22916	0.0258032	0.690089
RPL11	100.542	-0.0296685	0.0133791	-2.21754	0.0265864	0.690089
RPL18	62.7401	-0.0555322	0.0252117	-2.20264	0.0276204	0.690089
RPL34	119.37	-0.0273195	0.0123926	-2.20451	0.0274887	0.690089
SLC2A4RG	14.9895	-0.0650132	0.029358	-2.2145	0.0267945	0.690089
SOBP	4050.78	0.021037	0.00956436	2.19951	0.0278414	0.690089
SP100	48.9063	-0.043591	0.019698	-2.21297	0.0269	0.690089
STAP1	6.88266	-0.109583	0.0493719	-2.21955	0.0264495	0.690089
STAT6	21.2046	0.067961	0.030852	2.20281	0.0276081	0.690089
TNFSF9	57.2602	0.130818	0.0594478	2.20055	0.0277676	0.690089
TRIM25	451.181	-0.0379916	0.0172919	-2.19707	0.0280153	0.690089
TRIM26	770.02	0.0378186	0.0171039	2.21111	0.0270281	0.690089
TSIX	24.3377	-0.110473	0.0498385	-2.21663	0.0266485	0.690089
USP13	1545.71	0.0217975	0.00987744	2.2068	0.0273282	0.690089
USP3-AS1	65.0563	-0.0496292	0.0225975	-2.19623	0.0280754	0.690089
VSTM4	8.6791	-0.0805467	0.0365612	-2.20306	0.0275903	0.690089
VSTM5	64.8462	0.0835371	0.0379957	2.19859	0.0279068	0.690089
XBP1	97.5912	0.0333942	0.0150897	2.21305	0.0268944	0.690089
ZBTB16	3217.51	-0.105364	0.0479642	-2.19672	0.0280406	0.690089
ZDHHC11	712.912	-0.0751497	0.0338097	-2.22272	0.0262344	0.690089
ZDHHC14	6484.4	0.0230389	0.0104104	2.21306	0.0268934	0.690089
ZP2	449.348	0.0790594	0.0357114	2.21384	0.0268396	0.690089
COX7B2	23.0025	-0.0497756	0.0227424	-2.18866	0.0286213	0.690702
LPP	11360.8	0.0270039	0.012343	2.18779	0.0286851	0.690702
MYRFL	2298.65	-0.0978486	0.044729	-2.18758	0.0286999	0.690702
PKNOX2-AS1	11.9579	0.0734943	0.0335771	2.18882	0.0286096	0.690702
RGS20	223.121	-0.0535792	0.0244685	-2.18972	0.0285445	0.690702
CROCCP2	430.395	-0.0493725	0.0225825	-2.18632	0.0287921	0.690891
ELOVL7	1259.81	0.0365748	0.0167294	2.18626	0.0287964	0.690891
PLB1	43.5864	0.0443749	0.0203024	2.1857	0.0288376	0.690891
CCDC170	40.5627	-0.0731076	0.0334649	-2.1846	0.0289179	0.690924
LOC100287015	8.58221	-0.0859814	0.0393792	-2.18342	0.0290046	0.690924
LOC101928203	69.0122	-0.0928684	0.0425529	-2.18242	0.0290783	0.690924
TMEM74	22.8039	0.0503147	0.02305	2.18285	0.029047	0.690924
TPST1	2515.17	0.0229065	0.0104972	2.18215	0.0290988	0.690924
TRIM54	7.11911	0.23195	0.106252	2.18302	0.0290345	0.690924
ZNF26	468.222	0.0235096	0.0107904	2.17876	0.0293496	0.695843
INHBC	27.0203	0.0859889	0.0394873	2.17763	0.0294335	0.696797
ABRA	130.046	0.0847271	0.0389341	2.17617	0.0295427	0.69722
HMGA2	12.9592	-0.0940089	0.0432098	-2.17564	0.0295825	0.69722
RNF219-AS1	48.2779	-0.0471223	0.0216527	-2.17628	0.0295346	0.69722
RALGPS1	7010.27	0.0193524	0.0088986	2.17477	0.0296471	0.697713
CDK6	876.349	0.0716764	0.03299	2.17267	0.0298052	0.699369
CYFIP1	416.202	0.0277406	0.012768	2.17267	0.029805	0.699369
ARSD	97.3445	0.0905448	0.0418954	2.16121	0.0306792	0.699727
ASXL2	1548.39	0.016953	0.00785913	2.15711	0.030997	0.699727
BMPER	8357.41	0.0371792	0.0172134	2.1599	0.0307808	0.699727
C4orf45	164.296	-0.0210827	0.00972883	-2.16703	0.0302324	0.699727
CD160	403.217	-0.0357858	0.0165831	-2.15797	0.0309305	0.699727
CRYM-AS1	50.2318	0.102708	0.0476281	2.15647	0.0310472	0.699727
EIF3F	293.118	-0.0261565	0.0120522	-2.17028	0.0299857	0.699727
EOGT	103.702	0.0309819	0.0143283	2.16229	0.0305956	0.699727
KCMF1	1731.93	0.0141885	0.00654023	2.16941	0.0300515	0.699727
KIAA1456	11008.8	-0.0192464	0.00892734	-2.15589	0.0310922	0.699727
LINC00158	192.774	-0.0456854	0.0210888	-2.16633	0.0302856	0.699727
LINC00473	17653.3	0.0533645	0.0245819	2.17088	0.0299399	0.699727
LOC100130673	10.61	-0.0796775	0.0367966	-2.16535	0.0303612	0.699727
LOC100133286	161.423	-0.0518995	0.0239871	-2.16364	0.0304917	0.699727
LOC101927406	19.7164	-0.0935261	0.0431593	-2.167	0.0302352	0.699727
LOC105373300	151.728	0.0319158	0.0147325	2.16636	0.0302839	0.699727
MALSU1	223.91	-0.0271225	0.0125545	-2.16039	0.0307429	0.699727
MARCKS	786.699	-0.03922	0.0181519	-2.16066	0.0307216	0.699727
MTHFD1L	7811.16	0.0256435	0.0118661	2.16107	0.0306903	0.699727
MTSS1	7789.9	0.021416	0.00988843	2.16577	0.0303291	0.699727
NATD1	76.3451	-0.0499312	0.02311	-2.16059	0.030727	0.699727
NPTX1	1780.57	-0.0399307	0.0185173	-2.15639	0.0310529	0.699727
PLXDC2	152.928	0.147661	0.0684205	2.15814	0.0309173	0.699727
PUS7	485.453	0.0223588	0.01036	2.15817	0.0309145	0.699727
RARRES1	796.707	0.021586	0.00999807	2.15902	0.0308485	0.699727
RPLP0	46.9956	-0.0556335	0.0258047	-2.15595	0.0310879	0.699727
TRPV4	12.2965	-0.0705236	0.0326948	-2.15702	0.0310038	0.699727
UCHL3	739.154	0.0350262	0.0161722	2.16582	0.0303247	0.699727
ZC2HC1B	33.8303	0.0618044	0.0284839	2.1698	0.0300218	0.699727
GLI1	38.7365	-0.0552819	0.0256668	-2.15383	0.0312535	0.700394
L3MBTL4	34.637	-0.0538619	0.0250015	-2.15434	0.0312134	0.700394
TBX15	13.1969	-0.0634322	0.0294393	-2.15468	0.0311868	0.700394
PCSK2	3581.24	0.0369009	0.0171408	2.15282	0.031333	0.701192
SCNN1B	91.4058	-0.0371391	0.0172573	-2.15208	0.0313908	0.701502
ATF4	183.39	-0.0360708	0.0167751	-2.15026	0.0315344	0.701584
DHRS4-AS1	58.2088	-0.0588504	0.027403	-2.14759	0.0317463	0.701584
DIO1	67.5341	-0.0512795	0.0238576	-2.1494	0.031603	0.701584
ETV5	778.024	0.112165	0.0522207	2.1479	0.0317219	0.701584
HABP4	1000.45	0.0219046	0.01019	2.14962	0.0315857	0.701584
MOB3A	134.241	-0.0437042	0.0203486	-2.14778	0.0317314	0.701584
MTMR12	1842.44	0.0221081	0.0102926	2.14796	0.0317167	0.701584
ZNF763	80.4701	-0.0342586	0.0159494	-2.14796	0.0317173	0.701584
RPL23	73.062	-0.0353521	0.0164713	-2.14628	0.0318509	0.702923
BTN2A1	325.488	-0.0233969	0.0109212	-2.14234	0.0321659	0.705969
SNORD113-3	141.273	0.0400154	0.0186696	2.14335	0.0320851	0.705969
STAT4	12.6516	-0.0680528	0.0317597	-2.14274	0.0321339	0.705969
THSD4	64.2131	-0.0513174	0.0239414	-2.14346	0.0320762	0.705969
ACVR2B	990.973	-0.0282593	0.0132157	-2.13831	0.0324916	0.707279
B9D1	418.499	-0.0335831	0.0156935	-2.13994	0.0323595	0.707279
CLDN9	27.3695	-0.0791721	0.037018	-2.13874	0.0324563	0.707279
PCDH19	9.47401	-0.0813919	0.0380503	-2.13906	0.0324306	0.707279
PTPN9	906.016	0.0303356	0.0141698	2.14086	0.0322852	0.707279
SAMD4B	1362.84	0.0305078	0.0142616	2.13916	0.0324231	0.707279
NCK2	4297.09	0.0274906	0.0128755	2.13511	0.0327517	0.711971
ARL4D	11.0813	0.112137	0.0525571	2.13362	0.0328739	0.712997
ZNF24	897.858	-0.0238967	0.011201	-2.13344	0.0328883	0.712997
DUSP26	176.509	-0.0297522	0.0139608	-2.13112	0.033079	0.714219
LOC105379477	61.5883	-0.0645015	0.0302538	-2.13201	0.0330058	0.714219
NF1	9527.65	0.028604	0.013422	2.13113	0.0330784	0.714219
TXNIP	106.494	-0.0788868	0.0370383	-2.12987	0.0331821	0.715477
DNAJC1	1969.77	0.0393227	0.0184752	2.1284	0.0333041	0.716973
GALNT11	3564.76	0.0243366	0.0114424	2.12688	0.0334297	0.716973
RANBP1	50.1523	-0.0456966	0.0214909	-2.12633	0.0334761	0.716973
SORCS3	83.3729	-0.0563713	0.0264953	-2.1276	0.0333705	0.716973
ZFAND3	10589.5	0.0204268	0.00960564	2.12654	0.0334583	0.716973
MAPK13	147.997	-0.0434727	0.0204525	-2.12554	0.0335412	0.717404
CLN3	145.709	-0.0438688	0.020648	-2.1246	0.0336198	0.717717
TMEM184C	530.23	0.0689436	0.0324549	2.12429	0.0336458	0.717717
HOMER1	3336.4	0.0748642	0.0352532	2.12361	0.0337024	0.717965
ZDHHC23	125.799	0.0514527	0.0242541	2.1214	0.0338878	0.720951
PARD6G	150.604	0.0313285	0.0147722	2.12078	0.0339406	0.721114
ADAMTS6	44.8944	-0.0467172	0.0220485	-2.11883	0.0341047	0.722676
YPEL3	153.604	-0.0367551	0.017344	-2.11919	0.0340747	0.722676
LINC00997	234.951	0.0379192	0.0179173	2.11635	0.0343149	0.723287
LYN	1480.62	0.0231779	0.0109453	2.11761	0.0342081	0.723287
NPM1	1126.96	-0.0280111	0.0132343	-2.11655	0.0342984	0.723287
PWAR5	2266.89	-0.0375	0.0177135	-2.11704	0.0342568	0.723287
PQBP1	43.8542	-0.0334132	0.0158055	-2.11402	0.0345135	0.724064
RHEBL1	5.81267	0.104735	0.0495352	2.11436	0.0344846	0.724064
SHROOM4	15.7524	-0.056634	0.0267927	-2.11379	0.0345332	0.724064
SVOPL	13.971	-0.0711321	0.033643	-2.11432	0.0344881	0.724064
TRO	130.363	0.0341886	0.0161831	2.11261	0.0346343	0.725229
GSTO2	74.9929	-0.0789856	0.0373999	-2.11192	0.0346932	0.725511
LRRC8B	210.159	0.112133	0.0531121	2.11125	0.0347511	0.725752
RPS4X	118.468	-0.039219	0.0185808	-2.11073	0.0347957	0.725752
CFAP20	133.731	0.0299935	0.0142558	2.10395	0.0353826	0.726076
CNR1	1313.39	0.0459376	0.0218312	2.10421	0.0353598	0.726076
DOCK8	20.4272	-0.0635247	0.030162	-2.10612	0.035194	0.726076
ELOVL6	2038.32	0.0273205	0.0129862	2.10382	0.0353945	0.726076
LOC101927619	8.80228	-0.0881708	0.0419056	-2.10403	0.0353757	0.726076
LOC153910	10.7456	-0.0771537	0.0366901	-2.10285	0.035479	0.726076
MEIG1	10.7467	-0.0639875	0.0303282	-2.10984	0.0348725	0.726076
NPC1L1	14.7981	-0.0919643	0.0437302	-2.10299	0.0354666	0.726076
OPCML	56559.3	0.0247643	0.0117803	2.10218	0.0355371	0.726076
PHF20	1680.91	0.0165727	0.00787183	2.10532	0.0352634	0.726076
PTGFRN	26.5462	0.0612604	0.0290739	2.10706	0.0351126	0.726076
RHEB	983.068	0.0414524	0.0196864	2.10564	0.0352359	0.726076
SECISBP2	1397.13	0.0193505	0.00919962	2.1034	0.0354306	0.726076
SSFA2	1281.86	0.0206365	0.00978923	2.10808	0.0350242	0.726076
TUBA1A	1134.66	-0.0455733	0.021657	-2.10432	0.0353503	0.726076
UNC5D	64.4444	-0.0514377	0.024475	-2.10164	0.0355848	0.726076
ZZEF1	2182.46	0.0126083	0.00599867	2.10185	0.0355665	0.726076
LOC100507283	64.5211	-0.0346925	0.0165127	-2.10095	0.0356449	0.726373
LMO7-AS1	471.543	0.028756	0.0137122	2.09711	0.0359837	0.732342
BMS1P5	723.149	0.0369783	0.0176413	2.09613	0.0360709	0.733181
HIST2H2BF	728.823	0.115498	0.0551378	2.09473	0.0361954	0.733843
SBDSP1	116.034	-0.0297059	0.014179	-2.09507	0.0361649	0.733843
MIR7-3HG	174.673	0.0658586	0.0314783	2.09219	0.0364218	0.737495
FTSJ3	144.834	-0.0363634	0.0173857	-2.09157	0.0364768	0.737673
ABCA13	36.7055	0.0909547	0.0435159	2.09015	0.0366044	0.738299
ATAD2B	2969.28	0.0239696	0.0114771	2.08848	0.036755	0.738299
MAPKAP1	2753.6	0.0189214	0.00905094	2.09055	0.0365687	0.738299
TBK1	696.915	0.0260776	0.0124884	2.08814	0.0367854	0.738299
UBE2Q2	558.718	0.0239917	0.011484	2.08914	0.0366952	0.738299
ZNF511	9.91007	-0.0654826	0.0313484	-2.08887	0.0367197	0.738299
LINC00824	16.7599	-0.0516049	0.0247201	-2.08757	0.0368368	0.738402
EGR2	8.84823	0.137221	0.0657655	2.08651	0.0369321	0.738457
SPDYA	292.689	-0.0319697	0.0153202	-2.08677	0.0369091	0.738457
AXL	12.0809	0.0740063	0.0355068	2.08429	0.0371341	0.738463
CUX2	26.8797	-0.068059	0.0326983	-2.08142	0.0373952	0.738463
CXorf40B	20.7177	0.103572	0.0497412	2.08221	0.0373229	0.738463
KCNT2	14.9343	-0.0801672	0.0384991	-2.08231	0.0373138	0.738463
LINC01004	266.373	-0.0304217	0.0146149	-2.08156	0.0373831	0.738463
LOC101929555	19.3723	-0.0890452	0.0427008	-2.08533	0.0370396	0.738463
LOC81691	244.588	0.037566	0.0180338	2.08309	0.0372427	0.738463
PTP4A1	447.034	0.0777558	0.0372915	2.08508	0.0370621	0.738463
USP6NL	257.992	0.0445692	0.0213971	2.08295	0.0372556	0.738463
ZFP36	24.4239	0.139343	0.0668815	2.08344	0.0372115	0.738463
IQUB	354.195	-0.0437003	0.0210015	-2.08082	0.0374505	0.738641
CALCA	19.014	0.0755673	0.0363534	2.07868	0.0376463	0.740091
CHCHD6	2020.06	0.0251946	0.0121201	2.07875	0.0376407	0.740091
WNT5A	7.53107	0.0926575	0.044579	2.0785	0.0376632	0.740091
C16orf62	1646.23	0.0194994	0.00939072	2.07646	0.0378516	0.741224
MMD	95.086	0.0379713	0.0182828	2.07689	0.0378121	0.741224
NHSL2	13970.2	0.0286754	0.0138104	2.07636	0.0378602	0.741224
ATXN2	4121.21	0.0140949	0.0067925	2.07508	0.0379795	0.741953
LOC101927211	23.2541	-0.0514266	0.0247844	-2.07496	0.0379905	0.741953
LINC01372	131.67	0.0427245	0.0206102	2.07298	0.0381743	0.744633
FLNB	2129.31	0.0323213	0.0155963	2.07237	0.0382313	0.744834
ZNF283	609.14	-0.0229023	0.0110599	-2.07076	0.0383813	0.746844
FAH	51.4819	0.0704788	0.0340601	2.06924	0.0385232	0.747189
UFSP2	498.172	0.0657715	0.0317879	2.06907	0.0385395	0.747189
XKR6	21437.2	0.0230955	0.0111602	2.06945	0.0385035	0.747189
NKAIN3	139.162	0.083909	0.0405762	2.06793	0.0386462	0.747441
RALGAPB	3164.51	0.0188839	0.00913128	2.06805	0.0386356	0.747441
PTPRA	5803.3	0.0163572	0.00791263	2.06723	0.0387126	0.74782
BARHL1	110.849	0.0570745	0.0276315	2.06556	0.0388703	0.748209
MYO5A	10583.4	0.016412	0.00794759	2.06503	0.0389204	0.748209
PRDM5	62.1126	0.113515	0.0549366	2.06629	0.0388012	0.748209
TMPRSS15	5.79643	0.083476	0.0404202	2.06521	0.0389034	0.748209
CIT	1586.26	0.0165928	0.00804843	2.06162	0.0392441	0.752619
TCEANC	71.0279	0.0276444	0.013406	2.06209	0.0391996	0.752619
HAR1B	16.3673	-0.0726518	0.0352616	-2.06036	0.0393639	0.753105
TMEM252	38.5336	0.040924	0.0198608	2.06054	0.0393474	0.753105
ARMC2	1012.23	0.0227639	0.0110611	2.05801	0.0395896	0.75352
C1orf115	22.8935	-0.0510238	0.024807	-2.05683	0.0397025	0.75352
CD83	176.355	0.0720671	0.0350166	2.05809	0.0395819	0.75352
EXOC2	2286.99	0.015273	0.00741942	2.05851	0.0395408	0.75352
ITPR2	1163	-0.141867	0.0689781	-2.05669	0.0397161	0.75352
LOC101929352	111.287	-0.0409729	0.0199113	-2.05777	0.0396122	0.75352
LOC102723427	7.80784	-0.100958	0.0490815	-2.05695	0.039691	0.75352
AGAP12P	47.4822	0.0785929	0.0382236	2.05613	0.0397696	0.753638
ADAM32	736.945	-0.0465197	0.0226323	-2.05546	0.0398346	0.753975
SLC15A2	181.147	-0.034165	0.0166311	-2.05429	0.0399476	0.754324
TUBB2A	142.4	-0.053691	0.0261332	-2.05451	0.0399264	0.754324
ZNF516	169.642	0.072758	0.0354313	2.05349	0.0400249	0.754891
CDC14B	146.762	0.0686133	0.0334666	2.0502	0.0403445	0.755326
DTWD2	1717.62	0.0267417	0.0130413	2.05054	0.0403114	0.755326
EIF4E1B	93.8861	-0.034898	0.0170089	-2.05175	0.0401941	0.755326
LINC01358	51.4115	-0.0705188	0.0344138	-2.04914	0.040448	0.755326
RPL19	93.1637	-0.0287019	0.0140022	-2.04981	0.040383	0.755326
TCEAL5	183.612	0.0787709	0.0384228	2.05011	0.0403539	0.755326
TIGD3	8.1599	-0.0735189	0.0358825	-2.04888	0.040474	0.755326
TIMMDC1	448.404	-0.034776	0.0169457	-2.05221	0.0401496	0.755326
TMC7	1303.8	0.0376289	0.0183362	2.05217	0.040153	0.755326
ATP1A2	21.4861	-0.0712551	0.0348054	-2.04724	0.0406347	0.757438
UBALD1	33.1906	-0.0685202	0.0334841	-2.04635	0.0407217	0.758174
KAT6B	3422.78	0.0185545	0.0090709	2.0455	0.0408057	0.758853
DDX41	53.7008	-0.0509858	0.0249387	-2.04444	0.04091	0.759907
ETV3	121.646	0.0530662	0.0259647	2.04379	0.0409747	0.760224
CSNK2B	89.7079	-0.0346241	0.0169528	-2.04238	0.0411142	0.761288
SWAP70	114.275	0.0603376	0.0295448	2.04224	0.0411275	0.761288
TAC4	134.642	-0.041912	0.0205278	-2.04171	0.0411801	0.761378
LOC253573	15.2402	0.0742247	0.0363684	2.04091	0.0412597	0.761967
CDS1	927.062	0.0261936	0.0128487	2.03861	0.0414888	0.762872
CHCHD3	4200.61	0.0210301	0.0103142	2.03894	0.0414557	0.762872
FAM71E1	17.064	0.0943368	0.0462968	2.03765	0.041585	0.762872
SMKR1	6.93623	-0.0870671	0.0426862	-2.0397	0.04138	0.762872
STK19	125.037	0.0639081	0.0313653	2.03754	0.0415956	0.762872
ZNF347	760.062	-0.0261515	0.0128301	-2.03828	0.0415216	0.762872
CAB39	2142.2	0.0176104	0.00865018	2.03584	0.041766	0.763365
ROS1	9.12943	-0.1013	0.0497469	-2.0363	0.0417199	0.763365
TMC3-AS1	774.822	-0.0643688	0.0316145	-2.03606	0.0417448	0.763365
ATP1A1	1149.34	0.0331508	0.0162959	2.0343	0.0419218	0.764505
CDC42EP4	314.425	-0.049426	0.0243059	-2.03349	0.0420026	0.764505
COL21A1	1123.84	0.14983	0.0737216	2.03237	0.0421158	0.764505
EIF2AK3	1144.44	0.0718172	0.0353321	2.03263	0.0420895	0.764505
MYCBPAP	76.692	0.036819	0.0181089	2.0332	0.0420326	0.764505
PDX1-AS1	6.80548	-0.0992905	0.0488462	-2.03272	0.0420811	0.764505
ZNRD1	104.925	0.115403	0.0567998	2.03175	0.042179	0.764782
ADCK3	910.044	-0.0281505	0.0139455	-2.01861	0.0435278	0.766545
APBB1IP	8.09903	-0.0696819	0.0345609	-2.01621	0.043778	0.766545
ARHGEF11	4032.51	0.0196317	0.00971893	2.01994	0.0433892	0.766545
CAST	638.216	0.0250572	0.0124168	2.01801	0.0435902	0.766545
CCR10	15.4912	-0.061628	0.0305714	-2.01587	0.0438136	0.766545
CXorf56	147.343	0.0287043	0.014189	2.023	0.0430732	0.766545
DDX4	14.0943	-0.0624365	0.0309493	-2.01738	0.0436557	0.766545
ENTHD1	9.55926	-0.067425	0.0332968	-2.02497	0.0428704	0.766545
EPX	92.499	-0.0444223	0.0220121	-2.01808	0.0435827	0.766545
ERICH1-AS1	24.4353	-0.0573116	0.0283175	-2.02389	0.0429814	0.766545
EXT2	2361.14	0.0179597	0.00888039	2.0224	0.0431348	0.766545
FGF1	782.302	0.0625995	0.0310218	2.01792	0.0435999	0.766545
GFRA1	7.38668	-0.101046	0.0500548	-2.01872	0.0435168	0.766545
HCK	52.1343	0.0553387	0.0272668	2.02953	0.0424045	0.766545
IK	370.097	-0.0225449	0.0111817	-2.01624	0.0437751	0.766545
KCTD8	22489.3	0.029084	0.0143544	2.02614	0.0427506	0.766545
KGFLP1	64.0414	-0.0661973	0.0327166	-2.02335	0.0430366	0.766545
KIAA2013	91.5662	-0.0462733	0.0229338	-2.01769	0.0436231	0.766545
LINC01237	238.143	0.0960642	0.0473493	2.02884	0.0424745	0.766545
LOC101927379	19.4922	-0.0471464	0.0233287	-2.02096	0.0432834	0.766545
LOC101927391	294.489	0.035067	0.0173541	2.02068	0.0433132	0.766545
LOC102724467	11.6307	0.10072	0.0498738	2.0195	0.0434348	0.766545
LRRC4C	8866.17	0.0708891	0.0350083	2.02492	0.0428755	0.766545
PIN1	109.1	-0.0449177	0.0221761	-2.0255	0.0428162	0.766545
POM121L9P	5.39555	-0.104401	0.0516706	-2.02052	0.0433295	0.766545
PTPN13	22.9757	-0.0445117	0.0220722	-2.01664	0.043733	0.766545
SAP130	1185.91	0.0170715	0.00844941	2.02043	0.0433386	0.766545
SERHL	18.8851	-0.0692035	0.0341478	-2.02659	0.0427043	0.766545
SLC2A13	1670.26	0.0501185	0.0247037	2.02879	0.0424799	0.766545
TWISTNB	175.263	0.0620575	0.0307205	2.02007	0.0433763	0.766545
YIPF1	205.486	0.0185057	0.0091756	2.01684	0.043712	0.766545
ZNF665	175.074	-0.0476184	0.0234716	-2.02877	0.042482	0.766545
LINC01256	13.9953	-0.0557585	0.0276717	-2.015	0.0439046	0.767297
PAPSS2	32.7585	-0.0499097	0.0247816	-2.01398	0.0440116	0.767485
UNC5C	962.581	0.164664	0.0817598	2.014	0.0440095	0.767485
ARSF	14.2021	-0.0753183	0.0378618	-1.9893	0.0466685	0.76906
BPIFB1	21.9462	-0.0525993	0.0261868	-2.00861	0.044578	0.76906
BTN3A1	154.077	-0.0442022	0.0221384	-1.99663	0.0458649	0.76906
C16orf74	27.0911	0.0503266	0.0252463	1.99342	0.0462152	0.76906
C9orf72	1573.96	0.038283	0.0191674	1.9973	0.0457929	0.76906
CC2D2A	4286.39	-0.0426002	0.0212052	-2.00895	0.0445421	0.76906
CCDC183	129.611	-0.0425494	0.0212805	-1.99945	0.0455592	0.76906
CCDC73	167.691	-0.0244	0.0122357	-1.99416	0.0461348	0.76906
CUL2	864.282	0.0173486	0.00868349	1.99788	0.0457294	0.76906
DHRS4	32.4405	-0.0516883	0.025703	-2.01098	0.0443273	0.76906
EIF2AK4	1288.72	0.0140094	0.00704509	1.98853	0.0467528	0.76906
FBN2	25.2604	-0.0562054	0.0281204	-1.99874	0.0456367	0.76906
FHDC1	174.815	0.0580403	0.0290873	1.99538	0.0460009	0.76906
GABBR2	11930.3	0.025079	0.01258	1.99357	0.0461992	0.76906
GNL2	177.58	0.0233968	0.0117352	1.99373	0.0461816	0.76906
GPC4	10.7976	-0.0692628	0.0345842	-2.00273	0.0452065	0.76906
GPSM3	22.7749	0.04994	0.0250258	1.99554	0.0459841	0.76906
GTF2F1	118.987	-0.0453564	0.0226377	-2.00358	0.0451147	0.76906
HTR5A	248.18	0.0468389	0.0235217	1.99131	0.0464467	0.76906
KLHL21	48.6408	-0.0424143	0.0212586	-1.99516	0.0460252	0.76906
LINC00936	61.6502	0.0400524	0.0199106	2.01161	0.0442615	0.76906
LOC100506548	402.484	-0.0227555	0.0114238	-1.99194	0.0463778	0.76906
MICA	303.144	-0.0934029	0.0467255	-1.99897	0.0456116	0.76906
MIPEP	1222.75	0.0168963	0.00849496	1.98898	0.0467039	0.76906
MIR924HG	38.9219	-0.0646833	0.03232	-2.00134	0.0453558	0.76906
MVP	74.9242	-0.0593834	0.0298243	-1.9911	0.0464694	0.76906
OPRL1	37.4389	-0.0495948	0.0247568	-2.00328	0.0451473	0.76906
ORC1	17.6258	-0.05925	0.0295947	-2.00205	0.0452793	0.76906
PDLIM3	186.65	0.129673	0.0647573	2.00245	0.0452362	0.76906
PKP2	206.743	-0.0351698	0.0176218	-1.99581	0.045955	0.76906
PLEKHJ1	12.6732	-0.0652447	0.0326802	-1.99646	0.0458839	0.76906
PMM2	666.747	0.0250145	0.0125368	1.99529	0.0460116	0.76906
PNPLA8	1338.91	0.0733131	0.0368653	1.98868	0.046737	0.76906
PRNCR1	7.8476	-0.0911994	0.0455682	-2.00138	0.0453511	0.76906
PRSS46	16.8019	-0.0751105	0.0377608	-1.98911	0.046689	0.76906
PSMC5	169.812	-0.0362954	0.0182331	-1.99064	0.0465207	0.76906
RAB33A	113.715	0.0494266	0.0246395	2.00599	0.0448571	0.76906
RNF114	538.579	-0.0239967	0.0119931	-2.00088	0.0454051	0.76906
RNF152	3798.99	0.0374611	0.0186748	2.00597	0.0448594	0.76906
RPL36AL	63.3173	-0.0429862	0.0213594	-2.01252	0.0441649	0.76906
RPS8	150.725	-0.0288345	0.0143842	-2.0046	0.0450059	0.76906
SCG3	531.59	0.0511588	0.0256456	1.99484	0.0460607	0.76906
SERPINH1	10.1404	0.299997	0.150162	1.99782	0.045736	0.76906
SLC1A2	1478.81	0.0220519	0.0110583	1.99416	0.0461347	0.76906
SP7	16.927	0.0620179	0.0309139	2.00615	0.0448407	0.76906
SULT1A2	26.9625	-0.0652153	0.0324543	-2.00945	0.044489	0.76906
SYF2	100.909	-0.0330302	0.0164788	-2.0044	0.0450269	0.76906
TBC1D4	1402.81	0.0214712	0.0107081	2.00514	0.0449477	0.76906
TGFBRAP1	709.463	0.0194462	0.00970541	2.00364	0.0451081	0.76906
TOB1	300.715	0.0807721	0.0402458	2.00697	0.0447528	0.76906
TRIB3	101.147	0.0550552	0.0276362	1.99215	0.0463551	0.76906
UBE2I	300.388	-0.0211028	0.010605	-1.98989	0.0466028	0.76906
UQCRFS1	57.4087	-0.0320536	0.0159693	-2.0072	0.0447283	0.76906
VKORC1L1	1701.34	0.0156027	0.00783055	1.99254	0.0463115	0.76906
ZNRF1	1032.97	0.0324933	0.0162515	1.9994	0.0455648	0.76906
FXYD6-FXYD2	82.9207	-0.0466768	0.02348	-1.98794	0.0468184	0.769346
UROS	345.154	0.0266609	0.0134171	1.98708	0.0469132	0.77011
CHGB	5041.54	0.0580937	0.0292793	1.98412	0.0472419	0.773496
STK26	237.107	0.0347744	0.0175235	1.98444	0.0472063	0.773496
ZBTB32	100.108	0.047053	0.0237172	1.98392	0.0472649	0.773496
ZNF770	346.347	-0.0276867	0.0139596	-1.98334	0.047329	0.773752
BATF3	21.7398	-0.0627272	0.0316352	-1.98283	0.0473866	0.7739
FAM65B	16.4196	-0.06038	0.0304695	-1.98165	0.0475181	0.774462
LBX2	9.9056	-0.11712	0.0590934	-1.98195	0.0474848	0.774462
MPL	28.7224	0.0396277	0.0200036	1.98103	0.0475878	0.774686
SRPK1	2498.94	0.0188745	0.00952936	1.98066	0.0476289	0.774686
ANO7	33.996	-0.0433908	0.0220187	-1.97063	0.0487662	0.77564
BROX	283.997	-0.021304	0.0107963	-1.97327	0.0484645	0.77564
C2orf16	21.0456	0.0460004	0.0233006	1.97421	0.0483573	0.77564
C6orf106	2991.32	0.0324968	0.016431	1.97777	0.0479551	0.77564
DACH1	15.796	-0.0738258	0.0374636	-1.9706	0.0487696	0.77564
FNIP2	1775.34	0.0197107	0.00998851	1.97334	0.0484568	0.77564
LOC100506159	19.7127	0.147344	0.0746361	1.97416	0.0483632	0.77564
LOC105374729	8.81614	-0.0987379	0.0499559	-1.9765	0.0480983	0.77564
LOC728323	1285	0.0333282	0.0168417	1.97891	0.0478261	0.77564
NAMPT	1000.44	0.074854	0.0379251	1.97373	0.0484124	0.77564
NMU	24.1596	-0.0490831	0.0248824	-1.97261	0.0485405	0.77564
NUDT21	428.084	-0.0261744	0.0132647	-1.97324	0.0484686	0.77564
PEX11B	346.858	-0.0393322	0.0199614	-1.97041	0.0487914	0.77564
PIK3C2G	22.5529	-0.05807	0.0294596	-1.97117	0.0487043	0.77564
PSMB4	183.206	-0.0217331	0.0110304	-1.97029	0.0488057	0.77564
PSMG3	19.0553	-0.0504876	0.0255683	-1.97461	0.0483119	0.77564
PTK7	134.378	0.0420481	0.0212485	1.97888	0.0478298	0.77564
RAB24	54.1442	-0.0426668	0.0216464	-1.97108	0.0487145	0.77564
ROPN1B	112.488	-0.0483413	0.0244976	-1.9733	0.048461	0.77564
SEC61A2	1147.91	0.0274817	0.013921	1.97412	0.0483675	0.77564
TAF7	151.104	-0.0251677	0.0127714	-1.97064	0.0487653	0.77564
TRAPPC3	336.665	0.0249545	0.0126406	1.97415	0.048365	0.77564
ZNF461	332.94	-0.0223731	0.0113354	-1.97375	0.0484106	0.77564
BMPR1B	43.0853	-0.0488647	0.0249158	-1.9612	0.0498562	0.776028
C9orf3	6446.98	0.0172686	0.00879935	1.96249	0.0497054	0.776028
CHRDL1	8.31906	-0.0774602	0.0393643	-1.96778	0.0490934	0.776028
CLEC2A	12.5727	0.161249	0.0822264	1.96103	0.0498754	0.776028
COL4A1	28.1756	-0.0987986	0.0503971	-1.9604	0.0499487	0.776028
CSGALNACT1	16.7071	-0.0700972	0.0356072	-1.96862	0.0489963	0.776028
KLLN	12.6695	-0.0596736	0.0303704	-1.96486	0.0494305	0.776028
LOC101927620	25.2265	0.0423933	0.0215923	1.96335	0.0496053	0.776028
LOC256880	90.5538	-0.0481066	0.0245195	-1.96197	0.0497654	0.776028
MCM5	36.6146	-0.0514937	0.0262511	-1.96158	0.0498109	0.776028
NLRP4	5.6158	-0.08314	0.0423573	-1.96283	0.0496663	0.776028
NOX4	14.3233	-0.0628396	0.0319606	-1.96616	0.0492799	0.776028
NUMB	3616.43	0.0213177	0.0108475	1.96522	0.0493888	0.776028
NXPE4	29.4261	-0.0648796	0.0329737	-1.96761	0.0491125	0.776028
PLPP3	11.3623	-0.076855	0.0390272	-1.96927	0.0489221	0.776028
SLC16A1-AS1	156.903	-0.0276236	0.0140692	-1.9634	0.0495995	0.776028
SLC26A8	370.489	0.0342912	0.0174762	1.96216	0.0497435	0.776028
SULT1C2P1	6.85837	-0.076231	0.0387792	-1.96577	0.0493254	0.776028
TNFRSF21	1033.58	0.0324443	0.0165475	1.96067	0.049917	0.776028
TTTY10	533.71	0.1761	0.0898195	1.9606	0.0499252	0.776028
UBE2A	326.636	0.0404816	0.0205956	1.96555	0.0493505	0.776028
UGP2	702.067	0.0191938	0.00978896	1.96076	0.0499072	0.776028
ZNF786	200.256	0.0242766	0.0123497	1.96576	0.0493266	0.776028
CACNA1I	403.6	-0.0447654	0.0228543	-1.95873	0.0501446	0.776049
CLEC11A	5.50549	-0.0856735	0.0437187	-1.95965	0.0500362	0.776049
LOC401324	8.76463	-0.0753422	0.0384621	-1.95887	0.0501283	0.776049
SLC35B1	146.644	0.0298191	0.0152198	1.95923	0.0500859	0.776049
DENND1A	7556.95	0.0161978	0.00828276	1.9556	0.0505122	0.778726
IL11RA	209.999	-0.0350365	0.0179065	-1.95663	0.0503907	0.778726
KIF18A	35.6446	0.127779	0.0653858	1.95423	0.0506737	0.778726
RCAN1	1502.05	0.0213035	0.0109046	1.95363	0.0507454	0.778726
RHCG	15.1712	-0.0656546	0.0335729	-1.95558	0.0505144	0.778726
SLC29A3	70.7613	0.0512544	0.0262003	1.95625	0.0504352	0.778726
TIMM8B	21.4197	-0.0539982	0.0276456	-1.95323	0.0507921	0.778726
TXNL4A	597.737	0.0315292	0.0161411	1.95335	0.0507785	0.778726
ZMPSTE24	249.558	0.0240434	0.0123103	1.95312	0.0508056	0.778726
ZNF90	288.666	-0.0282527	0.014462	-1.95358	0.0507508	0.778726
ZNF836	194.619	-0.0314916	0.016128	-1.9526	0.0508669	0.778918
TGFBR3	21.4106	-0.05154	0.0264125	-1.95135	0.0510152	0.780439
CDC6	10.6009	0.0646654	0.0332147	1.94689	0.0515482	0.782931
EIF4E3	1653.57	0.0197455	0.0101466	1.94601	0.0516536	0.782931
IRS2	791.996	-0.0237753	0.0122055	-1.94792	0.0514248	0.782931
LINC01471	28.0852	-0.096842	0.0496919	-1.94885	0.0513135	0.782931
LOC339975	262.306	0.231934	0.119146	1.94664	0.0515781	0.782931
PTPRJ	1260.81	0.0616544	0.0316666	1.94699	0.0515364	0.782931
RPS16	81.917	-0.041417	0.0212709	-1.94712	0.0515208	0.782931
TM2D2	114.394	0.0454561	0.023358	1.94606	0.0516479	0.782931
TMEM163	13633.1	0.0278907	0.0143317	1.94609	0.0516441	0.782931
ZNF641	210.711	0.0322777	0.0165877	1.94588	0.0516687	0.782931
GRHL2	19.4714	-0.0541313	0.02784	-1.94437	0.0518505	0.784939
C20orf78	6.57826	-0.0927274	0.047718	-1.94324	0.0519873	0.785968
GLRX5	83.5732	0.0283244	0.0145777	1.94299	0.0520169	0.785968
ABT1	32.5818	-0.0428254	0.0220715	-1.94031	0.0523426	0.786685
ACOT9	120.26	0.0291693	0.0150609	1.93675	0.0527758	0.786685
AFF3	18323	0.0205487	0.0105866	1.94101	0.0522566	0.786685
ATP2B4	1148.67	0.0314419	0.0162829	1.93098	0.0534858	0.786685
C12orf75	7.44875	0.078395	0.0406682	1.92767	0.0538957	0.786685
CHMP5	236.826	-0.0218165	0.0113148	-1.92815	0.053837	0.786685
CREBRF	1470.18	-0.021923	0.011323	-1.93614	0.0528509	0.786685
CRYAB	386.801	0.120048	0.0622808	1.92753	0.0539139	0.786685
DDB2	196.195	-0.0263171	0.0135882	-1.93676	0.0527742	0.786685
DNAH12	76.5053	-0.0436301	0.022614	-1.92934	0.0536884	0.786685
HLCS	4757.9	0.0203563	0.0105411	1.93114	0.0534659	0.786685
IGF2R	1836.93	-0.0204165	0.0105674	-1.93202	0.0533566	0.786685
IMPDH1	38.49	-0.0629715	0.0326794	-1.92695	0.0539863	0.786685
KCNK10	2220.88	0.0400019	0.0207495	1.92785	0.0538742	0.786685
LDB2	47.9238	-0.0468214	0.0242795	-1.92843	0.0538011	0.786685
LOC100507194	7.12047	-0.0657454	0.0339018	-1.93929	0.0524662	0.786685
LOC283335	18.4407	0.052281	0.0270702	1.93131	0.0534443	0.786685
LPP-AS2	10.0616	0.0936987	0.048292	1.94025	0.0523488	0.786685
LYRM4-AS1	92.7426	0.0277948	0.0143473	1.93728	0.0527106	0.786685
MED11	15.7878	-0.0472989	0.0244013	-1.93838	0.0525771	0.786685
MRFAP1	461.076	-0.0418901	0.0215981	-1.93953	0.0524369	0.786685
MVB12B	1608.95	0.0225906	0.0117078	1.92953	0.0536652	0.786685
NAMA	108.441	0.0829906	0.0430226	1.929	0.0537307	0.786685
NDST4	17.5025	-0.0659712	0.034003	-1.94016	0.0523603	0.786685
NDUFB2-AS1	8.16492	0.0688588	0.0355589	1.93647	0.0528101	0.786685
PAPPA	1732.8	0.0390773	0.0202877	1.92616	0.0540848	0.786685
PPP1R13B	1978.98	0.0140995	0.00731027	1.92872	0.0537655	0.786685
PPP4R4	333.948	0.0754482	0.0390138	1.93389	0.0531269	0.786685
PSG3	22.0876	-0.0615436	0.0318286	-1.93359	0.0531632	0.786685
PURA	1087.13	-0.0216634	0.0112078	-1.9329	0.053249	0.786685
RPS5	48.3655	-0.0375741	0.0195029	-1.92659	0.0540304	0.786685
RTN4RL1	297.771	0.0407715	0.0210002	1.94148	0.0521997	0.786685
SCYL2	1728.03	0.022936	0.0118423	1.93679	0.0527715	0.786685
SLC25A34	45.3531	-0.0449668	0.0231742	-1.94038	0.0523333	0.786685
SLC6A1	13.4415	-0.0809509	0.0419416	-1.93008	0.0535964	0.786685
SYT13	855.013	0.0249598	0.0129254	1.93106	0.0534754	0.786685
TMEM151A	12.5332	-0.0709163	0.0367551	-1.92943	0.053678	0.786685
TMEM198	357.453	0.0646551	0.033499	1.93006	0.0535995	0.786685
TMEM200B	5.48154	-0.0967835	0.0502472	-1.92615	0.0540858	0.786685
XPO6	1725.39	0.0174917	0.00904064	1.93478	0.0530168	0.786685
ZNF215	14.453	-0.0586847	0.0303186	-1.9356	0.0529171	0.786685
ANTXR2	12.5695	-0.0647886	0.0337444	-1.91998	0.0548603	0.787695
ARHGAP31	5.8239	-0.0949851	0.0494696	-1.92007	0.054849	0.787695
CRIPT	839.761	-0.0285735	0.0148523	-1.92385	0.0543739	0.787695
EIF4EBP2	1882.27	-0.0211567	0.0110152	-1.92068	0.0547723	0.787695
LINC00265	507.755	0.0236039	0.0122836	1.92158	0.0546587	0.787695
LRRC23	138.973	-0.0314737	0.0163927	-1.91999	0.0548591	0.787695
MKRN1	446.322	-0.0261769	0.0136274	-1.9209	0.0547441	0.787695
PARVA	401.528	0.0488157	0.0254019	1.92174	0.0546389	0.787695
PLCH1	150.075	-0.0808449	0.0421219	-1.91931	0.0549451	0.787695
RYBP	979.935	0.0249461	0.0129892	1.92052	0.0547918	0.787695
SEMA6A	3854.18	0.0326779	0.0169942	1.92288	0.0544946	0.787695
SEZ6L	7219.47	0.0281204	0.0146275	1.92243	0.0545515	0.787695
SFMBT2	3483.24	0.017867	0.00929357	1.92251	0.0545411	0.787695
TERF2IP	805.526	-0.0309818	0.0161412	-1.91942	0.0549309	0.787695
TRIM28	78.727	-0.0403492	0.0209632	-1.92477	0.0542585	0.787695
TUBBP5	20.1558	-0.0913678	0.0474822	-1.92425	0.054323	0.787695
MTCL1	25577.4	0.0168894	0.00880406	1.91837	0.0550644	0.788696
ANKZF1	210.907	-0.0276002	0.0143909	-1.91789	0.0551245	0.788754
LOC102724699	38.4499	-0.0565511	0.0294912	-1.91756	0.0551673	0.788754
PIM1	47.5252	-0.0439796	0.0229501	-1.91632	0.055325	0.7903
LSM14B	206.08	-0.0262275	0.0136898	-1.91585	0.055384	0.790436
C1QTNF7	188.226	-0.101491	0.0530017	-1.91486	0.0555099	0.791525
AGFG2	259.626	0.0334755	0.0174941	1.91353	0.0556805	0.791722
ATXN10	4164.2	0.0167319	0.00874432	1.91346	0.0556887	0.791722
LOC150776	274.623	-0.0413519	0.0216064	-1.91388	0.0556361	0.791722
REPS1	2695.99	0.0195202	0.0102029	1.9132	0.0557222	0.791722
RFX2	62.1986	0.0495323	0.0259225	1.91078	0.0560323	0.795419
MUC4	48.2667	-0.0594832	0.0311483	-1.90968	0.056175	0.796736
ARSG	1350.5	0.0230148	0.0120894	1.90372	0.056947	0.797522
ASTN2	32019.7	0.0290385	0.015245	1.90479	0.0568077	0.797522
C4orf33	623.642	0.0744806	0.0391313	1.90335	0.0569944	0.797522
CBX4	41.0877	-0.039928	0.0209602	-1.90494	0.0567873	0.797522
CNIH4	222.434	-0.020412	0.0107095	-1.90598	0.0566527	0.797522
CPNE8	46.0361	-0.0481387	0.0252232	-1.90851	0.056325	0.797522
ELOVL4	1035.26	0.0264979	0.0139178	1.90389	0.056924	0.797522
EXT1	6378.03	0.0278572	0.0146242	1.90486	0.0567981	0.797522
GAS1	8.13102	-0.0729715	0.0382741	-1.90655	0.0565791	0.797522
OSBPL6	3025.27	0.0234635	0.0123292	1.90308	0.0570301	0.797522
RACGAP1	97.9134	-0.0353796	0.018587	-1.90346	0.0569806	0.797522
RMND5A	2923.56	-0.0277824	0.0145942	-1.90365	0.0569554	0.797522
RPL30	109.875	-0.0291907	0.0153117	-1.90643	0.0565943	0.797522
TESC	19.9028	0.137558	0.0721425	1.90675	0.0565529	0.797522
XAB2	27.4422	-0.0540017	0.0283287	-1.90625	0.0566173	0.797522
ZNF699	121.094	-0.0227227	0.0119259	-1.90532	0.056739	0.797522
CHUK	524.436	0.0189862	0.00997863	1.90269	0.0570815	0.797542
CCND1	63.9442	-0.0592439	0.0311735	-1.90046	0.0573727	0.79951
PLET1	338.946	0.036328	0.0191145	1.90055	0.057361	0.79951
RSU1	3333.27	0.0251937	0.013256	1.90055	0.0573615	0.79951
GAREM1	5011.71	0.0259391	0.0136739	1.89698	0.0578301	0.799807
KLHDC3	110.291	-0.0339911	0.0179127	-1.8976	0.0577487	0.799807
LINC00609	13.0804	-0.0712093	0.0375402	-1.89688	0.0578437	0.799807
LPIN2	773.397	0.0281371	0.0148189	1.89874	0.0575988	0.799807
MCCC2	808.36	0.0225924	0.0119017	1.89826	0.0576624	0.799807
MYO5B	75.2593	-0.0422829	0.0222953	-1.89649	0.0578952	0.799807
PTPN18	1680.56	-0.0198827	0.010468	-1.89938	0.0575142	0.799807
SLC25A22	72.5617	-0.0486708	0.0256596	-1.89679	0.0578555	0.799807
THAP7-AS1	123.49	-0.0260251	0.0137221	-1.89658	0.0578834	0.799807
TUBB2B	9.14615	-0.0775849	0.0408889	-1.89746	0.0577677	0.799807
MECOM	30.1765	-0.0529818	0.0279503	-1.89557	0.0580164	0.800786
KIAA0895L	1941.09	0.0455546	0.0240419	1.8948	0.0581191	0.801511
ESRRG	480.708	0.0695495	0.0367238	1.89385	0.0582448	0.802551
TPRG1L	62.7942	-0.0371251	0.0196116	-1.89302	0.0583559	0.803387
TCTE3	64.2575	-0.0444262	0.0234784	-1.89222	0.0584618	0.803459
YPEL1	742.585	-0.0317021	0.0167526	-1.89237	0.0584412	0.803459
HSP90AA1	6952.29	0.101179	0.0534829	1.8918	0.0585178	0.803537
ME1	916.23	0.0404524	0.0213905	1.89114	0.0586059	0.804054
C1S	17.8232	-0.0733543	0.0390143	-1.88019	0.0600822	0.80409
CAPN10-AS1	39.9265	-0.0502548	0.0266921	-1.88276	0.0597326	0.80409
CERS6	6726.04	0.0219145	0.0116461	1.8817	0.0598771	0.80409
DDX31	986.723	0.0213644	0.0113532	1.88179	0.0598643	0.80409
EPB41L4A	491.226	-0.0343738	0.0182813	-1.88027	0.0600706	0.80409
ERMAP	24.0917	-0.0555011	0.0294953	-1.88169	0.0598779	0.80409
GRIK3	13.345	-0.0667858	0.0353471	-1.88943	0.0588342	0.80409
HTR2C	45.9883	-0.0439346	0.0232656	-1.88839	0.0589736	0.80409
INCENP	171.605	-0.0412214	0.0218832	-1.8837	0.0596055	0.80409
LOC100505771	22.1655	-0.045339	0.0240984	-1.88142	0.0599154	0.80409
LOC101929199	9.36216	-0.0751742	0.0398243	-1.88765	0.0590733	0.80409
LOC148709	7.80022	-0.0675221	0.0357183	-1.89041	0.0587036	0.80409
MID2	523.087	0.0179396	0.00953816	1.88082	0.0599962	0.80409
N4BP2L2	3912.52	-0.0252892	0.0134405	-1.88157	0.0598943	0.80409
NDEL1	848.764	0.0727424	0.0385093	1.88896	0.0588976	0.80409
PARD3	34.537	-0.0455617	0.0242221	-1.881	0.0599725	0.80409
PPP2R3C	47.314	-0.0302866	0.0160447	-1.88763	0.0590753	0.80409
RASAL2	2289.76	0.0226384	0.0120423	1.87991	0.0601203	0.80409
SHANK2	78.6434	0.0642494	0.0341068	1.88377	0.0595959	0.80409
SKIL	201.469	0.0467414	0.0247646	1.88743	0.0591028	0.80409
SLC29A4	6.77212	0.0776943	0.0412904	1.88165	0.059883	0.80409
SND1	8150.64	0.019656	0.0104412	1.88255	0.0597619	0.80409
TACR2	44.532	-0.0523961	0.0278014	-1.88466	0.0594762	0.80409
TBL1XR1	7610.34	0.0250883	0.0133002	1.8863	0.0592539	0.80409
TMPRSS11F	10.5449	-0.0559495	0.0296832	-1.88489	0.0594451	0.80409
TNFRSF25	223.341	-0.0424126	0.0225572	-1.88023	0.0600773	0.80409
TRIM67	1160.19	0.0352943	0.0187216	1.88522	0.0594003	0.80409
TXLNGY	263.039	0.222147	0.118077	1.88137	0.0599221	0.80409
ULK3	197.508	-0.0277913	0.0147268	-1.88712	0.0591436	0.80409
ZIC2	1090.84	-0.0258509	0.0137378	-1.88174	0.0598713	0.80409
AREL1	448.72	0.0286669	0.0152552	1.87915	0.0602233	0.804794
MAP3K14-AS1	30.0665	0.0485462	0.0258569	1.87749	0.0604508	0.805136
RPS29	141.361	-0.0275387	0.0146628	-1.87813	0.0603636	0.805136
SNHG7	24.1947	-0.0522952	0.0278507	-1.8777	0.060422	0.805136
TRIM44	6979.62	0.0161098	0.00857819	1.878	0.0603812	0.805136
BRIP1	42.605	-0.0536247	0.0285725	-1.87679	0.0605462	0.805735
CAPN9	45.5615	-0.037674	0.0200838	-1.87584	0.0606766	0.806797
RGS7BP	1867.01	0.0466644	0.0248863	1.8751	0.0607788	0.806811
TCEAL7	154.835	0.102005	0.0543973	1.87519	0.0607665	0.806811
LINC00626	28.6485	0.069304	0.0369904	1.87357	0.06099	0.808269
MAP4K4	3611.17	0.0202848	0.0108259	1.87372	0.0609686	0.808269
MESDC1	70.2195	-0.0348752	0.0186197	-1.87303	0.0610649	0.80859
PTK2	12120.3	0.0172805	0.00923013	1.87218	0.0611816	0.808793
STX18	1718.56	0.0179503	0.00958751	1.87226	0.0611712	0.808793
NFATC1	8.27523	-0.0863455	0.0461304	-1.87177	0.0612382	0.808871
OTX2-AS1	35.2383	0.0834452	0.0446088	1.8706	0.0614006	0.810345
GPD1L	613.628	0.0201007	0.0107489	1.87002	0.061481	0.810736
CCDC146	686.609	-0.0403812	0.0216001	-1.86949	0.0615545	0.810737
LOC339862	11.4761	-0.0587389	0.0314231	-1.86929	0.0615827	0.810737
AAGAB	407.28	0.0281459	0.0151367	1.85945	0.0629639	0.811267
ABL2	2488.17	0.0167531	0.00903924	1.85338	0.0638284	0.811267
ACSS1	427.851	-0.0378015	0.02025	-1.86674	0.0619375	0.811267
ACTR8	194.675	0.0231021	0.0123877	1.86492	0.0621926	0.811267
C1orf61	1128.39	0.049334	0.0264604	1.86445	0.0622586	0.811267
CBL	1503.91	0.0209666	0.0112324	1.86662	0.0619553	0.811267
CKB	297.559	-0.0297984	0.0159808	-1.86464	0.0622324	0.811267
CLRN1	10.4306	-0.064564	0.0348165	-1.85441	0.0636805	0.811267
COQ10B	117.908	0.0649997	0.0348276	1.86633	0.0619955	0.811267
CYP11A1	19.6009	0.0918316	0.0494407	1.85741	0.0632528	0.811267
CYP3A4	117.129	-0.0545419	0.0293093	-1.86091	0.0627573	0.811267
DNAJB11	250.5	0.0416689	0.0224736	1.85413	0.0637205	0.811267
F11-AS1	928.28	-0.0409652	0.0220904	-1.85444	0.0636768	0.811267
FRG2B	14.1776	-0.105522	0.0567762	-1.85856	0.0630901	0.811267
GGH	425.848	0.0273207	0.0146969	1.85894	0.0630357	0.811267
GSTP1	16.4494	-0.0604063	0.0324925	-1.85909	0.063015	0.811267
HDHD3	29.6181	-0.0533534	0.0287296	-1.85709	0.0632983	0.811267
HEBP1	104.152	-0.0317854	0.0170199	-1.86755	0.0618253	0.811267
IER2	39.2099	0.126634	0.0683833	1.85182	0.064051	0.811267
KDM4C	19546.8	0.0265751	0.0143011	1.85825	0.0631333	0.811267
KIAA0141	1034.69	0.0182349	0.0097715	1.86613	0.0620228	0.811267
LOC100128885	7.84991	-0.0654409	0.0353188	-1.85286	0.0639018	0.811267
LOC100507387	262.664	0.0346087	0.0186647	1.85423	0.0637067	0.811267
LOC102724593	16.3768	0.0510458	0.0275445	1.85321	0.0638518	0.811267
LOC105369921	14.2989	-0.0607951	0.0328277	-1.85194	0.0640342	0.811267
MAB21L3	38.6573	0.0672153	0.0360563	1.86418	0.0622971	0.811267
MGC57346-CRHR1	1041.2	-0.0488373	0.0262083	-1.86343	0.0624015	0.811267
NMUR1	10.9314	-0.0976205	0.0525908	-1.85623	0.063421	0.811267
NR2F2	43.786	-0.0760321	0.0408805	-1.85986	0.0629051	0.811267
PAH	5.73968	-0.085492	0.0459414	-1.86089	0.0627598	0.811267
PARN	2017.29	0.0135578	0.00732099	1.85191	0.0640387	0.811267
PDXP	54.8461	-0.0450751	0.0242759	-1.85678	0.0633418	0.811267
PRKAR2A	1235.51	0.0132548	0.00709906	1.86712	0.0618842	0.811267
PRKCE	15018.4	0.0170317	0.00911889	1.86773	0.0617991	0.811267
PRKY	186.843	0.226751	0.122373	1.85296	0.0638888	0.811267
RGP1	56.449	0.0350083	0.0189046	1.85184	0.0640485	0.811267
RHOJ	30.8546	0.0932625	0.05024	1.85634	0.0634053	0.811267
RORC	149.84	-0.046201	0.0248246	-1.86109	0.0627308	0.811267
SETD5	6273.28	0.0131122	0.00704367	1.86156	0.0626655	0.811267
SGOL1	80.0801	-0.0684753	0.0368294	-1.85926	0.0629905	0.811267
SLC43A3	40.5558	-0.0589409	0.0316498	-1.86228	0.0625631	0.811267
STK38L	1412.06	0.0342672	0.018435	1.85881	0.0630538	0.811267
TMC1	116.228	0.0588646	0.0317873	1.85183	0.0640508	0.811267
TMEM87B	409.983	0.0222391	0.0119509	1.86087	0.0627619	0.811267
TP53INP1	388.132	-0.0229442	0.0123906	-1.85174	0.0640634	0.811267
WDFY2	2402.77	0.028894	0.0155242	1.86123	0.0627118	0.811267
YDJC	8.82132	-0.0731764	0.0393841	-1.85802	0.0631667	0.811267
ZFP64	397.566	0.0191246	0.0103198	1.8532	0.0638538	0.811267
ALPL	7.34995	-0.0841781	0.0455946	-1.84623	0.0648589	0.812005
ARHGDIA	29.3945	-0.0543542	0.0295198	-1.84128	0.0655802	0.812005
C7orf72	11.0672	-0.061712	0.0335379	-1.84007	0.0657584	0.812005
C9orf142	15.888	-0.0670622	0.036517	-1.83647	0.0662886	0.812005
CHD1L	1508.94	0.0170278	0.00926209	1.83843	0.0659984	0.812005
EGR3	7.89181	0.289324	0.157519	1.83675	0.066247	0.812005
EXOSC6	43.3484	-0.0467865	0.0254061	-1.84154	0.0655418	0.812005
FREM1	3220.79	0.0372554	0.0202801	1.83705	0.066203	0.812005
GOLGA5	476.821	0.0180289	0.00979589	1.84045	0.0657015	0.812005
GORASP1	128.159	0.0323409	0.0175449	1.84332	0.0652827	0.812005
GRIN2A	20800.4	0.017985	0.00975368	1.84392	0.0651953	0.812005
HECTD4	10913.9	0.0182842	0.00989217	1.84835	0.0645516	0.812005
HIF1A	2027.21	0.0244939	0.0133214	1.83869	0.0659615	0.812005
IFT43	965.563	0.0155102	0.00844586	1.83643	0.0662939	0.812005
INSC	54.0768	0.0583037	0.0315578	1.84752	0.0646719	0.812005
LINC00622	14.8372	-0.0572801	0.0309879	-1.84846	0.0645353	0.812005
LINC00693	501.347	-0.0258709	0.0140438	-1.84216	0.0654518	0.812005
LLGL2	79.1508	-0.0441734	0.0238935	-1.84877	0.0644917	0.812005
LOC101927497	9.57662	0.0644666	0.0348973	1.84732	0.0647007	0.812005
LOC285593	11.6132	-0.0753495	0.0409209	-1.84135	0.065571	0.812005
LOC285847	8.78074	-0.0801705	0.043562	-1.84038	0.0657131	0.812005
LRRC37A6P	6.42025	0.0747407	0.0406852	1.83705	0.0662029	0.812005
MTERF1	143.479	-0.0248715	0.0135342	-1.83767	0.0661105	0.812005
NCAPD2	197.323	-0.0251999	0.0136261	-1.84939	0.0644016	0.812005
NEBL	28134.8	0.0259333	0.0140589	1.84461	0.0650939	0.812005
NEXN-AS1	43.1603	-0.0392872	0.0212822	-1.84601	0.0648908	0.812005
NUDT2	52.4478	0.0390853	0.0211696	1.8463	0.0648491	0.812005
OPRK1	54.5888	-0.163229	0.0888638	-1.83685	0.0662327	0.812005
P4HA2	174.5	-0.0423081	0.0229382	-1.84444	0.0651195	0.812005
PMS2P5	133.383	0.0253813	0.0138179	1.83684	0.0662333	0.812005
RPL7L1	176.769	-0.0272471	0.0148257	-1.83783	0.0660872	0.812005
SH3D19	1231.32	0.0331467	0.0179516	1.84644	0.0648277	0.812005
SLC13A5	5.52297	-0.0996308	0.0542302	-1.83718	0.0661827	0.812005
SLC26A1	45.6485	-0.035725	0.0193791	-1.84348	0.0652591	0.812005
SLC26A3	1342.84	-0.0373386	0.0202457	-1.84427	0.0651431	0.812005
SLC47A2	190.356	-0.0251282	0.0135784	-1.85061	0.0642259	0.812005
SPRED3	117.627	0.0602789	0.0326276	1.84749	0.0646768	0.812005
SVIL	51.6917	-0.042915	0.0232214	-1.84808	0.0645905	0.812005
SYN1	2087.21	0.0282514	0.0152772	1.84926	0.0644207	0.812005
TOR2A	15.4173	-0.0592771	0.0322804	-1.83632	0.06631	0.812005
TRHR	39.7641	-0.0838966	0.045651	-1.83778	0.0660943	0.812005
TTC6	25.593	-0.050676	0.0274252	-1.84779	0.0646333	0.812005
UGGT2	480.98	0.137771	0.0746803	1.84481	0.0650655	0.812005
KLHL7-AS1	5.72009	0.0798402	0.0435029	1.83529	0.0664633	0.812141
LIG4	206.55	0.0402472	0.0219387	1.83453	0.0665756	0.812141
NEMP1	164.336	-0.0364324	0.0198523	-1.83517	0.0664803	0.812141
SYNJ2BP-COX16	42.919	-0.045237	0.0246551	-1.83479	0.0665363	0.812141
TSPAN19	9.7433	0.0885502	0.048244	1.83546	0.066437	0.812141
TRAPPC11	1383.79	0.0203651	0.0111043	1.83399	0.066655	0.812488
IDE	1256.93	0.0201368	0.0109836	1.83335	0.06675	0.813026
AIG1	7091.17	0.0236436	0.0129001	1.83282	0.0668291	0.813368
C1orf216	32.6606	-0.0495942	0.0270701	-1.83206	0.0669418	0.814118
POLR1A	590.891	0.0154842	0.00845643	1.83106	0.0670922	0.815326
BANK1	669.629	0.0446048	0.0243662	1.8306	0.0671596	0.815492
GATM	920.4	0.0225155	0.0123017	1.83028	0.0672081	0.815492
FAM227B	1128.64	-0.0231843	0.0126731	-1.82941	0.0673387	0.815837
MIR548AU	13.4134	-0.0619148	0.0338433	-1.82946	0.0673314	0.815837
AGXT2	12.9501	-0.0565617	0.0309351	-1.8284	0.0674896	0.816381
DGKQ	77.6536	-0.0377081	0.0206278	-1.82803	0.0675451	0.816381
MRPL36	7.00616	-0.0710643	0.0388809	-1.82774	0.0675883	0.816381
SVILP1	9.19994	-0.0751807	0.0411107	-1.82874	0.0674387	0.816381
TTTY14	9969.82	0.251471	0.137612	1.82739	0.0676411	0.816401
CATSPER3	239.606	-0.0319193	0.0174819	-1.82585	0.0678735	0.818138
DUSP4	136.655	0.0695444	0.0381192	1.82439	0.0680927	0.818138
LINC00680-GUSBP4	39.2323	0.032525	0.0178204	1.82516	0.0679769	0.818138
PRMT9	871.569	0.102594	0.0562146	1.82504	0.0679957	0.818138
RIMS1	76106.9	0.028356	0.0155406	1.82464	0.0680558	0.818138
SETD1B	288.764	-0.0327357	0.0179431	-1.82442	0.0680894	0.818138
AKR1C1	25.7971	0.0692591	0.0380376	1.82081	0.0686364	0.82008
ANKRD18A	46.0619	0.152886	0.0839804	1.8205	0.068683	0.82008
EEF1B2	49.4839	-0.0338593	0.018584	-1.82195	0.0684618	0.82008
LINC01411	18.7616	-0.0483936	0.0265858	-1.82028	0.0687169	0.82008
LOC100506497	29.4312	-0.0553661	0.0304029	-1.82108	0.068595	0.82008
LOC105375734	4241.45	0.0666208	0.0365674	1.82186	0.068476	0.82008
RGS22	37.4884	-0.135578	0.0744627	-1.82075	0.0686446	0.82008
TMEM54	35.3134	-0.0580779	0.0318726	-1.82219	0.0684263	0.82008
UBA52	151.056	-0.0353537	0.0193991	-1.82244	0.0683885	0.82008
AGT	410.891	-0.0283717	0.0155923	-1.8196	0.0688207	0.820705
SATL1	14.6806	-0.0531223	0.0292042	-1.819	0.0689119	0.821178
ANKS1A	2882.03	0.0152231	0.00837275	1.81818	0.0690373	0.821446
SNHG5	71.2079	0.0481231	0.026466	1.8183	0.069019	0.821446
MFSD4B	126.295	0.0269713	0.0148383	1.81768	0.069113	0.821734
FAM78A	5.72696	0.0846419	0.046589	1.81678	0.0692511	0.82215
MAP6	1034.78	0.0241808	0.0133088	1.8169	0.0692328	0.82215
ALG9	977.559	0.0164507	0.00907226	1.81329	0.0697865	0.8231
ANKRD44	1611.51	0.0257198	0.0141915	1.81234	0.0699334	0.8231
C1orf100	23.6489	-0.0467319	0.0257512	-1.81475	0.0695622	0.8231
CLNS1A	563.508	-0.0173632	0.0095653	-1.81523	0.0694886	0.8231
CNTN6	7939	0.037369	0.0206275	1.81161	0.0700461	0.8231
EPB41L3	12267.4	0.0177446	0.0097783	1.81469	0.0695716	0.8231
F11	29.2741	-0.0683981	0.0377196	-1.81333	0.0697809	0.8231
FGFR1OP	1342.98	0.0211824	0.0116701	1.8151	0.0695081	0.8231
LINC00583	8.12984	0.0980997	0.0541618	1.81123	0.0701048	0.8231
NPPA-AS1	20.0784	0.0499536	0.0275391	1.81391	0.0696913	0.8231
PALM2	22.0105	0.0398411	0.0219582	1.81441	0.0696151	0.8231
PDLIM2	98.4911	-0.0541059	0.0298699	-1.81139	0.0700813	0.8231
SOX5	35.3634	-0.0529574	0.0292087	-1.81307	0.0698211	0.8231
TRUB2	85.8505	-0.0366019	0.0202005	-1.81193	0.0699963	0.8231
ZNF713	258.799	0.0264362	0.0145941	1.81143	0.0700745	0.8231
ARMCX2	91.1817	-0.0242539	0.0134045	-1.80938	0.0703917	0.824502
BRDT	8.10471	-0.0662513	0.0367228	-1.80409	0.0712168	0.824502
CDH3	137.046	-0.0338642	0.018737	-1.80734	0.0707096	0.824502
FAM168A	6297.13	0.0151166	0.00835736	1.80878	0.0704859	0.824502
FLCN	879.885	-0.0373258	0.0206398	-1.80843	0.0705392	0.824502
FLJ33360	213.973	-0.0402064	0.0222737	-1.80511	0.0710576	0.824502
GABRA3	54.2829	-0.0405231	0.0224729	-1.8032	0.0713569	0.824502
HS3ST3A1	7.05021	-0.0838447	0.0463329	-1.80961	0.0703557	0.824502
ITGB5	142.534	0.111787	0.0618755	1.80665	0.0708168	0.824502
LOC400548	318.393	-0.0420018	0.0232662	-1.80527	0.0710321	0.824502
METTL24	737.89	0.0413668	0.0229202	1.80481	0.0711038	0.824502
NLGN4Y	4494.13	0.223435	0.123912	1.80317	0.0713611	0.824502
NXPH3	200.349	-0.0484805	0.0267832	-1.81011	0.0702793	0.824502
PAK1	4859.43	0.0264286	0.0146278	1.80674	0.0708033	0.824502
PAPSS1	1598.55	0.0225827	0.0124925	1.8077	0.0706535	0.824502
PIM3	31.8151	-0.0361055	0.020011	-1.80429	0.0711863	0.824502
PITHD1	197.497	-0.0298384	0.0165465	-1.8033	0.0713404	0.824502
PSMA7	199.026	-0.0256392	0.0141773	-1.80846	0.0705345	0.824502
PSME4	1285.5	0.0259759	0.0143863	1.8056	0.0709811	0.824502
RGPD1	163.731	-0.0363238	0.0201379	-1.80375	0.0712705	0.824502
SEC24A	560.961	0.0153634	0.00850188	1.80705	0.0707541	0.824502
TRAF3IP2	25.6194	-0.055082	0.0305006	-1.80593	0.0709286	0.824502
DGCR5	5322.69	0.0304148	0.0168835	1.80144	0.0716329	0.825594
GPR3	30.169	0.0915119	0.0508137	1.80093	0.0717143	0.825594
LINC00441	21.2003	0.0507481	0.0281743	1.80122	0.0716681	0.825594
NPAS2	1107.2	0.0391493	0.0217337	1.80132	0.0716522	0.825594
STARD3NL	587.997	0.030708	0.0170423	1.80187	0.071566	0.825594
CHSY3	25.2645	-0.0466292	0.0259208	-1.79891	0.0720334	0.825629
CYP1B1-AS1	74.8969	-0.0321539	0.0178803	-1.79829	0.0721313	0.825629
LINC01030	14.6333	-0.0593086	0.0329559	-1.79964	0.0719181	0.825629
MIR600HG	130.867	-0.0318022	0.0176763	-1.79914	0.0719966	0.825629
RAB33B	440.876	0.026142	0.0145282	1.79939	0.0719567	0.825629
SLC10A1	168.196	-0.0339052	0.0188366	-1.79996	0.0718671	0.825629
SLC22A15	2049.8	0.0255675	0.0142152	1.7986	0.0720819	0.825629
UBXN6	107.968	-0.0414132	0.023004	-1.80026	0.0718197	0.825629
ZNF436	57.8137	-0.0312575	0.0173907	-1.79737	0.0722776	0.826711
ARHGEF6	32.5247	-0.0550369	0.0306939	-1.79309	0.072959	0.828565
DRD2	20.0381	-0.0696573	0.0388364	-1.79361	0.0728758	0.828565
KRT18P55	5.70036	-0.0709354	0.039501	-1.79578	0.0725287	0.828565
PFDN1	823.867	0.0214946	0.0119792	1.79433	0.0727606	0.828565
RASL11B	83.8956	0.0459728	0.0256361	1.79329	0.0729273	0.828565
RTN2	158.386	0.0284698	0.0158566	1.79546	0.072581	0.828565
SYCP1	16.4227	-0.0599227	0.033381	-1.79512	0.0726352	0.828565
TMEM99	31.0032	-0.0354309	0.019753	-1.7937	0.0728616	0.828565
TTC26	232.074	-0.0245056	0.0136582	-1.7942	0.0727815	0.828565
WWC2	562.806	0.0670348	0.0373518	1.79469	0.0727033	0.828565
TNRC6B	10861.8	-0.0138695	0.00773786	-1.79242	0.0730664	0.829194
RBBP8	572.205	0.0400538	0.0223543	1.79177	0.0731692	0.829771
SLC30A8	10.0171	-0.0718347	0.0401138	-1.79077	0.0733297	0.831001
LINC01012	85.4018	0.0282516	0.0157888	1.78934	0.0735594	0.832428
ZNF568	1158.22	-0.0218863	0.0122315	-1.78934	0.07356	0.832428
SFRP1	496.972	0.0356833	0.0199511	1.78854	0.0736895	0.833302
FAM3C	772.774	0.0285562	0.0159719	1.7879	0.0737919	0.833869
ABI3BP	223.386	-0.0438711	0.024554	-1.78672	0.0739833	0.834375
ACADS	14.7121	-0.0515934	0.0288771	-1.78665	0.0739935	0.834375
RPL29	15.318	-0.0522946	0.0292679	-1.78676	0.0739764	0.834375
ABCB10	748.793	0.0122913	0.00695011	1.7685	0.0769775	0.834926
APBA3	22.4056	-0.0481967	0.0270675	-1.78061	0.0749759	0.834926
ARHGAP15	30.8801	-0.0539402	0.0302729	-1.78179	0.0747828	0.834926
ARNTL	1642.41	0.0284021	0.0159271	1.78326	0.0745444	0.834926
ASB9P1	51.9997	0.0327151	0.0183901	1.77895	0.0752476	0.834926
ATG10	2667.44	0.0382692	0.0215302	1.77746	0.075492	0.834926
BACH1	292.948	0.0245182	0.0137704	1.7805	0.0749946	0.834926
BMP8B	10.6805	0.0600772	0.0341905	1.75713	0.0788956	0.834926
BMS1P6	277.665	0.0436665	0.0247184	1.76656	0.0773017	0.834926
BNC2	19.8907	-0.0469353	0.0265023	-1.77099	0.0765617	0.834926
BTF3	110.507	-0.0255376	0.0144122	-1.77195	0.0764036	0.834926
C20orf173	22.2375	-0.0474547	0.0268489	-1.76747	0.0771491	0.834926
C9orf64	55.6601	-0.033313	0.0187543	-1.77628	0.0756863	0.834926
CDC20B	5.87112	0.115018	0.0649861	1.76988	0.0767474	0.834926
CEP152	139.261	-0.037592	0.0212753	-1.76693	0.0772398	0.834926
CHORDC1	771.156	0.063443	0.035723	1.77597	0.0757373	0.834926
CLEC4A	40.2273	-0.0346547	0.0194476	-1.78195	0.0747569	0.834926
CYP20A1	317.534	-0.0163178	0.00926331	-1.76156	0.0781442	0.834926
DHFR	476.662	-0.0891655	0.0503522	-1.77084	0.0765878	0.834926
DNAJB4	866.02	0.0650994	0.036918	1.76335	0.0778411	0.834926
DTNA	28042.7	0.0271289	0.0153606	1.76613	0.0773734	0.834926
EAPP	384.271	-0.0151764	0.00853957	-1.77719	0.0755369	0.834926
EFR3B	2684.87	0.0282037	0.0160517	1.75705	0.0789088	0.834926
EID2	21.9434	-0.0397682	0.0223685	-1.77786	0.0754263	0.834926
FAM124A	121.077	0.0397509	0.0224249	1.77262	0.0762911	0.834926
FAM81B	304.269	-0.0553273	0.0310399	-1.78246	0.0746749	0.834926
FARP1	300.108	0.0838801	0.0477279	1.75746	0.0788386	0.834926
GAB4	10.4201	-0.0554266	0.0314756	-1.76094	0.078249	0.834926
HNRNPA0	274.217	-0.0358958	0.0203148	-1.76697	0.0772329	0.834926
HSPD1	431.085	0.0652762	0.0369015	1.76893	0.0769053	0.834926
IDI1	362.78	0.0533357	0.0303028	1.76009	0.0783926	0.834926
KIAA1841	860.004	0.0200816	0.0114193	1.75857	0.0786502	0.834926
LAMP5-AS1	5.42979	-0.122919	0.0697548	-1.76216	0.0780424	0.834926
LINC00471	18.0001	0.0658325	0.0370835	1.77525	0.0758566	0.834926
LINC01136	19.4477	0.0998189	0.0563678	1.77085	0.0765854	0.834926
LINC01350	7.16042	-0.0748865	0.0425691	-1.75917	0.0785479	0.834926
LINC01433	16.8525	0.0644366	0.0365084	1.76498	0.0775674	0.834926
LOC100506371	6.03148	-0.0772085	0.0438952	-1.75893	0.0785896	0.834926
LOC100996385	74.366	0.0388359	0.0221017	1.75714	0.0788933	0.834926
LOC101927412	5.77151	-0.0774951	0.0440895	-1.75768	0.0788024	0.834926
LOC101929380	26.2257	-0.0455111	0.0257159	-1.76977	0.0767662	0.834926
LOC63930	24.0526	-0.087729	0.0498357	-1.76037	0.0783458	0.834926
LOC728392	19.2037	-0.0557634	0.0313187	-1.78051	0.0749921	0.834926
MARCH9	71.2504	-0.0275051	0.0156501	-1.7575	0.078832	0.834926
MET	17.2574	-0.053137	0.0301052	-1.76504	0.0775566	0.834926
MGARP	120.361	-0.0446266	0.0250061	-1.78463	0.0743217	0.834926
MKRN2OS	135.225	-0.0292382	0.0164761	-1.77459	0.0759663	0.834926
NDUFA1	90.1911	-0.0274808	0.0155609	-1.76602	0.0773932	0.834926
NEURL1-AS1	15.8809	-0.0619455	0.0351766	-1.76098	0.0782413	0.834926
NFIL3	103.369	0.0694635	0.039137	1.77488	0.0759177	0.834926
NIFK-AS1	521.713	-0.0292418	0.016497	-1.77256	0.0763018	0.834926
NPY6R	171.099	-0.0436625	0.0248219	-1.75903	0.0785724	0.834926
OAS1	11.0093	-0.0768068	0.0431595	-1.7796	0.0751407	0.834926
OTUD3	729.175	0.0181475	0.0103024	1.76147	0.0781582	0.834926
PAIP2	449.79	-0.0196747	0.0110739	-1.77667	0.0756222	0.834926
PANK3	1122.98	0.0249408	0.0141684	1.76032	0.0783539	0.834926
PDE4B	11228.7	0.0664394	0.0373807	1.77737	0.0755073	0.834926
PEA15	762.145	-0.0248972	0.0140869	-1.7674	0.0771609	0.834926
PHF7	105.935	-0.0332979	0.0188973	-1.76205	0.0780609	0.834926
PIP4K2A	692.212	0.0659591	0.0370997	1.77789	0.075422	0.834926
PKMYT1	7.37032	0.0838569	0.0470145	1.78364	0.0744822	0.834926
PNO1	148.782	0.0188563	0.0107181	1.7593	0.0785263	0.834926
PPIB	32.02	-0.0476863	0.0270445	-1.76326	0.0778572	0.834926
PXYLP1	144.017	-0.0458804	0.0259427	-1.76853	0.0769726	0.834926
RNF187	79.9199	-0.0345437	0.0195162	-1.77	0.0767271	0.834926
RNF19B	297.863	0.0271989	0.0154147	1.76448	0.0776517	0.834926
RPL22	198.006	-0.029292	0.0166574	-1.7585	0.0786619	0.834926
SDC2	1505.24	0.0205481	0.0116748	1.76004	0.0784016	0.834926
SERP2	301.743	0.0226307	0.0127307	1.77765	0.0754614	0.834926
SGMS2	183.235	0.041427	0.0232915	1.77863	0.0752998	0.834926
SGSH	7.20536	-0.101904	0.0576617	-1.76727	0.0771831	0.834926
SNX10	1634.9	0.0202897	0.0114353	1.77431	0.0760119	0.834926
SNX9	1103.81	0.0189669	0.0107091	1.7711	0.0765443	0.834926
SRSF1	1027.82	-0.030904	0.0174496	-1.77105	0.0765528	0.834926
SV2B	16278.3	0.0161268	0.00915544	1.76144	0.0781638	0.834926
TERF2	627.976	-0.0139183	0.00780361	-1.78357	0.0744944	0.834926
TG	5.47095	-0.0752326	0.0425833	-1.76671	0.077276	0.834926
TGFA	159.394	0.0576566	0.0327158	1.76235	0.0780102	0.834926
TINAG	5.37051	-0.0765489	0.0429945	-1.78043	0.0750052	0.834926
TMEM136	297.048	-0.0382186	0.0215453	-1.77387	0.0760847	0.834926
TPRXL	34.9988	-0.0356862	0.0200881	-1.77649	0.0756528	0.834926
UBE3C	3079.38	0.0107873	0.0060842	1.77301	0.0762269	0.834926
URB2	153.561	0.0221246	0.012406	1.78338	0.0745244	0.834926
VLDLR-AS1	1030.62	0.0342337	0.0192521	1.77818	0.075374	0.834926
WASH3P	83.6806	-0.0452427	0.025376	-1.78289	0.0746038	0.834926
WFDC21P	8.02386	0.0619012	0.0349749	1.76987	0.0767482	0.834926
XRCC6P5	63.5675	-0.0424278	0.0240335	-1.76536	0.0775031	0.834926
YEATS2	2865.55	0.0140291	0.00788624	1.77893	0.075251	0.834926
ZFX	1694.7	-0.0235708	0.013244	-1.77974	0.075119	0.834926
ZNF271P	303.689	-0.0244605	0.0138689	-1.7637	0.0777833	0.834926
ZNF605	1517.89	-0.0186352	0.0105431	-1.76752	0.0771419	0.834926
ZNF667-AS1	663.235	0.0230067	0.0128988	1.78363	0.0744842	0.834926
ZNF704	8975.99	0.0168679	0.009493	1.77688	0.0755884	0.834926
UBE2N	1030.13	0.0195747	0.0111479	1.75591	0.0791033	0.83643
FAM118A	243.469	-0.0470708	0.0268232	-1.75485	0.0792844	0.837327
GABRG3	89.1384	-0.0365772	0.0208613	-1.75335	0.0795418	0.837327
LIMK2	728.942	-0.0225175	0.0128442	-1.75313	0.0795799	0.837327
LOC285819	43.2502	-0.0608308	0.0347017	-1.75297	0.079608	0.837327
PNPO	115.301	-0.0288172	0.016425	-1.75447	0.0793492	0.837327
RIMS4	268.958	0.0284444	0.0162239	1.75324	0.0795601	0.837327
SCN5A	35.1596	-0.0443755	0.0253028	-1.75378	0.0794679	0.837327
ST18	12099.7	0.0381066	0.0217208	1.75438	0.0793647	0.837327
CDCP2	10.2175	-0.0585893	0.0334488	-1.75161	0.0798404	0.837563
FAM173B	431.886	0.0179889	0.0102698	1.75163	0.0798369	0.837563
PRRX1	14.6411	0.153141	0.0873951	1.75228	0.079726	0.837563
ZNF37BP	3157.27	-0.0351558	0.0200688	-1.75177	0.0798135	0.837563
CEACAM19	70.8608	-0.033655	0.0192417	-1.74907	0.0802787	0.837704
DMD	11615.9	0.0448905	0.0256746	1.74844	0.0803871	0.837704
FAM189B	111.206	-0.0348781	0.0199609	-1.74732	0.080582	0.837704
FRG2	20.8695	-0.0889527	0.0509356	-1.74638	0.0807456	0.837704
KCNE2	6.35673	-0.0831642	0.0476131	-1.74667	0.0806948	0.837704
LINC00470	110.075	-0.0677953	0.0387353	-1.75022	0.0800802	0.837704
LRRC74B	36.4951	-0.0537905	0.0307711	-1.74809	0.0804488	0.837704
MLC1	6.49349	0.158691	0.0908703	1.74634	0.0807516	0.837704
NANS	99.9337	0.0322801	0.0184602	1.74863	0.0803546	0.837704
PDE7A	3084.36	0.0347982	0.019926	1.74637	0.0807464	0.837704
QSOX2	428.359	-0.0238121	0.0136051	-1.75024	0.0800771	0.837704
RPL13A	146.827	-0.0346639	0.0198142	-1.74945	0.0802136	0.837704
RPUSD4	95.8512	-0.0276798	0.0158164	-1.75006	0.0801075	0.837704
TANGO6	1279.4	0.0160938	0.00921548	1.74639	0.0807438	0.837704
TGM4	13.3425	-0.0570688	0.0326841	-1.74607	0.0807988	0.837704
TRIM7	120.999	-0.031941	0.0182776	-1.74755	0.0805427	0.837704
WIPF3	584.147	0.0225622	0.0128983	1.74923	0.080251	0.837704
ZNF280C	523.145	0.0224076	0.0128033	1.75014	0.080094	0.837704
FAM49B	3508.72	0.021241	0.0121762	1.74447	0.0810764	0.838193
GABRB3	8775.91	0.0155644	0.00892304	1.74429	0.0811086	0.838193
PASD1	13.768	-0.0492224	0.0282032	-1.74528	0.0809368	0.838193
SIX4	63.1957	-0.0405366	0.0232336	-1.74474	0.0810302	0.838193
SLC4A8	1763.17	0.0182571	0.0104651	1.74457	0.0810603	0.838193
FAM19A5	6510.62	-0.0320805	0.0183954	-1.74394	0.0811688	0.838231
FLJ46284	12.4376	-0.0718949	0.0412391	-1.74336	0.0812699	0.838231
STX18-AS1	2257.72	0.017202	0.00986622	1.74353	0.0812415	0.838231
SLC12A8	33.3928	-0.0393799	0.0226017	-1.74234	0.0814488	0.839533
GTDC1	2556.08	0.0232321	0.0133388	1.74169	0.0815628	0.840165
RAPGEF4	11822.8	0.0188105	0.0108034	1.74116	0.0816553	0.840576
HIC2	105.793	-0.0295399	0.0169717	-1.74054	0.0817644	0.840614
LINC01339	22.3781	-0.0448375	0.0257598	-1.7406	0.0817538	0.840614
ANO3	263.457	0.11262	0.0647549	1.73918	0.0820036	0.840906
JPX	4604.89	-0.0301755	0.0173503	-1.73919	0.0820016	0.840906
LOC90784	44.2254	0.0389338	0.0223814	1.73956	0.0819363	0.840906
PCED1B	9.1236	-0.0605336	0.0347897	-1.73999	0.0818613	0.840906
CYB5A	1236.31	0.0198167	0.0114009	1.73817	0.082181	0.841643
PTTG1	8.82742	0.115987	0.0667191	1.73843	0.0821347	0.841643
CFAP74	279.177	-0.0407631	0.0234641	-1.73725	0.0823425	0.84255
LAMA2	52.0773	-0.0406776	0.0234248	-1.73652	0.0824727	0.84255
PACS1	4423.17	0.0178549	0.0102843	1.73614	0.0825394	0.84255
PCDHB14	140.483	0.0335024	0.0193006	1.73582	0.0825954	0.84255
SEC61G	74.9698	-0.029657	0.0170907	-1.73528	0.0826919	0.84255
STK39	6735.62	0.0180742	0.0104118	1.73594	0.0825741	0.84255
TTL	681.77	0.0285845	0.0164584	1.73677	0.0824272	0.84255
ZNF493	2284.66	-0.0224026	0.0129081	-1.73554	0.0826452	0.84255
PLEKHA5	4652.91	0.0221431	0.0127642	1.73479	0.0827789	0.842897
CCNYL1	207.163	0.0205441	0.0118492	1.73381	0.0829525	0.843025
JAK3	74.1131	-0.0528505	0.0304777	-1.73407	0.0829057	0.843025
RGS9	190.84	-0.0515899	0.0297601	-1.73352	0.0830028	0.843025
RPPH1	16.8765	-0.164273	0.0947407	-1.73392	0.0829319	0.843025
AKAP14	18.1535	-0.042568	0.0246276	-1.72846	0.0839053	0.843869
AQP8	15.4632	-0.0583229	0.0337397	-1.72861	0.0838785	0.843869
ATP5I	32.0218	-0.0473416	0.0273434	-1.73137	0.083385	0.843869
BORCS7-ASMT	136.168	-0.0329847	0.0190784	-1.7289	0.0838268	0.843869
HIST1H3D	17.6483	0.0806886	0.0466424	1.72994	0.0836405	0.843869
LINC01202	8.4796	-0.0698746	0.0403859	-1.73018	0.0835989	0.843869
MRAP2	651.226	0.0555278	0.0320884	1.73046	0.0835476	0.843869
NMNAT2	17866.9	0.0163556	0.00944471	1.73172	0.083323	0.843869
PKN2-AS1	70.177	-0.0404214	0.0233854	-1.72849	0.0839	0.843869
PROX2	106.254	-0.0342908	0.0198183	-1.73026	0.0835839	0.843869
RELN	31839	0.0222645	0.0128567	1.73174	0.0833201	0.843869
SCEL	16.6631	0.0811462	0.0468676	1.73139	0.0833821	0.843869
SNRPF	123.567	-0.0250957	0.0145203	-1.72831	0.0839321	0.843869
TNFRSF11A	6.1175	0.0631312	0.0365061	1.72933	0.0837496	0.843869
WDR18	17.039	0.0457345	0.0264314	1.73031	0.0835747	0.843869
ZNF582	102.056	0.0274485	0.0158413	1.73271	0.0831469	0.843869
C5	270.305	0.032428	0.0187843	1.72634	0.0842871	0.84584
FKBP14	461.239	0.0228551	0.0132361	1.72672	0.0842182	0.84584
NDUFA7	40.9082	-0.0393038	0.022764	-1.72658	0.0842429	0.84584
ADRM1	75.1492	-0.0371652	0.0215346	-1.72584	0.084377	0.84621
MEIS3P1	11.4575	-0.0677401	0.0392642	-1.72524	0.0844851	0.846761
KLF13	1902.76	-0.0236023	0.0136932	-1.72365	0.084771	0.84881
TAF5L	331.37	0.0201712	0.0117036	1.72351	0.0847959	0.84881
LAMA4	72.5902	-0.0491921	0.0285491	-1.72307	0.0848764	0.849083
DISC1FP1	79.9735	-0.0421431	0.0244738	-1.72197	0.0850753	0.85054
LOC101927795	13.0333	0.0684275	0.0397465	1.7216	0.0851427	0.850681
SLC38A9	993.894	0.0193673	0.0112527	1.72112	0.0852287	0.851007
ANKRD7	13.0678	-0.0586004	0.034152	-1.71587	0.0861858	0.852359
AP3B2	1272.91	0.0371539	0.0216497	1.71614	0.0861363	0.852359
ERV3-1	326.427	0.0200677	0.0116855	1.71732	0.0859214	0.852359
GGT1	90.0333	-0.0409301	0.0238044	-1.71943	0.0855357	0.852359
GPRIN1	155.884	-0.0379907	0.0221289	-1.71679	0.0860174	0.852359
IL12RB2	56.0122	-0.0507231	0.0295502	-1.71651	0.086069	0.852359
JUN	226.853	0.104547	0.0609216	1.71609	0.0861447	0.852359
KCNN2	1014.1	0.028932	0.0168266	1.71941	0.0855389	0.852359
LOC284798	18.1059	-0.0798238	0.0464198	-1.71961	0.0855039	0.852359
LRR1	24.377	-0.0354833	0.020686	-1.71533	0.0862853	0.852359
MIR3975	11.7678	-0.0510868	0.0297681	-1.71616	0.0861323	0.852359
PTPN1	1267.14	0.0111474	0.00649085	1.71741	0.0859045	0.852359
PWWP2B	80.3463	0.047253	0.0275422	1.71566	0.0862243	0.852359
RALA	1127.46	0.0165068	0.00960644	1.71831	0.0857401	0.852359
SLC4A7	727.068	0.022017	0.0128261	1.71658	0.0860553	0.852359
TMPRSS11D	173.184	-0.0624245	0.0363968	-1.71511	0.0863256	0.852359
ZFHX4	279.801	-0.047592	0.0277014	-1.71803	0.0857909	0.852359
ZNF85	317.365	-0.0267386	0.0155566	-1.71879	0.0856519	0.852359
R3HCC1	34.9968	-0.0531037	0.0309693	-1.71472	0.086396	0.852526
B3GALNT2	829.807	0.0148526	0.00867087	1.71293	0.0867247	0.852606
EPHA4	2509.54	0.022982	0.0134088	1.71396	0.0865365	0.852606
LOC101929140	231.478	-0.0318199	0.0185749	-1.71306	0.0867006	0.852606
MGAT5	4799.38	0.0177119	0.0103357	1.71365	0.0865926	0.852606
SPATS2L	1925.72	0.0189321	0.0110497	1.71337	0.0866453	0.852606
TMEM144	19.9929	0.0484439	0.028264	1.71398	0.0865326	0.852606
ATXN7L1	4916.24	0.0204599	0.0119488	1.71229	0.0868428	0.853241
CALCOCO2	342.262	-0.0234956	0.0137325	-1.71095	0.0870902	0.853567
CCDC92	1576.99	0.0192702	0.0112599	1.7114	0.0870082	0.853567
SCLT1	3424.42	0.0340515	0.0199008	1.71106	0.0870692	0.853567
SLIT3	21769.4	0.0223561	0.0130687	1.71066	0.0871434	0.853567
ZNF395	266.124	-0.0230087	0.0134421	-1.71169	0.0869536	0.853567
ACOXL	27.8119	0.0626706	0.0367052	1.7074	0.0877471	0.853679
AHR	150.537	0.0325058	0.0190415	1.7071	0.087803	0.853679
CA14	21.9344	-0.0531583	0.0310965	-1.70946	0.0873654	0.853679
CD247	220.661	-0.0394634	0.0231029	-1.70816	0.0876074	0.853679
CNGB3	77.301	-0.0705587	0.0413074	-1.70814	0.0876106	0.853679
COL8A2	67.6147	-0.051765	0.0303105	-1.70782	0.0876693	0.853679
FAM171B	2367.07	0.0231356	0.0135546	1.70685	0.0878504	0.853679
LINC01122	60.2943	0.0784653	0.045932	1.70829	0.0875823	0.853679
MIR2052HG	347.298	-0.0369726	0.0216355	-1.70889	0.0874715	0.853679
SDR39U1	43.1679	-0.0385044	0.0225226	-1.70959	0.0873421	0.853679
SHISA9	22.0405	-0.0530131	0.0310569	-1.70697	0.0878281	0.853679
UTY	3192.46	0.225719	0.132068	1.70911	0.0874298	0.853679
ZC4H2	1398.33	-0.0258346	0.0151275	-1.70779	0.087676	0.853679
ACACB	204.01	-0.0398529	0.0233538	-1.70648	0.0879181	0.853817
GCM2	86.7585	-0.0412425	0.0241766	-1.70589	0.0880292	0.854376
MDGA2	737.756	0.0931036	0.0545876	1.70558	0.0880861	0.854409
GNL3	177.223	0.0328741	0.0192822	1.70489	0.0882147	0.855136
HTR3B	18.205	0.150678	0.0884917	1.70274	0.0886175	0.855403
LOC100506085	7.87939	-0.0779211	0.045754	-1.70305	0.0885596	0.855403
LOC100506124	608.712	-0.0253715	0.0148865	-1.70433	0.0883192	0.855403
LOC442028	10.5607	-0.0623854	0.036635	-1.70289	0.0885886	0.855403
MPDZ	4857.93	0.0244324	0.0143409	1.70369	0.0884387	0.855403
TIAM1	61190.7	0.0174481	0.010241	1.70375	0.0884282	0.855403
USP9Y	1832.69	0.228973	0.134414	1.70349	0.0884757	0.855403
PATJ	13888.5	0.0146454	0.00860906	1.70116	0.0889133	0.856703
SNX25	5169.02	0.0219575	0.0129055	1.70141	0.0888669	0.856703
THEM5	11.8641	-0.0597238	0.0351068	-1.7012	0.0889048	0.856703
FOXP2	29.13	-0.0522279	0.030711	-1.70063	0.0890134	0.85715
KIF12	7.27258	0.0728819	0.0428769	1.69979	0.08917	0.85814
ADAM23	5219.53	0.0182246	0.010754	1.69468	0.0901369	0.858573
ATG16L1	727.98	0.019772	0.0116626	1.69534	0.0900106	0.858573
BBS1	310.162	-0.0210874	0.0124532	-1.69333	0.0903927	0.858573
C16orf95	99.2688	-0.0298763	0.0176153	-1.69604	0.0898777	0.858573
C17orf80	239.472	-0.0216444	0.0127579	-1.69655	0.0897825	0.858573
CASP5	7.74744	-0.0645392	0.0380758	-1.69502	0.0900719	0.858573
CNOT7	650.101	-0.0295456	0.017426	-1.69549	0.0899819	0.858573
FAM45A	213.406	-0.0185472	0.0109511	-1.69363	0.0903347	0.858573
FGF9	1191.51	0.0178955	0.010556	1.69528	0.0900218	0.858573
LOC101928295	19.2743	0.064303	0.0379101	1.6962	0.0898489	0.858573
LOC344967	50.1065	0.0339944	0.0200214	1.6979	0.0895266	0.858573
LUC7L	1198.13	-0.0178205	0.0105198	-1.694	0.0902644	0.858573
MPZL1	1317.9	0.0147884	0.00872267	1.6954	0.0899995	0.858573
PFKFB4	156.297	-0.0278715	0.0164098	-1.69847	0.0894195	0.858573
PITPNA	655.493	0.0275486	0.016246	1.69572	0.0899385	0.858573
PLCL2	12543.9	0.0187523	0.0110651	1.69472	0.0901278	0.858573
RPS12	65.7347	-0.0311006	0.0183211	-1.69753	0.0895964	0.858573
SLC22A14	521.675	-0.02049	0.0120711	-1.69744	0.0896142	0.858573
SORT1	368.315	0.0198095	0.0116914	1.69437	0.0901944	0.858573
TM9SF2	1484.01	0.0201365	0.0118716	1.6962	0.0898489	0.858573
WIF1	9.34781	-0.0656496	0.0387702	-1.6933	0.0903987	0.858573
ZSCAN29	180.346	-0.0287557	0.0169341	-1.69809	0.0894911	0.858573
ANKRD35	75.0609	-0.0315925	0.0186743	-1.69176	0.0906919	0.858672
KLHL15	316.023	0.0438706	0.0259435	1.69101	0.0908356	0.858672
LOC100129924	34.025	-0.0598641	0.0353826	-1.69191	0.0906635	0.858672
MAGEF1	75.3051	-0.0480935	0.0284365	-1.69126	0.0907869	0.858672
NAF1	552.597	0.0453844	0.0268175	1.69234	0.0905812	0.858672
PNP	14.3636	0.0897818	0.0530944	1.69098	0.0908397	0.858672
RIPK1	997.803	0.0190337	0.0112523	1.69154	0.0907338	0.858672
TMC2	1811.8	-0.0292323	0.0172796	-1.69172	0.0906989	0.858672
KLF16	6.86226	-0.0775883	0.0459169	-1.68976	0.0910747	0.858942
LINC00989	9.79332	-0.0633672	0.0375064	-1.6895	0.0911232	0.858942
OAZ1	226.677	-0.0279472	0.0165424	-1.68943	0.0911374	0.858942
VTI1B	228.722	0.0148847	0.00880789	1.68993	0.0910417	0.858942
ZNF141	1183.54	0.0623928	0.0369268	1.68963	0.0910985	0.858942
CLRN1-AS1	10.1594	-0.0550278	0.0325783	-1.68909	0.0912012	0.859036
ANXA9	31.6266	-0.0400196	0.0237227	-1.68698	0.0916081	0.859334
ARHGAP44	9330.94	0.0115981	0.00698457	1.66053	0.0968081	0.859334
ARL6IP1	1161.16	-0.0346039	0.0206894	-1.67254	0.0944173	0.859334
ARSJ	3830.14	0.0305891	0.0182551	1.67565	0.093807	0.859334
BRPF1	123.215	0.0281991	0.0168623	1.67232	0.0944618	0.859334
C15orf57	423.203	-0.0229813	0.0137203	-1.67499	0.0939362	0.859334
C1QTNF2	110.699	0.0362219	0.0217691	1.66392	0.0961293	0.859334
CALU	561.541	0.0167838	0.0100235	1.67444	0.0940441	0.859334
CCDC178	20.7337	-0.04578	0.0275926	-1.65914	0.0970877	0.859334
CCNH	1118.38	0.0825921	0.0496523	1.66341	0.0962304	0.859334
COX7A2L	453.001	-0.028913	0.0172587	-1.67527	0.0938808	0.859334
CPNE2	32.369	0.0442169	0.0265956	1.66257	0.096399	0.859334
CTPS2	950.807	0.011492	0.00681452	1.68641	0.0917177	0.859334
CXorf23	1055.64	0.0171476	0.0101848	1.68365	0.0922499	0.859334
DENND2D	45.373	0.0269106	0.016152	1.66608	0.0956975	0.859334
DIAPH2	231.83	0.0464399	0.0275356	1.68654	0.0916916	0.859334
DNAJB6	881.86	0.0487905	0.0290311	1.68063	0.0928347	0.859334
DNAJC21	600.681	-0.0132439	0.00793425	-1.6692	0.0950769	0.859334
DPYD	30.916	-0.049204	0.029482	-1.66895	0.0951268	0.859334
DRC1	17.6985	0.0481567	0.0290192	1.65948	0.09702	0.859334
EEF2	688.429	-0.030815	0.0185229	-1.66362	0.0961882	0.859334
EML6	5236.43	0.0188332	0.0113082	1.66544	0.095825	0.859334
ENO3	20.3845	0.0761688	0.0454177	1.67707	0.0935281	0.859334
EXOSC2	94.9789	-0.0293278	0.0176386	-1.6627	0.0963723	0.859334
EXTL3-AS1	31.1185	0.0317921	0.0190956	1.66489	0.0959352	0.859334
FAM114A1	51.3967	0.0688474	0.0409811	1.67998	0.0929613	0.859334
FAM210B	99.5115	-0.0215808	0.0129557	-1.66574	0.095766	0.859334
FASN	135.451	-0.0386317	0.0232771	-1.65964	0.0969866	0.859334
FBXO38	1071.37	0.0164734	0.00977714	1.68489	0.0920099	0.859334
GAREM2	6.88605	-0.0727846	0.0433731	-1.6781	0.0933272	0.859334
GATA2-AS1	14.0871	-0.0625505	0.0374086	-1.67209	0.0945068	0.859334
GBP7	20.4545	-0.0566108	0.0339503	-1.66746	0.0954226	0.859334
GIT2	2612.4	0.0156695	0.0094409	1.65975	0.0969656	0.859334
GNRH1	38.2601	-0.0431843	0.025587	-1.68774	0.0914611	0.859334
GPAM	190.348	0.0206422	0.0123994	1.66477	0.0959585	0.859334
GPR12	232.874	-0.0251817	0.0150458	-1.67366	0.0941965	0.859334
GTF2E2	1013.19	0.0174835	0.0103935	1.68216	0.0925384	0.859334
GUCD1	52.4262	-0.0361576	0.0218018	-1.65847	0.0972229	0.859334
HAUS7	52.2821	0.0321015	0.019245	1.66805	0.0953067	0.859334
HIST2H2BE	193.981	0.10884	0.0651015	1.67185	0.0945544	0.859334
HOMER2	863.455	0.0149202	0.00891797	1.67304	0.0943186	0.859334
KBTBD11-OT1	8.29163	0.0887334	0.0526487	1.68539	0.0919141	0.859334
KCNMB2-AS1	9.80423	-0.0590824	0.0353497	-1.67137	0.0946491	0.859334
KIAA1217	86.3415	-0.0290945	0.0174137	-1.67078	0.0947645	0.859334
KIAA1586	356.028	-0.0260637	0.015547	-1.67645	0.0936502	0.859334
KLF15	30.8189	-0.0391793	0.0233382	-1.67876	0.093198	0.859334
KLHL18	892.16	0.0243742	0.0144423	1.6877	0.0914682	0.859334
LAPTM4B	79.6435	0.0919257	0.0551959	1.66544	0.095824	0.859334
LEP	21.1912	-0.0638929	0.0381967	-1.67273	0.0943798	0.859334
LINC00598	64.7692	-0.042144	0.0252494	-1.66911	0.0950962	0.859334
LINC01499	10.3121	-0.0568175	0.0342593	-1.65846	0.0972255	0.859334
LINC01507	16.3469	-0.0498487	0.0300116	-1.66098	0.0967166	0.859334
LOC101927592	51.6035	-0.0490057	0.0290464	-1.68715	0.0915739	0.859334
LOC101928105	10.1198	0.0557324	0.0332923	1.67403	0.0941248	0.859334
LOC101928708	232.907	-0.0332886	0.0200565	-1.65975	0.0969654	0.859334
LOC105369738	10.3256	-0.0744723	0.0444944	-1.67375	0.0941805	0.859334
LOC729218	267.524	0.0264253	0.015719	1.68111	0.0927423	0.859334
LOC93622	22.1191	-0.0474877	0.0286216	-1.65916	0.0970838	0.859334
LRRC7	56.6455	-0.0386618	0.0232388	-1.66368	0.0961772	0.859334
LYSMD2	287.375	0.0197829	0.0119159	1.66022	0.096871	0.859334
MTHFD2P1	18.117	-0.0419708	0.0249183	-1.68434	0.0921169	0.859334
MUSK	7.4972	-0.0619385	0.0372574	-1.66245	0.0964231	0.859334
MYO16	53.0253	-0.036281	0.0215867	-1.68071	0.0928197	0.859334
N4BP3	21.8559	-0.0528497	0.0314673	-1.67951	0.0930526	0.859334
NBPF8	293.679	-0.029712	0.0178012	-1.6691	0.0950979	0.859334
NEFH	15.4538	-0.0725681	0.0434871	-1.66873	0.0951713	0.859334
NHSL1	740.063	0.0589059	0.0353678	1.66552	0.0958083	0.859334
OXCT1	2881.71	0.0182457	0.0109374	1.66819	0.095277	0.859334
PAN3-AS1	48.4706	-0.0311468	0.018576	-1.67673	0.0935961	0.859334
PHACTR1	4469.7	0.0465755	0.0276374	1.68523	0.0919438	0.859334
PLAA	547.919	0.0273129	0.01641	1.66441	0.0960314	0.859334
PPP1R18	17.5842	0.0563177	0.0338615	1.66318	0.096277	0.859334
PROX1-AS1	1030.56	0.0236017	0.0140179	1.68368	0.092244	0.859334
PTPN14	46.2283	-0.0569679	0.0341814	-1.66663	0.0955874	0.859334
PUF60	36.6943	-0.0411546	0.0246972	-1.66637	0.0956398	0.859334
RBM45	175.68	0.0218623	0.0131133	1.66718	0.0954779	0.859334
RBM47	18.919	-0.0469281	0.0282499	-1.66118	0.0966777	0.859334
RNF113A	13.9406	-0.045065	0.0267218	-1.68645	0.091709	0.859334
RPL8	26.5138	-0.040348	0.0239024	-1.68803	0.0914049	0.859334
RXRA	33.1987	-0.0587894	0.0351124	-1.67432	0.0940681	0.859334
RYK	1945.84	0.0164823	0.00979642	1.68249	0.0924744	0.859334
SH3BP5L	157.062	-0.0365147	0.0217709	-1.67722	0.093499	0.859334
SH3RF3	19.9486	-0.0531366	0.0317709	-1.67249	0.0944271	0.859334
SLC22A7	71.3878	-0.0344474	0.0207407	-1.66086	0.0967414	0.859334
SLC6A11	6.1137	-0.0628256	0.0377875	-1.6626	0.096392	0.859334
SLC9A3R2	30.4222	-0.0504116	0.0299478	-1.68332	0.0923141	0.859334
SLITRK4	846.068	-0.0269397	0.0161978	-1.66317	0.096278	0.859334
SNAP25-AS1	1241.16	-0.0246506	0.014638	-1.68402	0.0921778	0.859334
SNX5	558.867	0.0164889	0.00982455	1.67833	0.0932818	0.859334
SPAG8	8.83277	-0.0717412	0.0431029	-1.66442	0.0960287	0.859334
ST3GAL6-AS1	27.1114	-0.0476828	0.0284484	-1.67612	0.0937154	0.859334
STRBP	4234.43	0.0193567	0.011581	1.67143	0.0946376	0.859334
SV2C	23.4281	-0.0416032	0.0248532	-1.67396	0.0941389	0.859334
SYNC	36.9402	-0.038785	0.023259	-1.66752	0.0954105	0.859334
TKFC	42.9407	0.0417019	0.0251149	1.66045	0.0968248	0.859334
TMEM129	71.2473	-0.0413271	0.0248658	-1.66201	0.0965117	0.859334
TRMT12	37.4899	0.0341439	0.0204066	1.67318	0.0942915	0.859334
TRPC4	18.6648	-0.0435108	0.0259768	-1.67498	0.0939373	0.859334
TXNDC11	1076	0.0178315	0.0106932	1.66756	0.0954039	0.859334
UBLCP1	356.203	0.0340008	0.0203745	1.66879	0.0951581	0.859334
UNCX	42.876	0.0534295	0.0322108	1.65875	0.097167	0.859334
URAD	14.3404	-0.0491726	0.0293582	-1.67492	0.0939502	0.859334
VPS51	218.03	-0.0218685	0.0131788	-1.65937	0.0970404	0.859334
VWA3B	20.5373	-0.0488156	0.0294378	-1.65826	0.0972648	0.859334
WDR64	9.04425	-0.0556928	0.0330575	-1.68472	0.0920419	0.859334
WWP2	1130.72	0.0170123	0.0101543	1.67538	0.0938603	0.859334
ZBTB48	35.1474	-0.038546	0.0230092	-1.67524	0.0938872	0.859334
ZNF497	66.9014	-0.0370367	0.0219623	-1.68637	0.0917238	0.859334
ZNF600	397.896	-0.0211541	0.0127104	-1.66432	0.096049	0.859334
ZNF611	424.844	-0.0260107	0.0156186	-1.66537	0.0958394	0.859334
ZNF788	184.696	-0.0335411	0.0201489	-1.66466	0.09598	0.859334
ZNF862	833.728	-0.0130318	0.00783132	-1.66407	0.0960993	0.859334
SUSD2	5.5971	-0.0862972	0.0520548	-1.65782	0.0973546	0.859651
PLGLA	5.71996	-0.0805074	0.0485769	-1.65732	0.0974551	0.860063
ATP6V1E2	26.3176	-0.0623974	0.0376866	-1.65569	0.0977844	0.861539
SNORD116-21	16.6631	-0.0488663	0.029505	-1.6562	0.097681	0.861539
STIP1	237.758	0.0508282	0.0306965	1.65583	0.097756	0.861539
SCN8A	10061.8	0.011396	0.00688475	1.65525	0.0978728	0.861843
WNT8A	12.8168	-0.0562907	0.0340252	-1.65438	0.0980503	0.862929
ACYP2	8068.44	0.018491	0.0111933	1.65197	0.0985413	0.862966
ARHGEF10	152.361	0.0666177	0.040292	1.65337	0.0982553	0.862966
C2orf27A	137.08	-0.0490413	0.0296776	-1.65247	0.0984395	0.862966
CHST9	19.9797	-0.0498824	0.0301713	-1.65331	0.0982685	0.862966
DPT	19.8884	0.0608297	0.0368181	1.65217	0.0984999	0.862966
ETS1	5.94084	-0.0790599	0.0478296	-1.65295	0.0983413	0.862966
INCA1	133.938	0.0269849	0.0163294	1.65253	0.0984261	0.862966
LRRC4B	1287.85	-0.0316791	0.0191685	-1.65266	0.0983992	0.862966
POU6F2	41.1566	-0.0388817	0.0235365	-1.65198	0.0985393	0.862966
AKAP3	65.1561	-0.0398667	0.0241649	-1.64978	0.0989883	0.863417
CCDC39	60.6028	-0.041836	0.0253486	-1.65042	0.0988561	0.863417
CHST7	45.5718	-0.0418643	0.0253689	-1.65022	0.098898	0.863417
DESI1	575.378	0.0298142	0.018072	1.64974	0.0989953	0.863417
DKFZP586I1420	130.752	0.0235753	0.0142916	1.6496	0.0990257	0.863417
FLJ20021	31.5383	0.0470453	0.0285181	1.64966	0.0990123	0.863417
PRICKLE1	1100.99	-0.0246091	0.0149155	-1.64989	0.0989644	0.863417
SALL2	411.566	-0.0271756	0.0164646	-1.65055	0.0988313	0.863417
ADAMTS18	6173.59	0.0207286	0.012573	1.64866	0.0992182	0.863651
CEP97	1014.91	-0.014119	0.00858864	-1.64392	0.100193	0.863651
GOT1	817.945	0.0468907	0.0284942	1.64562	0.0998418	0.863651
GPN3	45.1598	-0.0296747	0.0180266	-1.64616	0.0997304	0.863651
GPR19	538.599	0.0229629	0.0139599	1.64492	0.0999858	0.863651
LINC01347	20.8532	0.041025	0.0248844	1.64862	0.0992253	0.863651
LOC101929549	140.936	0.0313574	0.0190439	1.64659	0.0996424	0.863651
MXD3	7.08801	-0.0630992	0.0382952	-1.64771	0.099413	0.863651
NAA10	63.1212	-0.0353131	0.0214708	-1.6447	0.100031	0.863651
NMNAT1	79.855	0.030572	0.0185803	1.6454	0.099888	0.863651
PLK5	77.9011	-0.051817	0.0314782	-1.64612	0.0997388	0.863651
PORCN	264.946	0.0270445	0.0164411	1.64493	0.0999838	0.863651
PPEF2	39.2045	-0.0393812	0.0238963	-1.648	0.0993525	0.863651
ROM1	20.1778	-0.050463	0.0306357	-1.6472	0.0995172	0.863651
RPS11	117.894	-0.0350221	0.0212568	-1.64757	0.0994414	0.863651
SCARA3	148.421	0.0611662	0.0372131	1.64368	0.100243	0.863651
SNX31	104.055	-0.0666564	0.0404605	-1.64744	0.0994675	0.863651
TMEM182	110.332	0.0327497	0.0199095	1.64493	0.0999841	0.863651
TNFSF4	142.521	-0.0234818	0.0142687	-1.64569	0.0998273	0.863651
TRAPPC4	71.2677	-0.0281634	0.0171138	-1.64565	0.0998349	0.863651
ZNF678	1395.36	0.0161978	0.0098521	1.64409	0.100157	0.863651
ZNF827	4420.76	0.0156448	0.0095148	1.64425	0.100124	0.863651
PCNX1	5148.11	0.0149567	0.00910107	1.6434	0.100299	0.863667
ACSL1	660.615	0.0215897	0.0131758	1.63859	0.101299	0.863869
ACVR1B	927.446	0.0167841	0.0102288	1.64087	0.100823	0.863869
ADAT1	112.382	0.0265386	0.0162296	1.6352	0.102008	0.863869
AK2	1075.14	0.0215449	0.0132129	1.6306	0.102976	0.863869
BTAF1	2714.63	0.041971	0.0256127	1.63868	0.10128	0.863869
BTG3	12.3213	0.0529595	0.0323804	1.63554	0.101936	0.863869
CFAP77	326.042	0.0335112	0.0205374	1.63172	0.102739	0.863869
COL4A4	35.2139	-0.039504	0.0241325	-1.63696	0.101639	0.863869
DSCAM	1835.56	0.0919381	0.0559946	1.64191	0.100609	0.863869
EBP	51.0806	0.0280273	0.0170782	1.64112	0.100772	0.863869
FAHD2A	355.735	0.0257775	0.015805	1.63097	0.102897	0.863869
FAM206A	82.3498	0.0287783	0.0176196	1.63331	0.102404	0.863869
FBXL16	210.003	-0.0322475	0.0197745	-1.63077	0.10294	0.863869
FLG-AS1	42.5262	0.160714	0.0984349	1.63269	0.102534	0.863869
FREM3	31.8271	-0.0398621	0.0244378	-1.63117	0.102855	0.863869
FRMPD3	570.031	-0.0191621	0.0117357	-1.63281	0.102509	0.863869
GABRG1	11.0629	-0.0637643	0.0388225	-1.64246	0.100495	0.863869
GCNT2	1185.22	0.0223847	0.0136867	1.63552	0.101941	0.863869
GNA11	293.722	-0.0383173	0.0233689	-1.63967	0.101074	0.863869
GOLGA8B	799.425	0.0258516	0.0157991	1.63626	0.101785	0.863869
GPRIN2	63.7519	0.0549625	0.0336521	1.63326	0.102415	0.863869
IL5RA	40.7531	0.0424196	0.0259836	1.63255	0.102563	0.863869
IQGAP1	1099.49	0.0196234	0.0120033	1.63483	0.102085	0.863869
LINC00928	13.48	-0.0638166	0.0391355	-1.63066	0.102962	0.863869
LINC00970	578.13	0.0541922	0.0332191	1.63135	0.102815	0.863869
LINC01612	13.7995	-0.0562536	0.0343931	-1.63561	0.101922	0.863869
LOC101928211	34.964	-0.0539255	0.0329895	-1.63463	0.102127	0.863869
LOC102546299	13.8369	-0.0492809	0.0300599	-1.63943	0.101125	0.863869
NLRP9	28.1731	0.047847	0.029329	1.63139	0.102809	0.863869
NUTM2A-AS1	2585.62	0.0302459	0.0184402	1.64022	0.10096	0.863869
P4HA1	1013.88	0.0434808	0.0266226	1.63323	0.102421	0.863869
P4HA2-AS1	92.2475	-0.0532133	0.0325126	-1.6367	0.101693	0.863869
PAQR3	1029.34	0.0328464	0.0200673	1.63681	0.101671	0.863869
PCMTD2	953.624	-0.0165777	0.0101208	-1.63797	0.101428	0.863869
RAB11B-AS1	25.57	0.031266	0.0190664	1.63984	0.101038	0.863869
RAD54L2	1585.24	0.012792	0.0078102	1.63786	0.101451	0.863869
RASGRP2	35.747	0.0505823	0.0308824	1.6379	0.101443	0.863869
RIOK1	226.474	0.0192408	0.0117578	1.63643	0.101749	0.863869
RNF122	580.993	0.0488919	0.029957	1.63207	0.102665	0.863869
RNF150	7965.96	0.0252213	0.0154293	1.63464	0.102126	0.863869
SLC12A9	56.4163	-0.0404262	0.0246701	-1.63868	0.101281	0.863869
SYNDIG1	5145.92	0.0203179	0.0123727	1.64216	0.100558	0.863869
TJP1	3459.23	0.0257955	0.0157285	1.64004	0.100996	0.863869
TNFRSF1B	6.48356	-0.197083	0.120585	-1.63439	0.102177	0.863869
VPS37B	382.189	0.0358214	0.0218571	1.63889	0.101236	0.863869
WDR7	7276.81	0.0193738	0.0118681	1.63243	0.102589	0.863869
WHAMM	457.456	0.0163397	0.0100158	1.63139	0.102808	0.863869
XACT	26.6183	-0.0375025	0.0229012	-1.63757	0.10151	0.863869
ZNF670-ZNF695	89.0966	-0.0330724	0.0202196	-1.63566	0.101911	0.863869
AKAP1	423.92	-0.0197949	0.0121435	-1.63008	0.103084	0.864326
ZNF81	730.585	0.0168536	0.0103429	1.62948	0.103211	0.864938
AIFM1	357.515	0.0180316	0.0110828	1.627	0.103737	0.865867
ALDOC	147.431	-0.0340052	0.0209928	-1.61985	0.105264	0.865867
ARPC5	169.398	0.0202681	0.0125433	1.61585	0.106127	0.865867
AURKA	65.8234	0.0411338	0.0254625	1.61547	0.106209	0.865867
BAG4	405.946	-0.0174764	0.0107655	-1.62337	0.104511	0.865867
BAP1	108.118	-0.0338777	0.0209413	-1.61774	0.105718	0.865867
BHMT2	14.703	0.0545342	0.0337057	1.61795	0.105672	0.865867
BICC1	33.7671	-0.0455093	0.0281364	-1.61745	0.10578	0.865867
C9orf114	35.7878	-0.0496144	0.0307202	-1.61504	0.106301	0.865867
CDH8	24.8947	-0.0550434	0.0341107	-1.61367	0.106598	0.865867
CELF6	443.04	0.0286329	0.0175887	1.62791	0.103543	0.865867
CNP	70.1917	-0.0274493	0.0168998	-1.62424	0.104325	0.865867
COMP	6.6827	-0.0890969	0.0552153	-1.61363	0.106608	0.865867
CSRNP2	939.09	0.0144139	0.00886502	1.62593	0.103964	0.865867
CYP7B1	661.558	0.0337938	0.0208909	1.61763	0.105743	0.865867
DGKA	453.066	0.0239305	0.0147818	1.61891	0.105466	0.865867
DNAJB5-AS1	12.519	0.0671735	0.0414853	1.61921	0.105401	0.865867
ESYT2	3476.91	0.0235328	0.0144664	1.62672	0.103796	0.865867
FBXO44	292.866	-0.0201377	0.0124049	-1.62336	0.104512	0.865867
GPSM1	98.4174	-0.0440717	0.0271544	-1.623	0.104589	0.865867
HSPA4	809.532	0.0490622	0.0302826	1.62015	0.105201	0.865867
IGF1R	7384.91	-0.0155396	0.00955982	-1.62551	0.104054	0.865867
JAM2	880.63	0.025243	0.0156496	1.61302	0.106741	0.865867
KCND3	21782.6	0.0278997	0.017133	1.62842	0.103435	0.865867
KLF7	4297.93	0.0174927	0.0107951	1.62043	0.10514	0.865867
LDHA	612.184	0.0377905	0.0232547	1.62507	0.104149	0.865867
LINC00880	12.6373	0.0551079	0.0340269	1.61954	0.105332	0.865867
LINC00969	3019.54	-0.03715	0.0230228	-1.61362	0.10661	0.865867
LINC01019	42.3878	-0.043088	0.0265721	-1.62155	0.1049	0.865867
LOC100507487	62.1174	-0.0432408	0.0266248	-1.62408	0.104358	0.865867
LOC101927078	115.074	0.0451823	0.0278062	1.6249	0.104183	0.865867
LOC102606465	605.077	0.0324842	0.0199595	1.6275	0.103631	0.865867
LSM5	134.67	-0.0343202	0.0212631	-1.61407	0.106512	0.865867
MFAP3L	258.735	0.0348945	0.021456	1.62633	0.10388	0.865867
MGAT4C	508.324	0.128893	0.0795382	1.62052	0.105121	0.865867
MRPL20	70.4852	-0.0351814	0.0217941	-1.61426	0.106471	0.865867
NAPA	304.819	0.0488829	0.0301101	1.62347	0.104488	0.865867
OSTF1	601.754	0.0296634	0.0183147	1.61964	0.105309	0.865867
PCDHB10	37.8385	-0.0386231	0.023863	-1.61853	0.105548	0.865867
PCYT2	15.7245	-0.0513408	0.0318011	-1.61444	0.106433	0.865867
PEAK1	4883.61	0.0263543	0.0162689	1.61992	0.10525	0.865867
PLAUR	107.714	0.0305424	0.0188605	1.61939	0.105364	0.865867
PLPP4	1916.18	-0.189361	0.116734	-1.62216	0.10477	0.865867
PRKDC	2268.45	0.0112059	0.00688894	1.62664	0.103813	0.865867
PTPRT	66.7065	-0.0312675	0.0193645	-1.61469	0.106379	0.865867
RCAN2	6494.96	0.0208843	0.0129461	1.61317	0.106707	0.865867
RRNAD1	171.158	0.0377936	0.0234294	1.61309	0.106725	0.865867
SHISA8	74.1108	-0.0406174	0.0250426	-1.62193	0.104819	0.865867
SLC6A17	2061.17	0.0360645	0.0221575	1.62764	0.103601	0.865867
SLCO1A2	21.8364	-0.0369619	0.022729	-1.6262	0.103908	0.865867
SNRPD1	106.042	-0.021914	0.0135049	-1.62267	0.10466	0.865867
SPATA9	113.52	-0.0494245	0.0304119	-1.62517	0.104127	0.865867
TBC1D8B	14.5103	-0.0504757	0.0312072	-1.61744	0.105784	0.865867
TCF7L1	75.5407	-0.021784	0.0134493	-1.6197	0.105296	0.865867
TET2	171.442	0.0246002	0.0152468	1.61346	0.106644	0.865867
TEX41	19.7253	-0.0554886	0.0343757	-1.61418	0.106488	0.865867
TRANK1	2063.56	0.0136866	0.00845182	1.61937	0.105368	0.865867
TSHZ2	41.4537	-0.034508	0.0213736	-1.61451	0.106417	0.865867
WDR11-AS1	1472.74	-0.0504882	0.0311437	-1.62114	0.104988	0.865867
WDR45B	594.371	0.0353588	0.021876	1.61633	0.106024	0.865867
ZFPM2-AS1	693.272	-0.0585522	0.0360443	-1.62445	0.104279	0.865867
ZNF264	1162.61	-0.0192068	0.0119053	-1.6133	0.10668	0.865867
ZP1	7.31805	0.0653978	0.0403517	1.6207	0.105083	0.865867
ARPC2	397.42	0.0172709	0.0107563	1.60565	0.108351	0.866584
ASAH2	9.17825	-0.0725701	0.0451683	-1.60666	0.108129	0.866584
C3orf52	6.65358	-0.132593	0.0824728	-1.60772	0.107898	0.866584
COLQ	837.513	-0.028783	0.0179083	-1.60725	0.108	0.866584
DBNDD1	67.1193	0.0361462	0.0225148	1.60544	0.108397	0.866584
EGFR	8.83811	-0.0590753	0.036682	-1.61047	0.107295	0.866584
GALNT16	429.141	-0.0262905	0.0163652	-1.60649	0.108166	0.866584
GAPDHS	14.6625	0.0481103	0.0299568	1.60599	0.108277	0.866584
GRAMD2	10.9607	0.0678095	0.04225	1.60496	0.108503	0.866584
GRK6	17.33	-0.0434855	0.0270096	-1.61	0.107397	0.866584
IQCH-AS1	105.331	0.0250421	0.0155776	1.60758	0.107928	0.866584
ITGA11	48.3195	0.0562374	0.0349585	1.60869	0.107684	0.866584
KCNJ11	89.9861	-0.0340203	0.0211964	-1.605	0.108493	0.866584
LOC284294	9.62303	-0.0595424	0.0369349	-1.61209	0.106942	0.866584
MAFF	24.8933	0.0428582	0.0266836	1.60616	0.108239	0.866584
MARK3	6182.27	0.0194429	0.0121112	1.60537	0.108413	0.866584
MSR1	227.396	-0.0589572	0.0366851	-1.60712	0.108029	0.866584
NDUFB2	172.052	0.0180541	0.0112021	1.61166	0.107035	0.866584
NGB	8.77233	-0.0618219	0.0384868	-1.60632	0.108205	0.866584
NNMT	12.0363	-0.112301	0.0697165	-1.61082	0.107219	0.866584
NSG1	207.07	-0.0267871	0.0166695	-1.60695	0.108064	0.866584
OXNAD1	386.474	0.0178547	0.0111075	1.60745	0.107956	0.866584
PCSK9	137.705	0.0524585	0.032617	1.60832	0.107765	0.866584
SCAMP3	66.165	-0.031016	0.019327	-1.6048	0.108537	0.866584
SCGB2B2	6.40886	-0.0881622	0.0549178	-1.60535	0.108417	0.866584
SLC8A3	1203.86	0.0524523	0.0326874	1.60467	0.108567	0.866584
SNORD7	15.7292	-0.0496684	0.0309285	-1.60591	0.108293	0.866584
STAT5A	32.423	-0.0392284	0.0243889	-1.60845	0.107737	0.866584
TRIM8	103.062	-0.0361889	0.0224492	-1.61204	0.106954	0.866584
UQCRC1	44.8429	-0.0439306	0.0273329	-1.60725	0.108	0.866584
YOD1	118.973	-0.024623	0.0153121	-1.60807	0.10782	0.866584
ZKSCAN3	103.185	-0.0227679	0.0141616	-1.60773	0.107894	0.866584
[truncated: 24,927 more rows]

## Sheet: autolysis.b
	baseMean	log2FoldChange	lfcSE	stat	pvalue	padj
INHBA	6.67343	0.466079	0.0816703	5.70684	1.15095e-08	0.000218703
MIR6723	10184.3	-0.760294	0.152505	-4.98538	6.18405e-07	0.00587547
CYP3A43	127.325	-0.114994	0.0243579	-4.72102	2.34665e-06	0.0148637
GREM2	313.839	-0.115824	0.0250686	-4.62027	3.83243e-06	0.0169922
RHOBTB3	1999.71	-0.052383	0.0114169	-4.58818	4.47117e-06	0.0169922
SCGN	6397.41	-0.124724	0.0288738	-4.31965	1.56279e-05	0.0494937
FLJ22447	19.5787	-0.149663	0.0352181	-4.24961	2.14147e-05	0.0529173
SRGAP2-AS1	646.227	-0.155435	0.0366528	-4.24074	2.22786e-05	0.0529173
AP1S3	1591.57	-0.0787719	0.0187974	-4.19057	2.78257e-05	0.0555332
PIAS3	151.5	0.080323	0.0192187	4.17942	2.92249e-05	0.0555332
TMC7	94.5331	0.116831	0.0281583	4.14909	3.33804e-05	0.0576632
CNTROB	157.61	0.100061	0.0242568	4.12506	3.70633e-05	0.0586898
LINC00850	55.5503	-0.106111	0.0260191	-4.0782	4.53856e-05	0.0663398
CHST7	767.082	-0.0727936	0.0181627	-4.00787	6.12696e-05	0.0831603
C1orf168	24.6507	-0.126639	0.0319071	-3.96897	7.21825e-05	0.0857257
GSTM3	127.096	-0.10578	0.0265774	-3.98006	6.88982e-05	0.0857257
DCDC1	130.668	-0.0900334	0.0231315	-3.89225	9.93194e-05	0.0989736
LOC101929555	19.2914	-0.182763	0.0470959	-3.88066	0.000104172	0.0989736
NR4A1	32.6583	0.261452	0.0670529	3.89919	9.65164e-05	0.0989736
SYNDIG1L	65.6908	-0.198042	0.0509421	-3.88759	0.000101246	0.0989736
FOS	31.1564	0.351634	0.0916743	3.83569	0.000125213	0.1133
HEMK1	130.168	0.0769986	0.0201641	3.81861	0.000134208	0.115919
LOC101927066	1071.27	-0.0470785	0.0125377	-3.75496	0.00017337	0.131775
MCHR1	13.4619	-0.25166	0.0667473	-3.77034	0.000163028	0.131775
NEFM	2156.86	-0.10432	0.0277104	-3.76464	0.000166792	0.131775
ITGA10	71.6615	0.0856011	0.0229501	3.72988	0.000191568	0.134821
STXBP4	1563.66	-0.0527214	0.0141057	-3.73761	0.000185781	0.134821
KLF11	24.4474	0.123108	0.0332169	3.70619	0.000210398	0.135759
LINC00648	18.5992	-0.221944	0.0597631	-3.71374	0.000204219	0.135759
SBF1	253.176	0.0782308	0.0211349	3.70149	0.000214334	0.135759
CA2	129.301	0.104803	0.0289333	3.62224	0.000292065	0.154184
KRTAP5-11	20.3634	-0.175182	0.0485511	-3.60819	0.000308335	0.154184
LINC01539	8.35587	-0.320981	0.0888784	-3.61147	0.000304468	0.154184
LOC102467080	203.735	-0.0765429	0.0210466	-3.63682	0.000276025	0.154184
RET	239.795	0.101402	0.0278743	3.63783	0.000274944	0.154184
RHOT2	107.235	0.0596795	0.0164319	3.63192	0.00028132	0.154184
UPK2	19.1983	-0.568172	0.155612	-3.65122	0.000260996	0.154184
YIPF2	63.3801	0.0883079	0.0244504	3.61171	0.000304187	0.154184
ABCA2	420.224	0.0934993	0.0264273	3.53799	0.000403189	0.158779
ALKBH6	61.8207	0.0838925	0.023739	3.53395	0.000409403	0.158779
ARHGAP4	18.2763	0.116763	0.0331661	3.52055	0.00043065	0.158779
COL6A6	864.208	-0.0659943	0.0184178	-3.58317	0.000339447	0.158779
DIO2-AS1	634.967	-0.0659067	0.0186799	-3.52821	0.000418373	0.158779
DOC2B	207.225	0.0815176	0.0229287	3.55527	0.000377588	0.158779
INPP5J	177.448	0.0912265	0.0256608	3.55509	0.000377845	0.158779
KRBA1	100.301	0.0771278	0.021562	3.57702	0.000347534	0.158779
LEPR	664.154	-0.075883	0.0211258	-3.59196	0.000328201	0.158779
LOC101926941	523.445	0.105271	0.0297736	3.53571	0.000406682	0.158779
NUP62CL	121.585	-0.106608	0.0303018	-3.51819	0.000434507	0.158779
PRELP	10.8085	0.191892	0.0539864	3.55445	0.000378766	0.158779
SLC17A4	240.415	-0.109925	0.0311096	-3.53346	0.000410159	0.158779
TSC22D1	10621.1	-0.063577	0.0180434	-3.52357	0.000425779	0.158779
TNFSF13B	257.948	-0.0665464	0.0189535	-3.51103	0.00044638	0.16004
FAM174B	402.249	0.0618267	0.0177165	3.48978	0.00048341	0.163126
FAM46C	61.9136	-0.136779	0.0391746	-3.49153	0.000480262	0.163126
KCNC1	232.785	0.110014	0.0315102	3.49137	0.000480554	0.163126
LOH12CR2	13.0368	0.232898	0.0667993	3.48653	0.000489325	0.163126
HEXIM2	62.0946	0.0903109	0.0259765	3.47664	0.000507735	0.166344
ABI3BP	477.583	-0.0899766	0.0262122	-3.43262	0.000597776	0.17099
CX3CR1	9.59371	0.248351	0.0724739	3.42677	0.000610817	0.17099
GCKR	53.1576	0.0851512	0.0246899	3.44883	0.000563021	0.17099
LMX1A	17.0404	0.14221	0.0415509	3.42255	0.000620364	0.17099
LOC256880	147.125	-0.0686202	0.0198117	-3.46363	0.000532949	0.17099
NARFL	53.8654	0.0834899	0.0243927	3.42274	0.000619937	0.17099
NNMT	9.16939	-0.237952	0.0695294	-3.42232	0.000620899	0.17099
NPAS4	40.5379	0.456523	0.132095	3.45601	0.000548244	0.17099
SRD5A1	647.563	-0.0608571	0.0177239	-3.43362	0.000595587	0.17099
TMEM161B-AS1	10597.9	-0.0499292	0.0145718	-3.42643	0.000611579	0.17099
TMPRSS7	24.3475	-0.178197	0.0520299	-3.4249	0.000615018	0.17099
LDLR	74.162	0.0856267	0.0250652	3.41616	0.00063511	0.172405
CYP2A7	125.027	-0.103204	0.0303455	-3.40097	0.000671463	0.17952
TTLL4	273.23	0.0543238	0.0159897	3.39743	0.000680215	0.17952
ALAS2	20.4827	-0.109047	0.032305	-3.37555	0.000736696	0.184193
DHX37	39.2519	0.102327	0.0302773	3.37965	0.000725781	0.184193
MIR548F3	502.343	-0.082038	0.02429	-3.37743	0.000731656	0.184193
RNF43	528.773	-0.045301	0.013403	-3.37991	0.000725097	0.184193
LOC101928885	18.8999	-0.218781	0.0650043	-3.36563	0.000763677	0.186043
NUDT16	337.187	-0.0443567	0.0131706	-3.36784	0.000757583	0.186043
RAB4A	1216.52	-0.0422928	0.0126033	-3.3557	0.000791657	0.188038
U2AF1L4	63.2917	0.0961923	0.0286544	3.35699	0.000787964	0.188038
MRPL20	78.6236	0.0748913	0.0223935	3.34433	0.000824828	0.193499
CERS2	71.3338	0.0818186	0.0245858	3.32787	0.000875113	0.19833
FAM167A	94.6877	0.0860284	0.0258549	3.32736	0.000876734	0.19833
SLC6A9	56.5711	0.0971746	0.0291598	3.33249	0.000860727	0.19833
MURC	236.047	-0.0595259	0.0179351	-3.31896	0.000903544	0.199641
VGF	23.3393	0.227077	0.0684055	3.31957	0.000901557	0.199641
SIVA1	39.1769	0.123176	0.0371649	3.31431	0.000918681	0.200653
B3GAT1	1282.81	0.0796769	0.02416	3.29788	0.000974178	0.210356
DSC2	66.7071	-0.0823331	0.0250156	-3.29127	0.000997379	0.21058
LOC100129917	31.673	0.101913	0.0309572	3.29205	0.0009946	0.21058
MTFR1L	106.705	0.0657901	0.0200653	3.27879	0.00104253	0.215327
PLD2	45.7692	0.0845247	0.0257716	3.27977	0.00103893	0.215327
PRDM10	534.962	0.0312406	0.00954601	3.27264	0.0010655	0.217705
SGSM2	347.439	0.0592582	0.0181266	3.26913	0.0010788	0.218079
RRBP1	415.854	0.0579117	0.0178335	3.24736	0.0011648	0.232985
ADCK5	30.9408	0.120743	0.0376015	3.21113	0.00132214	0.237188
ANAPC1P1	17.431	-0.12105	0.0383209	-3.15884	0.00158397	0.237188
ARRDC1-AS1	57.4983	0.0847123	0.0268135	3.15932	0.00158139	0.237188
BARD1	110.24	0.100132	0.0311093	3.21872	0.00128763	0.237188
CA4	8.08239	0.166903	0.0527325	3.1651	0.00155031	0.237188
CHPF2	110.312	0.0712785	0.0221785	3.21386	0.00130965	0.237188
COL9A1	30.477	0.120092	0.0377918	3.17773	0.00148435	0.237188
DPYSL4	150.628	0.0717292	0.0225367	3.18277	0.00145871	0.237188
EIF4A3	64.207	0.0779123	0.0241734	3.22306	0.00126829	0.237188
ERBB3	58.6939	0.141235	0.0437551	3.22786	0.00124718	0.237188
FANCI	288.336	-0.0621098	0.0194324	-3.19619	0.00139256	0.237188
GBA	90.5088	0.0912213	0.0284367	3.20787	0.00133721	0.237188
GCNT7	20.528	0.128691	0.0404449	3.18188	0.00146324	0.237188
HTR7P1	14.8678	0.194055	0.0614263	3.15915	0.00158228	0.237188
LINC01350	15.9876	-0.120365	0.037734	-3.18984	0.00142352	0.237188
LOC101928283	445.499	-0.0713902	0.0222864	-3.2033	0.00135862	0.237188
LOC102546298	39.1787	0.113118	0.035267	3.20748	0.00133902	0.237188
LOC105378385	579.404	-0.0639386	0.020084	-3.18356	0.00145475	0.237188
LPIN1	2670.57	-0.0564975	0.0174768	-3.23271	0.00122623	0.237188
NDOR1	85.5085	0.0510196	0.0161525	3.15861	0.00158525	0.237188
NFKBIB	23.6596	0.102883	0.0323752	3.17784	0.00148379	0.237188
NUDT4	310.836	-0.0511412	0.0161234	-3.17186	0.00151467	0.237188
PRKD2	62.7232	0.0953312	0.0301618	3.16066	0.0015741	0.237188
RELL2	55.626	0.105753	0.0330837	3.19654	0.00139088	0.237188
ROGDI	272.346	0.0821535	0.0259035	3.17152	0.00151642	0.237188
SLCO3A1	2172.13	0.0527819	0.0166658	3.16708	0.00153975	0.237188
ST6GAL1	56.4142	0.123617	0.038996	3.16999	0.00152446	0.237188
TLE2	29.7775	0.12628	0.0394676	3.19959	0.00137622	0.237188
TLL1	1906.71	-0.0544674	0.0172348	-3.16032	0.00157596	0.237188
TOPAZ1	18.6813	-0.133541	0.0419975	-3.17973	0.00147413	0.237188
ZMAT4	51.4171	-0.110949	0.0350268	-3.16755	0.00153728	0.237188
ZMIZ2	490.142	0.0617494	0.019369	3.18806	0.00143232	0.237188
C16orf59	6.94084	0.149081	0.0472576	3.15465	0.0016069	0.238549
APBB1IP	47.4589	0.103382	0.032986	3.13413	0.00172364	0.241283
ARHGAP1	119.287	0.0573041	0.0182424	3.14127	0.00168219	0.241283
CD74	37.6856	0.107735	0.0343092	3.14012	0.00168878	0.241283
KLK10	44.1889	0.0823009	0.026174	3.14438	0.00166441	0.241283
LENG8-AS1	126.378	0.0605408	0.01932	3.13358	0.00172689	0.241283
MALSU1	247.513	-0.0492586	0.0157186	-3.13378	0.0017257	0.241283
SCARNA2	17.9662	0.232536	0.0741721	3.13509	0.00171801	0.241283
SERPINH1	11.9549	0.185513	0.059011	3.1437	0.00166826	0.241283
AK4	1125.71	-0.0549002	0.0176911	-3.10326	0.00191399	0.249107
CAPS	26.903	0.101363	0.032633	3.10614	0.00189547	0.249107
CCDC27	5.25397	0.256647	0.0826596	3.10487	0.00190364	0.249107
FAR2P1	3.09173	-0.357601	0.115151	-3.10549	0.00189963	0.249107
FRMPD3-AS1	130.745	-0.0826692	0.0266001	-3.10785	0.00188451	0.249107
FYB	22.5185	0.146764	0.047151	3.11265	0.00185415	0.249107
GPT	5.31433	0.225855	0.072481	3.11606	0.00183283	0.249107
LINC00276	155.993	-0.0603971	0.0194018	-3.11297	0.00185217	0.249107
POLR1A	728.442	0.0275695	0.00886685	3.10928	0.00187544	0.249107
RAB27A	478.207	-0.074159	0.0238803	-3.10545	0.00189991	0.249107
LOC105616981	314.026	-0.0616831	0.019906	-3.09872	0.00194356	0.251235
LINC00578	70.6034	-0.0765683	0.0247385	-3.09511	0.00196741	0.251365
ZNF706	263.993	-0.0494102	0.0159668	-3.09456	0.00197102	0.251365
CCDC65	126.446	0.0663852	0.0215095	3.08631	0.00202655	0.25169
ERV3-1	312.158	0.039725	0.0128487	3.09174	0.00198985	0.25169
FAM107B	342.784	0.0940329	0.0304364	3.08949	0.00200502	0.25169
OPN3	86.1758	-0.0694435	0.0224942	-3.08718	0.00202068	0.25169
C4orf45	332.612	-0.057546	0.0187614	-3.06725	0.00216037	0.252953
DUSP8	145.09	0.0823911	0.0267943	3.07495	0.00210537	0.252953
E2F4	110.683	0.0658854	0.0213859	3.08079	0.00206454	0.252953
FAM131C	250.32	0.075612	0.0245692	3.0775	0.00208742	0.252953
FLG	27.2993	0.113809	0.037141	3.06425	0.00218214	0.252953
FOXP4	187.819	0.0625811	0.0203942	3.06857	0.00215087	0.252953
LOC101927690	6.11503	-0.181242	0.0589863	-3.07262	0.00212191	0.252953
LOC285692	593.698	-0.114556	0.0372601	-3.07451	0.00210852	0.252953
LRRC69	178.775	-0.0705337	0.0230188	-3.06418	0.00218269	0.252953
NMBR	5.87915	-0.19413	0.0633854	-3.0627	0.00219352	0.252953
RARG	124.82	0.0580288	0.0189494	3.0623	0.00219647	0.252953
SLC5A12	10.8239	-0.177728	0.0576924	-3.08061	0.00206575	0.252953
TRHR	150.495	-0.115627	0.0378355	-3.05605	0.00224275	0.256728
LINC01061	37.6415	0.109706	0.0359574	3.051	0.00228083	0.259016
P4HB	82.0471	0.0648023	0.0212606	3.04801	0.00230364	0.259016
SLCO2B1	20.9337	0.133944	0.043934	3.04876	0.0022979	0.259016
LRWD1	25.6499	0.113767	0.0373624	3.04496	0.00232714	0.26012
C9orf135	53.4294	-0.115368	0.0380125	-3.03501	0.00240528	0.261173
ERRFI1	681.261	-0.0746215	0.0245815	-3.03568	0.00239993	0.261173
HSPB1	21.3497	0.177301	0.058398	3.03609	0.00239672	0.261173
LOC401286	4.01306	0.224307	0.07376	3.04104	0.00235764	0.261173
PPP1R15A	24.1332	0.155109	0.051072	3.03706	0.002389	0.261173
SKIV2L	90.2783	0.0730991	0.0241116	3.0317	0.00243184	0.262556
ABCC6P1	8.39252	-0.186798	0.0618435	-3.02049	0.00252363	0.263236
ANKLE2	251.496	0.0447867	0.0148207	3.0219	0.00251191	0.263236
DNAJC3-AS1	87.0088	-0.0686535	0.0227561	-3.01692	0.00255357	0.263236
EGR1	32.4215	0.286413	0.09497	3.01582	0.00256281	0.263236
LINC00114	6.34559	-0.227584	0.0752365	-3.02492	0.00248701	0.263236
LINC00398	15.0837	-0.170924	0.0564612	-3.02729	0.0024676	0.263236
MAP6D1	85.3514	0.0873968	0.0289544	3.01843	0.00254091	0.263236
NPC1	256.852	0.0651265	0.0215847	3.01725	0.00255077	0.263236
SLC14A1	48.6477	-0.166988	0.055169	-3.02685	0.00247119	0.263236
CCBL2	335.627	-0.046172	0.0153215	-3.01355	0.00258214	0.263795
CD274	41.5315	-0.0755521	0.0251285	-3.00663	0.00264158	0.264185
DYTN	15.9187	-0.119231	0.0396124	-3.00993	0.00261307	0.264185
MIR4435-2HG	11.2838	-0.118734	0.0394642	-3.00865	0.0026241	0.264185
PVALB	1668.89	0.0541177	0.0179939	3.00755	0.00263364	0.264185
PLCE1	328.153	-0.0494374	0.016462	-3.00312	0.0026723	0.265858
CCDC28A	476.909	-0.0609172	0.0203172	-2.99831	0.00271479	0.26591
ENPP1	631.265	-0.0834453	0.0278247	-2.99897	0.00270898	0.26591
PSG5	22.1822	-0.138782	0.0462685	-2.9995	0.00270426	0.26591
B3GNT9	4.05345	0.328854	0.110306	2.98127	0.00287052	0.273482
BOK	25.1101	0.116668	0.0391362	2.98107	0.00287239	0.273482
CCDC151	49.0162	0.0709594	0.0238425	2.97618	0.00291865	0.273482
DISC1FP1	337.673	-0.0817156	0.0273744	-2.98511	0.00283473	0.273482
HN1L	200.459	0.0504181	0.0169509	2.97436	0.00293602	0.273482
LINC01515	137.719	-0.298972	0.10046	-2.97602	0.00292018	0.273482
RIMS4	451.295	0.0433724	0.0145501	2.98089	0.00287412	0.273482
SDCCAG3	88.7711	0.0614656	0.0206422	2.97767	0.00290448	0.273482
TRIM5	19.5885	0.14142	0.0475305	2.97535	0.00292654	0.273482
ZKSCAN8	736.463	-0.0452499	0.0151897	-2.97899	0.00289201	0.273482
CENPK	38.7258	-0.109214	0.0367436	-2.97234	0.00295541	0.273945
LOXL3	33.0994	0.131786	0.0444239	2.96655	0.00301165	0.277803
LEP	43.729	-0.149511	0.0504314	-2.96463	0.00303042	0.278024
LOC101926933	118.086	0.0721073	0.0243475	2.96159	0.00306053	0.278024
PITPNM1	234.685	0.0905892	0.0306005	2.96038	0.00307257	0.278024
XIRP2	164.206	-0.0718559	0.0242532	-2.96274	0.00304913	0.278024
COL6A5	33.6458	-0.142728	0.0482401	-2.95869	0.00308948	0.278229
FAM117B	1190.96	-0.0342609	0.0115871	-2.95681	0.00310843	0.278615
ARL15	4568.13	-0.0409104	0.0138669	-2.95023	0.00317542	0.283284
RAB40AL	5.94914	0.176057	0.0598205	2.94309	0.00324953	0.28854
ARHGEF19	43.8111	0.104679	0.0356654	2.93504	0.00333508	0.293395
MINA	89.113	-0.0561417	0.0191261	-2.93535	0.00333177	0.293395
FRMPD3	615.081	-0.0552944	0.0188629	-2.93138	0.00337462	0.295201
PTTG1IP	232.504	0.0473139	0.0161466	2.93027	0.00338669	0.295201
FAU	26.8807	0.0905145	0.0309224	2.92715	0.0034208	0.296813
LENG1	13.5779	0.11087	0.0379509	2.9214	0.00348462	0.298837
LOC101927285	102.106	-0.0722682	0.0247237	-2.92303	0.00346645	0.298837
SPATA4	75.4482	-0.110128	0.0377227	-2.9194	0.00350703	0.298837
TSNAXIP1	70.339	0.0673291	0.0230614	2.91956	0.00350531	0.298837
CCDC170	46.7282	-0.0970101	0.0332993	-2.91328	0.00357658	0.302055
DBN1	215.493	0.0609322	0.0209084	2.91424	0.00356551	0.302055
GYPA	38.597	-0.107354	0.0368752	-2.91129	0.00359938	0.302634
COLEC11	106.269	-0.095426	0.0328639	-2.90367	0.00368816	0.308733
CYTH2	213.659	0.070932	0.0244418	2.90208	0.00370692	0.308943
RANBP3L	192.865	-0.0546617	0.0188679	-2.89708	0.0037666	0.312545
C2orf27A	182.535	-0.0540271	0.0186982	-2.88943	0.00385943	0.316851
COL6A4P2	29.2488	-0.138661	0.048024	-2.88734	0.00388519	0.316851
LOC101929095	1198.49	-0.0994727	0.0344105	-2.89077	0.00384305	0.316851
TMEM45A	52.2586	0.0855502	0.0296192	2.88834	0.00387281	0.316851
ADSSL1	44.7003	0.100763	0.0349324	2.88453	0.00392003	0.316972
CWH43	10.769	-0.105568	0.0365927	-2.88494	0.00391483	0.316972
PRKCD	807.796	0.0524114	0.0181826	2.8825	0.00394528	0.317662
GPRIN2	33.6118	0.107612	0.0373529	2.88095	0.00396474	0.317882
GINS1	92.5255	-0.0670991	0.0233021	-2.87953	0.00398268	0.317978
SHTN1	1393.77	0.0602635	0.0209619	2.87491	0.00404143	0.321319
ALG1L9P	83.5172	0.06968	0.0242977	2.86777	0.0041338	0.326824
ECM1	51.8019	0.0814137	0.0283978	2.86691	0.00414506	0.326824
CREB5	776.966	0.102577	0.0358755	2.85925	0.00424648	0.328731
EMC9	72.237	0.0525542	0.0184179	2.85343	0.00432495	0.328731
LDB3	148.213	0.113734	0.0398539	2.85377	0.00432042	0.328731
LINC00499	64.1597	-0.129271	0.0452318	-2.85796	0.00426375	0.328731
LINC00638	5.81184	0.169087	0.0592397	2.85428	0.00431338	0.328731
MED16	78.3638	0.0787109	0.0274983	2.86239	0.00420459	0.328731
MTMR4	999.456	0.0283016	0.00990465	2.85741	0.00427114	0.328731
NUP188	439.479	0.0440045	0.0154211	2.85353	0.00432367	0.328731
TMEM235	42.2702	0.126764	0.0442873	2.86231	0.0042057	0.328731
LOC727993	159.925	-0.0954609	0.0335072	-2.84897	0.00438611	0.329517
MEN1	135.961	0.0599668	0.0210492	2.84888	0.00438732	0.329517
ST8SIA2	303.824	0.15419	0.05412	2.84903	0.00438525	0.329517
FAM229B	174.173	-0.0620715	0.0218211	-2.84457	0.00444719	0.329648
TMC6	27.8022	0.112821	0.0396517	2.8453	0.004437	0.329648
TNFRSF19	1250.09	-0.0415979	0.0146168	-2.8459	0.00442859	0.329648
TRAPPC2	352.34	-0.0330666	0.0116278	-2.84376	0.00445845	0.329648
PDGFD	183.159	-0.0755883	0.0266152	-2.84004	0.00451083	0.332228
ANAPC2	126.168	0.0676192	0.0238914	2.83027	0.0046509	0.332964
ANO8	159.08	0.0659463	0.0232456	2.83694	0.00455481	0.332964
CTNS	111.255	0.0657272	0.0232063	2.8323	0.00462138	0.332964
DAP	308.783	0.0662006	0.0234154	2.82723	0.00469526	0.332964
FOSB	5.90059	0.31422	0.110977	2.83139	0.00463457	0.332964
ITGAX	12.9436	0.168302	0.059389	2.8339	0.0045984	0.332964
METTL7A	239.17	-0.0551254	0.0194844	-2.8292	0.00466638	0.332964
NR4A2	11.8091	0.200714	0.0707728	2.83604	0.00456768	0.332964
PIP4K2A	1896.34	0.0705667	0.024965	2.82663	0.00470411	0.332964
RXFP1	37.9455	-0.0981214	0.0347212	-2.82598	0.00471357	0.332964
SLC16A3	10.3748	0.173286	0.0611222	2.83507	0.00458157	0.332964
PALLD	1678.96	-0.0348113	0.0123295	-2.82341	0.00475162	0.334408
CPEB2	4.86631	0.18167	0.0643806	2.82181	0.00477531	0.334836
LOC101928035	40.9497	-0.121483	0.0430963	-2.81888	0.00481917	0.334836
MEGF6	13.5736	0.126314	0.0448076	2.81904	0.00481682	0.334836
NOXA1	105.501	0.061844	0.0219439	2.81828	0.00482818	0.334836
POLE	100.167	0.0804282	0.0285628	2.81583	0.0048651	0.33617
LOC401324	14.9146	-0.133599	0.0474674	-2.81453	0.00488479	0.336307
ERF	48.5169	0.115079	0.0409577	2.80972	0.00495852	0.338927
RCSD1	21.6583	0.187767	0.0668118	2.81039	0.00494819	0.338927
CENPW	506.861	-0.0566394	0.0201668	-2.80855	0.00497659	0.338943
ALS2CL	2.76785	0.280167	0.0999933	2.80186	0.00508095	0.33966
ARL9	19.9276	-0.104486	0.0373514	-2.79738	0.00515197	0.33966
B3GAT3	77.0606	0.0596924	0.0214392	2.78426	0.00536504	0.33966
CYP27C1	5.75962	-0.220667	0.0793057	-2.78248	0.0053945	0.33966
EAF2	220.496	-0.0804774	0.0288487	-2.78963	0.00527677	0.33966
EHMT2	402.572	0.0438366	0.0156304	2.80458	0.0050382	0.33966
FGF1	292.965	0.0894195	0.0321392	2.78226	0.00539823	0.33966
GPR3	147.126	0.101206	0.0363247	2.78614	0.00533399	0.33966
HIST1H4C	7.11374	0.18952	0.0679094	2.79077	0.00525826	0.33966
INF2	20.355	0.193882	0.0693643	2.79513	0.00518782	0.33966
KANTR	2052.91	-0.038216	0.0137048	-2.78852	0.00529501	0.33966
LINC00278	33.3829	0.157641	0.0563846	2.79581	0.00517699	0.33966
LOC100420587	50.0067	-0.081905	0.0292481	-2.80035	0.00510467	0.33966
LOC105379477	71.1653	-0.077847	0.0278174	-2.7985	0.00513403	0.33966
LRRC57	63.954	-0.0669084	0.0239158	-2.79767	0.00514727	0.33966
MRPL39	516.946	-0.0610471	0.0218934	-2.78838	0.00529726	0.33966
PIN4	374.585	-0.0589356	0.0211044	-2.79257	0.00522912	0.33966
PMEPA1	286.193	0.0749644	0.0268947	2.78733	0.00531443	0.33966
SFSWAP	1724.12	0.0346069	0.0124264	2.78495	0.00535355	0.33966
SLC35B1	146.461	0.0603725	0.0215895	2.79638	0.00516787	0.33966
TMC3-AS1	491.074	-0.0660253	0.0237009	-2.78577	0.00534011	0.33966
TRABD	79.7853	0.0762005	0.027254	2.79594	0.00517486	0.33966
WDR81	45.0863	0.0756182	0.0270323	2.79732	0.00515279	0.33966
TPGS1	49.1928	0.0779921	0.02805	2.78046	0.00542812	0.340413
ZNF83	950.057	-0.0438474	0.0157779	-2.77904	0.00545202	0.340787
CHD7	423.299	0.0821848	0.0295947	2.77701	0.00548618	0.341798
KHDRBS2	1790.47	-0.0778546	0.0280545	-2.77513	0.00551804	0.34266
LGI2	572.028	-0.0710681	0.0256631	-2.76927	0.00561821	0.347743
FSCN2	33.1156	-0.0888928	0.0321412	-2.7657	0.00568013	0.348265
HMGB2	191.185	-0.0634014	0.0229249	-2.76561	0.00568162	0.348265
ZNF93	166.417	-0.0612221	0.0221246	-2.76715	0.00565489	0.348265
LOC101928979	21.8346	0.091062	0.0329402	2.76447	0.00570157	0.348364
BRIP1	225.707	-0.0564771	0.0204726	-2.75866	0.00580385	0.349451
CDH1	35.8672	0.148828	0.053998	2.75618	0.00584808	0.349451
CHRNA9	4.25684	-0.245358	0.0889119	-2.75956	0.00578792	0.349451
CYP2F1	5.48992	-0.19251	0.0697972	-2.75813	0.00581331	0.349451
HPS1	187.313	0.0522881	0.0189566	2.7583	0.00581023	0.349451
PI4KB	432.22	0.0400242	0.0145211	2.75627	0.00584642	0.349451
PRR14	90.1959	0.0628258	0.0227913	2.75657	0.00584109	0.349451
CSTF2	89.7426	-0.0507431	0.01842	-2.75478	0.00587312	0.349846
FAM71E1	28.07	0.127903	0.0464884	2.75128	0.00593633	0.351099
LONP1	114.672	0.060631	0.022043	2.75057	0.00594913	0.351099
MZT1	116.695	-0.0445822	0.0162085	-2.75055	0.00594958	0.351099
C1orf127	185.202	0.102389	0.0372953	2.74537	0.00604424	0.351232
GSE1	64.0588	0.0760915	0.0276788	2.74909	0.00597616	0.351232
NDUFA6	195.32	0.0466774	0.0169918	2.74706	0.00601329	0.351232
NLE1	23.5933	0.0857755	0.0312327	2.74633	0.00602656	0.351232
SYVN1	184.477	0.0694522	0.0252974	2.74543	0.00604313	0.351232
FPGT-TNNI3K	169.862	-0.0753592	0.0275243	-2.73791	0.00618302	0.357112
LOC286083	12.7234	0.138748	0.0506742	2.73804	0.00618067	0.357112
CYP51A1-AS1	231.928	-0.0787218	0.0287678	-2.73645	0.00621054	0.357614
CAPN15	110.102	0.0662169	0.0242632	2.72911	0.0063505	0.35775
HSDL2	682.985	-0.0335813	0.0123079	-2.72844	0.00636352	0.35775
MCRS1	55.4621	0.0573884	0.0209976	2.73309	0.00627426	0.35775
NUDT14	4.60779	0.226906	0.0829969	2.73391	0.0062588	0.35775
SMDT1	117.495	0.0536739	0.0196687	2.7289	0.00635458	0.35775
TFDP2	3936.43	-0.0367905	0.0134816	-2.72894	0.00635389	0.35775
TTC7A	355.243	0.0508394	0.0186327	2.72851	0.00636214	0.35775
VWC2L	921.948	0.0979823	0.0358676	2.73178	0.00629935	0.35775
TSPAN32	25.0637	0.0892835	0.0327351	2.72745	0.0063825	0.357759
ZNF192P1	138.63	-0.0501788	0.0184044	-2.72645	0.00640191	0.357791
PLEKHH1	1447.84	0.0586179	0.021513	2.72477	0.00643462	0.358565
PLK3	8.97848	0.163948	0.06023	2.72204	0.00648801	0.360483
SEMA4D	1360.08	0.0393019	0.0144442	2.72094	0.00650967	0.360632
MAN2A2	785.723	0.0386169	0.0142047	2.71859	0.00655608	0.361098
TEX9	507.648	-0.0917607	0.0337499	-2.71884	0.00655109	0.361098
LOC101929549	266.644	-0.0451255	0.0166088	-2.71696	0.00658837	0.361548
USP53	1247.07	-0.049024	0.0180483	-2.71626	0.00660231	0.361548
HDHD2	717.892	-0.0354196	0.0130513	-2.71387	0.0066503	0.362089
PRPF31	71.5137	0.0685202	0.0252414	2.71459	0.00663573	0.362089
KLF9	648.761	-0.0532734	0.0196606	-2.70965	0.00673537	0.364631
PDK3	1203.05	-0.0344568	0.0127148	-2.70998	0.00672873	0.364631
C7orf76	40.7945	-0.101503	0.0375009	-2.70667	0.00679611	0.364934
DNAH1	561.536	0.0571565	0.0211154	2.70686	0.00679223	0.364934
ELOVL1	59.8834	0.0790666	0.0292231	2.70562	0.00681778	0.364934
PYGO1	401.699	-0.0411986	0.0152232	-2.7063	0.0068038	0.364934
C19orf24	11.0624	0.138417	0.051195	2.70373	0.00685664	0.365809
PHLDB1	399.06	0.0720194	0.0266447	2.70295	0.00687264	0.365809
BCL2L11	407.525	-0.056708	0.0210292	-2.69664	0.00700438	0.366734
DUSP5	31.6657	0.106328	0.0394406	2.69591	0.00701963	0.366734
GMPPA	87.637	0.0720936	0.0267459	2.69551	0.00702816	0.366734
IGF2BP3	96.3163	-0.0455339	0.0168626	-2.70029	0.00692787	0.366734
LINC00158	242.443	-0.0511949	0.0189981	-2.69474	0.00704441	0.366734
LINC00486	9256.39	-0.148545	0.0550282	-2.69943	0.00694586	0.366734
LINC01229	5.05022	-0.232973	0.0864272	-2.69559	0.00702633	0.366734
WBSCR17	24062.5	-0.0416235	0.0154338	-2.6969	0.00699873	0.366734
MYO15B	64.2441	0.103861	0.0385637	2.69322	0.00707645	0.367395
APOD	106.961	0.184883	0.0687596	2.68882	0.00717041	0.370251
ZNF787	86.2686	0.0640221	0.0238094	2.68894	0.00716785	0.370251
ANKRD18A	24.3055	0.13944	0.0519971	2.68169	0.00732503	0.372365
JOSD2	57.1257	0.0604673	0.0225695	2.67916	0.00738076	0.372365
NOP14-AS1	25.6979	0.126559	0.0471599	2.68361	0.00728327	0.372365
RHBDF2	15.3322	0.166365	0.0619859	2.68392	0.0072765	0.372365
SCRT2	284.8	-0.0663516	0.0247688	-2.67884	0.00738773	0.372365
SLC34A3	2.73673	0.255649	0.0953899	2.68004	0.00736124	0.372365
SNX31	135.556	-0.116129	0.0433162	-2.68096	0.0073411	0.372365
TFAP2B	4968.01	0.0552146	0.0205905	2.68156	0.00732802	0.372365
TRMT2A	38.4391	0.102625	0.0382504	2.68298	0.00729699	0.372365
MGC27382	58.6258	-0.0739791	0.0276583	-2.67476	0.00747834	0.375935
ELMOD2	443.241	-0.0479463	0.017939	-2.67275	0.0075233	0.377145
ZC3H12C	1086.83	-0.0288476	0.0107966	-2.67191	0.0075421	0.377145
CSPG5	223.778	0.0330343	0.0123874	2.66676	0.00765868	0.379717
G6PD	41.3276	0.0794679	0.0297776	2.66872	0.00761417	0.379717
LOC392232	4.34575	-0.19774	0.0741925	-2.66524	0.00769345	0.379717
RELT	96.7403	0.0686197	0.0257418	2.6657	0.00768291	0.379717
ZNF528-AS1	258.63	-0.0544949	0.0204457	-2.66534	0.00769097	0.379717
PGM1	955.738	0.0284371	0.0106761	2.66361	0.00773065	0.380564
FKBP5	245.242	-0.173234	0.0650904	-2.66144	0.00778073	0.38204
CNPY2	168.782	0.0557644	0.0209931	2.65632	0.0078998	0.384033
LINC00377	40.9809	-0.0775091	0.0291802	-2.65622	0.00790216	0.384033
PRSS55	140.901	-0.154314	0.0580906	-2.65643	0.00789733	0.384033
RNF31	296.325	0.0474453	0.017855	2.65726	0.00787783	0.384033
LRFN1	102.541	0.0620294	0.0233888	2.6521	0.00799935	0.387764
ATP13A1	208.253	0.0675104	0.0254839	2.64914	0.00806973	0.390181
ADORA2B	20.7602	0.0793004	0.0300396	2.63986	0.00829396	0.395697
ARHGAP22	210.146	0.078276	0.0296493	2.64006	0.00828915	0.395697
EXOSC4	23.2391	0.083977	0.0317823	2.64225	0.00823564	0.395697
IPO4	57.1749	0.0847494	0.0320702	2.64263	0.0082266	0.395697
RAD21L1	42.5314	-0.0989784	0.037483	-2.64062	0.00827546	0.395697
SLC15A2	192.712	-0.0676305	0.0256248	-2.63926	0.00830876	0.395697
SMARCD2	57.7247	0.0618982	0.0234611	2.63833	0.00833147	0.395787
ADCK1	552.971	0.037398	0.0141945	2.63468	0.00842158	0.397441
TRIM67	4700.26	0.0497229	0.0188746	2.63438	0.00842905	0.397441
USP12-AS2	6.4108	-0.146292	0.0555246	-2.63472	0.00842061	0.397441
NSMCE1	155.665	0.0470246	0.0178783	2.63026	0.00853206	0.401302
LOC102467225	22.6325	-0.0910179	0.0346447	-2.62718	0.00860956	0.402478
SLC38A4	161.987	-0.0609861	0.0232321	-2.62508	0.00866296	0.402478
SNAP47	341.844	0.0503209	0.0191481	2.62798	0.00858943	0.402478
ST6GALNAC4	68.416	0.0885326	0.0337133	2.62605	0.00863825	0.402478
ZNF100	361.624	-0.0749991	0.0285626	-2.62578	0.00864513	0.402478
BPIFA4P	3.42767	-0.215368	0.0821709	-2.62098	0.00876774	0.403287
EPHA2	87.1913	0.0928727	0.0354301	2.62129	0.00875969	0.403287
FAM53B	857.743	0.0452679	0.0172589	2.62288	0.00871903	0.403287
GULP1	39.1149	0.0981474	0.0374576	2.62023	0.00878711	0.403287
LINC01189	39.4238	-0.0728246	0.0278136	-2.61831	0.00883658	0.403287
LOC101927870	36.0536	-0.074824	0.0285829	-2.61779	0.00885015	0.403287
LOC400867	4.97829	-0.162367	0.0620172	-2.6181	0.00884216	0.403287
WDR24	29.4745	0.104556	0.0399384	2.61794	0.0088463	0.403287
YPEL1	347.939	-0.0476675	0.0182256	-2.61542	0.0089119	0.405129
ACTN4	1301.46	0.0355555	0.0136529	2.60424	0.0092077	0.405413
AIP	45.4366	0.069719	0.0267273	2.60854	0.00909304	0.405413
AKT1	80.6397	0.0666726	0.0258709	2.57713	0.00996252	0.405413
ALX4	56.711	-0.0818333	0.0315464	-2.59406	0.00948502	0.405413
ATAD3A	87.0327	0.0500611	0.0192976	2.59416	0.00948226	0.405413
BRSK1	225.966	0.0600168	0.0231671	2.5906	0.00958075	0.405413
CCR6	28.3458	-0.0813799	0.0315634	-2.5783	0.00992877	0.405413
CDH6	55.7398	0.0835671	0.0321238	2.60141	0.00928422	0.405413
CHKB-AS1	462.697	-0.0559805	0.0215191	-2.60144	0.0092834	0.405413
F11-AS1	37.6048	-0.100308	0.03855	-2.60203	0.00926731	0.405413
FAM96A	278.797	-0.0467098	0.0181227	-2.57742	0.00995421	0.405413
FNDC1	188.629	0.103402	0.0401383	2.57615	0.00999065	0.405413
IRF5	12.1987	0.108588	0.0420776	2.58067	0.00986092	0.405413
LBH	47.2853	0.104884	0.0404318	2.59409	0.00948409	0.405413
LINC00382	11.7983	-0.126156	0.0489133	-2.57919	0.0099033	0.405413
LINC00534	360.22	-0.061679	0.0236021	-2.61328	0.00896768	0.405413
LINC01063	1.82154	-0.326299	0.125025	-2.60986	0.00905801	0.405413
LOC101927460	26.8367	-0.0954972	0.0369044	-2.58769	0.00966207	0.405413
MAP3K12	912.398	0.0478597	0.0183547	2.60749	0.009121	0.405413
MAP4K4	1256.46	0.0576187	0.0221201	2.60481	0.00919248	0.405413
MRC2	16.8914	0.113008	0.0437844	2.58101	0.00985127	0.405413
MROH5	20.5023	-0.122228	0.0472779	-2.58531	0.00972911	0.405413
MRPL12	14.6416	0.113285	0.0439683	2.57652	0.00997996	0.405413
NR3C1	5988.76	-0.0390629	0.015088	-2.589	0.00962541	0.405413
OSBPL7	102.888	0.0662919	0.0255788	2.59168	0.0095509	0.405413
PAGR1	460.198	-0.0716824	0.0278312	-2.57561	0.0100062	0.405413
PBXIP1	64.8055	0.0871532	0.033615	2.59269	0.00952293	0.405413
PDE6D	334.759	0.037916	0.0146502	2.58809	0.00965109	0.405413
PFAS	69.2928	0.0711279	0.0275863	2.57837	0.00992666	0.405413
PNLDC1	28.0857	0.104753	0.040364	2.59522	0.00945315	0.405413
PNMT	3.31434	-0.23607	0.0911949	-2.58863	0.00963573	0.405413
PQBP1	32.8672	0.0664573	0.0256918	2.58672	0.00968954	0.405413
PRKAA2	1248.2	-0.0515107	0.0199676	-2.57972	0.00988809	0.405413
RAVER1	91.6932	0.0596809	0.0229484	2.60066	0.00930446	0.405413
RMRP	21.6367	0.135796	0.0525345	2.58489	0.00974095	0.405413
RND3	22.5177	0.139991	0.0536221	2.61069	0.00903593	0.405413
SERPINB9	22.0658	0.0823643	0.0315782	2.60827	0.00910021	0.405413
SLC1A7	28.5335	-0.139916	0.0542028	-2.58134	0.0098418	0.405413
SNAI3-AS1	73.2053	0.0651915	0.0252795	2.57882	0.00991372	0.405413
SOCS2	202.713	-0.0596227	0.0231022	-2.58082	0.00985665	0.405413
SRSF8	78.2317	-0.0628072	0.0242659	-2.58829	0.00964541	0.405413
TMEM2	291.755	-0.0468235	0.017986	-2.60333	0.00923222	0.405413
TMPRSS6	7.73975	-0.134483	0.0518789	-2.59225	0.00953499	0.405413
TMSB4Y	3.27091	0.343633	0.132454	2.59436	0.00947667	0.405413
TPK1	1426.71	-0.0323927	0.0124717	-2.5973	0.00939591	0.405413
TSPAN15	354.267	0.0652943	0.025198	2.59125	0.00956284	0.405413
USP2-AS1	176.487	-0.0461166	0.0178251	-2.58717	0.00967677	0.405413
VEGFC	49.5362	0.0750726	0.0289018	2.5975	0.00939038	0.405413
ZDHHC15	624.434	-0.041374	0.0159145	-2.59976	0.00932877	0.405413
ZDHHC9	427.678	0.0476163	0.0182979	2.60228	0.00926059	0.405413
ZNF282	333.841	0.0362046	0.0139282	2.59938	0.00933937	0.405413
HTR2A	15.7379	0.094758	0.0368014	2.57485	0.0100284	0.405447
DMWD	144.598	0.064405	0.0250203	2.57411	0.0100499	0.405454
POLQ	1026.95	-0.0608078	0.0236311	-2.57321	0.010076	0.405643
TRIM59	27.5586	0.0992134	0.0385673	2.57248	0.0100973	0.405643
C6	49.5209	-0.0515556	0.0200716	-2.56858	0.0102116	0.405943
IGFL2	89.7643	-0.0797965	0.0310483	-2.57008	0.0101676	0.405943
KCTD9	404.409	-0.0443551	0.0172616	-2.56959	0.010182	0.405943
SOCS2-AS1	100.871	-0.162252	0.0631628	-2.56879	0.0102055	0.405943
UTP14A	132.208	0.0633005	0.0246273	2.57033	0.01016	0.405943
CNTN3	73.9867	-0.0825286	0.0321568	-2.56645	0.0102746	0.4063
INTS1	216.898	0.0712551	0.0277715	2.56577	0.0102948	0.4063
SYT5	50.3796	0.0807341	0.0314705	2.56539	0.0103061	0.4063
TSC2	333.326	0.0553339	0.0215544	2.56717	0.0102531	0.4063
SLC26A7	23.5382	-0.109155	0.0426097	-2.56173	0.0104151	0.4089
WDR78	822.903	-0.054392	0.0212288	-2.56218	0.0104016	0.4089
SOX7	25.2266	0.0961177	0.0375321	2.56095	0.0104386	0.40898
DOCK8	56.7275	0.119023	0.0465148	2.55881	0.010503	0.410654
CALML4	176.645	-0.0468391	0.0183247	-2.55607	0.0105862	0.412275
LOC101927087	12.3807	0.126756	0.0495914	2.55602	0.0105879	0.412275
MAN1A1	4525.74	0.0493968	0.0193364	2.5546	0.0106311	0.413113
LOC101409256	16.6882	-0.100863	0.0395126	-2.55267	0.01069	0.413323
LOC101927592	85.8921	-0.0770934	0.0302056	-2.55229	0.0107018	0.413323
UNC45A	118.089	0.0444513	0.0174103	2.55316	0.0106749	0.413323
LTA4H	412.108	-0.0329343	0.0129091	-2.55124	0.010734	0.413727
AHRR	341.004	-0.0541737	0.0212541	-2.54886	0.0108075	0.413816
ARHGAP33	125.793	0.0528027	0.0207244	2.54785	0.0108389	0.413816
CLEC4F	4.07703	-0.229651	0.0901008	-2.54883	0.0108086	0.413816
SPTLC3	46.7248	-0.0896359	0.0351838	-2.54765	0.0108452	0.413816
UQCRQ	43.2332	0.0624616	0.0244945	2.55003	0.0107713	0.413816
MKX	30.1097	-0.107014	0.0420407	-2.54548	0.0109129	0.415563
PRAMENP	7.84847	-0.118292	0.0465183	-2.5429	0.0109935	0.416134
SDK2	138.027	0.0847819	0.0333336	2.54344	0.0109768	0.416134
SLC9A4	4.67048	-0.210458	0.0827267	-2.54401	0.0109587	0.416134
GRXCR2	2.03907	-0.367585	0.144681	-2.54066	0.0110645	0.417986
AGO2	1108.93	0.0346718	0.0136535	2.53941	0.0111039	0.418129
ANKRD30A	15.1348	-0.0842478	0.0332138	-2.53653	0.0111957	0.418129
CD160	298.76	-0.0464857	0.0183275	-2.53639	0.0112003	0.418129
HMCN1	65.4176	-0.0747793	0.0294726	-2.53725	0.0111728	0.418129
KAT2A	463.719	0.0532745	0.0209948	2.53751	0.0111646	0.418129
LINC01496	11.055	-0.160722	0.0633304	-2.53783	0.0111541	0.418129
RTN2	49.3208	0.0713906	0.0281633	2.53488	0.0112485	0.419108
GPIHBP1	2.6912	0.382125	0.150862	2.53294	0.0113109	0.42051
LOC440910	1.63069	-0.261745	0.103389	-2.53165	0.0113526	0.42051
SNHG10	10.6792	-0.120388	0.0475413	-2.53229	0.011332	0.42051
ITGA3	566.873	0.0456345	0.0180336	2.53052	0.0113892	0.421046
SLC8A3	8748.61	0.051333	0.0202937	2.52951	0.0114222	0.421445
LINC00999	69.8244	0.0584889	0.0231356	2.52809	0.0114684	0.422332
LOC102725079	16.5036	-0.123522	0.0488731	-2.52741	0.0114907	0.422333
FAM120AOS	78.4061	0.0506716	0.0200649	2.52538	0.0115572	0.423142
MRPL41	81.563	-0.0861717	0.0341213	-2.52545	0.011555	0.423142
DACT2	273.207	0.0507613	0.0201184	2.52313	0.0116314	0.424799
MYH9	837.228	0.0513903	0.0203878	2.52064	0.0117143	0.424799
RASAL1	36.9363	0.11815	0.0468431	2.52226	0.0116605	0.424799
RTL1	15.5102	0.143797	0.057035	2.5212	0.0116955	0.424799
SREK1IP1	445.905	-0.0386661	0.0153341	-2.52158	0.0116831	0.424799
C1S	50.1039	-0.0866904	0.0344181	-2.51874	0.0117775	0.425066
HES6	3.96245	-0.284632	0.113021	-2.51841	0.0117887	0.425066
LOC101927849	142.408	-0.0749818	0.0297647	-2.51915	0.0117637	0.425066
ATP8B5P	30.394	-0.0647876	0.0257474	-2.51628	0.01186	0.42521
BFSP2-AS1	3.82839	-0.166635	0.066534	-2.5045	0.0122624	0.42521
FAM214A	2753.81	-0.03093	0.0123365	-2.5072	0.0121691	0.42521
FAM227B	1027.41	-0.0366514	0.0146247	-2.50613	0.0122061	0.42521
FBP1	30.0983	0.107114	0.0426271	2.51282	0.011977	0.42521
FLJ46284	8.08485	-0.142254	0.0567898	-2.50492	0.0122478	0.42521
GATAD2A	927.145	0.0338903	0.0135312	2.50461	0.0122587	0.42521
GTF2IP12	23.9026	0.113561	0.045312	2.50621	0.0122034	0.42521
IBA57-AS1	13.6954	0.102582	0.0408099	2.51366	0.0119484	0.42521
ISY1-RAB43	17.4518	0.106169	0.0422918	2.5104	0.0120593	0.42521
LINC01018	15.8161	-0.135306	0.053946	-2.50817	0.0121357	0.42521
LOC101927752	9.76271	0.1602	0.0637896	2.51138	0.0120259	0.42521
LOC339874	829.225	-0.0506728	0.0202107	-2.50723	0.0121682	0.42521
MGAT5B	941.633	0.0588756	0.0235085	2.50444	0.0122644	0.42521
MYBL1	190.608	-0.0572622	0.0227553	-2.51644	0.0118548	0.42521
PLPPR1	459.315	0.0893832	0.0356192	2.50941	0.0120932	0.42521
PRKD3	1007.1	-0.0500395	0.0199208	-2.51193	0.0120074	0.42521
SLC45A3	29.554	0.0873779	0.0347457	2.51478	0.0119106	0.42521
TMEM44	44.2296	0.0824238	0.0329093	2.50458	0.0122599	0.42521
TMUB2	85.5232	0.0534688	0.0212623	2.51472	0.0119127	0.42521
WISP3	19.7251	-0.0907867	0.036256	-2.50405	0.0122781	0.42521
ZFAND5	440.364	-0.045494	0.0181696	-2.50385	0.012285	0.42521
ARAF	190.572	0.0540417	0.0215992	2.50203	0.0123484	0.425667
LINC01032	109.015	-0.0734241	0.0293481	-2.50184	0.0123551	0.425667
RFESD	22.1276	-0.106532	0.0425867	-2.50154	0.0123655	0.425667
LOC100506548	317.383	-0.0385265	0.0154114	-2.49986	0.0124241	0.426144
LOC101927419	19.8749	-0.117965	0.0471845	-2.50008	0.0124164	0.426144
SPSB2	10.9852	0.101474	0.040614	2.4985	0.012472	0.426246
TLL2	14.9764	0.110909	0.0443901	2.49852	0.0124715	0.426246
ZIM2	187.54	-0.0769698	0.0308171	-2.49763	0.0125025	0.426522
SHC4	145.458	0.0763205	0.0305662	2.4969	0.0125286	0.426646
SNHG11	25.9767	0.111378	0.0446394	2.49505	0.012594	0.427997
WDSUB1	1371.64	-0.0326767	0.0130995	-2.4945	0.0126133	0.427997
BIN1	528.447	0.0505531	0.0202772	2.4931	0.0126632	0.428569
MTERF2	328.101	-0.0405379	0.0162622	-2.49276	0.0126753	0.428569
FAM20B	482.473	-0.02856	0.0114755	-2.48877	0.0128184	0.430603
LIG3	481.484	0.0433309	0.0173996	2.49033	0.0127624	0.430603
LIMK2	246.373	-0.0606285	0.0243597	-2.48889	0.0128142	0.430603
TRIB3	78.3994	0.0778014	0.0312636	2.48856	0.0128261	0.430603
FLJ42627	29.4122	0.0697137	0.0280337	2.48678	0.0128904	0.432
CEP126	4679.53	-0.0338034	0.0136131	-2.48315	0.0130227	0.432359
NSUN7	27.6975	-0.0797096	0.0321216	-2.4815	0.0130832	0.432359
PLEC	536.205	0.0513424	0.0206541	2.48582	0.0129252	0.432359
PLSCR2	42.3751	-0.10131	0.0407798	-2.48432	0.0129797	0.432359
RPS21	27.1627	0.0624975	0.0251544	2.48455	0.0129714	0.432359
SCRIB	132.585	0.0562794	0.0226616	2.48347	0.0130108	0.432359
TESC-AS1	82.059	0.0571741	0.0230384	2.48168	0.0130763	0.432359
TTYH1	387.91	0.0604829	0.0243705	2.4818	0.013072	0.432359
AMY2B	1111.16	-0.0609551	0.0245741	-2.48046	0.0131213	0.432651
LOC105369739	3.65504	-0.155252	0.0626013	-2.48002	0.0131375	0.432651
HIST1H2APS1	2.19101	-0.274688	0.110798	-2.47918	0.0131686	0.432924
AMIGO2	10.8194	0.139846	0.0564575	2.47701	0.0132487	0.433769
APLP1	546.754	0.0578296	0.0233407	2.47763	0.0132258	0.433769
MAGT1	109.186	0.0535963	0.0216408	2.47663	0.0132628	0.433769
TGM3	5.73442	-0.150891	0.0609504	-2.47564	0.0132997	0.434228
ABCF3	205.221	0.0480132	0.0194123	2.47334	0.0133857	0.435799
PES1	87.9193	0.0639821	0.0258709	2.47313	0.0133937	0.435799
FPGS	173.258	0.0563667	0.0228088	2.47127	0.0134635	0.436387
MAP4K3	4964.03	-0.0270616	0.0109523	-2.47086	0.0134787	0.436387
MORC2-AS1	33.9198	-0.100053	0.0404939	-2.47081	0.0134806	0.436387
LYRM9	313.053	0.0413592	0.0167632	2.46727	0.0136149	0.439984
FAAP100	37.1467	0.0696095	0.0282415	2.4648	0.0137091	0.441589
NDE1	63.7583	0.0840067	0.0340833	2.46475	0.013711	0.441589
SH2B1	630.815	0.0363802	0.014771	2.46295	0.0137798	0.443053
TCAF2	68.8191	-0.0898455	0.0364929	-2.462	0.0138164	0.443373
TEKT3	26.2745	-0.11502	0.0467278	-2.46148	0.0138364	0.443373
EIF2B4	137.366	0.0544119	0.0221253	2.45927	0.0139222	0.444318
THOC6	5.96181	0.154179	0.062689	2.45942	0.0139161	0.444318
XRN1	2344.01	-0.0321774	0.013086	-2.45891	0.0139361	0.444318
TGIF2-C20orf24	4.64201	0.15468	0.0629476	2.45728	0.0139995	0.445593
NRIR	14.5118	-0.193242	0.078669	-2.45639	0.0140342	0.445948
TEFM	209.634	-0.0386818	0.0157593	-2.45453	0.0141069	0.447511
EML3	38.3604	0.0794479	0.0323846	2.45326	0.0141569	0.448348
C9orf153	173.138	-0.0678265	0.0276882	-2.44965	0.0142996	0.449183
CORO2A	134.748	0.0825954	0.0336918	2.4515	0.0142263	0.449183
ISLR2	131.019	0.0990006	0.0403955	2.45078	0.0142547	0.449183
SPAG17	209.612	-0.0598704	0.0244298	-2.45072	0.0142572	0.449183
ZFX	1000.24	-0.0369394	0.0150798	-2.4496	0.0143014	0.449183
LOC728290	23.9097	-0.0992825	0.0405501	-2.44839	0.0143496	0.449212
TUBA4B	9.5031	0.122838	0.0501657	2.44865	0.0143392	0.449212
SPRY2	115.879	0.0565815	0.0231219	2.4471	0.0144011	0.450082
FAM78A	24.0174	0.0818021	0.0334573	2.44497	0.0144863	0.451673
LOC389247	225.787	-0.0314405	0.012863	-2.44426	0.0145148	0.451673
MCMDC2	436.901	-0.0888472	0.0363524	-2.44405	0.0145233	0.451673
ADAMTS14	13.6774	0.131424	0.053795	2.44306	0.0145634	0.452178
LINC00624	31.1861	-0.0697934	0.0285887	-2.44129	0.0146348	0.452178
LOC101928306	47.054	-0.0667014	0.0273199	-2.4415	0.0146264	0.452178
PNOC	36.4066	0.12846	0.0525983	2.44228	0.0145949	0.452178
SH2D4B	210.717	-0.0695328	0.0285093	-2.43895	0.0147299	0.45438
GFRA1	21.1061	0.0884334	0.0362804	2.4375	0.0147893	0.455471
TRAPPC2L	31.7902	0.0985501	0.0404465	2.43655	0.0148279	0.455923
ATP6AP1L	902.314	-0.0362709	0.0148998	-2.43433	0.0149195	0.456711
BTBD19	24.5407	0.0936505	0.0384732	2.43418	0.0149257	0.456711
LINC00922	37.4568	-0.0870356	0.0357499	-2.43457	0.0149096	0.456711
ALDH3B1	24.2019	0.0712832	0.029292	2.43354	0.014952	0.456783
PTGDR2	5.61729	0.163507	0.0672065	2.4329	0.0149783	0.456851
ADCY10	365.775	-0.0500756	0.0206184	-2.42868	0.0151538	0.457212
C9orf114	41.0922	0.0723578	0.0297789	2.42984	0.0151057	0.457212
FBLN2	52.5448	-0.0896574	0.0369074	-2.42925	0.01513	0.457212
GTPBP2	185.3	0.0473984	0.019514	2.42895	0.0151428	0.457212
NAPA-AS1	11.3155	0.126545	0.0520766	2.42998	0.0150996	0.457212
RPS19BP1	41.6403	0.0769992	0.0316768	2.43078	0.0150665	0.457212
TBX2-AS1	6.58398	0.19089	0.0786019	2.42857	0.0151586	0.457212
SNORD116-2	6.42222	0.140337	0.0578078	2.42765	0.0151971	0.457648
HIF1A	1006.21	-0.0303301	0.0124975	-2.4269	0.0152284	0.457865
DNAH3	71.6889	-0.059028	0.0243298	-2.42616	0.0152596	0.457948
TMEM18	87.6212	0.056204	0.0231703	2.42569	0.0152794	0.457948
C1QTNF4	70.7595	0.0586749	0.02423	2.42158	0.0154533	0.457965
CRISPLD1	69.1763	-0.0893569	0.0369051	-2.42126	0.0154669	0.457965
CSF1R	74.7592	0.0616294	0.0254255	2.42392	0.0153541	0.457965
DPM2	64.7439	0.0747073	0.03084	2.42241	0.0154178	0.457965
LOC339622	26.6989	-0.0783396	0.0323568	-2.42112	0.0154728	0.457965
NAT8	13.3043	0.113194	0.0467099	2.42334	0.0153787	0.457965
RABGGTA	109.036	0.0492381	0.0203083	2.42453	0.0153284	0.457965
RYBP	667.873	0.0457592	0.0188931	2.42201	0.015435	0.457965
AADACL4	8.10484	-0.108173	0.0447124	-2.4193	0.0155504	0.458473
ITPA	181.88	0.0394743	0.0163183	2.41902	0.0155623	0.458473
LOC101929662	8.31275	-0.133786	0.0552938	-2.41954	0.0155401	0.458473
ANKRD49	93.4581	-0.0520191	0.0215116	-2.41819	0.0155978	0.458806
UQCR10	42.2321	0.0802608	0.0332059	2.41707	0.0156461	0.458808
VASH1	165.834	0.05386	0.0222781	2.41762	0.0156223	0.458808
FLOT2	346.625	0.0400393	0.0165733	2.4159	0.0156966	0.459578
ZNF510	503.122	-0.0328265	0.0135954	-2.41452	0.0157559	0.460606
ATG2A	83.9632	0.0694126	0.0287631	2.41325	0.0158109	0.461011
PANX1	46.3985	0.0763608	0.0316445	2.41308	0.0158183	0.461011
BMP2	50.7966	0.0548703	0.0227519	2.41168	0.0158792	0.46137
TAPT1-AS1	2236.43	-0.023009	0.00954016	-2.41181	0.0158736	0.46137
CRADD	4167.6	-0.040385	0.0167496	-2.4111	0.0159046	0.461403
ADGB	31.7372	-0.0738787	0.0306565	-2.40988	0.0159576	0.46153
KDM7A	857.321	-0.0310611	0.0128878	-2.41011	0.0159478	0.46153
ADPRHL2	48.4481	0.0503749	0.0209494	2.4046	0.0161902	0.461721
BATF3	37.4813	-0.0803377	0.0334051	-2.40496	0.0161744	0.461721
CCDC42	18.1335	-0.297329	0.123529	-2.40695	0.0160862	0.461721
EPHB2	1360.84	0.0572138	0.0237973	2.40422	0.0162071	0.461721
ERAL1	92.351	0.0558672	0.0232185	2.40616	0.0161214	0.461721
GABRA3	1442.17	-0.0423957	0.0176153	-2.40675	0.0160951	0.461721
NOTO	2.53098	-0.238009	0.0988632	-2.40746	0.0160641	0.461721
SLC35A5	297.064	-0.0420639	0.0174839	-2.40587	0.0161342	0.461721
SNRNP70	1351.93	0.0473461	0.0196859	2.40507	0.0161694	0.461721
TLR1	18.1077	-0.101874	0.0423496	-2.40554	0.0161485	0.461721
EHD4	206.91	0.0574338	0.0239199	2.40108	0.0163466	0.462359
MIR2052HG	523.356	-0.0551501	0.022963	-2.4017	0.0163192	0.462359
MKLN1	6562.83	-0.0271158	0.011286	-2.4026	0.016279	0.462359
NUCB1	101.138	0.0657963	0.0274039	2.40098	0.0163512	0.462359
PRPF38B	3544.06	-0.0813908	0.0338888	-2.4017	0.016319	0.462359
DNAJB8-AS1	18.1705	-0.246512	0.10277	-2.39868	0.0164541	0.463888
FAM153A	82.9537	0.0798104	0.033266	2.39916	0.0164329	0.463888
CD86	7.5802	0.149102	0.062212	2.39668	0.0165445	0.464715
NUDT9	391.134	-0.0389986	0.0162665	-2.39748	0.0165083	0.464715
PLA2G10	20.1723	-0.0702219	0.029303	-2.39641	0.0165568	0.464715
CTD-2151A2.1	18.769	-0.0860108	0.0359169	-2.39472	0.0166333	0.46484
DNAJB1	113.101	0.0636653	0.0265974	2.39367	0.0166808	0.46484
FAM90A25P	6.46993	0.178839	0.0746897	2.39443	0.0166462	0.46484
SOS1	3965.95	-0.0237351	0.00991604	-2.39361	0.0166835	0.46484
ZSCAN22	98.0788	0.0502277	0.0209767	2.39445	0.0166455	0.46484
MKRN7P	11.9661	-0.11477	0.0479923	-2.39141	0.0167836	0.46626
SLC27A3	12.768	0.0990271	0.0414082	2.39149	0.0167803	0.46626
CHCHD1	26.4182	-0.111215	0.046538	-2.38977	0.0168589	0.466297
LETM2	131.157	0.0622298	0.0260411	2.38968	0.0168631	0.466297
NANP	44.7857	0.0802372	0.0335827	2.38924	0.0168831	0.466297
PPEF2	30.3216	-0.0840655	0.0351754	-2.3899	0.0168531	0.466297
KCNU1	17.4092	-0.0957156	0.0401071	-2.3865	0.0170097	0.466322
MKRN1	350.642	-0.0372196	0.015597	-2.38633	0.0170174	0.466322
MYH11	37.0845	0.079352	0.0332298	2.38797	0.0169415	0.466322
NIPBL-AS1	258.766	-0.043282	0.0181397	-2.38603	0.0170312	0.466322
RBCK1	581.393	0.0306562	0.0128398	2.38758	0.0169596	0.466322
THOP1	203.635	0.0445174	0.0186402	2.38825	0.0169289	0.466322
ELMO3	16.5754	0.103505	0.0433923	2.38534	0.0170633	0.466529
ACSM5	13.8556	0.203557	0.0855421	2.37961	0.0173307	0.466613
ADGRA1	156.648	0.0708402	0.0297622	2.38021	0.0173028	0.466613
BMP4	2.28764	0.238786	0.100314	2.38039	0.0172941	0.466613
INSIG1	107.982	0.0658756	0.027644	2.383	0.017172	0.466613
MMP16	6669.16	-0.0274989	0.0115394	-2.38304	0.0171701	0.466613
SRRM2	8192.62	0.0499353	0.0209763	2.38056	0.0172862	0.466613
TCAF1	878.366	-0.0337598	0.0141878	-2.37949	0.0173365	0.466613
TNS2	138.913	0.0649877	0.0272888	2.38147	0.0172436	0.466613
UNC5B	2834.77	0.0422761	0.0177577	2.38072	0.0172788	0.466613
VRK3	277.498	0.0378493	0.015878	2.38375	0.0171373	0.466613
ZDHHC18	246.348	0.038248	0.0160603	2.38153	0.017241	0.466613
OPA3	384.612	0.043216	0.018179	2.37725	0.0174422	0.468792
RGS3	1724.95	0.0445217	0.0187334	2.37659	0.0174734	0.468856
STEAP4	222.998	-0.0587915	0.0247422	-2.37616	0.0174939	0.468856
DPY19L2P2	1412.06	-0.0397513	0.0167436	-2.37411	0.0175911	0.470135
PFKL	66.8097	0.0554381	0.0233503	2.37419	0.0175874	0.470135
PQLC1	1712.07	-0.0380016	0.0160136	-2.37309	0.0176401	0.470782
ACAT2	63.2403	0.0511265	0.0215523	2.3722	0.0176824	0.471003
BSPH1	495.481	-0.070363	0.0297063	-2.36862	0.0178545	0.471003
CEP152	87.3732	-0.0727767	0.0307055	-2.37015	0.0177808	0.471003
ELOVL5	3043.31	0.0266537	0.0112553	2.3681	0.0178799	0.471003
FLAD1	54.0619	0.0659447	0.0278511	2.36776	0.0178962	0.471003
LINC01581	13.3262	-0.0933718	0.0393765	-2.37125	0.0177278	0.471003
PLOD3	41.2455	0.0624132	0.0263514	2.3685	0.0178604	0.471003
TMPRSS11F	39.0495	-0.0723282	0.0305433	-2.36805	0.0178821	0.471003
TRO	362.043	0.0457991	0.0193359	2.36861	0.0178551	0.471003
ZNF384	384.764	0.037334	0.0157562	2.36948	0.0178132	0.471003
LINC00969	6683.17	-0.0551739	0.0233129	-2.36667	0.0179489	0.471735
HSD3B1	2.06171	-0.264365	0.111752	-2.36564	0.017999	0.4724
AMZ1	81.921	0.0571696	0.0242171	2.36071	0.01824	0.472957
B4GALNT4	75.1706	0.05912	0.0250657	2.3586	0.0183438	0.472957
CDC14B	1542.42	0.0408241	0.0172752	2.36316	0.0181196	0.472957
CLPTM1	413.732	0.044181	0.0187077	2.36165	0.0181939	0.472957
GAK	589.952	0.0376174	0.0159396	2.36	0.018275	0.472957
GOLGA7	232.875	-0.0324404	0.0137537	-2.35866	0.018341	0.472957
LOC102724691	280.14	-0.0425098	0.0180134	-2.35991	0.0182796	0.472957
LSM12	212.103	0.0389252	0.0165032	2.35865	0.0183413	0.472957
PRR35	8.07724	0.160447	0.0679551	2.36108	0.018222	0.472957
SIN3B	514.036	0.0385226	0.0163174	2.36084	0.0182338	0.472957
SMUG1	51.4079	0.0597999	0.0253416	2.35975	0.0182872	0.472957
TRPC3	35.0608	0.110974	0.04705	2.35863	0.0183424	0.472957
TSPAN19	67.6062	-0.069612	0.0294525	-2.36353	0.0181017	0.472957
NSL1	2096.39	-0.0296705	0.0125908	-2.35653	0.0184467	0.474965
GTF2A2	254.809	-0.0341087	0.0144818	-2.35527	0.0185093	0.475932
CKAP4	114.468	0.0405494	0.0172336	2.35292	0.0186265	0.476322
DDX41	76.1455	0.0696949	0.0296141	2.35343	0.0186009	0.476322
GNPTG	218.129	0.0439513	0.0186952	2.35095	0.0187258	0.476322
GRID1-AS1	2409.83	-0.0331392	0.0141047	-2.34952	0.0187975	0.476322
GRTP1	19.944	0.0935628	0.0397861	2.35164	0.0186908	0.476322
LOC388813	16.2664	-0.0817678	0.0348005	-2.34962	0.0187928	0.476322
LY86	5.31911	0.171029	0.0727379	2.35131	0.0187075	0.476322
MINK1	1999.13	0.0452813	0.0192328	2.35437	0.0185539	0.476322
PLG	37.1441	-0.0902964	0.0383867	-2.35228	0.0186585	0.476322
RAB20	5.01816	0.151681	0.0645691	2.34912	0.0188177	0.476322
SLC29A4	42.3567	0.0828155	0.0352561	2.34897	0.0188253	0.476322
TMEM132A	243.378	0.0604178	0.0256684	2.35378	0.0185836	0.476322
BTC	2.73634	-0.160354	0.0684107	-2.344	0.0190784	0.478207
BUD13	210.78	-0.0371365	0.0158332	-2.34548	0.0190028	0.478207
EWSAT1	32.3171	0.0902361	0.0384965	2.34401	0.0190777	0.478207
KIF9	89.5698	0.0439609	0.0187396	2.34588	0.0189823	0.478207
LINC00290	17.9093	-0.0926817	0.0395358	-2.34424	0.0190657	0.478207
MYRF	92.7591	0.114058	0.0486249	2.34566	0.0189932	0.478207
RNF17	178.99	-0.225367	0.0961647	-2.34355	0.0191011	0.478207
SEMA5A	2857.81	0.0562113	0.0239563	2.34641	0.0189552	0.478207
LOC101927973	294.371	-0.07305	0.0312101	-2.34059	0.0192535	0.478381
NXPH2	66.8038	0.108211	0.0461947	2.3425	0.019155	0.478381
SCP2	1709.62	-0.0321113	0.013719	-2.34065	0.0192502	0.478381
TCF24	12.3606	-0.0825692	0.035267	-2.34126	0.0192188	0.478381
ZNF829	318.079	-0.0575918	0.0246069	-2.34048	0.0192591	0.478381
ZNF835	64.5402	0.0651141	0.0278056	2.34176	0.019193	0.478381
CERS6-AS1	15.1329	0.0989331	0.0422983	2.33894	0.0193387	0.479054
DDIT4	70.4104	-0.0722306	0.0308877	-2.33849	0.0193618	0.479054
PALD1	59.9674	0.104451	0.0446653	2.33853	0.01936	0.479054
FUT10	2400.87	0.0315652	0.0135036	2.33755	0.0194107	0.479639
C19orf66	111.829	0.0533616	0.0228352	2.33681	0.0194491	0.479763
CHMP4A	59.9197	0.068151	0.0291741	2.33601	0.0194908	0.479763
MKRN3	2.62579	0.321145	0.137477	2.336	0.0194915	0.479763
TFEB	447.966	0.0488383	0.0209141	2.33518	0.0195338	0.480183
ADRBK1	123.307	0.0684259	0.0293456	2.33172	0.0197153	0.480518
C3	21.9712	0.130278	0.0559081	2.33021	0.019795	0.480518
LOC105375429	13.9014	-0.0880804	0.0377909	-2.33073	0.0197676	0.480518
LPCAT4	754.741	0.0491644	0.0210737	2.33298	0.0196493	0.480518
NPPC	28.8335	0.0726891	0.0311521	2.33336	0.0196291	0.480518
PRKAG2	5755.58	0.0416699	0.0178759	2.33107	0.0197496	0.480518
RCOR2	4.70392	0.160531	0.0687866	2.33375	0.0196088	0.480518
SEMA4C	87.3066	0.0475204	0.0203884	2.33075	0.0197663	0.480518
VSTM4	154.343	0.0438574	0.018822	2.33011	0.0198003	0.480518
ZNF117	258.685	-0.0488596	0.0209461	-2.33263	0.0196674	0.480518
DNAH6	452.114	-0.0521417	0.0223852	-2.32929	0.0198436	0.480955
STRIP1	247.25	0.0320915	0.0137858	2.32786	0.0199195	0.481564
TMEM141	16.0883	0.0873802	0.0375339	2.32803	0.0199103	0.481564
LINC00629	9.07286	-0.121106	0.0520759	-2.32557	0.0200414	0.483896
IL3RA	9021.43	-0.0800507	0.0344582	-2.32312	0.0201725	0.4846
KLKB1	66.2826	-0.0903268	0.0388816	-2.32312	0.0201725	0.4846
LOC101927580	43.4192	-0.076669	0.0329955	-2.32362	0.0201457	0.4846
PSMB4	163.306	0.0399665	0.0172037	2.32313	0.0201722	0.4846
SEC14L5	207.438	0.0758221	0.0326595	2.32159	0.0202549	0.485965
AKT1S1	48.125	0.0820762	0.0355323	2.3099	0.0208936	0.487456
ATP2A3	102.407	0.0756476	0.0327012	2.3133	0.0207063	0.487456
C9orf24	319.196	-0.0519471	0.0224251	-2.31647	0.0205325	0.487456
C9orf92	63.2503	-0.0869034	0.0374709	-2.31922	0.020383	0.487456
CYP3A4	152.982	-0.0723013	0.031257	-2.31313	0.0207157	0.487456
DNAJC11	663.541	0.0295016	0.0127678	2.31063	0.0208534	0.487456
FPR1	29.7743	-0.113559	0.0491671	-2.30966	0.0209071	0.487456
GGA3	477.729	0.0348524	0.0150517	2.31551	0.0205852	0.487456
GOLGA1	773.577	0.0237056	0.0102319	2.31683	0.020513	0.487456
HPSE2	293.019	-0.132063	0.0570967	-2.31296	0.0207246	0.487456
LOXHD1	80.436	-0.0726013	0.0314259	-2.31024	0.0208749	0.487456
MOCS2	245.737	-0.0454776	0.0196797	-2.31089	0.0208391	0.487456
NR1H2	21.4733	0.0775429	0.0335441	2.31167	0.0207958	0.487456
RBM41	1747.46	-0.0474493	0.020467	-2.31833	0.0204316	0.487456
SEMA3E	2928.32	-0.0362588	0.0156505	-2.31678	0.0205155	0.487456
SPATA2L	15.1419	0.119903	0.0518633	2.3119	0.0207834	0.487456
SSBP4	35.4963	0.0832079	0.0359778	2.31276	0.0207359	0.487456
TEDDM1	29.8863	-0.1014	0.0438052	-2.31479	0.0206243	0.487456
TMEM217	33.1596	0.0818374	0.0353135	2.31745	0.0204792	0.487456
TRMT5	176.915	-0.0507608	0.0219434	-2.31326	0.0207082	0.487456
TUSC2	41.9586	-0.0641335	0.0277235	-2.31333	0.0207046	0.487456
VPS11	151.917	0.043315	0.0187179	2.31409	0.0206626	0.487456
ZNF491	31.4459	-0.0729245	0.0315291	-2.31293	0.0207267	0.487456
AMBP	24.4308	0.10093	0.0437374	2.30764	0.0210193	0.489471
BVES-AS1	4.3592	0.207397	0.0899136	2.30663	0.0210757	0.490183
BCAS2	126.987	0.0539552	0.0234028	2.3055	0.0211383	0.491017
CDK1	2.56309	-0.264098	0.114647	-2.30358	0.0212464	0.491017
COL27A1	88.2329	0.0826791	0.0358948	2.30337	0.0212579	0.491017
KIAA1958	2952.8	-0.0271694	0.0117912	-2.30422	0.0212104	0.491017
LOC101930114	408.074	-0.0491821	0.021344	-2.30426	0.0212083	0.491017
RGS11	91.8752	0.0616566	0.0267698	2.30322	0.0212666	0.491017
SEZ6	2753.42	0.0499652	0.0216996	2.30258	0.0213023	0.491245
SNORD115-47	7.52008	-0.175396	0.0761935	-2.30198	0.0213361	0.491428
ABCG8	145.782	-0.0493836	0.0215037	-2.29651	0.0216466	0.4927
AIF1L	23.3354	0.137992	0.0600102	2.29948	0.0214775	0.4927
C9orf16	70.7376	0.0657358	0.028625	2.29644	0.0216506	0.4927
CNKSR1	70.7459	0.0565313	0.0246153	2.29659	0.0216421	0.4927
HRH4	17.0727	-0.112087	0.0487915	-2.29727	0.0216033	0.4927
LINC01234	26.711	-0.130067	0.0565968	-2.29813	0.0215543	0.4927
LOC105369921	28.2201	-0.0599167	0.0260622	-2.29899	0.0215057	0.4927
MYADML2	23.1849	0.105777	0.0460347	2.29778	0.0215744	0.4927
UBXN2B	1371.13	-0.0294055	0.0128037	-2.29663	0.0216397	0.4927
UPP2	1730.12	-0.0353224	0.0153585	-2.29986	0.0214563	0.4927
LINC00680-GUSBP4	31.4569	0.0743852	0.0324045	2.29552	0.0217034	0.492721
TMPRSS12	68.8601	-0.0625736	0.027256	-2.29577	0.0216889	0.492721
DENND4B	382.179	0.0440259	0.0191839	2.29494	0.0217367	0.492889
FCGR2A	4.61048	0.186603	0.0813575	2.29362	0.0218124	0.493199
LLGL1	87.2412	0.0673803	0.0293924	2.29244	0.0218802	0.493199
LOC102800447	59.9293	-0.0679412	0.0296342	-2.29266	0.0218674	0.493199
MTMR2	1271.13	-0.0323545	0.0141072	-2.29347	0.0218211	0.493199
TRIM69	300.759	-0.0514302	0.0224287	-2.29305	0.0218449	0.493199
ABR	582.008	0.0497847	0.0217515	2.28879	0.0220915	0.493935
BAD	141.643	0.0474885	0.0207741	2.28595	0.0222572	0.493935
C1orf61	1112.01	0.0534525	0.0233564	2.28856	0.0221052	0.493935
CIZ1	340.103	0.0394326	0.0172114	2.29108	0.021959	0.493935
CNTD1	45.8436	-0.0757174	0.0331278	-2.28562	0.0222767	0.493935
EIF2S2	426.439	-0.0496775	0.0217227	-2.2869	0.022202	0.493935
FER1L4	42.0424	-0.0666651	0.0291516	-2.28684	0.022205	0.493935
FSIP2	1557.4	-0.0439588	0.0192237	-2.2867	0.0222132	0.493935
GLIPR1	213.263	-0.0504482	0.0220557	-2.2873	0.0221781	0.493935
IDH3G	99.0399	0.0471714	0.0205995	2.28993	0.0220255	0.493935
LOC100287010	11.7646	-0.10876	0.0475735	-2.28614	0.0222459	0.493935
LOC105377247	5.99098	-0.125741	0.054923	-2.28941	0.0220553	0.493935
POTEF	4.40674	-0.225065	0.0984464	-2.28617	0.0222444	0.493935
PSMA2	154.366	-0.0379913	0.0166121	-2.28697	0.0221976	0.493935
TMEM177	49.0364	0.0522023	0.022845	2.28506	0.0223092	0.494079
ENPP7P13	18.0816	-0.0817335	0.0358016	-2.28296	0.0224328	0.49572
TOMM34	7.82132	0.129395	0.0566799	2.28291	0.0224355	0.49572
FKRP	135.761	0.0484592	0.0212603	2.27933	0.0226477	0.496368
FZR1	191.252	0.0566132	0.0248173	2.2812	0.0225366	0.496368
KCNA1	23.6441	0.0727873	0.0319239	2.28002	0.0226063	0.496368
PGLS	35.7264	0.0615314	0.0269913	2.27967	0.0226272	0.496368
RGSL1	50.2977	-0.079789	0.0350014	-2.2796	0.0226315	0.496368
RUNX1	51.0845	0.107285	0.0470357	2.28094	0.0225523	0.496368
USP20	315.418	0.0384415	0.0168506	2.28131	0.02253	0.496368
ASAH2B	50.1552	-0.0654179	0.0287179	-2.27794	0.0227299	0.496453
SDHB	400.409	0.029786	0.0130754	2.27802	0.0227254	0.496453
TAF10	32.9045	0.0913895	0.0401068	2.27866	0.0226875	0.496453
CALML3-AS1	17.0603	0.0934221	0.0410297	2.27694	0.0227899	0.496591
DRD3	12.6799	-0.105383	0.0462948	-2.27635	0.0228248	0.496591
MAPK3	149.229	0.0503848	0.0221366	2.27609	0.0228408	0.496591
UXT-AS1	12.4431	-0.217386	0.095497	-2.27637	0.022824	0.496591
AFF2	2032.53	-0.0460316	0.0202839	-2.26937	0.0232458	0.497118
ATP8B2	780.475	0.0409707	0.0180367	2.27152	0.0231158	0.497118
C6orf99	121.746	-0.0638409	0.0280907	-2.27267	0.0230461	0.497118
CASQ2	46.8716	-0.0687476	0.0303077	-2.26832	0.0233098	0.497118
CCDC146	1678.96	-0.0420042	0.0184818	-2.27274	0.0230421	0.497118
DMPK	205.866	0.0469505	0.0206745	2.27094	0.0231506	0.497118
DOCK4	8741.9	0.0314628	0.0138615	2.2698	0.0232197	0.497118
ENO1-AS1	1.66851	0.243514	0.107337	2.26868	0.0232879	0.497118
HEBP1	87.4527	-0.0462095	0.0203662	-2.26893	0.0232726	0.497118
HTR7	57.2808	0.084579	0.0372111	2.27295	0.0230293	0.497118
KCNJ1	2.36536	-0.210803	0.0928022	-2.27153	0.0231148	0.497118
LINC00304	11.4241	0.111414	0.0490862	2.26976	0.0232224	0.497118
MED27	2262.07	0.020198	0.00888759	2.27261	0.0230498	0.497118
PCBP4	323.068	0.0658883	0.0289965	2.27229	0.0230691	0.497118
PIDD1	37.2649	0.0738413	0.0325519	2.26842	0.0233037	0.497118
SLC39A3	17.0532	0.0890364	0.0391714	2.27299	0.0230266	0.497118
STXBP5	6290.24	-0.0444527	0.0195547	-2.27325	0.0230114	0.497118
ACTR10	549.8	-0.0398566	0.0175855	-2.26645	0.0234238	0.497142
AKR1C8P	9.88885	-0.0920641	0.0406279	-2.26603	0.0234494	0.497142
FLJ41278	920.079	-0.0367874	0.0162308	-2.26652	0.0234196	0.497142
HMGCLL1	1699.44	-0.0345779	0.0152553	-2.26662	0.0234137	0.497142
LINC01280	8.75342	-0.142771	0.0629557	-2.2678	0.0233416	0.497142
ZNF85	124.392	-0.0387145	0.017087	-2.26573	0.0234678	0.497142
RAD54L2	2336.17	0.0247774	0.0109388	2.26509	0.0235074	0.497426
GCDH	49.5177	0.0492742	0.0217751	2.26287	0.0236435	0.499246
HMMR	3.79958	0.14935	0.0660078	2.26261	0.0236596	0.499246
NSUN5	91.5433	0.0530131	0.0234322	2.26241	0.0236723	0.499246
CYP2B7P	51.1527	-0.0680669	0.030093	-2.26188	0.0237046	0.499374
ARID4A	1528.94	-0.0361782	0.0160224	-2.25798	0.023947	0.501668
C8B	1.80149	-0.256396	0.113571	-2.25758	0.0239719	0.501668
FLJ31356	5.00445	0.233257	0.103287	2.25834	0.0239245	0.501668
PGM5	172.768	-0.0417939	0.018496	-2.25961	0.0238453	0.501668
TP53	29.7818	0.0655162	0.0290044	2.25884	0.0238933	0.501668
VRK1	346.667	-0.0418399	0.0185281	-2.25818	0.0239342	0.501668
BLZF1	745.837	-0.0398843	0.0176811	-2.25576	0.0240855	0.502249
LINC01543	11.3411	-0.145008	0.0642924	-2.25545	0.0241054	0.502249
TNRC6B	12728.5	-0.0230023	0.0101972	-2.25575	0.0240861	0.502249
ZNF227	505.594	-0.0305756	0.013552	-2.25617	0.02406	0.502249
DEFB134	38.2146	-0.0912319	0.0405062	-2.2523	0.0243036	0.502712
LINC00271	949.237	-0.0400336	0.0177678	-2.25315	0.0242494	0.502712
LOC101929140	213.179	-0.0422017	0.0187242	-2.25386	0.0242051	0.502712
MYLK	628.364	-0.0548635	0.0243605	-2.25215	0.0243128	0.502712
NAGS	5.21151	0.142205	0.0631126	2.2532	0.0242466	0.502712
NIPSNAP3B	259.353	-0.0353851	0.0157083	-2.25263	0.0242825	0.502712
YRDC	107.336	-0.077745	0.0344994	-2.25352	0.0242265	0.502712
ADAP1	265.964	0.0468716	0.0208315	2.25003	0.0244468	0.503168
C11orf74	397.075	-0.0401015	0.017839	-2.24796	0.0245785	0.503168
CNBP	554.025	-0.0286826	0.0127568	-2.24842	0.0245497	0.503168
CT55	23.2456	-0.127345	0.0566533	-2.2478	0.0245891	0.503168
FBXW8	901.419	0.0258021	0.0114821	2.24716	0.0246298	0.503168
LAMB2P1	16.0367	-0.111268	0.0495023	-2.24772	0.0245939	0.503168
LOC283731	15.99	0.132908	0.0591542	2.2468	0.0246527	0.503168
LRRC23	130.311	0.0473823	0.021059	2.24998	0.0244502	0.503168
RGP1	58.7061	0.0552163	0.0245568	2.24851	0.0245435	0.503168
TMEM136	186.785	-0.0555302	0.0247126	-2.24704	0.0246375	0.503168
ZBTB2	180.978	-0.0474488	0.0210897	-2.24986	0.0244578	0.503168
ZNF567	308.437	0.0362673	0.0161363	2.24756	0.0246045	0.503168
PROC	61.6067	-0.106149	0.0472541	-2.24635	0.0246817	0.50322
ANKRD36BP1	2.08777	0.200919	0.089556	2.2435	0.0248648	0.503246
C2orf16	50.2816	0.0672604	0.0299782	2.24364	0.0248553	0.503246
CCDC124	21.1787	0.0717026	0.0319322	2.24547	0.0247382	0.503246
CCDC33	12.5525	0.108747	0.0484383	2.24506	0.0247643	0.503246
CEACAM20	84.1714	-0.100506	0.0448061	-2.24314	0.024888	0.503246
LOC100506498	4.94982	0.151205	0.0674232	2.24262	0.0249213	0.503246
LOC728175	14.2331	-0.0825549	0.0367951	-2.24364	0.0248559	0.503246
NTNG1	4180.84	0.0496765	0.0221502	2.24271	0.0249154	0.503246
PAOX	15.5444	0.0998229	0.0445021	2.2431	0.0248901	0.503246
AIPL1	2.5512	-0.204227	0.091204	-2.23923	0.0251409	0.503934
ANKRD20A11P	21.0829	-0.169328	0.0755731	-2.24059	0.0250527	0.503934
CCDC81	413.137	-0.0381021	0.01701	-2.23997	0.0250927	0.503934
KDM6A	3954.93	-0.0385524	0.0171982	-2.24166	0.0249835	0.503934
LINC01376	277.775	-0.0390068	0.0174197	-2.23923	0.025141	0.503934
LOXL2	1994.1	0.0338624	0.015119	2.23972	0.0251089	0.503934
SH3GLB2	195.881	0.0504844	0.0225343	2.24034	0.0250689	0.503934
CSRNP3	2905.11	-0.0315351	0.0140858	-2.23879	0.0251698	0.503979
MAP3K6	64.0309	0.0554419	0.0247774	2.2376	0.0252469	0.504961
SLC4A1AP	489.665	-0.0315082	0.0140836	-2.23722	0.025272	0.504961
CLIP1	2840.75	0.0212507	0.0095085	2.23491	0.025423	0.505164
HIPK4	43.717	0.0683363	0.0305805	2.23464	0.0254411	0.505164
HLA-DRB1	3.01287	0.205277	0.0918615	2.23463	0.0254416	0.505164
KCNMB4	443.988	0.035717	0.0159692	2.23661	0.0253119	0.505164
PLD3	1422.45	0.0363643	0.0162724	2.23472	0.0254358	0.505164
TMEM223	28.43	0.064668	0.0289389	2.23464	0.0254413	0.505164
SERPINA6	3.87747	-0.167017	0.0747872	-2.23322	0.0255343	0.506474
CBWD5	694.009	-0.0382783	0.0171508	-2.23187	0.0256235	0.506788
DEFB135	12.2879	-0.183813	0.0824271	-2.23001	0.0257467	0.506788
DENR	386.019	-0.0280928	0.0126057	-2.22858	0.0258417	0.506788
GCHFR	87.2454	-0.0482813	0.0216344	-2.23169	0.0256354	0.506788
GJB7	92.9945	-0.0521964	0.0234216	-2.22856	0.0258435	0.506788
GPCPD1	853.814	0.0475223	0.0213139	2.22964	0.0257714	0.506788
LMOD2	8.3928	-0.128029	0.0573961	-2.23062	0.0257062	0.506788
NPAS2	3938.61	0.0328954	0.0147559	2.2293	0.0257939	0.506788
PERP	56.2803	-0.0594183	0.02663	-2.23126	0.0256642	0.506788
RIN1	12.5691	0.128793	0.0577624	2.2297	0.0257671	0.506788
TTC26	247.482	-0.0477705	0.0213996	-2.23231	0.0255942	0.506788
LRP8	2269.51	0.029675	0.0133207	2.22773	0.0258986	0.506824
SUSD4	2912.16	-0.0352966	0.0158434	-2.22784	0.0258914	0.506824
ABCG2	34.7929	0.0893653	0.0401334	2.22671	0.0259669	0.507031
CGGBP1	1335.97	-0.033396	0.0149955	-2.22706	0.025943	0.507031
NUDT17	21.1988	0.0918658	0.0412699	2.22597	0.026016	0.507031
RIDA	100.701	-0.0520766	0.0233923	-2.22623	0.0259989	0.507031
TINCR	629.011	-0.0766066	0.0344226	-2.22547	0.0260496	0.507166
CUEDC1	368.765	0.0566284	0.0254848	2.22205	0.0262801	0.508237
FBLN7	779.156	-0.0427286	0.0192274	-2.22228	0.0262641	0.508237
FCRL2	3.32901	-0.156174	0.0703143	-2.22108	0.0263453	0.508237
LINC01078	7.82066	-0.0955052	0.042991	-2.22152	0.0263159	0.508237
LRRC24	28.5487	0.0872017	0.0392135	2.22377	0.026164	0.508237
POT1-AS1	814.084	-0.0354951	0.0159713	-2.22243	0.0262541	0.508237
TSG101	573.256	-0.0281981	0.0126953	-2.22114	0.0263412	0.508237
VAMP5	5.49649	0.185849	0.0835764	2.2237	0.0261685	0.508237
XLOC_007697	6.8728	-0.251058	0.112945	-2.22284	0.0262263	0.508237
PDZK1P1	184.924	-0.0332455	0.0149748	-2.2201	0.0264119	0.508768
SLC5A6	113.769	0.0411675	0.0185449	2.21989	0.0264264	0.508768
FGF6	5.02005	-0.285119	0.128503	-2.21878	0.026502	0.509707
ANO7	34.2147	0.079156	0.0356837	2.21827	0.0265367	0.509859
ARHGEF2	134.308	0.0576629	0.026013	2.21669	0.0266442	0.511407
GPC1	158.816	0.0528229	0.0238345	2.21624	0.026675	0.511482
AKR1C2	89.737	-0.0578345	0.0261606	-2.21075	0.0270533	0.511525
AVIL	154.562	0.0505344	0.0228504	2.21153	0.0269989	0.511525
C4orf27	272.53	-0.0344568	0.0155888	-2.21035	0.0270809	0.511525
DUSP3	267.28	0.053051	0.0239999	2.21046	0.0270731	0.511525
EFHD2	45.0812	0.0831388	0.0375522	2.21395	0.0268321	0.511525
IGSF1	9.21013	0.149364	0.0674557	2.21426	0.0268111	0.511525
JAML	23.7653	-0.084592	0.0382709	-2.21035	0.027081	0.511525
LOC101929006	18.2379	-0.0773188	0.0349534	-2.21206	0.0269628	0.511525
LOC440461	8.45641	-0.178203	0.0805024	-2.21364	0.0268535	0.511525
NOTCH1	17.0527	0.182894	0.0826791	2.21209	0.0269606	0.511525
OR2M4	2.8965	-0.294404	0.133133	-2.21135	0.0270113	0.511525
PPP1R14A	19.4063	0.144016	0.0650202	2.21494	0.0267641	0.511525
ROCK1P1	53.9907	-0.0602256	0.0272235	-2.21227	0.0269481	0.511525
SNED1	1330.88	-0.0435129	0.0196606	-2.2132	0.0268837	0.511525
TMCO6	106.719	0.0606433	0.0274098	2.21246	0.0269346	0.511525
STARD6	13.1975	-0.114655	0.0518892	-2.2096	0.0271326	0.51199
SEPT8	269.258	0.0464727	0.021047	2.20805	0.0272409	0.513523
SKIDA1	58.8215	-0.0578743	0.0262154	-2.20765	0.0272689	0.513541
LINC01284	330.538	-0.0607203	0.0275181	-2.20656	0.0273446	0.514458
ADAMTS1	65.5243	0.0673295	0.0306842	2.19427	0.028216	0.515511
ANKIB1	3660.99	-0.0315126	0.0143222	-2.20026	0.0277882	0.515511
APIP	745.185	0.0474438	0.021668	2.18957	0.0285551	0.515511
ARHGAP39	1163.81	0.023725	0.01082	2.1927	0.0283287	0.515511
ARHGDIG	17.3875	0.113365	0.0519597	2.18178	0.0291256	0.515511
C3orf70	737.903	-0.0299808	0.0136643	-2.1941	0.0282283	0.515511
C3orf79	3.03852	-0.170694	0.0780006	-2.18837	0.0286429	0.515511
CCDC85B	6.83425	-0.152607	0.0699483	-2.18171	0.0291311	0.515511
CHST1	78.6719	0.0912848	0.0415798	2.19541	0.028134	0.515511
CPEB1-AS1	25.8956	0.0827619	0.0379408	2.18134	0.029158	0.515511
CRLF2	17.8416	-0.0916333	0.0418554	-2.18928	0.0285763	0.515511
CXXC5	708.131	0.0504732	0.0231225	2.18286	0.0290459	0.515511
CYYR1	391.236	-0.0545227	0.0248169	-2.197	0.0280206	0.515511
DBF4	137.389	-0.0545239	0.0248726	-2.19212	0.0283707	0.515511
EEFSEC	2328.03	0.0313314	0.0142564	2.19772	0.0279694	0.515511
ENTPD1	41.8034	-0.0686811	0.0314025	-2.18712	0.0287334	0.515511
ESRRB	147.868	-0.0463609	0.0212049	-2.18633	0.0287918	0.515511
EYA4	39.6276	0.110651	0.0504609	2.19281	0.0283214	0.515511
FAHD2B	158.115	0.0374547	0.017062	2.19521	0.0281483	0.515511
GLYATL2	5.85426	-0.240112	0.110098	-2.1809	0.0291912	0.515511
GYS1	299.185	0.0462747	0.0211212	2.19092	0.0284577	0.515511
HSD17B10	24.3849	0.0938682	0.0427943	2.19348	0.0282731	0.515511
IRAK2	83.3064	0.0697622	0.0316951	2.20104	0.0277331	0.515511
JPX	4210.66	-0.0346239	0.0157877	-2.19309	0.0283006	0.515511
KLK6	16.5851	0.174528	0.0797673	2.18797	0.0286719	0.515511
LINC00886	1885.29	-0.0423295	0.0193226	-2.19067	0.028476	0.515511
LINC01352	15.4117	-0.127577	0.0581679	-2.19325	0.0282894	0.515511
LINC01473	379.681	-0.042254	0.0192157	-2.19893	0.0278829	0.515511
LOC100422556	22.4253	0.0939034	0.042736	2.19729	0.0279997	0.515511
LOC101928371	7.78032	-0.104992	0.0481106	-2.18231	0.0290866	0.515511
LOC101929294	675.525	-0.100658	0.0459413	-2.19101	0.0284508	0.515511
LOC729737	5.55671	0.130811	0.0597863	2.18797	0.0286717	0.515511
LZTFL1	262.206	-0.0379886	0.0173889	-2.18465	0.0289145	0.515511
MAP3K4	3650.4	-0.0189716	0.00865559	-2.19183	0.0283917	0.515511
MARCKS	284.592	-0.0517191	0.0236323	-2.18849	0.0286336	0.515511
MGAM2	13.2717	-0.0922102	0.042223	-2.18388	0.0289708	0.515511
MYOF	42.7592	0.0782109	0.0357123	2.19003	0.0285222	0.515511
NRBP1	438.686	0.0324391	0.0147232	2.20327	0.0275759	0.515511
OAS2	68.3612	-0.0878081	0.0401458	-2.18723	0.0287258	0.515511
PAN2	418.79	0.0342085	0.0156203	2.19	0.0285242	0.515511
PLCH2	389.563	0.0644314	0.0292919	2.19963	0.0278331	0.515511
PRDX6	135.898	-0.0506341	0.0231303	-2.18908	0.0285907	0.515511
PRKX	397.219	-0.0541272	0.0245813	-2.20197	0.0276676	0.515511
PROX2	321.88	-0.0500071	0.0228911	-2.18457	0.0289206	0.515511
PTOV1	152.52	0.0503572	0.0228547	2.20336	0.0275692	0.515511
QRICH2	383.179	0.0381349	0.0174014	2.19148	0.0284169	0.515511
RAD23B	1830.52	-0.0355566	0.0162799	-2.18408	0.0289567	0.515511
RRP7A	25.2523	0.0831352	0.0380608	2.18427	0.0289423	0.515511
RTN4IP1	647.156	-0.0344563	0.0156901	-2.19605	0.0280882	0.515511
RUNDC3B	1332.75	-0.0369328	0.0168546	-2.19126	0.0284328	0.515511
SEZ6L2	561.586	0.0371436	0.0169209	2.19513	0.0281542	0.515511
SHANK3	2079.4	0.0380195	0.0174105	2.18371	0.0289833	0.515511
SHPK	146.339	0.0393896	0.0180046	2.18775	0.0286876	0.515511
SLC12A9	46.0216	0.0630429	0.0287608	2.19197	0.0283814	0.515511
SLC45A1	144.679	0.041539	0.0189821	2.18832	0.028646	0.515511
SLC7A7	85.6736	-0.0599414	0.0272357	-2.20084	0.0277477	0.515511
SNORD116-25	3.65763	0.162583	0.0745425	2.18107	0.0291779	0.515511
SRPK1	1595.81	-0.0236691	0.0107593	-2.19988	0.0278156	0.515511
SV2C	156.283	-0.0788672	0.0360304	-2.18891	0.0286034	0.515511
SYNJ2BP-COX16	36.4661	-0.0659903	0.0300942	-2.19279	0.0283225	0.515511
TCEANC2	214.64	0.0344343	0.0157773	2.18253	0.0290704	0.515511
TGM1	39.5769	0.0629378	0.0288218	2.18369	0.0289851	0.515511
TMEM63A	115.164	0.0942405	0.0432043	2.18128	0.0291628	0.515511
WRAP73	50.5302	0.0588891	0.0268013	2.19725	0.0280026	0.515511
ZBTB37	90.572	0.0610673	0.0277382	2.20156	0.0276965	0.515511
ZC3H10	17.8012	0.0772282	0.0350791	2.20154	0.0276977	0.515511
PAQR4	12.1952	0.101911	0.0467513	2.17984	0.029269	0.516406
ANAPC11	34.7967	0.0685773	0.0315118	2.17624	0.0295372	0.519157
HIST1H4E	39.6828	0.0851329	0.0391307	2.1756	0.0295849	0.519157
ITIH2	229.721	-0.0391044	0.0179702	-2.17607	0.0295501	0.519157
LOC101927588	21.053	-0.0928586	0.042649	-2.17727	0.0294602	0.519157
RPF1	108.896	-0.042871	0.0196965	-2.17658	0.0295123	0.519157
USP21	134.93	0.0437995	0.0201326	2.17555	0.0295888	0.519157
CHRM3	24.1351	-0.0806301	0.0370758	-2.17474	0.0296498	0.519747
BICD1	601.527	0.0433757	0.0199647	2.17262	0.0298087	0.520133
FAM86FP	32.6385	0.0741868	0.0341365	2.17324	0.0297623	0.520133
LOC100506804	51.7724	-0.0519111	0.0238795	-2.17388	0.0297144	0.520133
LOC105378683	133.575	-0.0594899	0.0273714	-2.17343	0.0297476	0.520133
PRSS54	33.5891	-0.0912322	0.0419852	-2.17296	0.0297832	0.520133
CNP	117.023	0.0858975	0.0395444	2.17218	0.0298424	0.520244
ATP11A	571.098	0.0441024	0.0203225	2.17013	0.0299972	0.520439
BEST1	52.6153	0.066772	0.0307581	2.17087	0.0299406	0.520439
GXYLT2	37.6001	0.0844961	0.0389409	2.16985	0.030018	0.520439
MAN2A1	1563.94	0.0668846	0.0308179	2.17032	0.0299828	0.520439
MICAL1	367.204	0.0446969	0.020591	2.1707	0.0299535	0.520439
ZNF267	115.321	-0.0464781	0.0214093	-2.17093	0.0299362	0.520439
IGBP1	362.465	-0.0314738	0.014512	-2.16881	0.0300968	0.520856
PIRT	17.3814	-0.126175	0.0581762	-2.16884	0.0300949	0.520856
RGS22	715.484	-0.056687	0.026142	-2.16842	0.0301265	0.520894
CACNA1G	416.441	0.0830641	0.038316	2.16787	0.0301685	0.521148
FAM13A	1593.68	-0.0254222	0.0117325	-2.16682	0.0302487	0.521328
FNDC4	41.9236	0.0736106	0.0339765	2.16651	0.0302719	0.521328
LOC101928851	4.06764	-0.153213	0.0707612	-2.16522	0.030371	0.521328
LOC286238	8.00895	0.167962	0.0775483	2.1659	0.0303188	0.521328
LSM6	184.26	-0.0353834	0.0163392	-2.16555	0.0303458	0.521328
PLEKHO1	338.519	0.0484897	0.0223727	2.16736	0.0302076	0.521328
SYTL2	385.947	-0.0341795	0.0157791	-2.16613	0.0303015	0.521328
CRHR2	19.933	-0.0960081	0.0443649	-2.16406	0.0304599	0.521911
TPD52L2	495.231	0.0346593	0.0160136	2.16437	0.0304359	0.521911
NFATC2IP	409.205	0.0339507	0.0156967	2.16292	0.0305473	0.5221
SH3BP4	45.969	0.148966	0.0688753	2.16284	0.0305534	0.5221
USH2A	708.502	-0.0465823	0.0215374	-2.16286	0.030552	0.5221
ADAMTS9	1075.47	0.072091	0.0333394	2.16234	0.0305922	0.522178
MAST1	870.024	0.0383433	0.0177345	2.16207	0.0306129	0.522178
LOC401463	8.69792	-0.122521	0.0566923	-2.16116	0.0306827	0.522811
PGA5	10.5269	-0.141229	0.0653573	-2.16087	0.0307051	0.522811
FAM106B	45.3341	0.0654496	0.0303004	2.16002	0.0307709	0.523464
BEGAIN	274.573	0.0532827	0.0246822	2.15875	0.0308698	0.524572
PQLC2	127.813	0.0468168	0.0216898	2.15847	0.0308913	0.524572
APBB2	5353.46	0.021118	0.00979005	2.15709	0.0309989	0.524609
FABP7	39.9971	-0.080525	0.0373317	-2.15701	0.0310048	0.524609
FZD6	372.99	-0.0322965	0.0149728	-2.15701	0.0310045	0.524609
SHD	66.958	0.0440464	0.0204206	2.15696	0.031009	0.524609
SLC38A11	16.3571	0.0945933	0.0438609	2.15667	0.0310315	0.524609
MIIP	136.935	0.0446152	0.0206939	2.15596	0.0310865	0.525073
LOC728084	4.34688	-0.248693	0.115371	-2.1556	0.0311153	0.525091
SIRT3	234.573	0.0370255	0.0171867	2.15431	0.0312155	0.526315
GJC1	179.048	0.0426194	0.0197952	2.15301	0.0313176	0.527102
PPP1R14B	6.97367	0.12231	0.0568011	2.15331	0.0312943	0.527102
ABTB2	221.899	0.0812993	0.0377874	2.15149	0.0314372	0.52748
EXOC7	272.279	0.0533801	0.0248379	2.14914	0.0316235	0.52748
GDF5	8.80284	-0.0928278	0.0431877	-2.1494	0.0316023	0.52748
ITPKA	1.75213	0.208818	0.0971622	2.14917	0.0316213	0.52748
LOC154761	22.8199	-0.0774132	0.0360292	-2.14862	0.0316641	0.52748
MED8	159.671	0.0369846	0.0171982	2.1505	0.0315158	0.52748
MLF2	257.368	0.052243	0.0243149	2.1486	0.0316661	0.52748
SCN3A	1053.84	-0.0409598	0.0190477	-2.15038	0.0315253	0.52748
SCRG1	537.583	-0.04166	0.0193902	-2.14851	0.0316732	0.52748
SLC16A10	1169.58	-0.0507608	0.0236124	-2.14975	0.0315751	0.52748
TMEM218	218.947	-0.0382045	0.0177572	-2.1515	0.0314368	0.52748
UNQ6494	5.2903	-0.155434	0.0722435	-2.15153	0.0314341	0.52748
ABHD13	205.379	-0.0458351	0.0213718	-2.14465	0.0319805	0.528071
ANXA3	4.02567	-0.192071	0.089621	-2.14315	0.0321012	0.528071
ASPH	3759.19	-0.0290086	0.0135374	-2.14284	0.0321256	0.528071
CTD-2297D10.2	94.9872	0.0514365	0.023971	2.14578	0.0318907	0.528071
FBXO28	517.88	-0.0230121	0.0107326	-2.14413	0.0320225	0.528071
GATSL3	18.053	0.0816714	0.0380969	2.14378	0.0320504	0.528071
GFRAL	92.9495	-0.0592318	0.0276096	-2.14533	0.0319261	0.528071
LOC101927623	29.9151	-0.0784058	0.0365591	-2.14463	0.0319823	0.528071
LOC102546299	24.1164	-0.0733779	0.0342085	-2.14502	0.0319515	0.528071
PRRC2A	1009.4	0.0498143	0.0232201	2.14531	0.0319282	0.528071
SNAPC2	5.5599	-0.167047	0.0779458	-2.14312	0.0321031	0.528071
TMEM104	341.767	0.049527	0.0230883	2.14512	0.0319436	0.528071
VTRNA1-3	1.96513	0.228414	0.10655	2.14372	0.0320556	0.528071
ZBTB32	134.296	0.0502686	0.0234064	2.14764	0.031742	0.528071
ZSWIM8	236.942	0.0474319	0.0221022	2.14602	0.0318712	0.528071
EIF2B1	223.668	0.0371729	0.0173541	2.14203	0.0321914	0.528239
HID1	810.012	0.0495189	0.0231167	2.14213	0.0321834	0.528239
CMTM4	1259.84	0.027372	0.0127884	2.14037	0.0323249	0.529516
SMARCA4	1397.02	0.0325081	0.0151876	2.14044	0.0323196	0.529516
ADGRB1	1209.05	0.0513819	0.0240291	2.13832	0.0324908	0.531316
SVIP	222.787	-0.041771	0.0195343	-2.13835	0.0324885	0.531316
WASH1	48.7986	0.0875235	0.0409392	2.13789	0.032526	0.531434
LOC100132111	2.43026	0.249959	0.116943	2.13744	0.032562	0.531566
CDC25C	23.1752	-0.0924685	0.0432947	-2.13579	0.0326963	0.531931
IQGAP1	298.455	0.0522598	0.0244575	2.13676	0.0326179	0.531931
NRGN	1.65522	0.253929	0.118872	2.13616	0.0326667	0.531931
RASIP1	18.1508	0.102682	0.0480737	2.13594	0.0326845	0.531931
ALG1	36.2169	0.0798312	0.0373993	2.13456	0.0327968	0.532654
NADK2	732.626	-0.0355637	0.0166589	-2.13482	0.0327761	0.532654
CSK	120.74	0.0426063	0.0199726	2.13323	0.0329056	0.533234
FAM221B	117.561	-0.0420412	0.0197043	-2.13361	0.032875	0.533234
PEX11B	336.617	-0.0486899	0.0228259	-2.1331	0.0329167	0.533234
ZNF280B	345.054	-0.0275051	0.0128982	-2.13247	0.0329682	0.533613
ABHD10	279.407	-0.0373407	0.0175134	-2.13212	0.032997	0.533625
BMS1P6	234.097	0.0490784	0.0230258	2.13145	0.0330521	0.534061
ACTN2	72.153	0.0831875	0.039111	2.12696	0.0334235	0.534266
BPIFC	17.1758	-0.0970816	0.0456322	-2.12748	0.0333802	0.534266
FOXN2	118.213	0.0880307	0.0413749	2.12763	0.0333674	0.534266
GET4	202.624	0.0485103	0.022825	2.12531	0.0335605	0.534266
IQCK	641.417	0.0359213	0.0168761	2.12853	0.033293	0.534266
LINC00334	8.19254	0.141722	0.0665536	2.12945	0.0332171	0.534266
MAST3	80.6526	0.0805113	0.0378843	2.12519	0.0335709	0.534266
MYBBP1A	69.0963	0.0739457	0.0347533	2.12773	0.0333594	0.534266
MYL5	6.76185	0.141854	0.0667327	2.1257	0.0335282	0.534266
NRN1L	8.97189	0.118299	0.0555289	2.13041	0.033138	0.534266
PCOLCE-AS1	5.38883	0.1319	0.0620583	2.12542	0.0335512	0.534266
PMVK	76.024	0.0627436	0.0295123	2.12602	0.0335019	0.534266
RAI1	1475.75	0.0424008	0.0199154	2.12905	0.0332501	0.534266
SAC3D1	25.1782	0.0771029	0.0362137	2.12911	0.0332452	0.534266
SEMA3B	16.4352	0.116733	0.0548457	2.12838	0.0333053	0.534266
SLC4A3	659.377	0.0558266	0.0262584	2.12605	0.0334995	0.534266
ZBTB21	290.906	0.0624995	0.0293415	2.13007	0.0331656	0.534266
ZDBF2	834.279	-0.0307511	0.0144495	-2.12818	0.0333225	0.534266
LOC100129434	28.9654	0.0796048	0.0375072	2.12239	0.0338051	0.536645
MET	42.8899	0.0729082	0.0343417	2.12302	0.0337521	0.536645
PKD1	884.239	0.0322243	0.0151821	2.12252	0.0337944	0.536645
RSG1	10.7898	0.111957	0.0527938	2.12065	0.0339513	0.538516
CEP164	893.7	0.0214449	0.0101398	2.11493	0.0344357	0.539409
CLEC2D	120.435	-0.0727785	0.0344383	-2.1133	0.0345753	0.539409
CNTLN	1949.12	-0.0399978	0.0189025	-2.11601	0.0343438	0.539409
CYB561	90.6369	0.0463356	0.0219019	2.11559	0.0343794	0.539409
DNAJB5-AS1	7.34248	-0.113628	0.0537433	-2.11427	0.0344924	0.539409
EIF4EBP2	1003.26	-0.0281158	0.0132935	-2.11501	0.0344293	0.539409
JUN	18.7943	0.127025	0.0600504	2.11531	0.0344034	0.539409
LOC101926964	422.081	-0.0420839	0.0198947	-2.11533	0.0344015	0.539409
LY86-AS1	106.698	0.0655433	0.0309399	2.11841	0.0341404	0.539409
MINPP1	525.642	-0.0316328	0.0149462	-2.11644	0.0343076	0.539409
MTRNR2L1	759.636	0.170888	0.0808375	2.11396	0.0345183	0.539409
MX2	4.97232	0.139757	0.0660774	2.11505	0.0344254	0.539409
NDUFA9	786.082	-0.0306879	0.0145202	-2.11346	0.034561	0.539409
NPR1	2.37846	-0.178263	0.084291	-2.11485	0.0344429	0.539409
PLEKHG5	922.071	0.0537478	0.0254263	2.11387	0.0345267	0.539409
PPP2R2C	3921.02	0.025043	0.0118351	2.116	0.034345	0.539409
RASL10B	143.657	0.0563637	0.0265992	2.119	0.0340903	0.539409
RMND5B	368.809	0.0300158	0.014181	2.11661	0.0342928	0.539409
STAT5B	877.054	-0.0409597	0.0193524	-2.11652	0.0343007	0.539409
UCN2	4.85856	-0.252166	0.119096	-2.11733	0.0342319	0.539409
APITD1-CORT	22.5597	-0.115529	0.0547021	-2.11197	0.0346891	0.54008
CC2D2A	3063.53	-0.0419696	0.0198757	-2.1116	0.0347205	0.54008
CLIC5	76.3198	-0.063063	0.0298699	-2.11126	0.0347504	0.54008
GNAT3	9.20583	-0.116086	0.0549866	-2.11118	0.034757	0.54008
MLLT6	636.451	0.0344046	0.0162967	2.11114	0.0347604	0.54008
FAM13A-AS1	1469.33	-0.0304906	0.0144468	-2.11054	0.0348121	0.540441
COL6A3	94.477	-0.051592	0.0244615	-2.10911	0.0349353	0.541911
NRN1	142.564	0.0720033	0.0341583	2.10793	0.0350369	0.543044
EFCAB10	122.892	-0.0467225	0.0221732	-2.10716	0.0351035	0.543612
PAPSS2	97.7196	0.0471897	0.0223982	2.10685	0.0351308	0.543612
FAM157C	25.4407	0.141189	0.0670387	2.10609	0.0351968	0.544189
GLIS2	21.9122	0.0809182	0.0384634	2.10377	0.0353984	0.546863
ATXN2L	821.739	0.0349479	0.0166175	2.10308	0.0354592	0.546912
STK38L	604.317	-0.0321258	0.015275	-2.10316	0.0354514	0.546912
HTRA4	8.78426	-0.148093	0.0705111	-2.10028	0.0357041	0.547136
KIAA0825	4970.73	-0.0313341	0.0149213	-2.09995	0.0357328	0.547136
LIN7A	1965.15	-0.0295922	0.0140792	-2.10184	0.035567	0.547136
LOC100128714	62.4839	-0.0638099	0.0303784	-2.1005	0.035685	0.547136
MIR548I2	6.64897	0.157669	0.0750676	2.10036	0.0356976	0.547136
MS4A7	4.7133	0.209241	0.0995691	2.10147	0.0355999	0.547136
NOL9	434.402	0.0243734	0.0115968	2.10174	0.035576	0.547136
PACSIN3	10.0254	0.0935922	0.0445424	2.10119	0.035624	0.547136
SDHAF2	409.181	0.0369198	0.0175763	2.10054	0.0356814	0.547136
ZNHIT2	3.10173	0.255778	0.121851	2.09909	0.0358086	0.547854
ADAMTS2	3668.27	0.050313	0.0240847	2.089	0.0367078	0.547963
ADI1	310.941	-0.0456534	0.0218089	-2.09334	0.0363191	0.547963
ATP2B2-IT2	64.3821	-0.075101	0.0358984	-2.09205	0.0364345	0.547963
C11orf97	353.869	-0.0615837	0.0294343	-2.09225	0.0364166	0.547963
CD22	23.2141	0.140074	0.0668127	2.09651	0.0360367	0.547963
DCUN1D1	1017.89	-0.0229307	0.0109733	-2.08969	0.0366456	0.547963
DGKZ	1220.73	0.0430785	0.02053	2.09832	0.0358766	0.547963
DIRC2	1270.73	-0.0261652	0.0124819	-2.09625	0.0360597	0.547963
EEF1E1-BLOC1S5	27.4683	0.056695	0.0271147	2.09093	0.036534	0.547963
ERP29	253.438	-0.0393465	0.0187939	-2.09358	0.0362972	0.547963
EZH2	256.103	-0.0413937	0.0198244	-2.08802	0.0367962	0.547963
FAM20C	1556.37	-0.069194	0.033052	-2.09349	0.0363053	0.547963
FREM1	623.998	-0.0524041	0.0249988	-2.09627	0.0360587	0.547963
GALNT10	597.485	0.0521003	0.0249211	2.09061	0.0365633	0.547963
HKDC1	14.5392	0.0886596	0.0424087	2.0906	0.0365642	0.547963
ITGB2	4.54475	0.164208	0.0786323	2.08831	0.0367701	0.547963
KCNK7	7.78748	0.156745	0.075061	2.08824	0.0367765	0.547963
LINC00710	3.22808	0.224575	0.107232	2.0943	0.0362335	0.547963
LINC00989	13.8113	-0.0791753	0.0378523	-2.09169	0.0364665	0.547963
LOC101928436	518.873	-0.0448561	0.021416	-2.09451	0.0362143	0.547963
LOC90768	3.94666	0.233548	0.11177	2.08954	0.036659	0.547963
LRP5L	60.2805	-0.247412	0.118108	-2.09479	0.03619	0.547963
MRE11A	856.044	-0.0419652	0.0200879	-2.08908	0.0367004	0.547963
NINJ2	110.121	0.0829792	0.0397331	2.08841	0.0367606	0.547963
NRSN1	527.432	-0.0397078	0.0189796	-2.09213	0.0364271	0.547963
NXPE1	83.1463	-0.0628894	0.0299874	-2.09719	0.0359766	0.547963
PACS2	565.209	0.0443074	0.0211263	2.09726	0.0359707	0.547963
PWRN3	34.2303	0.17172	0.0819179	2.09625	0.0360601	0.547963
RPS27L	27.6486	-0.0532452	0.0254701	-2.0905	0.036573	0.547963
ST8SIA4	19.6171	0.0903874	0.0430995	2.09718	0.0359778	0.547963
SYNE3	24.9775	0.106724	0.0509617	2.0942	0.0362419	0.547963
TMCC3	60.4771	0.114088	0.0546315	2.08832	0.0367692	0.547963
USP6	58.9963	-0.0613788	0.0293716	-2.08973	0.0366417	0.547963
ZNF248	4823.12	-0.0244976	0.0117102	-2.09199	0.0364396	0.547963
KCNH7	845.299	0.0637739	0.0305547	2.08721	0.0368696	0.54829
NSMF	62.2816	0.078903	0.0378102	2.08682	0.0369047	0.54829
OSCP1	258.211	0.0444718	0.0213081	2.08709	0.0368803	0.54829
PCBP3	744.133	0.039178	0.01878	2.08616	0.0369641	0.548744
FAM46B	8.83019	0.137653	0.0660126	2.08525	0.0370465	0.549538
ABHD17A	29.4449	0.0838031	0.0402531	2.08191	0.037351	0.553217
KCNIP3	119.671	0.0667924	0.0320849	2.08174	0.0373662	0.553217
PLXNA1	208.133	0.0533079	0.0256095	2.08157	0.0373819	0.553217
CHRNA10	20.1173	0.0915534	0.0440084	2.08036	0.0374924	0.553871
HSPA6	1.81409	0.391261	0.18806	2.08052	0.0374782	0.553871
IL22	6.8583	0.132696	0.0637922	2.08013	0.0375135	0.553871
FBXL21	109.841	0.0818833	0.0393759	2.07953	0.0375687	0.554255
FABP6	41.4651	-0.0744735	0.0358185	-2.07919	0.0375999	0.554285
C19orf54	30.0143	0.0712898	0.0343222	2.07708	0.0377945	0.556243
CREB3L4	24.1416	0.075173	0.0362132	2.07584	0.0379084	0.556243
GBA2	552.634	0.0293002	0.0141119	2.07628	0.0378683	0.556243
NRG1	1003.17	0.0714836	0.03442	2.0768	0.03782	0.556243
RLN1	1.64511	-0.230526	0.111049	-2.07589	0.037904	0.556243
ZNF284	96.8903	0.040948	0.0197188	2.0766	0.0378383	0.556243
ARG1	3.78454	-0.24263	0.116962	-2.07444	0.0380381	0.556378
HSPA1A	102.303	0.148729	0.0717448	2.07303	0.0381694	0.556378
LINC01176	461.611	-0.0487807	0.0235187	-2.07412	0.038068	0.556378
LOC102723427	9.76283	-0.100555	0.0484609	-2.07498	0.0379883	0.556378
NAA20	259.57	-0.0324444	0.0156418	-2.07421	0.0380602	0.556378
NAPSA	21.963	0.0862798	0.0416084	2.07361	0.0381151	0.556378
PORCN	320.87	0.0409712	0.0197536	2.07411	0.038069	0.556378
SPAG8	28.4761	-0.0889848	0.0429242	-2.07307	0.0381659	0.556378
SPATA13	4455.38	-0.03169	0.0152877	-2.07291	0.0381811	0.556378
ABL1	2156.59	0.0215549	0.010408	2.071	0.0383586	0.556506
GNAO1	5233.16	0.0328224	0.0158474	2.07116	0.0383443	0.556506
IL10RB-AS1	11.4316	-0.105318	0.0508446	-2.07138	0.0383233	0.556506
LOC101927196	129.876	-0.0623417	0.0301033	-2.07093	0.0383656	0.556506
NLGN4Y	3613.01	0.237981	0.114886	2.07146	0.038316	0.556506
TSPAN8	6.45506	0.122248	0.0590234	2.07117	0.0383428	0.556506
ANKRD20A19P	22.3892	-0.0973727	0.0470742	-2.06849	0.0385936	0.557321
C8orf87	5.99451	-0.156513	0.0756479	-2.06897	0.0385491	0.557321
CLEC5A	23.9283	-0.0991584	0.0479724	-2.06699	0.0387351	0.557321
CNTN2	127.415	0.13826	0.0668929	2.06689	0.0387444	0.557321
CREB3L2	302.868	0.0409264	0.0197765	2.06944	0.0385048	0.557321
LINC01347	30.3934	0.0456823	0.0220953	2.06751	0.0386862	0.557321
LOC100130093	8.12448	0.106838	0.0516732	2.06758	0.0386797	0.557321
NAALADL1	8.35146	0.107699	0.0520826	2.06785	0.0386542	0.557321
PLCXD3	4878.73	-0.0366666	0.0177332	-2.06769	0.0386696	0.557321
RUSC2	1166.27	0.0304257	0.0147182	2.06722	0.0387136	0.557321
VPS9D1	78.2076	0.0416941	0.0201559	2.06859	0.0385849	0.557321
VWA5B2	299.246	0.0527395	0.0255239	2.06628	0.038802	0.557728
OLR1	6.15279	0.201206	0.0974073	2.06562	0.0388646	0.558205
MPST	6.93808	0.123574	0.0598712	2.064	0.0390179	0.559984
SOGA1	875.292	0.0536421	0.0259944	2.06361	0.0390551	0.560094
SYCP2L	502.716	-0.0405436	0.0196527	-2.063	0.0391126	0.560217
SYNGR2	27.8212	0.0637308	0.0308939	2.0629	0.0391226	0.560217
ABCA3	905.22	0.0363933	0.0176642	2.06029	0.0393713	0.560316
ACCS	125.422	0.0574436	0.0278729	2.06091	0.0393114	0.560316
C9orf84	636.325	-0.0525917	0.0255249	-2.06041	0.0393594	0.560316
JUNB	11.2383	0.125349	0.0608371	2.06041	0.0393596	0.560316
KIAA0100	603.432	0.0297345	0.0144268	2.06105	0.0392979	0.560316
LINC00562	52.4913	-0.0818316	0.0397234	-2.06004	0.0393949	0.560316
NCALD	205.303	0.0547519	0.0265564	2.06173	0.0392339	0.560316
PLEKHG4B	13.9209	0.113245	0.0549614	2.06044	0.0393563	0.560316
RIMKLA	994.433	-0.0272034	0.0131994	-2.06095	0.0393077	0.560316
RAB23	276.002	-0.0391091	0.0189899	-2.05947	0.0394493	0.56067
CNOT3	364.81	0.0406543	0.0197466	2.05879	0.039514	0.56117
THSD7A	5734.93	-0.0348478	0.0169306	-2.05827	0.0395642	0.561463
TMX1	107.729	-0.0371226	0.0180391	-2.0579	0.0395998	0.561548
LINC01503	146.917	-0.0785439	0.0382127	-2.05544	0.0398363	0.563553
LOC102723704	559.068	-0.0297706	0.0144791	-2.05612	0.0397714	0.563553
LOC729683	4.69235	0.185606	0.0903104	2.0552	0.0398598	0.563553
USP46-AS1	16.1542	0.0956669	0.0465463	2.05531	0.0398492	0.563553
CELF3	602.006	0.0524358	0.0255212	2.0546	0.0399178	0.563954
CYP4F11	9.36524	-0.144156	0.0702155	-2.05305	0.0400677	0.564393
OPHN1	2783.11	-0.0243193	0.0118441	-2.05329	0.0400446	0.564393
SAMD3	49.9125	0.0594896	0.0289707	2.05344	0.0400302	0.564393
ZDHHC14	1959.61	0.0322545	0.0157065	2.05358	0.0400167	0.564393
KCNC4-AS1	11.4559	0.12405	0.0604732	2.05132	0.0402362	0.565091
STK39	1331.12	0.0282853	0.0137879	2.05145	0.0402233	0.565091
TMEM234	47.619	0.0659262	0.0321316	2.05176	0.0401931	0.565091
ZNF271P	262.152	-0.0298439	0.0145485	-2.05134	0.040234	0.565091
ASB3	24.4779	-0.0918813	0.0448486	-2.0487	0.0404916	0.565224
GUSBP4	409.683	-0.03753	0.0183195	-2.04863	0.0404982	0.565224
HMBS	28.0951	0.0680312	0.0332141	2.04826	0.0405344	0.565224
LRRC31	120.356	0.0456575	0.0222775	2.04949	0.040414	0.565224
MPDU1	54.0702	0.0554645	0.0270602	2.04967	0.0403966	0.565224
RIC8A	69.5834	0.0558731	0.0272759	2.04844	0.0405165	0.565224
SLC9A2	17.8847	-0.0939838	0.045838	-2.05035	0.0403307	0.565224
TBC1D21	4.3732	-0.130291	0.0636132	-2.04817	0.0405431	0.565224
TST	8.16325	0.121401	0.0592384	2.04936	0.0404273	0.565224
ZYG11A	58.8066	-0.0658294	0.0321366	-2.04842	0.0405187	0.565224
ARHGAP23	584.397	0.0455026	0.0223268	2.03802	0.0415478	0.565292
ARHGAP32	15148.2	-0.0298822	0.0146974	-2.03317	0.0420355	0.565292
ATP2A1	68.0812	0.0526496	0.0258255	2.03866	0.0414835	0.565292
CLNK	51.5448	-0.0468259	0.023029	-2.03334	0.0420182	0.565292
DYNLRB1	296.982	0.0251497	0.0123663	2.03373	0.0419789	0.565292
EFTUD1P1	101.072	-0.0428163	0.0210475	-2.03427	0.0419242	0.565292
EHD1	94.8251	0.0745848	0.0366359	2.03584	0.0417667	0.565292
ELMO1	12075.8	0.0301861	0.0147641	2.04456	0.0408978	0.565292
FBXW10	38.9363	0.0663475	0.0324273	2.04604	0.0407524	0.565292
FDXR	24.979	0.0600164	0.0294938	2.03488	0.0418627	0.565292
FSHB	11.9039	0.175766	0.0863041	2.03659	0.0416914	0.565292
GLB1L	32.7465	0.0556578	0.0273221	2.0371	0.0416405	0.565292
IL9R	21.3094	-0.222491	0.109108	-2.03918	0.0414323	0.565292
IQCH	763.456	-0.0240341	0.0117525	-2.04503	0.0408521	0.565292
KCTD5	46.2107	0.0528823	0.0259002	2.04177	0.041174	0.565292
LINC00457	433.253	-0.0670113	0.0328254	-2.04145	0.0412064	0.565292
LOC101927481	67.8387	0.0595404	0.0292707	2.03413	0.0419385	0.565292
LOC101927967	215.106	0.139682	0.0684665	2.04016	0.0413346	0.565292
LOC101928381	39.4449	-0.078649	0.0384589	-2.04502	0.0408532	0.565292
LOC105370473	6.7656	-0.100621	0.0492559	-2.04283	0.0410696	0.565292
LOC105378052	1.74788	0.287023	0.14101	2.03547	0.0418032	0.565292
LOC286359	1.54728	0.248178	0.121497	2.04267	0.0410855	0.565292
LPAR5	13.5652	0.0776673	0.0379507	2.04653	0.0407041	0.565292
LURAP1L-AS1	29.139	0.0884517	0.043481	2.03426	0.0419255	0.565292
LYG1	366.772	-0.0251508	0.012342	-2.03782	0.041568	0.565292
MDK	32.7517	0.0646753	0.0317667	2.03594	0.041756	0.565292
MIR194-2HG	6.98075	-0.151718	0.0743937	-2.03939	0.041411	0.565292
MIR670HG	3.64351	0.488205	0.239856	2.03541	0.0418096	0.565292
NPAP1	24.0601	0.133712	0.0656155	2.03782	0.0415684	0.565292
OGFR	37.4603	0.064799	0.0318644	2.03358	0.0419937	0.565292
ONECUT1	193.345	0.0835707	0.0410109	2.03777	0.0415731	0.565292
OTUD1	40.5208	-0.0528586	0.0258719	-2.04309	0.0410436	0.565292
PIGT	305.392	0.041747	0.020496	2.03684	0.0416662	0.565292
PLCG1-AS1	60.0887	-0.0615595	0.0302515	-2.03492	0.0418587	0.565292
PRELID1	5.05757	0.12529	0.0613595	2.04191	0.0411608	0.565292
PSMG2	1074.16	-0.0364572	0.0178265	-2.04512	0.0408435	0.565292
RNF128	261.872	-0.045083	0.0221412	-2.03616	0.0417348	0.565292
SLC25A45	3.23193	-0.169452	0.0829456	-2.04293	0.0410592	0.565292
SLC28A3	20.4789	-0.0805277	0.0394337	-2.0421	0.0411414	0.565292
SNORD116-12	6.4865	0.118169	0.0580162	2.03682	0.041668	0.565292
SNX22	4.76416	0.163383	0.0800327	2.04145	0.0412065	0.565292
SRD5A3	140.529	0.0370525	0.0181538	2.04103	0.0412475	0.565292
SULT2A1	8.31226	-0.0929972	0.0455263	-2.04272	0.0410806	0.565292
TBC1D17	102.282	0.0539484	0.0265331	2.03325	0.0420276	0.565292
TMA16	152.575	-0.0395891	0.0194588	-2.03451	0.0419006	0.565292
TOM1L1	1172.77	-0.0275025	0.0134597	-2.04333	0.04102	0.565292
WIZ	110.795	0.051219	0.0250652	2.04343	0.0410096	0.565292
ZDHHC11	751.722	-0.0581214	0.0285243	-2.03761	0.0415886	0.565292
ZNF135	384.097	0.0342862	0.01677	2.0445	0.0409043	0.565292
ZNF347	469.206	-0.030708	0.015028	-2.04339	0.0410141	0.565292
CCDC186	1295.36	-0.0296551	0.0145931	-2.03214	0.0421397	0.56593
GBX1	4.98215	-0.137407	0.0676277	-2.03182	0.042172	0.56593
NEK3	61.3187	0.0603451	0.0297004	2.03179	0.0421747	0.56593
SON	2220.31	0.0169944	0.00836587	2.0314	0.0422145	0.56593
TMEM65	531.553	-0.0412628	0.0203142	-2.03123	0.0422318	0.56593
CDH11	383.545	0.0676622	0.0333217	2.03057	0.0422986	0.566426
RNF24	1408.47	-0.0344886	0.0169884	-2.03013	0.0423431	0.566622
ABCB7	1120.91	-0.0438474	0.0216293	-2.02722	0.0426397	0.566637
ACVR2B-AS1	31.1082	-0.0915297	0.0451105	-2.02901	0.0424571	0.566637
AQP7P3	158.68	-0.0694212	0.0342436	-2.02727	0.0426346	0.566637
C1QTNF9B-AS1	3.85525	-0.187287	0.0923805	-2.02735	0.0426268	0.566637
CPNE6	73.6111	0.0644243	0.0317519	2.02899	0.0424594	0.566637
HSF2	611.924	-0.0385252	0.0189955	-2.02812	0.0425483	0.566637
LOC101928177	178.992	-0.0505155	0.0249032	-2.02847	0.0425121	0.566637
NUDT22	22.9317	0.0930196	0.0458618	2.02826	0.0425336	0.566637
PIEZO1	28.5955	0.0633969	0.0312732	2.0272	0.0426424	0.566637
TTC33	603.017	-0.0281222	0.0138618	-2.02875	0.0424837	0.566637
ATF7IP	3501.67	-0.0303723	0.0149867	-2.02662	0.0427017	0.566741
NUTM2B-AS1	2881.49	-0.0298929	0.0147508	-2.02654	0.0427099	0.566741
ACOT2	106.8	0.0477989	0.0236128	2.02428	0.0429414	0.567021
BOLL	140.907	-0.067659	0.0334216	-2.02441	0.0429279	0.567021
CASP5	12.0788	-0.0774677	0.0382531	-2.02514	0.0428534	0.567021
G2E3	1087.14	-0.0410068	0.0202414	-2.02589	0.0427764	0.567021
LINC00664	91.8173	-0.0887782	0.0438317	-2.02543	0.0428227	0.567021
LOC101928012	19.042	-0.0748243	0.0369611	-2.02441	0.0429283	0.567021
LTBP4	43.6069	0.0603176	0.0297895	2.0248	0.0428882	0.567021
TGM5	5.10884	-0.156642	0.0773923	-2.024	0.0429697	0.567021
ABCB10	847.801	0.0205893	0.0101815	2.02222	0.0431533	0.568193
PRSS23	944.562	-0.0485233	0.0239991	-2.02188	0.0431888	0.568193
SPARCL1	482.042	-0.074199	0.0366968	-2.02195	0.043182	0.568193
SPC25	3.23753	0.199047	0.0984554	2.02169	0.043208	0.568193
TSPAN33	19.3609	-0.0756978	0.0374392	-2.02189	0.0431879	0.568193
DTL	8.99436	0.0916567	0.0453515	2.02103	0.0432766	0.568546
LINC01456	48.8497	0.0909898	0.0450254	2.02086	0.0432947	0.568546
DPP9	282.596	0.0435115	0.0215516	2.01894	0.0434931	0.569249
GDA	43.6445	-0.0947215	0.0469014	-2.01959	0.0434261	0.569249
MRPS2	7.56154	0.116277	0.0575941	2.0189	0.043498	0.569249
SNX30	2698.83	-0.023271	0.0115207	-2.01993	0.0433902	0.569249
TAF4B	704.26	-0.0384197	0.0190249	-2.01944	0.0434416	0.569249
SMG5	465.312	0.0331745	0.0164363	2.01837	0.0435529	0.569574
NPTX2	9.78706	-0.136638	0.0677141	-2.01786	0.0436056	0.569872
APC2	351.881	0.0477698	0.0237038	2.01528	0.0438754	0.570209
CHRD	10.8115	0.166237	0.0825479	2.01382	0.044028	0.570209
ENPP3	211.2	-0.0342164	0.0169842	-2.0146	0.0439471	0.570209
FGF5	318.878	-0.0673057	0.0334211	-2.01386	0.0440238	0.570209
HCG25	3.66099	0.161185	0.0799845	2.0152	0.0438839	0.570209
LOC100506159	13.3957	0.178811	0.088682	2.01631	0.0437673	0.570209
LOC102723385	11.2436	0.10013	0.0497208	2.01385	0.0440249	0.570209
PIK3C2B	729.626	0.0270215	0.0134135	2.01449	0.0439577	0.570209
PNLIPRP3	3.69264	0.160391	0.0795871	2.01529	0.0438744	0.570209
TNFAIP8L1	60.1479	0.062548	0.0310376	2.01523	0.0438805	0.570209
UNG	152.126	-0.0358429	0.0178004	-2.0136	0.0440515	0.570209
ZEB1	3940.33	-0.030985	0.0153744	-2.01536	0.0438667	0.570209
ZNF663P	25.4642	-0.0784461	0.0388896	-2.01715	0.0436803	0.570209
ZNF672	100.232	0.0435407	0.0216223	2.01369	0.0440419	0.570209
PMS2P5	243.4	0.0350711	0.0174251	2.01268	0.0441488	0.57069
RRN3P3	249.12	0.0374651	0.018612	2.01295	0.0441199	0.57069
GS1-594A7.3	10.0173	-0.177613	0.0883065	-2.01133	0.0442909	0.570974
LOC101929241	2.30585	-0.167555	0.0832975	-2.01152	0.0442705	0.570974
MLST8	77.323	0.0590503	0.0293575	2.01142	0.0442811	0.570974
TCAP	12.8685	-0.0936696	0.0465517	-2.01216	0.0442028	0.570974
OSBPL9	3848.5	-0.0359617	0.0178875	-2.01044	0.0443849	0.571798
BRAP	543.716	0.031005	0.0154371	2.00848	0.0445928	0.572007
CMSS1	953.38	-0.0313215	0.0155874	-2.00942	0.0444931	0.572007
DACT1	4.45751	0.185585	0.092354	2.0095	0.044484	0.572007
LOC101928944	2.90401	-0.159426	0.0793319	-2.00961	0.0444722	0.572007
LOC102724927	2.26707	-0.292122	0.145458	-2.0083	0.0446119	0.572007
NPIPB11	277.883	0.0306257	0.015249	2.00838	0.0446031	0.572007
TEX264	85.6256	-0.0467607	0.0232769	-2.00889	0.0445493	0.572007
EYA1	64.6258	-0.0878099	0.0437414	-2.00748	0.0446988	0.572735
TCF3	42.6624	0.0488845	0.0243548	2.00718	0.0447302	0.572751
SLC22A7	48.1541	-0.0518887	0.0258587	-2.00662	0.0447898	0.573128
CACNA1G-AS1	4.20821	0.141039	0.0703092	2.00598	0.0448584	0.573235
DNMT3A	1199.15	0.0326779	0.0162894	2.00609	0.0448471	0.573235
LOC100507377	51.6614	0.112522	0.0561083	2.00544	0.0449164	0.57359
CLK3	208.314	0.0446463	0.0222731	2.0045	0.0450166	0.574349
PARPBP	145.39	-0.0447679	0.0223389	-2.00403	0.0450665	0.574349
PELI2	1974.6	-0.0463476	0.0231247	-2.00425	0.0450435	0.574349
ARHGAP26	10506.3	-0.0406296	0.0202795	-2.00348	0.0451253	0.574712
AFAP1	160.638	0.0320495	0.0160112	2.00169	0.0453184	0.575662
BPIFA2	2.17502	-0.185754	0.092813	-2.00138	0.0453513	0.575662
CMC1	1487.31	-0.0390053	0.0194881	-2.00149	0.0453396	0.575662
FUZ	77.8502	0.0548364	0.0273904	2.00203	0.0452813	0.575662
GTF2IP20	159.751	0.0466595	0.0233092	2.00176	0.0453105	0.575662
MEI4	220.928	-0.0492365	0.0246049	-2.00108	0.0453833	0.575684
HTR6	7.8753	0.122319	0.0611429	2.00054	0.0454416	0.575712
RAPGEFL1	827.308	0.0342077	0.0170996	2.0005	0.0454461	0.575712
LSG1	167.555	0.0323618	0.0161795	2.00018	0.0454811	0.57577
TTC23	301.026	-0.0379556	0.0189795	-1.99982	0.0455195	0.575874
HIP1R	191.429	0.0470991	0.0235578	1.9993	0.0455762	0.576098
LOC101926935	395.14	0.0400412	0.0200315	1.99892	0.0456175	0.576098
PTPN18	1057.56	-0.0257877	0.0129015	-1.99882	0.0456282	0.576098
AGAP1	7940.88	0.0249282	0.0124755	1.99817	0.0456983	0.576217
C16orf62	1408.68	0.0222704	0.0111443	1.99835	0.0456783	0.576217
SLC27A4	136.379	0.0524205	0.0262404	1.99771	0.0457486	0.576469
TPH1	28.7685	-0.126758	0.0635049	-1.99604	0.0459296	0.578366
CCDC71	22.3432	0.0702994	0.0352504	1.99429	0.0461209	0.578678
EFEMP2	21.5191	0.0796991	0.0399667	1.99414	0.0461371	0.578678
KLHL20	691.14	-0.0323553	0.0162207	-1.99469	0.0460762	0.578678
LINC01461	39.5259	0.0533859	0.026761	1.99492	0.0460519	0.578678
LOC100506885	49.7231	-0.0416704	0.0208893	-1.99482	0.046063	0.578678
RP1L1	25.0024	-0.0953352	0.0477955	-1.99465	0.0460815	0.578678
EIF1B-AS1	386.159	-0.0297096	0.0149078	-1.9929	0.0462728	0.579666
ICT1	108.271	0.0492072	0.0246918	1.99286	0.0462769	0.579666
CLEC1A	3.42538	0.152113	0.0764101	1.99075	0.0465087	0.580497
GATA2	5.39659	0.117805	0.0591809	1.99058	0.0465265	0.580497
LOC101927141	7.8003	-0.0836206	0.0419845	-1.9917	0.0464035	0.580497
LOC283440	79.6805	-0.0602594	0.0302661	-1.99099	0.0464825	0.580497
OPN4	2.79525	0.191656	0.096269	1.99083	0.0464992	0.580497
WRN	1411.09	-0.0338932	0.0170234	-1.99098	0.0464826	0.580497
LOC101928449	126.038	-0.0776176	0.0389999	-1.9902	0.0465686	0.580641
TRIM14	87.3489	0.0439064	0.0220652	1.98985	0.0466079	0.580749
ADAMTS9-AS2	7267.93	-0.0420341	0.0211652	-1.986	0.0470333	0.580833
ANKRD30B	64.5701	-0.0474881	0.0239086	-1.98623	0.0470076	0.580833
C12orf40	111.644	-0.0583757	0.0293946	-1.98593	0.0470412	0.580833
CBY3	23.067	0.068923	0.0347041	1.98602	0.0470313	0.580833
CCDC159	109.034	0.0528685	0.0265802	1.98902	0.0466988	0.580833
CIART	184.557	-0.0663444	0.0333998	-1.98637	0.0469922	0.580833
ECI2	31.3245	-0.0668479	0.0336557	-1.98622	0.0470084	0.580833
ELN	46.879	0.102742	0.051665	1.98862	0.0467433	0.580833
FAM46A	7.78355	-0.14683	0.0739355	-1.98592	0.0470425	0.580833
LINC00243	13.609	-0.0913071	0.0459553	-1.98687	0.046937	0.580833
MYO18A	1325.8	0.0339008	0.0170533	1.98793	0.046819	0.580833
RNASEH2B	384.693	-0.0337081	0.0169542	-1.98819	0.0467907	0.580833
TMPRSS11B	3.68227	-0.126878	0.063848	-1.98719	0.046901	0.580833
VWA5B1	11.278	-0.0856794	0.0431026	-1.9878	0.0468338	0.580833
IQSEC1	10648	0.036338	0.0183049	1.98515	0.0471276	0.580963
PLGRKT	822.215	0.0207407	0.0104487	1.985	0.0471447	0.580963
UBR4	3428.94	0.0241812	0.0121816	1.98505	0.0471385	0.580963
ZNF724P	44.049	-0.0542521	0.0273409	-1.98428	0.0472246	0.58157
ASNA1	58.0502	0.0517402	0.026118	1.98102	0.0475893	0.582662
GNPDA1	209.871	0.0269588	0.013602	1.98197	0.0474828	0.582662
HSPBAP1	643.339	-0.0371812	0.0187666	-1.98124	0.0475642	0.582662
IDUA	56.718	0.0716495	0.0361476	1.98213	0.0474642	0.582662
MTFR2	7.8304	-0.129351	0.0652721	-1.98171	0.0475113	0.582662
NRSN2	441.165	0.0526821	0.0265894	1.98132	0.0475559	0.582662
SEPT7-AS1	143.371	-0.0414535	0.0209062	-1.98283	0.0473862	0.582662
SMS	987.251	-0.0233854	0.0117961	-1.98247	0.0474272	0.582662
YWHAH	697.754	0.0432672	0.0218189	1.98301	0.047366	0.582662
ACKR2	40.5179	-0.0599135	0.0303213	-1.97595	0.0481602	0.582933
ADGRL1	924.11	0.044071	0.0222999	1.97629	0.0481221	0.582933
AKIP1	87.1969	-0.0457044	0.0231316	-1.97585	0.0481723	0.582933
ALB	3.57462	-0.164333	0.0832349	-1.97433	0.0483444	0.582933
ASIP	52.3217	-0.063364	0.032167	-1.96985	0.0488558	0.582933
BRD9	354.756	0.0356614	0.0180197	1.97902	0.0478135	0.582933
COMT	230.605	0.0421016	0.0213711	1.97002	0.048836	0.582933
DIRC3	2775.16	-0.0433564	0.0219436	-1.97581	0.048176	0.582933
DPM1	406.579	-0.0260092	0.0131982	-1.97066	0.0487626	0.582933
DPP7	91.7342	0.0431691	0.0219125	1.97007	0.0488307	0.582933
GAS2	1356.59	-0.0449353	0.0227775	-1.97279	0.0485189	0.582933
GAS6-AS2	4.90705	0.131967	0.0669133	1.97221	0.0485861	0.582933
GJB4	61.009	-0.0674336	0.0340966	-1.97772	0.0479599	0.582933
HLX	14.5842	-0.14372	0.0729333	-1.97056	0.0487739	0.582933
LINC00620	112.438	-0.0568614	0.0287436	-1.97823	0.0479032	0.582933
LINC00879	3.19848	-0.134251	0.067879	-1.9778	0.0479516	0.582933
LINC01239	43.5944	-0.0634532	0.0320859	-1.9776	0.0479733	0.582933
LOC100288866	82.7774	-0.069985	0.0355157	-1.97054	0.0487765	0.582933
LOC101928435	2.15319	-0.183771	0.0929191	-1.97775	0.047957	0.582933
LOC102724589	8.0607	-0.147463	0.0745817	-1.9772	0.0480192	0.582933
LOC102724957	1.70592	-0.201403	0.101706	-1.98024	0.0476766	0.582933
MANBA	1640.64	-0.0349038	0.0176473	-1.97785	0.0479451	0.582933
MAPK10	10940.3	-0.0297959	0.0150779	-1.97613	0.0481406	0.582933
MARCH9	51.3764	0.0544419	0.0276118	1.97169	0.0486452	0.582933
MEF2C-AS1	730.588	-0.0343949	0.0174153	-1.97498	0.0482708	0.582933
NDUFB6	65.7581	-0.0578449	0.0293602	-1.97018	0.0488179	0.582933
PCDHB15	57.3672	0.0605969	0.0306001	1.98028	0.0476716	0.582933
PCIF1	137.666	0.0571807	0.0290068	1.97129	0.0486912	0.582933
PDE2A	154.301	0.0615401	0.031183	1.97352	0.0484367	0.582933
PPARG	597.643	-0.0430353	0.0218285	-1.97152	0.0486642	0.582933
RALYL	14630.4	-0.0311176	0.0157162	-1.97997	0.0477072	0.582933
RNF122	96.8123	0.070717	0.0358016	1.97525	0.0482399	0.582933
SAMD4B	1186.96	0.0318411	0.0161652	1.96973	0.0488692	0.582933
SLC52A1	13.9167	-0.0757679	0.0383722	-1.97455	0.048319	0.582933
SLC9C2	146.692	-0.053007	0.0268105	-1.9771	0.0480306	0.582933
SPAG16	5877	-0.0300096	0.0151804	-1.97686	0.048057	0.582933
SSBP3	1111.06	0.0312207	0.0158162	1.97397	0.0483854	0.582933
SVOP	2379.56	-0.0465299	0.0236096	-1.9708	0.0487466	0.582933
TMSB4X	49.8251	0.0388168	0.019678	1.9726	0.0485411	0.582933
TSG1	125.946	-0.0556688	0.0282152	-1.97301	0.0484942	0.582933
TXLNB	11.9228	-0.098393	0.0498626	-1.97328	0.0484634	0.582933
BPI	5.35226	-0.108458	0.0551299	-1.96732	0.0491461	0.584229
C16orf13	27.8291	0.0685077	0.0348185	1.96757	0.0491178	0.584229
F8	187.52	-0.0367974	0.0187056	-1.96718	0.0491621	0.584229
GJB6	3.37059	-0.20196	0.10264	-1.96766	0.0491068	0.584229
GPAA1	29.7166	0.0612176	0.0311195	1.96718	0.0491623	0.584229
LOC101927914	14.7314	-0.138193	0.0702255	-1.96784	0.049086	0.584229
CACNA2D3	15563.6	-0.116214	0.0590949	-1.96657	0.0492322	0.584401
PTEN	5385.79	-0.0302166	0.0153655	-1.96652	0.0492383	0.584401
EGFEM1P	5326.12	0.0388785	0.0197771	1.96584	0.0493176	0.584977
ATP6V0C	1295.09	0.0513321	0.0261256	1.96482	0.0494353	0.585277
FBN2	30.6579	-0.0698566	0.0355499	-1.96503	0.049411	0.585277
SORL1	8368.82	0.0311003	0.0158255	1.96521	0.0493903	0.585277
EFCC1	693.537	-0.0658024	0.0335051	-1.96395	0.0495355	0.585733
MPEG1	27.4585	-0.0965529	0.0491583	-1.96412	0.049516	0.585733
ANXA11	142.36	0.0599904	0.0305953	1.96078	0.0499052	0.585913
BNC1	17.7761	0.118656	0.0605047	1.9611	0.0498674	0.585913
CAPN3	483.607	0.0413623	0.0210698	1.96311	0.0496337	0.585913
CEP135	284.818	-0.0387898	0.0197689	-1.96217	0.049743	0.585913
CNGA3	37.3202	0.0923093	0.0470113	1.96355	0.0495819	0.585913
ETV2	3.02016	0.129892	0.0662012	1.96208	0.0497535	0.585913
LINC01596	7.89781	0.124102	0.0632418	1.96235	0.0497223	0.585913
LOC105369632	44.2874	0.0567187	0.0289381	1.96	0.0499959	0.585913
MBOAT7	149.124	0.0353227	0.0179946	1.96297	0.0496499	0.585913
NELL2	1037.59	-0.0454029	0.0231665	-1.95985	0.0500132	0.585913
PDE8A	887.198	0.0673165	0.0343302	1.96085	0.0498963	0.585913
PGP	153.848	0.0420389	0.0214446	1.96035	0.0499551	0.585913
SORCS3	78372.2	-0.0260884	0.0133063	-1.96061	0.0499246	0.585913
STX4	40.7833	0.0636777	0.0324817	1.96042	0.049947	0.585913
ZNF595	652.522	-0.0286657	0.0146177	-1.96104	0.0498749	0.585913
FREM3	80.1488	-0.0636941	0.0325212	-1.95854	0.0501665	0.586368
LOC102724360	419.265	0.054501	0.0278179	1.9592	0.0500889	0.586368
OR6W1P	3.156	0.190687	0.0973658	1.95846	0.0501755	0.586368
TMC8	8.08253	0.113207	0.057792	1.95887	0.0501283	0.586368
AATK	488.131	0.0345459	0.0176704	1.95501	0.0505814	0.58687
CDKAL1	3600.92	-0.0207093	0.0105906	-1.95545	0.0505297	0.58687
DUS3L	23.9389	0.0875007	0.0447309	1.95616	0.0504468	0.58687
LOC100506371	2.20035	-0.237858	0.121563	-1.95666	0.050388	0.58687
LOC105370177	16.9259	-0.0713234	0.0364835	-1.95495	0.0505891	0.58687
MEG8	1280.06	0.0315216	0.0161008	1.95776	0.0502579	0.58687
PEX6	229.799	0.031392	0.0160505	1.95582	0.0504861	0.58687
POLDIP3	221.413	0.039228	0.02004	1.95748	0.0502905	0.58687
RPUSD1	9.199	0.096337	0.049246	1.95624	0.0504372	0.58687
TLN2	1275.77	0.0287399	0.0146929	1.95604	0.0504604	0.58687
TMEM59L	386.273	0.0615499	0.0314564	1.95668	0.0503856	0.58687
WDFY3-AS2	373.223	-0.0331993	0.0169791	-1.9553	0.0505474	0.58687
CIC	174.406	0.051668	0.0264482	1.95356	0.0507539	0.586965
KLK12	1.5076	-0.228151	0.116733	-1.95447	0.0506462	0.586965
MTCH2	556.696	-0.0402821	0.0206225	-1.95331	0.0507826	0.586965
SLC10A5	27.0679	-0.0660456	0.0338034	-1.95382	0.050723	0.586965
SLC4A5	3207.62	-0.0314623	0.0160991	-1.95429	0.0506668	0.586965
ZNF770	327.56	-0.0404462	0.0207053	-1.95342	0.0507698	0.586965
INAFM1	20.376	0.0712824	0.0365184	1.95196	0.0509429	0.58717
MGC39584	3.03916	-0.123424	0.0632164	-1.9524	0.0508902	0.58717
OTX2-AS1	8.88422	-0.0780803	0.0399895	-1.95252	0.0508767	0.58717
USP25	1539.9	-0.0301724	0.0154583	-1.95186	0.0509548	0.58717
VWA3A	73.5774	-0.0500171	0.0256199	-1.95227	0.0509057	0.58717
CENPT	213.648	0.0461136	0.0236375	1.95087	0.0510729	0.58727
DNAJC2	926.433	-0.0277337	0.0142176	-1.95066	0.0510978	0.58727
LOC403323	230.433	-0.0963166	0.0493806	-1.9505	0.0511169	0.58727
PXDNL	888.489	-0.0242053	0.0124099	-1.95049	0.051118	0.58727
TMEM120A	62.8534	0.0471399	0.0241652	1.95073	0.051089	0.58727
TFAP2D	4.2363	-0.134408	0.0689425	-1.94957	0.0512276	0.588173
FAXC	1967.67	-0.0220617	0.0113187	-1.94914	0.0512791	0.588409
C12orf57	39.5108	0.0569829	0.0292617	1.94736	0.0514921	0.58943
CBLN2	268.524	0.116595	0.0598629	1.9477	0.0514506	0.58943
LOC284930	13.9169	-0.0800686	0.0411053	-1.94789	0.0514283	0.58943
MTRNR2L4	7.37183	-0.111071	0.0570323	-1.9475	0.0514746	0.58943
RPL13AP3	3.48834	0.166788	0.0856892	1.94643	0.0516037	0.589996
VPS13A	3908.36	-0.0344591	0.017702	-1.94663	0.0515795	0.589996
ADGRV1	674.947	-0.0494511	0.0254317	-1.94446	0.0518395	0.590274
ARFGAP1	88.7324	0.0442095	0.0227276	1.94519	0.0517519	0.590274
C2orf88	822.605	-0.037449	0.0192739	-1.94299	0.0520175	0.590274
C5AR1	4.29821	0.107472	0.0552661	1.94463	0.0518201	0.590274
CCDC57	1693.99	0.0254437	0.0130851	1.94447	0.0518382	0.590274
DNM1P35	128.024	0.0475924	0.0244857	1.94368	0.0519338	0.590274
HDAC8	5136.09	-0.0220365	0.0113355	-1.94402	0.0518932	0.590274
HYDIN	146.189	-0.0411412	0.0211597	-1.94432	0.0518566	0.590274
MTM1	832.88	-0.0164985	0.0084918	-1.94287	0.0520318	0.590274
PI4K2B	78.9471	-0.0419018	0.0215336	-1.94588	0.0516697	0.590274
SLC46A2	94.526	-0.0635386	0.0326975	-1.94323	0.0519889	0.590274
SPSB3	112.299	0.049782	0.0256151	1.94346	0.0519607	0.590274
STAT5A	58.3877	-0.132069	0.0679121	-1.94471	0.05181	0.590274
RHEBL1	12.0975	0.0800118	0.0411882	1.94259	0.0520659	0.590308
ZNF778	50.9606	0.0543607	0.0279891	1.94221	0.0521121	0.59048
CAPZB	2684.34	0.0281017	0.0144737	1.94157	0.0521891	0.59064
GVINP1	102.006	0.0444038	0.0228841	1.94038	0.0523335	0.59064
LINC01192	39.7129	-0.0488847	0.0251916	-1.94052	0.052317	0.59064
SBDSP1	123.581	-0.0391852	0.0201955	-1.9403	0.0523438	0.59064
SLC15A3	17.7233	0.0728008	0.0375047	1.94111	0.0522445	0.59064
TMEM91	372.961	0.0378009	0.0194742	1.94108	0.0522488	0.59064
TSPY26P	2.1958	0.175735	0.0905511	1.94072	0.052292	0.59064
ARNT2	360.184	0.0615667	0.0317398	1.93973	0.0524122	0.590909
MAPKBP1	965.709	0.0286193	0.0147553	1.93959	0.0524299	0.590909
CISD1	483.816	-0.0283021	0.0145944	-1.93924	0.0524717	0.591029
CACNA2D2	2639.81	0.0358959	0.0185368	1.93647	0.0528105	0.59134
CBARP	20.5299	0.103579	0.0534862	1.93656	0.0527992	0.59134
CDT1	5.46604	-0.122254	0.0631074	-1.93723	0.052717	0.59134
LINC01260	34.2134	-0.0603191	0.031143	-1.93684	0.0527643	0.59134
PCDHB18P	119.339	0.0383105	0.0197748	1.93734	0.0527036	0.59134
PRR13	70.1793	0.0488983	0.0252441	1.93702	0.0527432	0.59134
PTPRF	1294.96	0.0389105	0.0200749	1.93827	0.0525901	0.59134
PTPRN2	6830.26	-0.0325263	0.0167858	-1.93772	0.0526569	0.59134
TMTC4	896.038	0.0314444	0.0162278	1.93769	0.0526614	0.59134
VDAC2	559.186	-0.0324314	0.0167401	-1.93736	0.0527019	0.59134
FAM98B	316.863	-0.031086	0.0160586	-1.93578	0.0528945	0.591932
SCAMP2	262.809	0.0407772	0.0210683	1.93548	0.0529317	0.592
COX4I1	318.533	-0.0323673	0.0167259	-1.93516	0.0529712	0.592093
ADORA2A-AS1	39.4504	-0.084391	0.0436284	-1.93432	0.0530743	0.592549
CYP2U1	513.148	-0.0255065	0.0131857	-1.93441	0.0530627	0.592549
FGD5P1	6.29633	0.0939713	0.0485993	1.93359	0.0531634	0.592934
HGF	8.45135	0.126879	0.0656274	1.93332	0.0531965	0.592934
RAD9A	38.1778	0.0747139	0.0386466	1.93326	0.0532043	0.592934
SLC41A2	1419.07	-0.027625	0.0142911	-1.93302	0.0532337	0.592934
FSCN3	5.71101	0.133126	0.068895	1.9323	0.0533221	0.593319
GAGE10	6.28015	-0.116093	0.060084	-1.93218	0.0533375	0.593319
HERC3	3315.58	-0.0152225	0.00788025	-1.93173	0.0533931	0.593319
PYGO2	102.506	0.0451314	0.0233627	1.93178	0.0533871	0.593319
PLAC1	28.3131	-0.0691881	0.0358229	-1.9314	0.0534342	0.593429
KCNE1	33.8899	0.0763408	0.0395339	1.93102	0.0534802	0.593592
SLC45A4	564.592	0.0303698	0.015732	1.93044	0.053552	0.593732
SPATA16	6.92189	-0.094381	0.0488952	-1.93027	0.0535732	0.593732
SPINK8	231.908	-0.0311246	0.0161253	-1.93016	0.0535865	0.593732
SWAP70	28.7443	0.0801735	0.0415472	1.9297	0.0536446	0.59403
PRSS46	26.8926	-0.0946976	0.0490889	-1.9291	0.053718	0.59415
SCN7A	100.033	-0.0860484	0.044603	-1.92921	0.053705	0.59415
LINC01547	11.8832	0.0834729	0.0432777	1.92878	0.0537587	0.594254
LRIF1	162.034	-0.0409256	0.0212249	-1.92819	0.053832	0.594299
SNORD113-8	5.42433	-0.162971	0.0845291	-1.92799	0.0538566	0.594299
TFAP2A	711.524	-0.0273247	0.014169	-1.92849	0.0537947	0.594299
LINC01422	94.9003	-0.0489339	0.0253968	-1.92678	0.0540073	0.595617
POU6F2	91.1412	-0.0631489	0.0327838	-1.92622	0.0540769	0.595692
TUBGCP6	167.783	0.044372	0.0230358	1.92622	0.0540764	0.595692
BBOX1-AS1	109.646	-0.0481068	0.0250511	-1.92035	0.0548142	0.595829
BTG2	75.5361	0.0704386	0.0366359	1.92267	0.0545219	0.595829
C3orf49	601.475	-0.035034	0.0181935	-1.92563	0.0541507	0.595829
C7orf25	122.833	0.0385605	0.0200607	1.92219	0.0545814	0.595829
CAPSL	8.85355	-0.107853	0.056136	-1.92128	0.0546965	0.595829
CEACAM21	139.134	0.0673521	0.0349942	1.92466	0.0542715	0.595829
CENPF	13.608	-0.0804509	0.0418418	-1.92274	0.0545123	0.595829
CLUHP3	90.8749	0.0388986	0.0202051	1.92519	0.0542059	0.595829
CTSE	3.76869	-0.243406	0.126815	-1.91938	0.0549363	0.595829
DNAJB5	419.988	0.0590461	0.0306987	1.9234	0.0544293	0.595829
EFCAB5	157.612	-0.037834	0.0197029	-1.92022	0.0548296	0.595829
FZD4	8.51559	-0.105275	0.0547446	-1.92301	0.0544782	0.595829
GIT1	164.724	0.0617056	0.0321268	1.92069	0.0547706	0.595829
HLA-DOB	17.9132	-0.0992089	0.0516891	-1.91934	0.0549414	0.595829
LINC01193	5.68307	-0.115403	0.0600082	-1.92313	0.0544643	0.595829
LOC105378269	6.74511	-0.136883	0.0712788	-1.92039	0.0548092	0.595829
MAN1A2	3005.55	-0.0335426	0.017478	-1.91913	0.0549673	0.595829
MAP3K1	920.26	0.0194608	0.0101397	1.91926	0.0549514	0.595829
MPHOSPH6	770.094	-0.0195489	0.0101663	-1.9229	0.0544921	0.595829
NCAPG	132.497	-0.0517606	0.0269184	-1.92287	0.0544969	0.595829
NCKAP1L	25.5245	0.0848865	0.0441807	1.92135	0.0546877	0.595829
RNF180	3246.33	-0.0340157	0.0177024	-1.92153	0.0546644	0.595829
RPS15A	67.8158	0.0533515	0.0277933	1.91958	0.0549112	0.595829
SASH3	4.8383	-0.15016	0.0781484	-1.92147	0.054672	0.595829
SLC25A30-AS1	3.57544	-0.231293	0.120321	-1.92229	0.0545694	0.595829
SNAP25-AS1	378.135	-0.0257198	0.0133858	-1.92143	0.054678	0.595829
TMEM94	464.079	0.041174	0.0214289	1.92143	0.0546781	0.595829
ZNF48	130.507	0.0394529	0.0205376	1.92101	0.0547305	0.595829
CDC42SE1	428.435	0.0396315	0.020659	1.91837	0.0550646	0.596204
SIRT2	565.114	0.0385034	0.020069	1.91855	0.055041	0.596204
ISCA2	55.9637	-0.0704612	0.0367471	-1.91747	0.0551788	0.596421
RECQL4	13.4363	0.0738918	0.0385324	1.91765	0.0551549	0.596421
TRIP6	10.2952	0.138565	0.0722601	1.91758	0.0551637	0.596421
BZRAP1	615.246	0.0341376	0.0178266	1.91499	0.0554944	0.597502
C7orf43	162.996	0.0547902	0.0286118	1.91495	0.055499	0.597502
EFCAB11	909.605	-0.0317894	0.016588	-1.91641	0.0553126	0.597502
MRO	32.3296	-0.0808534	0.0422096	-1.91552	0.0554256	0.597502
PLPP2	10.5491	0.171362	0.0894441	1.91586	0.0553829	0.597502
SLC7A4	8.02421	0.103661	0.054113	1.91564	0.0554112	0.597502
TTC21A	424.971	0.0287034	0.0149859	1.91536	0.0554471	0.597502
CORIN	547.322	-0.0307768	0.0160929	-1.91245	0.0558187	0.598243
FAM184B	1328.89	-0.0367318	0.0191904	-1.91408	0.0556102	0.598243
FAR2	2339.63	-0.0308799	0.0161377	-1.91352	0.0556813	0.598243
FLNA	31.3121	0.0750597	0.0392532	1.9122	0.0558511	0.598243
IQUB	291.669	-0.0421133	0.0220191	-1.91258	0.0558015	0.598243
LOC100505918	2.673	-0.153982	0.0804827	-1.91323	0.0557188	0.598243
RGS17	1198.9	-0.0378939	0.019812	-1.91267	0.0557899	0.598243
VSIG8	41.51	0.0752475	0.0393479	1.91236	0.0558298	0.598243
ZNF878	11.5236	-0.149797	0.0783236	-1.91254	0.0558075	0.598243
YWHAEP7	21.7078	-0.0670145	0.0350516	-1.91188	0.0558912	0.598335
ITGAL	66.6933	0.0630828	0.0330017	1.9115	0.0559403	0.598523
GPRC5B	307.275	0.109924	0.0575259	1.91086	0.0560225	0.599066
GRHL2	20.5778	-0.0562351	0.0294412	-1.91008	0.0561227	0.599644
HDAC5	449.552	0.0460151	0.0240923	1.90995	0.0561397	0.599644
AGPAT3	1985.74	0.0197831	0.0103634	1.90894	0.0562699	0.600697
AQP9	30.6305	0.105869	0.0555556	1.90565	0.056696	0.600858
CASD1	1099.38	-0.0399065	0.020939	-1.90584	0.0566705	0.600858
CD47	1871.71	-0.0290857	0.015261	-1.90588	0.0566661	0.600858
CNKSR3	36.0526	0.10443	0.0547637	1.90691	0.0565318	0.600858
EDAR	55.864	-0.0545338	0.0285807	-1.90807	0.0563825	0.600858
EPHA8	312.491	0.0437117	0.0229275	1.90652	0.0565831	0.600858
GNAI2	209	0.0512186	0.0268547	1.90724	0.0564889	0.600858
INSL5	11.7656	-0.113385	0.0594214	-1.90816	0.0563711	0.600858
LOC101927286	28.8982	-0.0548699	0.0287834	-1.9063	0.0566109	0.600858
NUP210	1869.28	0.0245017	0.0128506	1.90666	0.0565647	0.600858
SLC16A8	24.8231	0.105104	0.0551356	1.90627	0.0566146	0.600858
TRIM52	288.64	0.0277534	0.0145445	1.90818	0.0563682	0.600858
WAC-AS1	407.961	-0.0213768	0.0112079	-1.90731	0.0564806	0.600858
AGBL3	1116.66	-0.0321775	0.0168982	-1.90419	0.0568848	0.601354
C4orf48	6.27899	0.104384	0.0548281	1.90384	0.0569315	0.601354
IRF3	47.4276	0.0475803	0.0249919	1.90383	0.0569328	0.601354
IRS2	665.674	-0.0317085	0.0166513	-1.90427	0.0568748	0.601354
POT1	1059.6	-0.0355556	0.0186652	-1.90491	0.0567916	0.601354
RHOG	61.0567	0.0761181	0.0399811	1.90385	0.0569294	0.601354
ADAM20P1	612.346	-0.0399289	0.0209868	-1.90257	0.0570965	0.602079
DOC2A	71.1218	0.0593301	0.0311873	1.90238	0.0571217	0.602079
KCNAB3	656.986	0.0458026	0.0240806	1.90205	0.057164	0.602079
PIK3IP1	94.498	-0.0571004	0.0300195	-1.90211	0.0571566	0.602079
SNHG6	93.2816	-0.0704851	0.0370661	-1.9016	0.0572232	0.602079
SYNE4	69.4656	0.046443	0.0244224	1.90166	0.057216	0.602079
TRMT112	22.1478	0.0885172	0.0465383	1.90203	0.0571671	0.602079
PCGF5	2534.64	-0.0302967	0.0159364	-1.9011	0.0572883	0.602431
SREBF2	1104.54	0.0357974	0.0188369	1.90039	0.0573815	0.603077
LOC102724392	104.639	-0.0478704	0.0251974	-1.89981	0.0574576	0.603423
SSB	235.618	-0.0470314	0.0247578	-1.89966	0.0574779	0.603423
PDE10A	1750.98	0.122404	0.0644597	1.89893	0.0575743	0.604024
SNRNP27	175.256	-0.0258103	0.0135934	-1.89874	0.0575987	0.604024
SPDYA	267.755	-0.0347613	0.0183108	-1.8984	0.0576433	0.604157
ACHE	103.18	0.0532955	0.0280865	1.89755	0.0577559	0.604382
PIGF	270.81	-0.0381665	0.0201135	-1.89756	0.0577538	0.604382
TACC1	1443.79	0.0214233	0.0112902	1.89751	0.0577601	0.604382
BAG2	109.701	-0.0426034	0.0224572	-1.8971	0.0578153	0.604627
RGS10	9.41342	0.105141	0.0554377	1.89657	0.0578848	0.60496
TAS1R3	1.86304	0.200076	0.105504	1.89637	0.0579109	0.60496
SCARF2	31.9125	0.0883115	0.0465818	1.89584	0.0579816	0.605366
WDR64	69.6438	-0.0522377	0.0275625	-1.89524	0.0580602	0.605853
ANKRD11	3036.25	0.0222486	0.0117412	1.89492	0.0581025	0.605963
ARV1	1251.55	-0.0201892	0.0106596	-1.89399	0.0582261	0.606918
CLN5	152.287	-0.0425578	0.0224742	-1.89363	0.0582743	0.607011
DVL2	155.975	0.0375625	0.0198382	1.89344	0.0582989	0.607011
SMG9	525.363	0.0286331	0.0151254	1.89305	0.0583511	0.607222
B9D2	28.8556	0.0844587	0.0446679	1.89082	0.0586489	0.607234
CBWD6	375.563	-0.0309057	0.0163398	-1.89144	0.0585652	0.607234
HIP1	373.201	0.0652664	0.0345031	1.89161	0.0585432	0.607234
MIOS	587.484	-0.0380956	0.0201455	-1.89102	0.0586214	0.607234
PFDN4	118.538	-0.0286831	0.0151694	-1.89085	0.0586445	0.607234
SLC41A1	937.775	-0.0353087	0.0186716	-1.89103	0.0586198	0.607234
SNORD7	9.46087	-0.133057	0.0703763	-1.89064	0.0586718	0.607234
TMLHE	1080.72	-0.0300657	0.0159022	-1.89066	0.0586692	0.607234
ZNF335	181.255	0.0338069	0.0178654	1.89231	0.0584495	0.607234
ZNF404	126.804	-0.0486351	0.0257198	-1.89096	0.0586296	0.607234
ADAMTS13	186.6	0.0435229	0.023093	1.88468	0.0594726	0.607299
ATP5G3	191.864	-0.0484586	0.0256735	-1.88749	0.0590943	0.607299
CASC3	845.994	0.0209885	0.0111147	1.88836	0.0589778	0.607299
CDH5	51.6596	-0.0690555	0.0365883	-1.88737	0.0591108	0.607299
CEND1	96.4624	0.0576926	0.0305471	1.88864	0.05894	0.607299
CES4A	421.249	0.0428016	0.0226456	1.89006	0.0587496	0.607299
CR2	11.9969	-0.105385	0.0558987	-1.88528	0.0593918	0.607299
DDX42	573.272	0.0246487	0.0130553	1.88803	0.0590221	0.607299
LENG8	2343.14	0.043027	0.0228293	1.88473	0.059467	0.607299
LINC00501	29.083	-0.0512888	0.027145	-1.88944	0.0588328	0.607299
LOC102724919	626.694	-0.0330066	0.0174751	-1.88878	0.0589207	0.607299
MARCH11	25430.3	0.0280612	0.0148726	1.88678	0.0591904	0.607299
MCF2L	2883.92	0.0281298	0.0149258	1.88465	0.0594771	0.607299
MRAS	1391.29	-0.0225223	0.0119275	-1.88827	0.0589904	0.607299
N4BP2L1	734.405	-0.0252261	0.0133658	-1.88737	0.0591109	0.607299
NISCH	866.198	0.0367932	0.0195198	1.88492	0.0594413	0.607299
PIGK	910.203	-0.0285216	0.015114	-1.8871	0.059147	0.607299
PRPF19	369.533	0.0273764	0.0145259	1.88466	0.0594758	0.607299
SMC1B	95.609	-0.0387669	0.0205642	-1.88516	0.0594083	0.607299
SNORD6	2.71213	0.145574	0.0772296	1.88495	0.059436	0.607299
ST3GAL4-AS1	259.552	-0.0571756	0.0302485	-1.8902	0.0587312	0.607299
TGS1	802.482	-0.019456	0.0103166	-1.8859	0.0593088	0.607299
VASP	58.7052	0.0463246	0.0245512	1.88685	0.0591801	0.607299
WDFY2	1390.36	0.018842	0.00998495	1.88704	0.0591546	0.607299
YPEL4	151.24	0.0692971	0.0367062	1.88789	0.0590414	0.607299
ACD	93.7277	0.0481283	0.0255532	1.88345	0.059639	0.607676
PPFIBP1	69.236	0.0887302	0.0471069	1.88359	0.0596199	0.607676
SEC16A	640.393	0.0338419	0.0179697	1.88328	0.0596627	0.607676
TRAF3IP2	17.3993	-0.0765081	0.0406268	-1.8832	0.0596739	0.607676
WDR19	1424.81	-0.0275121	0.0146034	-1.88396	0.0595704	0.607676
CCDC82	2293.1	-0.0425973	0.0226226	-1.88296	0.0597063	0.60768
ATG13	959.343	0.026567	0.0141124	1.88253	0.0597644	0.60772
C16orf78	63.9446	-0.0535537	0.0284628	-1.88153	0.0598992	0.60772
DLEU7-AS1	2.43074	0.17385	0.092369	1.88213	0.0598189	0.60772
HIST1H3D	4.75747	-0.175908	0.0934697	-1.88198	0.0598393	0.60772
LRRC58	664.118	-0.0273089	0.0145143	-1.88151	0.0599021	0.60772
SOCS7	811.526	0.0208309	0.0110707	1.88162	0.059888	0.60772
ARHGEF38	7.40533	-0.100848	0.0536267	-1.88056	0.0600324	0.607865
CAND2	298.567	0.0371494	0.0197515	1.88084	0.0599943	0.607865
LIMA1	1290.09	0.0308912	0.0164274	1.88047	0.0600444	0.607865
STON2	31.2305	-0.0886273	0.047123	-1.88076	0.060004	0.607865
PHACTR2-AS1	1789.21	0.0326814	0.017383	1.88007	0.0600981	0.608085
CEP131	61.4475	0.0461655	0.0245584	1.87983	0.0601315	0.6081
ZC3H8	1620.67	-0.0221382	0.0117821	-1.87897	0.0602483	0.608957
LOC100130705	33.0495	0.0703746	0.0374627	1.87853	0.0603093	0.608995
MAP1S	82.8476	0.0477286	0.0254082	1.87848	0.0603162	0.608995
DEPDC4	58.8602	0.0480111	0.0255862	1.87645	0.0605942	0.609575
LINC01416	12.7396	-0.0743408	0.0395998	-1.8773	0.0604763	0.609575
MVD	131.243	0.0530109	0.0282554	1.87614	0.0606365	0.609575
MYL1	6.21189	-0.128231	0.0683583	-1.87586	0.0606745	0.609575
PRKG1-AS1	112.139	0.0341757	0.0182069	1.87708	0.0605077	0.609575
RPL26	59.2954	0.0511443	0.0272666	1.87571	0.0606945	0.609575
SARS2	2540.76	-0.0567752	0.0302566	-1.87646	0.0605924	0.609575
TBX21	2.23519	-0.17836	0.0949824	-1.87782	0.0604062	0.609575
VLDLR-AS1	1119.22	-0.0231568	0.0123439	-1.87598	0.0606585	0.609575
ZNF230	56.1365	0.0523905	0.0279243	1.87616	0.060633	0.609575
LOC646241	22.9059	-0.0696802	0.0371561	-1.87534	0.0607466	0.609592
PSG10P	26.4894	-0.0893717	0.0476589	-1.87524	0.0607603	0.609592
CBFB	125.268	0.0688635	0.0367416	1.87427	0.0608938	0.609695
CELSR3	572.071	0.0426166	0.0227549	1.87285	0.0610886	0.609695
LINC00305	3.02316	-0.173735	0.0927941	-1.87227	0.0611696	0.609695
LIPH	70.8332	-0.056594	0.0302134	-1.87314	0.0610489	0.609695
LIPI	239.148	-0.0534955	0.0285375	-1.87457	0.0608519	0.609695
LMAN1L	4.73761	-0.129597	0.0691977	-1.87286	0.0610882	0.609695
PRCD	47.7365	0.041109	0.021942	1.87353	0.0609948	0.609695
PSMD6-AS2	251.479	-0.0321433	0.0171532	-1.8739	0.0609445	0.609695
SCN1B	1484.17	0.0336789	0.0179895	1.87214	0.0611877	0.609695
SDR39U1	47.9821	0.0687086	0.0366826	1.87306	0.0610604	0.609695
SRPRA	258.64	0.044935	0.0239726	1.87443	0.0608706	0.609695
XKR8	32.9851	0.0623205	0.0332805	1.87258	0.061126	0.609695
ZBTB3	10.317	0.0792004	0.0422963	1.87251	0.0611354	0.609695
SLC1A1	1699.86	-0.0277129	0.0148074	-1.87156	0.0612676	0.610171
MAP3K10	232.042	0.0413702	0.0221085	1.87123	0.0613132	0.610305
LOC442028	10.0604	-0.0757216	0.0404872	-1.87026	0.0614478	0.610676
RNF2	319.398	-0.0279574	0.0149456	-1.87061	0.0613997	0.610676
SYPL1	145.079	-0.027104	0.0144938	-1.87003	0.061479	0.610676
TMPRSS11D	560.909	-0.055167	0.0294996	-1.87009	0.061471	0.610676
CRYAB	92.8056	0.0703887	0.037675	1.86831	0.0617185	0.610977
DAB2IP	3547.53	0.0374922	0.0200584	1.86915	0.0616018	0.610977
HS1BP3	167.368	0.0396301	0.0211991	1.86943	0.0615635	0.610977
MAPK12	35.9876	0.0642164	0.0343611	1.86887	0.0616409	0.610977
PDHX	2023.47	-0.0404834	0.021664	-1.86869	0.0616654	0.610977
SYCP2	1300.44	-0.0333998	0.0178781	-1.8682	0.0617343	0.610977
TMEM63B	963.79	0.0302582	0.0161933	1.86856	0.0616838	0.610977
ZFAND6	659.986	-0.031579	0.0169064	-1.86787	0.0617798	0.611109
ENPP2	235.063	0.127614	0.068334	1.8675	0.0618324	0.611311
FBXO25	1107.76	-0.0184622	0.00989174	-1.86642	0.0619823	0.611682
LOC100128317	5.97722	-0.17465	0.0935689	-1.86654	0.0619662	0.611682
MCM3AP	546.328	0.0290228	0.0155527	1.86609	0.0620291	0.611682
PRSS27	13.2183	0.0867089	0.0464659	1.86608	0.0620309	0.611682
SLC44A1	2733.49	0.0328496	0.0176016	1.86629	0.0620011	0.611682
MXD4	392.977	0.0375406	0.0201256	1.86532	0.0621366	0.612407
CABP1	2567.19	0.0307299	0.0164779	1.86492	0.0621931	0.612646
NIM1K	1785.92	-0.0233631	0.0125305	-1.8645	0.0622513	0.612901
OTUB1	105.34	0.0539262	0.0289294	1.86406	0.0623133	0.613194
AGPAT5	1188.26	-0.0262665	0.0140962	-1.86338	0.0624088	0.613324
PPP1R42	72.281	-0.0556708	0.0298713	-1.86369	0.0623656	0.613324
RAPGEF1	1455.03	0.0290634	0.0155984	1.86323	0.0624295	0.613324
STEAP2-AS1	807.654	-0.0337313	0.0181054	-1.86305	0.0624556	0.613324
ADSS	1532.53	-0.0404296	0.0217131	-1.86199	0.0626045	0.613589
ALG6	547.398	-0.0356405	0.0192007	-1.85621	0.0634242	0.613589
APOO	607.423	0.0289474	0.0156357	1.85137	0.0641168	0.613589
BAIAP2	304.958	0.0407849	0.0219601	1.85723	0.0632784	0.613589
BRD4	934.116	0.0326037	0.0175546	1.85728	0.0632717	0.613589
CFD	29.6511	-0.0979474	0.0529181	-1.85092	0.0641807	0.613589
COL15A1	20.3922	0.125557	0.0678334	1.85096	0.064175	0.613589
CYSTM1	353.135	0.0319692	0.0172046	1.85817	0.0631448	0.613589
DNAH9	873.377	-0.0231665	0.0125123	-1.8515	0.0640971	0.613589
DUPD1	2.62293	0.21731	0.117217	1.85392	0.0637511	0.613589
ERVH48-1	301.106	-0.0299484	0.0161131	-1.85864	0.0630783	0.613589
GALNT3	45.7154	-0.0713194	0.0384806	-1.85339	0.0638268	0.613589
GALNT7	7150.8	-0.0201441	0.0108566	-1.85548	0.0635282	0.613589
GATC	371.986	0.032001	0.0172355	1.85669	0.0633555	0.613589
GOLGA8M	22.734	0.0753354	0.0404822	1.86095	0.0627511	0.613589
GRAMD1C	79.0693	-0.0661832	0.0357254	-1.85256	0.0639462	0.613589
GRINA	265.317	0.0515015	0.0276849	1.86028	0.0628464	0.613589
HMGB3	11.6177	-0.0928846	0.0501326	-1.85278	0.0639141	0.613589
INPP4A	6159.46	-0.0221542	0.0119728	-1.85038	0.0642586	0.613589
LINC00920	2.49661	-0.163975	0.0884942	-1.85294	0.0638904	0.613589
LINC01151	15.0445	-0.116286	0.0625644	-1.85866	0.0630754	0.613589
LOC100130172	64.6603	0.0395518	0.0213307	1.85422	0.0637083	0.613589
LOC728613	553.266	0.0239616	0.0129188	1.85479	0.0636265	0.613589
LRIT3	77.3118	-0.0414091	0.0222952	-1.85731	0.0632673	0.613589
MAN2C1	112.552	0.0414297	0.0223419	1.85435	0.0636896	0.613589
MIR22HG	25.3297	0.0733063	0.0395606	1.85301	0.0638806	0.613589
MRAP2	221.292	-0.0582813	0.0314024	-1.85595	0.0634608	0.613589
MRPL38	73.6451	0.0495016	0.0265901	1.86165	0.062652	0.613589
NBN	852.094	-0.0332756	0.0179188	-1.85702	0.0633085	0.613589
PDAP1	181.041	0.0414119	0.0222612	1.86028	0.0628463	0.613589
PLEKHH2	1476.47	0.0411561	0.0221859	1.85506	0.0635882	0.613589
PRKAR1B	4150.08	-0.0547011	0.0294795	-1.85557	0.0635155	0.613589
PRKXP1	85.735	0.0752173	0.0404902	1.85767	0.0632161	0.613589
PSG11	11.4745	-0.0829584	0.0448076	-1.85144	0.064107	0.613589
PTCHD3	5.83161	-0.15833	0.0853869	-1.85427	0.0637007	0.613589
RAB3IL1	4.50407	0.182575	0.0984777	1.85397	0.0637431	0.613589
SDF2	92.9738	0.0366419	0.0196897	1.86096	0.0627494	0.613589
SHPRH	2907.95	-0.030658	0.0164863	-1.85961	0.0629408	0.613589
SLC14A2	345.174	-0.0319441	0.0172115	-1.85598	0.0634569	0.613589
SLC35D1	664.888	-0.0246278	0.0133083	-1.85056	0.0642336	0.613589
SLC6A2	19.209	0.207656	0.111864	1.85632	0.0634079	0.613589
SMPD3	303.839	0.0432361	0.0232799	1.85723	0.0632781	0.613589
STK40	322.21	0.039709	0.0214584	1.85051	0.06424	0.613589
TCEB1	278.073	-0.02608	0.0140454	-1.85683	0.0633353	0.613589
TIGD4	297.535	-0.0438243	0.0235955	-1.85732	0.0632663	0.613589
TMEM232	4613.54	-0.0364986	0.0196405	-1.85834	0.063121	0.613589
TMEM70	33.6705	-0.0456215	0.0246508	-1.85071	0.0642111	0.613589
TMEM82	5.722	0.146359	0.0790737	1.85092	0.0641816	0.613589
TRPM6	40.0699	0.0980141	0.0528846	1.85336	0.063831	0.613589
VWA1	5.74928	0.145138	0.0782701	1.85432	0.0636932	0.613589
WNT4	25.181	0.0861252	0.0465376	1.85066	0.0642187	0.613589
ZBTB6	74.6634	-0.0558087	0.0300303	-1.85841	0.0631106	0.613589
ZMIZ1	1335.19	0.0315387	0.0169811	1.85729	0.0632705	0.613589
ZNF57	143.006	-0.0348592	0.0187629	-1.85788	0.0631855	0.613589
ZNF761	36.4997	-0.0679487	0.0366376	-1.85462	0.0636506	0.613589
ANKRD44	445.566	0.0436742	0.0236198	1.84905	0.0644504	0.614802
POP7	13.2832	-0.0941193	0.0508992	-1.84913	0.064439	0.614802
ACTN1	1133.72	0.0300348	0.0162473	1.84861	0.0645146	0.615106
ACSL1	517.008	0.0219431	0.011874	1.848	0.064603	0.61547
LOC105372440	37.4219	-0.077698	0.0420468	-1.8479	0.0646175	0.61547
FLNB	861.082	0.0265325	0.0143617	1.84745	0.0646825	0.615472
TJAP1	304.485	0.0359795	0.0194747	1.8475	0.0646741	0.615472
MIEN1	46.1003	0.0592449	0.032074	1.84713	0.0647281	0.615597
NPC1L1	5.44221	-0.0975642	0.052845	-1.84623	0.0648582	0.615916
[truncated: 24,927 more rows]

## Sheet: autolysis.glia
	baseMean	log2FoldChange	lfcSE	stat	pvalue	padj
KIF19	126.311	-0.160108	0.0277315	-5.77351	7.76379e-09	0.000125121
PNMT	20.0212	-0.214098	0.0389791	-5.49264	3.95963e-08	0.000319067
HSPB8	238.21	0.260467	0.0592289	4.39763	1.09441e-05	0.05399
ITGA8	931.336	-0.141202	0.0328048	-4.30431	1.67504e-05	0.05399
MIR6723	1904.63	-0.700403	0.162244	-4.31697	1.58185e-05	0.05399
RND1	49.1146	0.22161	0.0520515	4.25753	2.06702e-05	0.0555201
FOSB	60.3421	0.706388	0.170387	4.14579	3.38647e-05	0.0721992
PLPP4	2869.73	-0.0732672	0.0177283	-4.13278	3.58397e-05	0.0721992
NFKBIA	150.272	-0.085211	0.0209078	-4.07557	4.59017e-05	0.0821947
ID2	152.462	0.170465	0.042539	4.00726	6.14279e-05	0.0989972
SYT13	340.54	0.077063	0.0193802	3.97638	6.99736e-05	0.102518
NPPC	14.5045	0.221958	0.0574397	3.86419	0.000111456	0.138172
TLDC2	82.7348	-0.151756	0.0391949	-3.87185	0.000108014	0.138172
NDUFB2-AS1	14.2272	0.257503	0.067416	3.81962	0.00013366	0.153862
SMOC1	6262.64	-0.0684582	0.0181155	-3.77898	0.000157471	0.169187
COLEC11	35.6585	-0.169525	0.0454073	-3.73343	0.000188891	0.190261
KIFC1	32.3838	0.25132	0.068155	3.68747	0.000226491	0.192112
NR4A1	401.179	0.360429	0.097501	3.69667	0.000218444	0.192112
OSMR	443.08	-0.140866	0.0380143	-3.70561	0.000210885	0.192112
EGR1	253.29	0.374101	0.102486	3.65026	0.000261971	0.211096
GYPC	110.684	-0.102243	0.0282398	-3.62052	0.000294014	0.215379
NXT1	15.6544	0.14711	0.0404982	3.6325	0.000280692	0.215379
UNQ6494	15.4671	-0.230411	0.0638475	-3.60877	0.000307647	0.215567
CLEC5A	89.2999	-0.116813	0.032828	-3.55834	0.000373208	0.217907
CRISPLD2	621.738	-0.0844483	0.0238387	-3.54249	0.000396362	0.217907
FCGBP	38.4312	-0.167791	0.0470132	-3.56902	0.000358326	0.217907
HCLS1	72.9446	-0.120651	0.0340511	-3.54322	0.000395273	0.217907
PDE8B	4535.3	-0.0749922	0.0210439	-3.56362	0.000365781	0.217907
PPP1R15A	127.27	0.346864	0.0980841	3.53639	0.000405634	0.217907
SERPINH1	246.958	0.335626	0.0944018	3.5553	0.000377554	0.217907
NDUFS2	560.37	-0.0762687	0.0216404	-3.52436	0.000424508	0.220689
MYOF	190.693	-0.0895878	0.025628	-3.4957	0.000472822	0.238125
LMCD1	565.074	0.0806613	0.0232455	3.46997	0.000520516	0.254201
ZNF532	8234.94	0.0315848	0.00917286	3.44329	0.000574692	0.272404
AQP7P3	112.017	-0.12345	0.0359945	-3.42967	0.000604308	0.278258
NPAS4	65.9002	0.862927	0.252706	3.41474	0.00063842	0.285799
FMNL3	1073.3	-0.0822294	0.0242235	-3.39462	0.000687245	0.291464
GNA14	420.716	0.0797506	0.023446	3.40146	0.000670281	0.291464
POLR2K	37.2348	-0.0825882	0.0245924	-3.35828	0.000784277	0.324088
PRKX	551.979	-0.0827897	0.024793	-3.33924	0.000840073	0.338465
CD274	82.2325	-0.0815739	0.0245869	-3.31778	0.000907368	0.342945
FAM167A-AS1	711.684	-0.0788927	0.0237135	-3.32691	0.000878139	0.342945
VSIG8	95.3681	0.0936876	0.0282581	3.31543	0.000915031	0.342945
MAGEF1	77.6504	-0.113533	0.0344626	-3.29439	0.000986348	0.357915
VWA5A	192.057	-0.0965576	0.0293426	-3.2907	0.00099939	0.357915
LRP4-AS1	372.877	-0.0576177	0.0176748	-3.25988	0.0011146	0.390498
ACAN	45.8256	-0.142695	0.0439949	-3.24344	0.00118097	0.403885
BCAS2	372.249	0.228736	0.0716156	3.19395	0.00140342	0.403885
CP	230.943	-0.142752	0.0441637	-3.23234	0.00122782	0.403885
DNAH3	71.5827	-0.0730677	0.022824	-3.20136	0.00136781	0.403885
GEM	59.9716	0.229352	0.0710119	3.22977	0.00123891	0.403885
GNRHR2	44.742	-0.0812066	0.0251994	-3.22256	0.00127052	0.403885
NDUFAF4	99.8507	-0.0891603	0.0278794	-3.19807	0.00138351	0.403885
NR4A3	499.418	0.24078	0.0752539	3.19957	0.00137631	0.403885
OSMR-AS1	932.987	-0.114251	0.0355204	-3.21649	0.0012977	0.403885
ZBTB6	87.4973	-0.0790425	0.0246931	-3.201	0.00136953	0.403885
MOAP1	51.8819	-0.0707093	0.0222236	-3.18173	0.001464	0.413926
LOC100128714	23.7439	-0.153778	0.0486278	-3.16235	0.00156501	0.427486
SLC43A1	78.8676	-0.0920169	0.0290689	-3.16547	0.00154831	0.427486
HSPB1	315.023	0.299397	0.094908	3.15461	0.00160714	0.431679
NFKBID	58.1783	0.111824	0.035509	3.14917	0.00163734	0.432579
C1QTNF7	255.152	-0.100246	0.0319872	-3.13395	0.00172472	0.448315
HILPDA	70.3849	-0.130306	0.0416531	-3.12836	0.00175784	0.449671
ALDOC	422.125	-0.0620297	0.020324	-3.05204	0.00227292	0.455086
ANKRD49	62.5956	-0.0638837	0.0209949	-3.04281	0.00234377	0.455086
CASP9	336.699	0.080797	0.0262148	3.08212	0.00205535	0.455086
FJX1	69.3781	-0.12708	0.0412937	-3.07748	0.00208761	0.455086
FKBP4	588.315	0.113949	0.0369012	3.08796	0.00201536	0.455086
HES6	42.4263	-0.0830235	0.0268322	-3.09417	0.00197364	0.455086
HRH2	19.5304	-0.13573	0.044111	-3.07702	0.00209085	0.455086
INSC	101.936	-0.0868789	0.0282175	-3.0789	0.00207764	0.455086
LINC00836	3212.54	-0.127935	0.0412839	-3.09892	0.00194227	0.455086
LINC00850	20.1283	-0.124468	0.0399896	-3.11251	0.00185506	0.455086
LINC01539	16.8805	-0.228877	0.0752164	-3.04291	0.002343	0.455086
LOC442497	19.8874	-0.212908	0.0695391	-3.0617	0.00220086	0.455086
MGLL	1026.46	-0.0594343	0.0194723	-3.05225	0.00227137	0.455086
OPTC	243.737	-0.079568	0.0259897	-3.06152	0.00220213	0.455086
PAGR1	1165.48	-0.118309	0.0383218	-3.08725	0.00202021	0.455086
PNP	206.849	0.116511	0.0374578	3.11045	0.00186804	0.455086
RBM43	65.8762	-0.0696815	0.0223773	-3.11393	0.00184613	0.455086
RGS4	23.7729	0.181374	0.0595539	3.04555	0.00232256	0.455086
SAMHD1	589.246	-0.0922137	0.0302331	-3.05009	0.0022877	0.455086
TDRD9	73.4494	-0.0954463	0.0311154	-3.06749	0.00215865	0.455086
CHST9	2540.79	-0.0808523	0.0266272	-3.03646	0.00239377	0.459263
ABTB2	6021.79	0.0514692	0.0170479	3.01909	0.00253531	0.466601
CDK12	1347.06	0.0291496	0.00965986	3.0176	0.00254783	0.466601
CHRNB2	43.8296	0.0873109	0.0288625	3.02506	0.00248582	0.466601
TAGLN3	1049.17	0.0843053	0.0278847	3.02336	0.00249987	0.466601
BATF3	46.5936	-0.120081	0.0401531	-2.99058	0.00278451	0.491614
C1RL	75.014	-0.13327	0.0444659	-2.99713	0.00272536	0.491614
EIF1AD	159.624	-0.0748521	0.025123	-2.97943	0.00288786	0.491614
HSPH1	2050.22	0.247474	0.0832694	2.97197	0.00295896	0.491614
LINC00499	1007.86	-0.234044	0.0783769	-2.98614	0.00282522	0.491614
LINC01515	525.552	-0.251289	0.0844926	-2.97409	0.00293858	0.491614
SERPING1	251.462	-0.0765412	0.025665	-2.98232	0.00286072	0.491614
TFEC	62.5285	-0.118676	0.0397437	-2.98604	0.00282613	0.491614
USP6	116.042	-0.0922997	0.0310555	-2.97209	0.00295777	0.491614
AGPAT5	1211.29	-0.0445716	0.0150983	-2.95208	0.00315637	0.503644
DTHD1	134.955	-0.072929	0.0246462	-2.95904	0.00308602	0.503644
DUSP5	21.8411	0.147197	0.0498543	2.95254	0.00315172	0.503644
SLC25A33	1356.97	0.111244	0.0376466	2.95496	0.00312712	0.503644
EAF1	167.427	-0.048676	0.0165402	-2.94289	0.00325168	0.508777
LOC101927592	71.5271	-0.0818441	0.0278077	-2.94322	0.00324817	0.508777
DNAJA4	753.981	0.121238	0.0413065	2.93508	0.00333459	0.51134
LINC01128	495.897	0.0373223	0.0127274	2.93243	0.00336324	0.51134
POU3F1	35.8054	-0.0811403	0.0276181	-2.93794	0.00330406	0.51134
LOC101929095	2171.67	-0.103016	0.0351814	-2.92813	0.00341007	0.513614
ALDH1L1	5946.8	-0.0972756	0.0334616	-2.90708	0.00364818	0.516116
DNAJB1	485.312	0.208409	0.0716611	2.90826	0.00363452	0.516116
EP300-AS1	17.1701	-0.113813	0.0392868	-2.89699	0.00376766	0.516116
GCSAML	21.9175	-0.126366	0.0436339	-2.89605	0.00377895	0.516116
IRF2BPL	153.034	-0.103615	0.0355726	-2.91279	0.00358214	0.516116
KCNK3	98.8474	0.0954078	0.0328168	2.90729	0.00364577	0.516116
RAB24	53.0108	-0.0765868	0.0263837	-2.90281	0.00369833	0.516116
RUVBL2	79.176	0.124914	0.0429161	2.91065	0.0036068	0.516116
UBC	325.079	0.122408	0.0422419	2.89779	0.00375806	0.516116
VSIG4	31.6998	-0.157512	0.0542305	-2.9045	0.00367842	0.516116
ZFAND2A	189.453	0.199783	0.0686718	2.90924	0.00362307	0.516116
LINC01431	13.5643	0.123931	0.0430849	2.87643	0.00402205	0.5447
HSPA8	2012.77	0.122349	0.0426078	2.87151	0.00408517	0.544757
MX1	104.405	-0.0729372	0.0254267	-2.86853	0.00412387	0.544757
NORAD	438.696	-0.0484386	0.0168827	-2.86914	0.00411595	0.544757
PIM3	80.0294	-0.0920922	0.0321736	-2.86236	0.00420505	0.548406
SP100	296.884	-0.0802393	0.0280433	-2.86126	0.00421955	0.548406
NUDT16	264.915	-0.0545624	0.0191234	-2.85318	0.00432844	0.558058
ADAMTS9-AS2	1560.94	-0.0760045	0.026718	-2.84469	0.00444549	0.558414
ELOVL5	6044.69	0.166264	0.0585337	2.84049	0.00450446	0.558414
LGI4	1169.94	-0.0886385	0.031129	-2.84746	0.00440697	0.558414
LINC01237	494.9	0.0632419	0.0222463	2.8428	0.00447185	0.558414
SLC2A14	18.6884	-0.110687	0.0389253	-2.84358	0.00446103	0.558414
FAM20C	2193.75	-0.116701	0.0412027	-2.83235	0.00462068	0.566409
GATM	2052.24	0.0496429	0.0175649	2.82626	0.00470953	0.566409
GLRX	122.467	-0.0873848	0.0308923	-2.82869	0.00467388	0.566409
RAN	125.02	-0.0487724	0.0172542	-2.8267	0.004703	0.566409
FKBP5	2479.56	-0.166814	0.0590804	-2.82351	0.00475016	0.567063
ARHGAP15	541.677	-0.118453	0.0422521	-2.80348	0.00505543	0.598064
C1orf87	53.5768	-0.162849	0.0581259	-2.80166	0.00508406	0.598064
C1orf105	378.686	-0.0663352	0.0237455	-2.79359	0.00521261	0.607777
HSPD1	699.334	0.121665	0.0435917	2.79101	0.00525435	0.607777
METTL7A	705.204	-0.0494523	0.0177283	-2.78945	0.00527977	0.607777
SLC22A2	15.9878	-0.131728	0.0473007	-2.78491	0.00535424	0.611979
GRIN3A	89.0381	0.0656002	0.0235761	2.78249	0.00539433	0.612213
ZNF805	614.215	-0.0515336	0.0185358	-2.78022	0.00543227	0.612213
LOC105379477	66.4449	-0.0848087	0.0305484	-2.77621	0.00549969	0.615507
HSPE1-MOB4	451.895	0.234318	0.0845451	2.77152	0.00557956	0.620139
INSIG1	1317.23	0.122447	0.0442325	2.76826	0.00563564	0.622082
FAM47E	74.3409	-0.0592486	0.0214377	-2.76376	0.00571393	0.626433
TRIM26	704.464	0.0586753	0.0212962	2.75521	0.00586552	0.638708
CNTNAP4	6931.22	0.0924815	0.033622	2.75062	0.00594821	0.641626
CPT2	228.899	-0.0446702	0.0162477	-2.74932	0.00597195	0.641626
GSTM2	878.056	0.0577963	0.0210681	2.74331	0.00608231	0.649156
HSPA1A	929.64	0.228178	0.0833829	2.73651	0.00620941	0.654058
LOC100133331	46.9201	0.0616651	0.0225203	2.7382	0.00617772	0.654058
JDP2	739.497	0.0799883	0.0292756	2.73225	0.00629038	0.654447
RGS2	89.7154	0.253663	0.0928476	2.73204	0.00629432	0.654447
ANXA1	17.0876	-0.158267	0.0583321	-2.71321	0.00666344	0.662889
CD163	44.0995	-0.14859	0.0547029	-2.7163	0.00660157	0.662889
DNAJB5-AS1	11.5041	0.195685	0.0719714	2.71892	0.00654951	0.662889
DNAJB6	1547.87	0.092088	0.0338749	2.71847	0.00655844	0.662889
EIF4EBP2	1166.97	-0.0536864	0.0197381	-2.71994	0.00652939	0.662889
SULF1	955.977	-0.0992811	0.0365286	-2.7179	0.00656969	0.662889
TUBA1A	2402.98	-0.0743771	0.0274084	-2.71366	0.00665445	0.662889
KIAA0040	84.9451	-0.20116	0.074313	-2.70692	0.006791	0.66734
NAPSB	45.1256	0.0618243	0.0228315	2.70785	0.00677211	0.66734
CDK5R1	106.177	-0.0548264	0.0203563	-2.69334	0.00707402	0.674075
CENPW	78.1014	-0.0556603	0.0207241	-2.68578	0.00723598	0.674075
HAVCR1P1	32.5423	-0.0801421	0.0298097	-2.68846	0.0071783	0.674075
LAMB2P1	13.2563	-0.124097	0.0461124	-2.69118	0.00711996	0.674075
PARD6G-AS1	204.794	0.116289	0.0430555	2.70091	0.006915	0.674075
SOX30	26.713	-0.0928084	0.0345213	-2.68844	0.00717868	0.674075
TMEM132C	6268.97	-0.0389624	0.014451	-2.69618	0.00701397	0.674075
TMEM167A	440.07	-0.0296975	0.0110433	-2.68919	0.00716252	0.674075
ZNF568	1227.77	-0.0433966	0.0161564	-2.68603	0.0072306	0.674075
ARF5	42.8014	-0.0774259	0.0288846	-2.68052	0.00735077	0.680833
ATP5J	170.154	-0.0477519	0.0178531	-2.67471	0.00747931	0.68521
LEAP2	28.2154	-0.100928	0.0377364	-2.67455	0.00748306	0.68521
ATF3	240.601	0.243098	0.0912198	2.66497	0.00769957	0.697334
LINC01503	90.075	-0.102484	0.0384576	-2.66486	0.007702	0.697334
MIR924HG	56.7399	-0.0914263	0.0343589	-2.66092	0.00779279	0.697715
NPIPB3	111.762	0.0611335	0.0229702	2.66143	0.00778099	0.697715
DISC1FP1	323.726	-0.0836293	0.0315142	-2.6537	0.00796141	0.701466
RRAGB	1004.88	-0.0463217	0.0174334	-2.65706	0.00788244	0.701466
TTC31	170.063	0.0567901	0.0214017	2.65354	0.00796527	0.701466
ABHD12B	362.934	-0.0711909	0.0268794	-2.64853	0.00808419	0.708069
EHBP1L1	124.558	0.0803592	0.0303874	2.64449	0.0081814	0.71057
LINC01189	25.6691	-0.09659	0.0365361	-2.64368	0.00820092	0.71057
EMP1	78.6129	-0.132012	0.0501499	-2.63234	0.00847989	0.726925
PYGL	312.437	-0.0596159	0.0226429	-2.63287	0.00846659	0.726925
LOC101929140	453.186	-0.0431096	0.0164084	-2.62728	0.00860704	0.733921
GRIK4	12222.9	0.0545598	0.0208264	2.61975	0.00879953	0.735183
LINC00844	119.148	-0.079004	0.0301903	-2.61686	0.0088742	0.735183
PHLDA1	403.731	-0.0642739	0.0245462	-2.61849	0.00883211	0.735183
ROM1	27.5395	-0.119901	0.0457306	-2.62189	0.00874432	0.735183
TRPM8	13.3051	-0.175055	0.066916	-2.61604	0.00889555	0.735183
TUBA1B	403.369	-0.0675907	0.0257942	-2.62039	0.00878301	0.735183
CDC6	30.2188	0.1147	0.0439231	2.61138	0.00901783	0.738899
TRIB3	30.0215	0.0983924	0.0376862	2.61083	0.0090322	0.738899
LOC339975	336.112	0.327678	0.125648	2.6079	0.00911002	0.7415
KAT6B	3339.66	0.0286339	0.011032	2.59553	0.00944457	0.757257
PIGS	313.563	-0.0409213	0.0157508	-2.59805	0.0093754	0.757257
UBB	150.735	0.118957	0.0458122	2.59662	0.00941459	0.757257
LINC00664	33.9202	-0.105092	0.0405193	-2.59364	0.00949668	0.757666
LOC102724699	13.2459	-0.100887	0.038944	-2.59056	0.00958195	0.760703
BMP2	25.4763	-0.0996858	0.0387152	-2.57485	0.0100285	0.772457
C11orf1	34.4202	0.0642132	0.0249361	2.57512	0.0100207	0.772457
CARD11	178.905	-0.103253	0.0399942	-2.5817	0.0098315	0.772457
CHRM3	33.5443	-0.0995629	0.0386867	-2.57357	0.0100655	0.772457
EEF2K	436.148	-0.0505291	0.0196147	-2.57608	0.00999281	0.772457
PLK2	17.3849	0.2106	0.0816234	2.58014	0.00987598	0.772457
RRP8	90.1852	0.045941	0.0178207	2.57795	0.00993877	0.772457
FBLN7	137.638	-0.0622915	0.0243203	-2.56129	0.0104284	0.792164
SSB	208.748	-0.0624464	0.0243939	-2.55992	0.0104698	0.792164
ZC3H12A	21.5235	0.151438	0.0591375	2.56078	0.0104437	0.792164
VWC2L	43.8499	-0.076363	0.029863	-2.55711	0.0105546	0.794852
FAM160A1	403.627	0.0628533	0.0246186	2.55309	0.0106773	0.800353
MN1	682.209	0.0686329	0.0269014	2.55127	0.010733	0.800804
ACCS	278.07	0.0467005	0.0184815	2.52688	0.0115081	0.801856
AKNAD1	346.207	0.0769542	0.0303473	2.53578	0.0112197	0.801856
ASCL1	138.783	-0.0688835	0.0272999	-2.52321	0.0116287	0.801856
CNTN3	1810.06	-0.0804285	0.0319209	-2.51962	0.0117481	0.801856
COL6A6	666.308	-0.0586562	0.0231639	-2.53222	0.0113343	0.801856
FRMD8	161.478	-0.062805	0.0247958	-2.53289	0.0113127	0.801856
HCG22	58.7902	0.0766336	0.0303997	2.52086	0.0117067	0.801856
HDDC2	389.959	-0.0461928	0.01827	-2.52834	0.0114604	0.801856
KMT2A	4674.54	0.0249402	0.00989871	2.51954	0.0117508	0.801856
LINC00351	50.2437	-0.072939	0.0286754	-2.54361	0.0109715	0.801856
LPL	109.502	-0.0904607	0.0355403	-2.5453	0.0109184	0.801856
MAOA	627.976	-0.0771405	0.0303468	-2.54196	0.0110232	0.801856
PAWR	99.4571	-0.0610691	0.0241313	-2.5307	0.0113836	0.801856
PBDC1	36.8121	-0.0724665	0.0285993	-2.53386	0.0112815	0.801856
RALGPS1	6116.22	0.0203172	0.00806779	2.51831	0.011792	0.801856
RPS27A	87.1562	-0.0553018	0.021909	-2.52416	0.0115975	0.801856
SLC26A10	82.1423	0.0740961	0.0291916	2.53827	0.0111401	0.801856
STIP1	299.597	0.0979516	0.0387715	2.52638	0.0115244	0.801856
TMEM184C	567.269	0.0917113	0.0361375	2.53785	0.0111537	0.801856
UAP1	400.39	0.150776	0.0591864	2.54748	0.0108503	0.801856
VLDLR	287.482	0.0737439	0.0291716	2.52793	0.0114737	0.801856
GADD45A	17.8167	-0.120644	0.0479822	-2.51435	0.0119251	0.8075
KCNJ6	829.126	0.070358	0.0280822	2.50543	0.0122301	0.812486
NPTX2	36.3696	-0.0813013	0.0323957	-2.50963	0.0120856	0.812486
PDE1B	17.412	0.121456	0.0485032	2.50409	0.0122768	0.812486
PIN4	312.111	-0.0531455	0.0212438	-2.50169	0.0123601	0.812486
SRGAP2-AS1	224.939	-0.0858355	0.0342602	-2.5054	0.0122313	0.812486
TRHR	23.8896	-0.134312	0.0535292	-2.50913	0.0121028	0.812486
TUBB2B	638.785	-0.0610601	0.0244192	-2.50049	0.0124021	0.812486
UHRF1	107.379	-0.0630248	0.025201	-2.50088	0.0123884	0.812486
FAM162B	60.0642	-0.082452	0.0330013	-2.49844	0.012474	0.813719
TRIM39	19.4253	0.0917996	0.0367627	2.49709	0.0125219	0.813719
ADAM20	357.786	-0.0410945	0.0164827	-2.4932	0.0126599	0.819384
TCF7L1	3651.22	0.0574581	0.0230699	2.49061	0.0127523	0.822066
LOC105375734	247.125	0.0710751	0.0285828	2.48664	0.0128956	0.82799
CCDC28B	61.4764	0.0760856	0.0306804	2.47994	0.0131405	0.828135
GGCT	82.5932	-0.054049	0.0218181	-2.47726	0.0132396	0.828135
PROS1	318.99	-0.0884095	0.0356493	-2.47998	0.0131389	0.828135
PSTPIP2	42.4707	-0.0651259	0.0262208	-2.48375	0.0130007	0.828135
RNF6	363.889	-0.0532048	0.0214935	-2.47539	0.0133089	0.828135
ROBO3	417.583	0.0740247	0.0298936	2.47627	0.0132762	0.828135
SLC6A13	70.136	-0.0663383	0.026755	-2.47947	0.0131578	0.828135
TUFT1	264.921	0.0453912	0.0183226	2.47734	0.0132367	0.828135
MED31	297.757	-0.0538293	0.021758	-2.474	0.013361	0.828178
MGAT5B	803.425	0.060064	0.0243117	2.47058	0.0134895	0.832939
C22orf34	471.405	-0.0802444	0.0325571	-2.46473	0.0137117	0.842988
CC2D2A	5312.7	-0.0520589	0.0211316	-2.46355	0.0137569	0.842988
HCK	62.022	-0.0903115	0.0367458	-2.45773	0.0139817	0.843139
KLF9	1086.5	-0.0601497	0.0244837	-2.45673	0.0140209	0.843139
LVRN	38.8924	-0.0705373	0.028689	-2.45869	0.0139444	0.843139
MRPL15	107.381	-0.0401646	0.0163215	-2.46085	0.0138609	0.843139
PTP4A3	17.5819	-0.143774	0.0584375	-2.46031	0.0138818	0.843139
ADPRH	21.9234	-0.0904718	0.0369351	-2.44948	0.0143063	0.844544
HIST2H2BF	263.99	0.158962	0.064848	2.4513	0.0142341	0.844544
LOC100505984	40.6082	-0.0787164	0.0321132	-2.45122	0.0142374	0.844544
MESDC1	16.1761	-0.0874145	0.0356498	-2.45203	0.0142051	0.844544
MYRFL	878.06	-0.0913601	0.0372956	-2.44962	0.0143006	0.844544
TEX41	187.807	-0.0605441	0.0247366	-2.44755	0.014383	0.845975
MRPL19	592.295	-0.054617	0.0223475	-2.44398	0.0145261	0.85128
GNAI3	721.14	-0.0369806	0.0151657	-2.43844	0.0147509	0.861327
BPIFC	22.8652	-0.142471	0.0587145	-2.42651	0.0152449	0.871868
CCDC115	77.5785	-0.0571737	0.0235465	-2.42812	0.0151772	0.871868
CYP27C1	17.4241	-0.133706	0.0550708	-2.42789	0.0151871	0.871868
PMVK	74.4445	0.0805776	0.0331231	2.43267	0.0149879	0.871868
SVILP1	11.4858	-0.117529	0.048377	-2.42945	0.0151219	0.871868
WNT11	22.1487	0.176239	0.0726388	2.42624	0.0152561	0.871868
CFAP20	351.281	0.0505354	0.0208948	2.41857	0.0155817	0.876799
CYR61	14.6158	0.156754	0.0647821	2.41971	0.0155329	0.876799
DPYSL5	5644.68	0.0548809	0.0227004	2.41762	0.0156224	0.876799
IGFBP5	129.626	-0.0788691	0.0326569	-2.41508	0.0157316	0.876799
IL3RA	16619.4	-0.0819699	0.0339196	-2.4166	0.0156664	0.876799
NRIR	81.7221	-0.0994622	0.0412019	-2.41402	0.0157776	0.876799
POM121L1P	11.4774	-0.138008	0.0569848	-2.42184	0.015442	0.876799
RNFT1	96.1561	-0.0563108	0.0233176	-2.41495	0.0157372	0.876799
ADGRL2	29.8499	-0.0755598	0.0315447	-2.39532	0.0166057	0.88241
FHAD1	43.4066	0.102768	0.0427758	2.40248	0.0162845	0.88241
HMGB2	136.258	-0.0895415	0.0372617	-2.40305	0.0162591	0.88241
KCTD3	2086.08	-0.0578866	0.0242117	-2.39085	0.0168094	0.88241
KLF3-AS1	620.816	0.0253228	0.0105632	2.39727	0.0165178	0.88241
KLHL14	83.2636	0.0821312	0.0341201	2.40712	0.016079	0.88241
LOC101929657	20.5864	-0.102281	0.0427125	-2.39464	0.0166367	0.88241
MAOB	871.408	-0.0823334	0.0343002	-2.40038	0.0163782	0.88241
NMNAT2	2435.38	0.052295	0.0218711	2.39105	0.0168003	0.88241
OSTC	200.709	-0.0434634	0.0181537	-2.39419	0.016657	0.88241
PROKR2	12.6791	-0.122075	0.0509947	-2.39388	0.0166713	0.88241
RGR	265.684	0.0961946	0.0402132	2.39212	0.0167515	0.88241
SAXO2	286.701	-0.0581785	0.0243314	-2.39109	0.0167984	0.88241
SWI5	84.2285	0.0555251	0.0231955	2.39379	0.0166754	0.88241
TCAF2	21.9813	-0.110467	0.0460253	-2.40014	0.016389	0.88241
TOX3	633.943	0.0592379	0.0246082	2.40724	0.0160737	0.88241
TPST1	2200.58	-0.0802773	0.0334273	-2.40155	0.0163258	0.88241
ADGRB1	2170.92	0.0573177	0.024178	2.37066	0.0177565	0.885634
AKR1C3	107.685	-0.0591658	0.025105	-2.35673	0.0184366	0.885634
[truncated: 26,617 more rows]

## Sheet: gender.all
	baseMean	log2FoldChange	lfcSE	stat	pvalue	padj
[truncated: 26,926 more rows]

[truncated: 10 more sheets: gender.g, gender.b, gender.glia, age.all, age.g, age.b, age.glia, fos.g, fos.b, fos.glia]
