# Supplementary material for: Species and cell-type properties of classically defined human and rodent neurons and glia
Source: eLife. 2018 Oct 15;7:e37551. doi: 10.7554/eLife.37551 (PMC6188473; doi:10.7554/eLife.37551)
Supplement: Supplementary file 9. [file elife-37551-supp9.xlsx]

## Sheet: m.granule
ONTOLOGY	ID	Description	GeneRatio	BgRatio	pvalue	p.adjust	qvalue	geneID	Count
CC	GO:0033267	axon part	10/107	353/18698	3.51164e-05	0.00513286	0.00454283	PCDH9/KCNIP3/KCNQ3/TSHZ3/UTRN/PARD3/GRIA1/FGF13/MBP/CDH8	10
CC	GO:0034702	ion channel complex	9/107	296/18698	5.10732e-05	0.00513286	0.00454283	PDE4D/KCNIP3/KCNQ3/TTYH1/SCN9A/DPP10/GRIA1/KCNB2/TTYH2	9
CC	GO:1902495	transmembrane transporter complex	9/107	321/18698	9.50691e-05	0.00558236	0.00494066	PDE4D/KCNIP3/KCNQ3/TTYH1/SCN9A/DPP10/GRIA1/KCNB2/TTYH2	9
CC	GO:1990351	transporter complex	9/107	329/18698	0.000114568	0.00558236	0.00494066	PDE4D/KCNIP3/KCNQ3/TTYH1/SCN9A/DPP10/GRIA1/KCNB2/TTYH2	9
CC	GO:0098858	actin-based cell projection	7/107	197/18698	0.000138865	0.00558236	0.00494066	TTYH1/UTRN/FGD4/ANGPT1/FGF13/PROM1/OSBPL3	7
CC	GO:0030175	filopodium	5/107	98/18698	0.000248672	0.00721991	0.00638997	TTYH1/UTRN/FGD4/FGF13/OSBPL3	5
CC	GO:0034703	cation channel complex	7/107	217/18698	0.00025144	0.00721991	0.00638997	PDE4D/KCNIP3/KCNQ3/SCN9A/DPP10/GRIA1/KCNB2	7
MF	GO:0022836	gated channel activity	11/103	338/17548	4.73183e-06	0.00141482	0.00123526	RASA3/KCNIP3/KCNQ3/TTYH1/SCN9A/GRIA1/TMEM150C/KCNB2/ANO3/NCALD/TTYH2	11
MF	GO:0022839	ion gated channel activity	10/103	335/17548	2.75546e-05	0.00411942	0.0035966	RASA3/KCNIP3/KCNQ3/TTYH1/SCN9A/GRIA1/KCNB2/ANO3/NCALD/TTYH2	10
MF	GO:0001227	transcriptional repressor activity, RNA polymerase II transcription regulatory region sequence-specific DNA binding	8/103	233/17548	6.89054e-05	0.00524529	0.00457958	KCNIP3/TSHZ3/ETV6/CUX2/NFATC2/MITF/TRPS1/YBX3	8
MF	GO:0015267	channel activity	11/103	463/17548	8.60504e-05	0.00524529	0.00457958	RASA3/KCNIP3/KCNQ3/TTYH1/SCN9A/GRIA1/TMEM150C/KCNB2/ANO3/NCALD/TTYH2	11
MF	GO:0022803	passive transmembrane transporter activity	11/103	464/17548	8.77138e-05	0.00524529	0.00457958	RASA3/KCNIP3/KCNQ3/TTYH1/SCN9A/GRIA1/TMEM150C/KCNB2/ANO3/NCALD/TTYH2	11
MF	GO:0005229	intracellular calcium activated chloride channel activity	3/103	19/17548	0.00017773	0.00726665	0.0063444	TTYH1/ANO3/TTYH2	3
MF	GO:0061778	intracellular chloride channel activity	3/103	19/17548	0.00017773	0.00726665	0.0063444	TTYH1/ANO3/TTYH2	3
MF	GO:0005216	ion channel activity	10/103	424/17548	0.000194425	0.00726665	0.0063444	RASA3/KCNIP3/KCNQ3/TTYH1/SCN9A/GRIA1/KCNB2/ANO3/NCALD/TTYH2	10
MF	GO:0022838	substrate-specific channel activity	10/103	437/17548	0.000247728	0.00823009	0.00718557	RASA3/KCNIP3/KCNQ3/TTYH1/SCN9A/GRIA1/KCNB2/ANO3/NCALD/TTYH2	10

## Sheet: m.basket
ONTOLOGY	ID	Description	GeneRatio	BgRatio	pvalue	p.adjust	qvalue	geneID	Count
BP	GO:0007411	axon guidance	13/122	248/17653	1.71469e-08	2.15242e-05	1.96884e-05	VLDLR/DOK6/PRKCA/NRCAM/NTN1/SEMA4A/CHL1/VEGFA/DAB1/NTN4/CDH4/DCC/NRP2	13
BP	GO:0097485	neuron projection guidance	13/122	250/17653	1.88644e-08	2.15242e-05	1.96884e-05	VLDLR/DOK6/PRKCA/NRCAM/NTN1/SEMA4A/CHL1/VEGFA/DAB1/NTN4/CDH4/DCC/NRP2	13
BP	GO:0051962	positive regulation of nervous system development	17/122	493/17653	4.99899e-08	3.80256e-05	3.47824e-05	VLDLR/ARHGEF2/PPARG/NRCAM/GDPD5/NTN1/SERPINI1/BRINP3/VEGFA/RARB/DAB1/CDH4/LINGO2/LRTM1/RIT2/LRRC7/SYT4	17
BP	GO:0007409	axonogenesis	16/122	456/17653	1.01098e-07	4.93455e-05	4.51369e-05	VLDLR/CDH11/DOK6/PRKCA/NRCAM/NTN1/SEMA4A/CHL1/VEGFA/DAB1/NTN4/CDH4/DCC/LINGO2/NRP2/UST	16
BP	GO:0045666	positive regulation of neuron differentiation	14/122	343/17653	1.08119e-07	4.93455e-05	4.51369e-05	VLDLR/ARHGEF2/NRCAM/GDPD5/NTN1/SERPINI1/BRINP3/VEGFA/RARB/DAB1/CDH4/RIT2/LRRC7/SYT4	14
BP	GO:0050769	positive regulation of neurogenesis	15/122	430/17653	2.82076e-07	0.000105543	9.65416e-05	VLDLR/ARHGEF2/PPARG/NRCAM/GDPD5/NTN1/SERPINI1/BRINP3/VEGFA/RARB/DAB1/CDH4/RIT2/LRRC7/SYT4	15
BP	GO:0061564	axon development	16/122	497/17653	3.23753e-07	0.000105543	9.65416e-05	VLDLR/CDH11/DOK6/PRKCA/NRCAM/NTN1/SEMA4A/CHL1/VEGFA/DAB1/NTN4/CDH4/DCC/LINGO2/NRP2/UST	16
BP	GO:0001764	neuron migration	8/122	143/17653	6.74116e-06	0.00192291	0.00175891	KIRREL3/ARHGEF2/NRCAM/NTN1/CHL1/VEGFA/DAB1/DCC	8
BP	GO:0010975	regulation of neuron projection development	13/122	450/17653	1.42251e-05	0.00360686	0.00329923	VLDLR/NRCAM/NTN1/SERPINI1/SEMA4A/VEGFA/DAB1/CDH4/DCC/RIT2/LRRC7/UST/SYT4	13
BP	GO:0060560	developmental growth involved in morphogenesis	9/122	218/17653	2.06602e-05	0.00434055	0.00397035	NRCAM/RDH10/NTN1/SEMA4A/VEGFA/CDH4/DCC/NRP2/SYT4	9
BP	GO:0050770	regulation of axonogenesis	8/122	167/17653	2.09229e-05	0.00434055	0.00397035	NRCAM/NTN1/SEMA4A/VEGFA/DAB1/CDH4/DCC/UST	8
BP	GO:0016049	cell growth	13/122	477/17653	2.62047e-05	0.00498326	0.00455824	EAF2/PPARG/NRCAM/SMAD3/NTN1/SEMA4A/VEGFA/INHBA/CDH4/DCC/AR/NRP2/SYT4	13
BP	GO:0098742	cell-cell adhesion via plasma-membrane adhesion molecules	9/122	242/17653	4.68381e-05	0.00767746	0.00702265	PCDH9/KIRREL3/CDH11/IGSF9B/CDH1/MBP/DAB1/SDK2/CDH4	9
BP	GO:0030900	forebrain development	11/122	366/17653	4.7101e-05	0.00767746	0.00702265	PCDH9/KIRREL3/KCNC1/GDPD5/CDH1/RARB/INHBA/DAB1/KCNA1/NOTCH3/GNG12	11
BP	GO:0061387	regulation of extent of cell growth	6/122	100/17653	6.75801e-05	0.00981478	0.00897767	NRCAM/NTN1/SEMA4A/VEGFA/CDH4/DCC	6
BP	GO:0001655	urogenital system development	10/122	316/17653	6.88153e-05	0.00981478	0.00897767	EAF2/KIRREL3/RDH10/SMAD3/PCSK5/VEGFA/RARB/NOTCH3/AR/PROM1	10
MF	GO:0005261	cation channel activity	12/118	316/17548	1.46479e-06	0.000541971	0.000468732	SCN9A/KCNC1/KCNT1/RASA3/TRPC7/TRPC3/CACNA2D3/CHRNA7/KCNA1/KCNIP3/CACNA1E/TRPM2	12
MF	GO:0046873	metal ion transmembrane transporter activity	13/118	457/17548	1.2397e-05	0.00203709	0.00176181	SCN9A/KCNC1/KCNT1/RASA3/TRPC7/TRPC3/CACNA2D3/CHRNA7/KCNA1/KCNIP3/CACNA1E/TRPM2/SLC6A7	13
MF	GO:0005262	calcium channel activity	7/118	120/17548	1.65169e-05	0.00203709	0.00176181	RASA3/TRPC7/TRPC3/CACNA2D3/CHRNA7/CACNA1E/TRPM2	7
MF	GO:0005216	ion channel activity	12/118	424/17548	2.86934e-05	0.00265414	0.00229547	SCN9A/KCNC1/KCNT1/RASA3/TRPC7/TRPC3/CACNA2D3/CHRNA7/KCNA1/KCNIP3/CACNA1E/TRPM2	12
MF	GO:0022838	substrate-specific channel activity	12/118	437/17548	3.84997e-05	0.00284898	0.00246398	SCN9A/KCNC1/KCNT1/RASA3/TRPC7/TRPC3/CACNA2D3/CHRNA7/KCNA1/KCNIP3/CACNA1E/TRPM2	12
MF	GO:0015085	calcium ion transmembrane transporter activity	7/118	141/17548	4.67246e-05	0.00288135	0.00249198	RASA3/TRPC7/TRPC3/CACNA2D3/CHRNA7/CACNA1E/TRPM2	7
MF	GO:0015267	channel activity	12/118	463/17548	6.71238e-05	0.00316902	0.00274077	SCN9A/KCNC1/KCNT1/RASA3/TRPC7/TRPC3/CACNA2D3/CHRNA7/KCNA1/KCNIP3/CACNA1E/TRPM2	12
MF	GO:0022803	passive transmembrane transporter activity	12/118	464/17548	6.85193e-05	0.00316902	0.00274077	SCN9A/KCNC1/KCNT1/RASA3/TRPC7/TRPC3/CACNA2D3/CHRNA7/KCNA1/KCNIP3/CACNA1E/TRPM2	12
MF	GO:0022839	ion gated channel activity	10/118	335/17548	8.84724e-05	0.0035233	0.00304718	SCN9A/KCNC1/KCNT1/RASA3/CACNA2D3/CHRNA7/KCNA1/KCNIP3/CACNA1E/TRPM2	10
MF	GO:0022836	gated channel activity	10/118	338/17548	9.52243e-05	0.0035233	0.00304718	SCN9A/KCNC1/KCNT1/RASA3/CACNA2D3/CHRNA7/KCNA1/KCNIP3/CACNA1E/TRPM2	10
MF	GO:0005089	Rho guanyl-nucleotide exchange factor activity	5/118	79/17548	0.000191368	0.00643693	0.00556707	ARHGEF2/ARHGEF37/FARP1/VAV2/ARHGEF26	5
MF	GO:0004879	nuclear receptor activity	4/118	49/17548	0.000325895	0.00927547	0.00802203	PPARG/RARB/PGR/AR	4
MF	GO:0098531	transcription factor activity, direct ligand regulated sequence-specific DNA binding	4/118	49/17548	0.000325895	0.00927547	0.00802203	PPARG/RARB/PGR/AR	4
MF	GO:0005244	voltage-gated ion channel activity	7/118	198/17548	0.000384051	0.00947325	0.00819308	SCN9A/KCNC1/KCNT1/CACNA2D3/KCNA1/KCNIP3/CACNA1E	7
MF	GO:0022832	voltage-gated channel activity	7/118	198/17548	0.000384051	0.00947325	0.00819308	SCN9A/KCNC1/KCNT1/CACNA2D3/KCNA1/KCNIP3/CACNA1E	7

## Sheet: m.astrocyte
ONTOLOGY	ID	Description	GeneRatio	BgRatio	pvalue	p.adjust	qvalue	geneID	Count
MF	GO:0008081	phosphoric diester hydrolase activity	5/67	91/17548	2.51577e-05	0.00391157	0.00352071	PDE7B/PLCB4/PLCB1/GPLD1/PLCE1	5
MF	GO:0004620	phospholipase activity	5/67	99/17548	3.77929e-05	0.00391157	0.00352071	PLCB4/PLCB1/GPLD1/PLCE1/PLA2G7	5
MF	GO:0004435	phosphatidylinositol phospholipase C activity	3/67	26/17548	0.000129889	0.00689148	0.00620286	PLCB4/PLCB1/PLCE1	3
MF	GO:0016298	lipase activity	5/67	129/17548	0.000133169	0.00689148	0.00620286	PLCB4/PLCB1/GPLD1/PLCE1/PLA2G7	5
MF	GO:0004629	phospholipase C activity	3/67	29/17548	0.000181055	0.00749569	0.00674669	PLCB4/PLCB1/PLCE1	3

## Sheet: m.oligo
ONTOLOGY	ID	Description	GeneRatio	BgRatio	pvalue	p.adjust	qvalue	geneID	Count
CC	GO:0005938	cell cortex	5/32	296/18698	0.000136314	0.00925904	0.00693074	SHROOM3/BFSP2/PLS1/RTKN2/INSC	5
CC	GO:0030864	cortical actin cytoskeleton	3/32	75/18698	0.000282766	0.00925904	0.00693074	SHROOM3/PLS1/RTKN2	3
CC	GO:0033267	axon part	5/32	353/18698	0.000308635	0.00925904	0.00693074	EPHA4/GDPD5/KCNQ3/MBP/TENM2	5

## Sheet: m.opc
ONTOLOGY	ID	Description	GeneRatio	BgRatio	pvalue	p.adjust	qvalue	geneID	Count
BP	GO:0016358	dendrite development	6/28	216/17653	9.41935e-07	0.000624491	0.000449296	FMN1/KNDC1/NEDD4L/SDC2/EPHA4/NRG1	6
BP	GO:0048813	dendrite morphogenesis	5/28	134/17653	1.99719e-06	0.000624491	0.000449296	FMN1/KNDC1/NEDD4L/SDC2/EPHA4	5
BP	GO:0050773	regulation of dendrite development	5/28	136/17653	2.14848e-06	0.000624491	0.000449296	KNDC1/NEDD4L/SDC2/EPHA4/NRG1	5
BP	GO:0048814	regulation of dendrite morphogenesis	4/28	83/17653	8.53528e-06	0.00186069	0.00133869	KNDC1/NEDD4L/SDC2/EPHA4	4
BP	GO:0001822	kidney development	5/28	264/17653	5.34076e-05	0.00769427	0.00553571	FMN1/SULF1/EPHA4/ANGPT1/EYA1	5
BP	GO:0072006	nephron development	4/28	137/17653	6.15063e-05	0.00769427	0.00553571	FMN1/SULF1/ANGPT1/EYA1	4
BP	GO:0010769	regulation of cell morphogenesis involved in differentiation	5/28	275/17653	6.48185e-05	0.00769427	0.00553571	KNDC1/NEDD4L/SDC2/EPHA4/NRG1	5
BP	GO:0072001	renal system development	5/28	280/17653	7.05896e-05	0.00769427	0.00553571	FMN1/SULF1/EPHA4/ANGPT1/EYA1	5
BP	GO:0034394	protein localization to cell surface	3/28	54/17653	8.3967e-05	0.00813547	0.00585314	NEDD4L/NRG1/ANGPT1	3

## Sheet: h.basket
ONTOLOGY	ID	Description	GeneRatio	BgRatio	pvalue	p.adjust	qvalue	geneID	Count
CC	GO:0031253	cell projection membrane	11/132	332/18698	2.39999e-05	0.00609599	0.00479999	PKD1L1/KCNB1/ANTXR1/PDE9A/EHD3/HHIP/UNC5A/PSD3/ITGAV/GRK4/EPB41L5	11

## Sheet: age.down.granule
ONTOLOGY	ID	Description	GeneRatio	BgRatio	pvalue	p.adjust	qvalue	geneID	Count
BP	GO:0042391	regulation of membrane potential	15/146	438/17653	3.57339e-06	0.00412343	0.00385074	BAD/GRIN2C/HCN2/KCNA2/KCND3/KCNIP2/KCNK1/KCNK10/KCNK3/KCNQ3/NEDD4/PTK2B/PTPN3/RIMS3/SLC17A7	15
BP	GO:0006813	potassium ion transport	11/146	242/17653	5.50999e-06	0.00412343	0.00385074	HCN2/HPN/KCNA2/KCND3/KCNIP2/KCNK1/KCNK10/KCNK3/KCNQ3/NEDD4/PTK2B	11
BP	GO:0001505	regulation of neurotransmitter levels	12/146	308/17653	9.84141e-06	0.00412343	0.00385074	ACHE/CPLX2/GRM4/NRXN2/PIP5K1C/PTK2B/RIMS3/SLC17A7/SYT12/SYT3/SYT7/ZNF219	12
BP	GO:0071804	cellular potassium ion transport	10/146	210/17653	9.94077e-06	0.00412343	0.00385074	HCN2/HPN/KCNA2/KCND3/KCNIP2/KCNK1/KCNK10/KCNK3/KCNQ3/NEDD4	10
BP	GO:0071805	potassium ion transmembrane transport	10/146	210/17653	9.94077e-06	0.00412343	0.00385074	HCN2/HPN/KCNA2/KCND3/KCNIP2/KCNK1/KCNK10/KCNK3/KCNQ3/NEDD4	10
BP	GO:0007269	neurotransmitter secretion	8/146	145/17653	2.76952e-05	0.0082057	0.00766304	CPLX2/GRM4/NRXN2/PIP5K1C/RIMS3/SYT12/SYT3/SYT7	8
BP	GO:0099643	signal release from synapse	8/146	145/17653	2.76952e-05	0.0082057	0.00766304	CPLX2/GRM4/NRXN2/PIP5K1C/RIMS3/SYT12/SYT3/SYT7	8
CC	GO:0098793	presynapse	17/154	379/18698	1.59252e-08	4.20425e-06	3.45325e-06	APBA2/CDK16/CPLX2/GABBR1/GRM4/HIP1/KCNA2/NRXN2/PIP5K1C/RAB37/RIMS3/SLC17A7/SYT12/SYT3/SYT7/TMEM163/ZNRF1	17
CC	GO:0042734	presynaptic membrane	6/154	79/18698	4.79473e-05	0.00330476	0.00271444	GABBR1/GRM4/HIP1/KCNA2/RIMS3/SYT7	6
CC	GO:0097060	synaptic membrane	11/154	317/18698	6.53416e-05	0.00330476	0.00271444	ATP2B2/CLSTN3/GABBR1/GABBR2/GRIN2C/GRM4/HIP1/KCNA2/RIMS3/SRCIN1/SYT7	11
CC	GO:0034703	cation channel complex	9/154	217/18698	8.00218e-05	0.00330476	0.00271444	CATSPERG/GRIN2C/HCN2/KCNA2/KCND3/KCNIP2/KCNK1/KCNQ3/PTK2B	9
CC	GO:0001725	stress fiber	5/154	54/18698	8.11147e-05	0.00330476	0.00271444	FLNB/PXN/TPM3/TPM4/ZYX	5
CC	GO:0097517	contractile actin filament bundle	5/154	54/18698	8.11147e-05	0.00330476	0.00271444	FLNB/PXN/TPM3/TPM4/ZYX	5
CC	GO:0098794	postsynapse	13/154	450/18698	9.22002e-05	0.00330476	0.00271444	APBA2/ATP2B2/CLSTN3/DCLK1/FARP1/GABBR1/GABBR2/GRIN2C/HIP1/NEDD4/PTK2B/SLC17A7/SRCIN1	13
CC	GO:0008021	synaptic vesicle	8/154	176/18698	0.000106718	0.00330476	0.00271444	APBA2/CDK16/RAB37/SLC17A7/SYT12/SYT7/TMEM163/ZNRF1	8
CC	GO:0008076	voltage-gated potassium channel complex	6/154	92/18698	0.000112662	0.00330476	0.00271444	HCN2/KCNA2/KCND3/KCNIP2/KCNK1/KCNQ3	6
CC	GO:0032432	actin filament bundle	5/154	60/18698	0.000134633	0.00355431	0.00291941	FLNB/PXN/TPM3/TPM4/ZYX	5
CC	GO:0034705	potassium channel complex	6/154	99/18698	0.000168874	0.00367339	0.00301722	HCN2/KCNA2/KCND3/KCNIP2/KCNK1/KCNQ3	6
CC	GO:0034702	ion channel complex	10/154	296/18698	0.000175428	0.00367339	0.00301722	CATSPERG/GRIN2C/HCN2/KCNA2/KCND3/KCNIP2/KCNK1/KCNQ3/PTK2B/TTYH3	10
CC	GO:0070382	exocytic vesicle	8/154	190/18698	0.000180887	0.00367339	0.00301722	APBA2/CDK16/RAB37/SLC17A7/SYT12/SYT7/TMEM163/ZNRF1	8
CC	GO:0042641	actomyosin	5/154	66/18698	0.000211746	0.00399292	0.00327967	FLNB/PXN/TPM3/TPM4/ZYX	5
CC	GO:1902495	transmembrane transporter complex	10/154	321/18698	0.000335468	0.00590424	0.00484957	CATSPERG/GRIN2C/HCN2/KCNA2/KCND3/KCNIP2/KCNK1/KCNQ3/PTK2B/TTYH3	10
CC	GO:1990351	transporter complex	10/154	329/18698	0.00040721	0.00671897	0.00551877	CATSPERG/GRIN2C/HCN2/KCNA2/KCND3/KCNIP2/KCNK1/KCNQ3/PTK2B/TTYH3	10
MF	GO:0005267	potassium channel activity	9/143	129/17548	1.10096e-06	0.000340417	0.000301946	HCN2/HPN/KCNA2/KCND3/KCNIP2/KCNK1/KCNK10/KCNK3/KCNQ3	9
MF	GO:0022843	voltage-gated cation channel activity	9/143	143/17548	2.60046e-06	0.000340417	0.000301946	GRIN2C/HCN2/KCNA2/KCND3/KCNIP2/KCNK1/KCNK3/KCNQ3/PTK2B	9
MF	GO:0022839	ion gated channel activity	13/143	335/17548	3.65575e-06	0.000340417	0.000301946	GRIN2C/HCN2/HPN/KCNA2/KCND3/KCNIP2/KCNK1/KCNK10/KCNK3/KCNQ3/PTK2B/SLC17A7/TTYH3	13
MF	GO:0022836	gated channel activity	13/143	338/17548	4.029e-06	0.000340417	0.000301946	GRIN2C/HCN2/HPN/KCNA2/KCND3/KCNIP2/KCNK1/KCNK10/KCNK3/KCNQ3/PTK2B/SLC17A7/TTYH3	13
MF	GO:0005244	voltage-gated ion channel activity	10/143	198/17548	5.18401e-06	0.000340417	0.000301946	GRIN2C/HCN2/KCNA2/KCND3/KCNIP2/KCNK1/KCNK10/KCNK3/KCNQ3/PTK2B	10
MF	GO:0022832	voltage-gated channel activity	10/143	198/17548	5.18401e-06	0.000340417	0.000301946	GRIN2C/HCN2/KCNA2/KCND3/KCNIP2/KCNK1/KCNK10/KCNK3/KCNQ3/PTK2B	10
MF	GO:0015079	potassium ion transmembrane transporter activity	9/143	166/17548	8.81165e-06	0.00049597	0.00043992	HCN2/HPN/KCNA2/KCND3/KCNIP2/KCNK1/KCNK10/KCNK3/KCNQ3	9
MF	GO:0005249	voltage-gated potassium channel activity	7/143	94/17548	1.16715e-05	0.000574821	0.000509859	HCN2/KCNA2/KCND3/KCNIP2/KCNK1/KCNK3/KCNQ3	7
MF	GO:0022838	substrate-specific channel activity	14/143	437/17548	1.36946e-05	0.000599517	0.000531765	AQP7/GRIN2C/HCN2/HPN/KCNA2/KCND3/KCNIP2/KCNK1/KCNK10/KCNK3/KCNQ3/PTK2B/SLC17A7/TTYH3	14
MF	GO:0015267	channel activity	14/143	463/17548	2.59896e-05	0.000953226	0.000845501	AQP7/GRIN2C/HCN2/HPN/KCNA2/KCND3/KCNIP2/KCNK1/KCNK10/KCNK3/KCNQ3/PTK2B/SLC17A7/TTYH3	14
MF	GO:0022803	passive transmembrane transporter activity	14/143	464/17548	2.66129e-05	0.000953226	0.000845501	AQP7/GRIN2C/HCN2/HPN/KCNA2/KCND3/KCNIP2/KCNK1/KCNK10/KCNK3/KCNQ3/PTK2B/SLC17A7/TTYH3	14
MF	GO:0005216	ion channel activity	13/143	424/17548	4.43445e-05	0.00145598	0.00129144	GRIN2C/HCN2/HPN/KCNA2/KCND3/KCNIP2/KCNK1/KCNK10/KCNK3/KCNQ3/PTK2B/SLC17A7/TTYH3	13
MF	GO:0005261	cation channel activity	11/143	316/17548	5.68071e-05	0.00172169	0.00152712	GRIN2C/HCN2/HPN/KCNA2/KCND3/KCNIP2/KCNK1/KCNK10/KCNK3/KCNQ3/PTK2B	11
MF	GO:0015271	outward rectifier potassium channel activity	3/143	16/17548	0.00027454	0.00721126	0.00639631	KCNA2/KCND3/KCNIP2	3
MF	GO:0022841	potassium ion leak channel activity	3/143	16/17548	0.00027454	0.00721126	0.00639631	KCNK1/KCNK10/KCNK3	3
MF	GO:0030276	clathrin binding	5/143	73/17548	0.000322479	0.00794104	0.00704362	CALY/HIP1/SYT12/SYT3/SYT7	5
MF	GO:0046873	metal ion transmembrane transporter activity	12/143	457/17548	0.000367891	0.00832726	0.00738619	ATP2B2/GRIN2C/HCN2/HPN/KCNA2/KCND3/KCNIP2/KCNK1/KCNK10/KCNK3/KCNQ3/SLC17A7	12
MF	GO:0015077	monovalent inorganic cation transmembrane transporter activity	11/143	393/17548	0.000380433	0.00832726	0.00738619	ATP6V0B/HCN2/HPN/KCNA2/KCND3/KCNIP2/KCNK1/KCNK10/KCNK3/KCNQ3/SLC17A7	11
MF	GO:0022840	leak channel activity	3/143	19/17548	0.000466617	0.00919236	0.00815353	KCNK1/KCNK10/KCNK3	3
MF	GO:0022842	narrow pore channel activity	3/143	19/17548	0.000466617	0.00919236	0.00815353	KCNK1/KCNK10/KCNK3	3

## Sheet: age.down.basket
ONTOLOGY	ID	Description	GeneRatio	BgRatio	pvalue	p.adjust	qvalue	geneID	Count
BP	GO:0050808	synapse organization	10/67	304/17653	2.06125e-07	0.000284246	0.000225001	ADGRL3/ASIC2/CACNB4/CLSTN3/DLG4/DNER/EPHB1/FRMPD4/SHANK1/SHANK2	10
BP	GO:0007612	learning	7/67	136/17653	8.16209e-07	0.000562776	0.000445478	ASIC1/DBH/DLG4/SHANK1/SHANK2/SLC12A5/SLC8A3	7
BP	GO:0007416	synapse assembly	7/67	153/17653	1.80116e-06	0.000827932	0.000655368	ADGRL3/ASIC2/CLSTN3/DNER/EPHB1/SHANK1/SHANK2	7
BP	GO:0007611	learning or memory	8/67	240/17653	3.39395e-06	0.00117006	0.000926192	ASIC1/DBH/DLG4/PRKCG/SHANK1/SHANK2/SLC12A5/SLC8A3	8
BP	GO:0042391	regulation of membrane potential	10/67	438/17653	5.59034e-06	0.00150641	0.00119243	ASIC1/ASIC2/CACNA1D/CACNB4/DLG4/HCN4/SCN2B/SHANK1/SHANK2/SLC8A3	10
BP	GO:0034765	regulation of ion transmembrane transport	10/67	446/17653	6.55436e-06	0.00150641	0.00119243	ASIC2/CACNA1D/CACNB4/DLG4/HCN4/NOS1/SCN2B/SHANK1/SHANK2/UBASH3B	10
BP	GO:0050890	cognition	8/67	277/17653	9.72294e-06	0.00175596	0.00138997	ASIC1/DBH/DLG4/PRKCG/SHANK1/SHANK2/SLC12A5/SLC8A3	8
BP	GO:0035418	protein localization to synapse	4/67	36/17653	1.01868e-05	0.00175596	0.00138997	ASIC2/CLSTN3/DLG4/SHANK1	4
BP	GO:1903522	regulation of blood circulation	8/67	290/17653	1.35611e-05	0.00194766	0.00154172	ASIC2/CACNA1D/CACNB4/DBH/HCN4/NOS1/SCN2B/SLC8A3	8
BP	GO:0051962	positive regulation of nervous system development	10/67	493/17653	1.56739e-05	0.00194766	0.00154172	ADGRL3/ASIC2/CLSTN3/DLG4/EPHB1/PCP4/PLXNA4/SHANK1/SHANK2/TRIM67	10
BP	GO:0061337	cardiac conduction	6/67	143/17653	1.69068e-05	0.00194766	0.00154172	CACNA1D/CACNB4/HCN4/NOS1/SCN2B/SLC8A3	6
BP	GO:1904062	regulation of cation transmembrane transport	8/67	302/17653	1.81678e-05	0.00194766	0.00154172	CACNA1D/CACNB4/DLG4/NOS1/SCN2B/SHANK1/SHANK2/UBASH3B	8
BP	GO:0050806	positive regulation of synaptic transmission	6/67	146/17653	1.90224e-05	0.00194766	0.00154172	CA7/CLSTN3/DLG4/SHANK1/SHANK2/SLC8A3	6
BP	GO:0035725	sodium ion transmembrane transport	6/67	147/17653	1.97732e-05	0.00194766	0.00154172	ASIC1/ASIC2/HCN4/NOS1/SCN2B/SLC8A3	6
BP	GO:0060996	dendritic spine development	5/67	90/17653	2.3179e-05	0.00213093	0.00168678	DLG4/EPHB1/SHANK1/SHANK2/SLC12A5	5
BP	GO:0032412	regulation of ion transmembrane transporter activity	7/67	234/17653	2.90764e-05	0.00250602	0.0019837	CACNA1D/CACNB4/DLG4/NOS1/SCN2B/SHANK1/SHANK2	7
BP	GO:0022898	regulation of transmembrane transporter activity	7/67	240/17653	3.41773e-05	0.00277238	0.00219454	CACNA1D/CACNB4/DLG4/NOS1/SCN2B/SHANK1/SHANK2	7
BP	GO:0060997	dendritic spine morphogenesis	4/67	51/17653	4.14074e-05	0.00317226	0.00251108	DLG4/EPHB1/SHANK1/SHANK2	4
BP	GO:0071625	vocalization behavior	3/67	19/17653	4.84809e-05	0.00346294	0.00274117	DLG4/SHANK1/SHANK2	3
BP	GO:0032409	regulation of transporter activity	7/67	255/17653	5.02239e-05	0.00346294	0.00274117	CACNA1D/CACNB4/DLG4/NOS1/SCN2B/SHANK1/SHANK2	7
BP	GO:0086012	membrane depolarization during cardiac muscle cell action potential	3/67	23/17653	8.76488e-05	0.0057556	0.00455598	CACNA1D/HCN4/SCN2B	3
BP	GO:0035637	multicellular organismal signaling	6/67	199/17653	0.000107226	0.00672114	0.00532027	CACNA1D/CACNB4/HCN4/NOS1/SCN2B/SLC8A3	6
BP	GO:2000463	positive regulation of excitatory postsynaptic potential	3/67	25/17653	0.000113213	0.00678786	0.00537309	DLG4/SHANK1/SHANK2	3
BP	GO:0051965	positive regulation of synapse assembly	4/67	67/17653	0.000121345	0.00697228	0.00551907	ADGRL3/ASIC2/CLSTN3/EPHB1	4
BP	GO:0097061	dendritic spine organization	4/67	70/17653	0.000143924	0.00793883	0.00628416	DLG4/EPHB1/SHANK1/SHANK2	4
BP	GO:0106027	neuron projection organization	4/67	73/17653	0.000169397	0.00898457	0.00711194	DLG4/EPHB1/SHANK1/SHANK2	4
CC	GO:0098794	postsynapse	13/73	450/18698	1.77494e-08	3.0529e-06	2.29808e-06	ADD2/ASIC2/CLSTN3/DLG4/FRMPD4/GABBR2/GAP43/IQSEC3/NOS1/PRKCG/SHANK1/SHANK2/SLC8A3	13
CC	GO:0043197	dendritic spine	7/73	153/18698	2.21891e-06	9.03512e-05	6.80122e-05	ASIC2/DLG4/FRMPD4/NOS1/SHANK1/SHANK2/SLC8A3	7
CC	GO:0044309	neuron spine	7/73	155/18698	2.4195e-06	9.03512e-05	6.80122e-05	ASIC2/DLG4/FRMPD4/NOS1/SHANK1/SHANK2/SLC8A3	7
CC	GO:0014069	postsynaptic density	8/73	227/18698	2.84496e-06	9.03512e-05	6.80122e-05	ADD2/CLSTN3/DLG4/GAP43/NOS1/PRKCG/SHANK1/SHANK2	8
CC	GO:0099572	postsynaptic specialization	8/73	229/18698	3.03625e-06	9.03512e-05	6.80122e-05	ADD2/CLSTN3/DLG4/GAP43/NOS1/PRKCG/SHANK1/SHANK2	8
CC	GO:0032279	asymmetric synapse	8/73	232/18698	3.34365e-06	9.03512e-05	6.80122e-05	ADD2/CLSTN3/DLG4/GAP43/NOS1/PRKCG/SHANK1/SHANK2	8
CC	GO:0098984	neuron to neuron synapse	8/73	235/18698	3.67708e-06	9.03512e-05	6.80122e-05	ADD2/CLSTN3/DLG4/GAP43/NOS1/PRKCG/SHANK1/SHANK2	8
CC	GO:0034702	ion channel complex	8/73	296/18698	1.97705e-05	0.000418681	0.000315164	CACNA1D/CACNB4/DLG4/HCN4/NOS1/SCN2B/SHANK1/SHANK2	8
CC	GO:0034703	cation channel complex	7/73	217/18698	2.19077e-05	0.000418681	0.000315164	CACNA1D/CACNB4/DLG4/HCN4/NOS1/SCN2B/SHANK1	7
CC	GO:0097060	synaptic membrane	8/73	317/18698	3.22583e-05	0.000551368	0.000415044	CLSTN3/DLG4/ERC2/GABBR2/IQSEC3/PRKCG/SHANK1/SHANK2	8
CC	GO:1902495	transmembrane transporter complex	8/73	321/18698	3.52619e-05	0.000551368	0.000415044	CACNA1D/CACNB4/DLG4/HCN4/NOS1/SCN2B/SHANK1/SHANK2	8
CC	GO:1990351	transporter complex	8/73	329/18698	4.19753e-05	0.000601646	0.000452891	CACNA1D/CACNB4/DLG4/HCN4/NOS1/SCN2B/SHANK1/SHANK2	8
CC	GO:0043235	receptor complex	8/73	374/18698	0.000102874	0.0013611	0.00102457	DLG4/EPHB1/GABBR2/GPR63/PLXNA4/SHANK1/SHANK2/TRAF5	8
CC	GO:0045211	postsynaptic membrane	6/73	244/18698	0.000380895	0.00467957	0.00352257	CLSTN3/DLG4/GABBR2/IQSEC3/SHANK1/SHANK2	6
CC	GO:0005891	voltage-gated calcium channel complex	3/73	43/18698	0.000629848	0.00722226	0.00543658	CACNA1D/CACNB4/NOS1	3
CC	GO:0098802	plasma membrane receptor complex	5/73	179/18698	0.000674847	0.00725461	0.00546093	DLG4/GABBR2/SHANK1/SHANK2/TRAF5	5
CC	GO:0008328	ionotropic glutamate receptor complex	3/73	49/18698	0.000924672	0.0093555	0.00704239	DLG4/SHANK1/SHANK2	3
CC	GO:0098878	neurotransmitter receptor complex	3/73	51/18698	0.00103935	0.00993159	0.00747605	DLG4/SHANK1/SHANK2	3
MF	GO:0005272	sodium channel activity	4/69	45/17548	2.88811e-05	0.00774013	0.00635384	ASIC1/ASIC2/HCN4/SCN2B	4

## Sheet: age.down.glia
ONTOLOGY	ID	Description	GeneRatio	BgRatio	pvalue	p.adjust	qvalue	geneID	Count
BP	GO:0050919	negative chemotaxis	3/16	36/17653	4.28288e-06	0.00206863	0.00119019	PLXNA4/ROBO2/SEMA5B	3
BP	GO:0030900	forebrain development	5/16	366/17653	1.34889e-05	0.00325758	0.00187425	CRTAC1/ETS1/PLXNA4/ROBO2/WNT7B	5
BP	GO:0099590	neurotransmitter receptor internalization	2/16	12/17653	5.05645e-05	0.00798804	0.00459593	CACNG4/CACNG8	2
BP	GO:0001656	metanephros development	3/16	89/17653	6.61536e-05	0.00798804	0.00459593	FRAS1/ROBO2/WNT7B	3
CC	GO:0032281	AMPA glutamate receptor complex	2/17	27/18698	0.000269465	0.00514889	0.00243895	CACNG4/CACNG8	2
CC	GO:0005578	proteinaceous extracellular matrix	4/17	375/18698	0.000308093	0.00514889	0.00243895	ADAMTS7/CRTAC1/FRAS1/WNT7B	4
CC	GO:0098839	postsynaptic density membrane	2/17	32/18698	0.000379766	0.00514889	0.00243895	CACNG4/CACNG8	2
CC	GO:0030666	endocytic vesicle membrane	3/17	161/18698	0.000389916	0.00514889	0.00243895	CACNG4/CACNG8/WNT7B	3
CC	GO:0099634	postsynaptic specialization membrane	2/17	34/18698	0.000429074	0.00514889	0.00243895	CACNG4/CACNG8	2
CC	GO:0005891	voltage-gated calcium channel complex	2/17	43/18698	0.000687335	0.00644233	0.00305163	CACNG4/CACNG8	2
CC	GO:0031012	extracellular matrix	4/17	479/18698	0.000776361	0.00644233	0.00305163	ADAMTS7/CRTAC1/FRAS1/WNT7B	4
CC	GO:0008328	ionotropic glutamate receptor complex	2/17	49/18698	0.000892268	0.00644233	0.00305163	CACNG4/CACNG8	2
CC	GO:0098878	neurotransmitter receptor complex	2/17	51/18698	0.000966349	0.00644233	0.00305163	CACNG4/CACNG8	2
CC	GO:0034704	calcium channel complex	2/17	65/18698	0.00156473	0.00938837	0.00444712	CACNG4/CACNG8	2

## Sheet: fos.up.granule
ONTOLOGY	ID	Description	GeneRatio	BgRatio	pvalue	p.adjust	qvalue	geneID	Count
BP	GO:0006457	protein folding	24/204	257/17653	2.92392e-15	8.61973e-12	7.48832e-12	HSPA1A/HSPB1/DNAJB1/HSPH1/HSPA1B/CRYAB/BAG3/UBC/DNAJA1/DNAJA4/DNAJB4/HSPA8/HSP90AA1/CHORDC1/PTGES3/HSPD1/UBB/DNAJB6/NUDC/RANBP2/STIP1/HSPA4/FKBP4/HSPA4L	24
BP	GO:0009266	response to temperature stimulus	22/204	237/17653	5.06454e-14	7.46514e-11	6.48528e-11	HSPA1A/DNAJB1/HSPH1/HSPA1B/CRYAB/FOS/BAG3/DNAJA1/DNAJA4/DNAJB4/HSPA8/HSP90AA1/CHORDC1/PTGES3/EIF2AK3/HSPD1/DNAJB6/RANBP2/HSPA4/FKBP4/NUP58/HSPA4L	22
BP	GO:0009408	response to heat	19/204	174/17653	1.54491e-13	1.51813e-10	1.31887e-10	HSPA1A/DNAJB1/HSPH1/HSPA1B/CRYAB/BAG3/DNAJA1/DNAJA4/DNAJB4/HSPA8/HSP90AA1/CHORDC1/PTGES3/DNAJB6/RANBP2/HSPA4/FKBP4/NUP58/HSPA4L	19
BP	GO:1900034	regulation of cellular response to heat	14/204	78/17653	2.58661e-13	1.90633e-10	1.65611e-10	HSPA1A/DNAJB1/HSPH1/HSPA1B/CRYAB/BAG3/HSPA8/HSP90AA1/CHORDC1/PTGES3/DNAJB6/RANBP2/FKBP4/NUP58	14
BP	GO:0035966	response to topologically incorrect protein	19/204	198/17653	1.60583e-12	9.46796e-10	8.22522e-10	HSPA1A/PPP1R15A/HSPB1/DNAJB1/HSPH1/HSPA1B/ATF3/DNAJA1/DNAJB4/HSPA8/HSP90AA1/HERPUD1/CTH/EIF2AK3/HSPD1/SERP1/KLHL15/HSPA4/HSPA4L	19
BP	GO:0034605	cellular response to heat	16/204	132/17653	2.72025e-12	1.20471e-09	1.04658e-09	HSPA1A/DNAJB1/HSPH1/HSPA1B/CRYAB/BAG3/HSPA8/HSP90AA1/CHORDC1/PTGES3/DNAJB6/RANBP2/HSPA4/FKBP4/NUP58/HSPA4L	16
BP	GO:0006986	response to unfolded protein	18/204	179/17653	2.86058e-12	1.20471e-09	1.04658e-09	HSPA1A/PPP1R15A/HSPB1/DNAJB1/HSPH1/HSPA1B/ATF3/DNAJA1/DNAJB4/HSPA8/HSP90AA1/HERPUD1/CTH/EIF2AK3/HSPD1/SERP1/HSPA4/HSPA4L	18
BP	GO:0042026	protein refolding	9/204	27/17653	1.20567e-11	4.44291e-09	3.85975e-09	HSPA1A/HSPH1/HSPA1B/DNAJA4/HSPA8/HSP90AA1/HSPD1/HSPA4/HSPA4L	9
BP	GO:0061077	chaperone-mediated protein folding	12/204	80/17653	1.24158e-10	4.06688e-08	3.53307e-08	HSPA1A/HSPB1/DNAJB1/HSPH1/HSPA1B/HSPA8/CHORDC1/PTGES3/HSPD1/HSPA4/FKBP4/HSPA4L	12
BP	GO:0051085	chaperone cofactor-dependent protein refolding	8/204	29/17653	9.66215e-10	2.8484e-07	2.47453e-07	HSPA1A/DNAJB1/HSPH1/HSPA1B/HSPA8/PTGES3/HSPA4/HSPA4L	8
BP	GO:0051084	'de novo' posttranslational protein folding	8/204	35/17653	4.99251e-09	1.33799e-06	1.16237e-06	HSPA1A/DNAJB1/HSPH1/HSPA1B/HSPA8/PTGES3/HSPA4/HSPA4L	8
BP	GO:0006458	'de novo' protein folding	9/204	53/17653	8.79465e-09	2.16055e-06	1.87696e-06	HSPA1A/DNAJB1/HSPH1/HSPA1B/HSPA8/PTGES3/HSPD1/HSPA4/HSPA4L	9
BP	GO:0035967	cellular response to topologically incorrect protein	13/204	166/17653	6.84465e-08	1.55216e-05	1.34842e-05	HSPA1A/PPP1R15A/HSPH1/HSPA1B/ATF3/HSPA8/HERPUD1/CTH/EIF2AK3/SERP1/KLHL15/HSPA4/HSPA4L	13
BP	GO:0090084	negative regulation of inclusion body assembly	5/204	11/17653	8.56863e-08	1.80431e-05	1.56748e-05	HSPA1A/DNAJB1/HSPA1B/DNAJA4/DNAJB6	5
BP	GO:0034620	cellular response to unfolded protein	12/204	149/17653	1.63018e-07	3.20384e-05	2.78331e-05	HSPA1A/PPP1R15A/HSPH1/HSPA1B/ATF3/HSPA8/HERPUD1/CTH/EIF2AK3/SERP1/HSPA4/HSPA4L	12
BP	GO:0090083	regulation of inclusion body assembly	5/204	16/17653	7.72837e-07	0.000134924	0.000117214	HSPA1A/DNAJB1/HSPA1B/DNAJA4/DNAJB6	5
BP	GO:0006979	response to oxidative stress	19/204	436/17653	7.78053e-07	0.000134924	0.000117214	HSPA1A/HSPB1/HSPH1/HSPA1B/CYCS/CRYAB/DUSP1/NR4A2/FOS/JUN/NR4A3/RHOB/GCH1/OXSR1/PRNP/BTG1/CASP3/PTPRN/TRA2B	19
BP	GO:0097193	intrinsic apoptotic signaling pathway	15/204	290/17653	1.47232e-06	0.000234053	0.000203332	HSPA1A/PPP1R15A/HSPB1/HSPH1/CYCS/DNAJA1/HERPUD1/EIF2AK3/UBB/JMY/MLLT11/DDIT4/USP28/CASP3/TPT1	15
BP	GO:0031647	regulation of protein stability	14/204	253/17653	1.50848e-06	0.000234053	0.000203332	HSPA1A/HSPA1B/CRYAB/BAG3/CCNH/HSPA8/HSP90AA1/PTGES3/HSPD1/ATP1B3/RNF139/USP28/PRNP/MYLIP	14
BP	GO:0051131	chaperone-mediated protein complex assembly	5/204	20/17653	2.64177e-06	0.000389397	0.000338285	HSPA1A/HSP90AA1/PTGES3/HSPD1/HSPA4	5
BP	GO:0061469	regulation of type B pancreatic cell proliferation	4/204	10/17653	3.44394e-06	0.000483464	0.000420005	NR4A1/NR4A3/ERRFI1/PTPRN	4
BP	GO:0070841	inclusion body assembly	5/204	22/17653	4.40348e-06	0.000590066	0.000512616	HSPA1A/DNAJB1/HSPA1B/DNAJA4/DNAJB6	5
BP	GO:1903320	regulation of protein modification by small protein conjugation or removal	12/204	212/17653	6.82829e-06	0.000875208	0.00076033	HSPA1A/EGR1/HSPA1B/DNAJA1/HSP90AA1/GNL3/HERPUD1/UBB/DCUN1D3/CRY1/RNF139/SIAH2	12
BP	GO:0097201	negative regulation of transcription from RNA polymerase II promoter in response to stress	4/204	12/17653	7.97166e-06	0.000979185	0.00085066	HSPA1A/DNAJB1/BAG3/JUN	4
BP	GO:1903313	positive regulation of mRNA metabolic process	7/204	65/17653	9.8008e-06	0.00115571	0.00100401	HSPA1A/BTG2/TOB1/HSPA8/SF3B4/TRA2B/QKI	7
BP	GO:0033120	positive regulation of RNA splicing	5/204	31/17653	2.61082e-05	0.00296027	0.00257171	HSPA1A/HSPA8/SF3B4/RBM22/TRA2B	5
BP	GO:0032781	positive regulation of ATPase activity	6/204	53/17653	3.23154e-05	0.00352837	0.00306524	DNAJB1/DNAJA1/DNAJB4/DNAJB6/ATP1B3/AHSA1	6
BP	GO:2001233	regulation of apoptotic signaling pathway	15/204	383/17653	4.08343e-05	0.00427633	0.00371503	HSPA1A/HSPB1/HSPH1/HSPA1B/ATF3/NR4A2/DNAJA1/HERPUD1/CTH/EIF2AK3/UBB/MLLT11/DEDD2/TPT1/SIAH2	15
BP	GO:0006401	RNA catabolic process	15/204	384/17653	4.2067e-05	0.00427633	0.00371503	HSPA1A/EIF4A3/HSPB1/HSPA1B/BTG2/TOB1/UBC/HSPA8/NAF1/PPP2CA/UBB/RPL10/DEDD2/ETF1/QKI	15
BP	GO:0044342	type B pancreatic cell proliferation	4/204	18/17653	4.6668e-05	0.00458591	0.00398397	NR4A1/NR4A3/ERRFI1/PTPRN	4
BP	GO:0031396	regulation of protein ubiquitination	10/204	184/17653	5.69806e-05	0.00541867	0.00470743	HSPA1A/HSPA1B/DNAJA1/HSP90AA1/HERPUD1/UBB/DCUN1D3/CRY1/RNF139/SIAH2	10
BP	GO:0000302	response to reactive oxygen species	11/204	227/17653	6.8973e-05	0.00635414	0.00552011	HSPH1/CRYAB/DUSP1/FOS/JUN/NR4A3/RHOB/GCH1/CASP3/PTPRN/TRA2B	11
BP	GO:0043618	regulation of transcription from RNA polymerase II promoter in response to stress	8/204	119/17653	7.26296e-05	0.00648824	0.00563661	HSPA1A/DNAJB1/EGR1/ATF3/BAG3/UBC/JUN/UBB	8
BP	GO:0043484	regulation of RNA splicing	8/204	120/17653	7.70565e-05	0.00668125	0.00580429	HSPA1A/HSPA8/RBM7/SRSF3/SF3B4/RBM22/CLK1/TRA2B	8
BP	GO:0036499	PERK-mediated unfolded protein response	4/204	21/17653	8.88294e-05	0.00748198	0.00649991	PPP1R15A/ATF3/HERPUD1/EIF2AK3	4
BP	GO:0050821	protein stabilization	9/204	159/17653	9.836e-05	0.00801798	0.00696556	HSPA1A/HSPA1B/CRYAB/BAG3/CCNH/HSP90AA1/PTGES3/HSPD1/ATP1B3	9
BP	GO:0043620	regulation of DNA-templated transcription in response to stress	8/204	125/17653	0.000102692	0.00801798	0.00696556	HSPA1A/DNAJB1/EGR1/ATF3/BAG3/UBC/JUN/UBB	8
BP	GO:0051090	regulation of DNA binding transcription factor activity	15/204	416/17653	0.000103352	0.00801798	0.00696556	HSPA1A/HSPA1B/TCEAL7/FOS/UBC/JUN/IFRD1/CTH/ABRA/UBB/JMY/PRNP/PROX1/TRIM26/NFKBID	15
BP	GO:0046394	carboxylic acid biosynthetic process	15/204	419/17653	0.000111886	0.0084574	0.0073473	PNPLA8/CTH/PTGES3/INSIG1/ELOVL5/RANBP2/GCH1/DDIT4/GOT1/PROX1/ECD/HSD17B12/NUP58/ABHD3/QKI	15
BP	GO:0016053	organic acid biosynthetic process	15/204	420/17653	0.000114863	0.00846543	0.00735428	PNPLA8/CTH/PTGES3/INSIG1/ELOVL5/RANBP2/GCH1/DDIT4/GOT1/PROX1/ECD/HSD17B12/NUP58/ABHD3/QKI	15
MF	GO:0051082	unfolded protein binding	16/206	122/17548	9.99714e-13	4.75864e-10	4.26194e-10	HSPA1A/DNAJB1/HSPH1/HSPA1B/CRYAB/DNAJA1/DNAJA4/DNAJB4/HSPA8/HSP90AA1/PTGES3/HSPD1/DNAJB6/NUDC/HSPA4/HSPA4L	16
MF	GO:0031072	heat shock protein binding	15/206	122/17548	1.35673e-11	3.22902e-09	2.89198e-09	HSPA1A/DNAJB1/HSPH1/HSPA1B/DNAJA1/DNAJA4/HSPA8/CHORDC1/PTGES3/EIF2AK3/DNAJB6/STIP1/HSPA4/FKBP4/HSPA4L	15
MF	GO:0051087	chaperone binding	11/206	96/17548	1.64816e-08	2.61509e-06	2.34213e-06	DNAJB1/BAG3/DNAJA1/DNAJA4/DNAJB4/PTGES3/HSPD1/DNAJB6/STIP1/AHSA1/PRNP	11
MF	GO:0044183	protein binding involved in protein folding	8/206	42/17548	2.63829e-08	3.05486e-06	2.736e-06	HSPA1A/HSPB1/HSPH1/HSPA1B/HSPA8/HSPD1/HSPA4/HSPA4L	8
MF	GO:0060590	ATPase regulator activity	8/206	43/17548	3.20889e-08	3.05486e-06	2.736e-06	DNAJB1/HSPH1/BAG3/DNAJA1/DNAJB4/DNAJB6/ATP1B3/AHSA1	8
MF	GO:0001671	ATPase activator activity	6/206	27/17548	5.86387e-07	3.98743e-05	3.57123e-05	DNAJB1/DNAJA1/DNAJB4/DNAJB6/ATP1B3/AHSA1	6
MF	GO:0051787	misfolded protein binding	6/206	27/17548	5.86387e-07	3.98743e-05	3.57123e-05	HSPA1A/HSPH1/HSPA1B/HSPA8/HSPA4/HSPA4L	6
MF	GO:0035259	glucocorticoid receptor binding	4/206	14/17548	1.68381e-05	0.00100187	0.000897293	NR4A2/NR4A1/NR4A3/FKBP4	4
MF	GO:0000982	transcription factor activity, RNA polymerase II proximal promoter sequence-specific DNA binding	16/206	415/17548	3.29602e-05	0.00174323	0.00156127	EGR1/BTG2/ATF3/NPAS4/NR4A2/FOSB/FOS/NKRF/FOSL2/JUN/NR4A1/NFIL3/NR4A3/MXD1/PROX1/JDP2	16
